# Supplementary material for: Functional Resilience against Climate-Driven Extinctions – Comparing the Functional Diversity of European and North American Tree Floras
Source: PLoS One. 2016 Feb 5;11(2):e0148607. doi: 10.1371/journal.pone.0148607 (PMC4743854; doi:10.1371/journal.pone.0148607)
Supplement: S7 File — (ZIP) [file pone.0148607.s007.zip]

Archive with 5 entries (4 files):
- species co occurences/
- species co occurences/species co occurences_region1.txt
- species co occurences/species co occurences_region2.txt
- species co occurences/species co occurences_region3.txt
- species co occurences/species co occurences_region4.txt
