# Supplementary material for: Functional Resilience against Climate-Driven Extinctions – Comparing the Functional Diversity of European and North American Tree Floras
Source: PLoS One. 2016 Feb 5;11(2):e0148607. doi: 10.1371/journal.pone.0148607 (PMC4743854; doi:10.1371/journal.pone.0148607)
Supplement: S7 File — (ZIP) [file pone.0148607.s007.zip › species co occurences/species co occurences_region2.txt]

Abies.alba	Abies.balsamea	Abies.concolor	Acacia.melanoxylon	Acer.campestre	Acer.negundo	Acer.nigrum	Acer.opalus	Acer.pensylvanicum	Acer.platanoides	Acer.pseudoplatanus	Acer.rubrum	Acer.saccharinum	Acer.saccharum	Acer.spicatum	Aesculus.glabra	Aesculus.hippocastanum	Aesculus.octandra	Alnus.glutinosa	Alnus.incana	Asimina.triloba	Betula.alleghaniensis	Betula.lenta	Betula.nigra	Betula.papyrifera	Betula.pendula	Betula.populifolia	Betula.pubescens	Bumelia.lanuginosa	Carpinus.betulus	Carpinus.caroliniana	Carya.aquatica	Carya.cordiformis	Carya.glabra	Carya.illinoensis	Carya.laciniosa	Carya.ovata	Carya.pallida	Carya.texana	Carya.tomentosa	Castanea.dentata	Castanea.ozarkensis	Castanea.pumila	Castanea.sativa	Catalpa.speciosa	Celtis.australis	Celtis.laevigata	Celtis.occidentalis	Ceratonia.siliqua	Cercis.canadensis
727693	0	0	0	0	0	8	0	0	0	0	0	0	8	0	0	4	0	0	0	0	4	0	0	0	0	0	0	0	0	0	0	0	4	0	0	0	4	0	0	0	0	0	0	0	0	0	0	4	0
727694	0	0	0	0	0	8	0	0	0	0	0	0	8	0	0	4	0	0	0	0	4	0	0	0	0	0	0	0	0	0	0	0	4	0	0	0	4	0	0	0	0	0	0	0	0	0	0	4	0
727705	0	0	0	0	0	8	0	0	0	0	0	0	8	0	0	4	0	0	0	0	4	0	0	0	0	0	0	0	0	0	0	0	4	0	0	0	0	0	0	0	0	0	0	0	0	0	0	4	0
727706	0	0	0	0	0	8	0	0	0	0	0	0	8	0	0	4	0	0	0	0	4	0	0	0	0	0	0	0	0	0	0	0	4	0	0	0	0	0	0	0	0	0	0	0	0	0	0	4	0
727707	0	0	0	0	0	8	0	0	0	0	0	0	8	0	0	4	0	0	0	0	4	0	0	0	0	0	0	0	0	0	0	0	4	0	0	0	0	0	0	0	0	0	0	0	0	0	0	4	0
728424	0	0	0	0	0	8	0	0	0	0	0	0	8	0	0	4	0	0	0	0	4	0	0	0	0	0	0	0	4	0	0	0	4	0	0	4	0	0	0	0	0	0	0	0	0	0	0	4	0
728425	0	0	0	0	0	8	0	0	0	0	0	0	8	0	0	4	0	0	0	0	4	0	0	0	0	0	0	0	0	0	0	0	4	0	0	0	0	0	0	0	0	0	0	0	0	0	0	4	0
728426	0	0	0	0	0	8	0	0	0	0	0	0	8	0	0	4	0	0	0	0	4	0	0	0	0	0	0	0	0	0	0	0	4	0	0	0	0	0	0	0	0	0	0	0	0	0	0	4	0
728427	0	0	0	0	0	8	0	0	0	0	0	0	8	0	0	4	0	0	0	0	4	0	0	0	0	0	0	0	0	0	0	0	4	0	0	0	0	0	0	0	0	0	0	0	0	0	0	4	0
728429	0	0	0	0	0	8	0	0	0	0	0	0	8	0	0	4	0	0	0	0	4	0	0	0	0	0	0	0	0	0	0	0	4	0	0	0	4	0	0	0	0	0	0	0	0	0	0	4	0
729144	0	0	0	0	0	8	0	0	0	0	0	0	8	0	0	4	0	0	0	0	4	0	0	0	0	0	0	0	4	0	0	0	4	0	4	4	0	0	0	0	0	0	0	0	0	0	0	4	0
729145	0	0	0	0	0	8	0	0	0	0	0	0	8	0	0	4	0	0	0	0	4	0	0	0	0	0	0	0	0	0	0	0	4	0	0	4	0	0	0	0	0	0	0	0	0	0	0	4	0
729146	0	0	0	0	0	8	0	0	0	0	0	0	8	0	0	4	0	0	0	0	4	0	0	0	0	0	0	0	0	0	0	0	4	0	0	0	0	0	0	0	0	0	0	0	0	0	0	4	0
729147	0	0	0	0	0	8	0	0	0	0	0	0	8	0	0	4	0	0	0	0	4	0	0	0	0	0	0	0	0	0	0	0	4	0	0	0	4	0	0	0	0	0	0	0	0	0	0	4	0
729148	0	0	0	0	0	8	0	0	0	0	0	0	8	0	0	4	0	0	0	0	4	0	0	0	0	0	0	0	0	0	0	0	4	0	0	0	4	0	0	0	0	0	0	0	0	0	0	4	0
729149	0	0	0	0	0	8	0	0	0	0	0	0	8	0	0	4	0	0	0	0	4	0	0	0	0	0	0	0	0	0	0	0	4	0	0	0	4	0	0	0	0	0	0	0	0	0	0	4	0
729152	0	0	0	0	0	8	0	0	0	0	0	0	8	0	0	4	0	0	0	0	4	0	0	0	0	0	0	0	4	0	0	0	4	0	0	4	4	0	0	0	0	0	0	0	0	0	0	4	0
729862	0	0	0	0	0	8	0	0	0	0	0	0	8	0	0	4	0	0	0	0	4	0	0	0	0	0	0	0	0	0	0	0	4	0	0	0	0	0	0	0	0	0	0	0	0	0	0	4	0
729863	0	0	0	0	0	8	0	0	0	0	0	0	8	0	0	4	0	0	0	0	4	0	0	0	0	0	0	0	4	0	0	0	4	0	4	0	0	0	0	0	0	0	0	0	0	0	0	4	0
729864	0	0	0	0	0	8	0	0	0	0	0	0	8	0	0	4	0	0	0	0	4	0	0	0	0	0	0	0	4	0	0	0	4	0	4	4	0	0	0	0	0	0	0	0	0	0	0	4	0
729865	0	0	0	0	0	8	0	0	0	0	0	0	8	0	0	4	0	0	0	0	4	0	0	0	0	0	0	0	0	0	0	0	4	0	4	4	4	0	0	0	0	0	0	0	0	0	0	4	0
729866	0	0	0	0	0	8	0	0	0	0	0	0	8	0	0	4	0	0	0	0	4	0	0	0	0	0	0	0	0	0	0	0	4	0	0	4	4	0	0	0	0	0	0	0	0	0	0	4	0
729867	0	0	0	0	0	8	0	0	0	0	0	0	8	0	0	4	0	0	0	0	4	0	0	0	0	0	0	0	0	0	0	0	4	0	0	0	4	0	0	0	0	0	0	0	0	0	0	4	0
729868	0	0	0	0	0	8	0	0	0	0	0	0	8	0	0	4	0	0	0	0	4	0	0	0	0	0	0	0	0	0	0	0	4	0	0	0	4	0	0	0	0	0	0	0	0	0	0	4	0
729869	0	0	0	0	0	8	0	0	0	0	0	0	8	0	0	4	0	0	0	0	4	0	0	0	0	0	0	0	0	0	0	0	4	0	0	0	4	0	0	0	0	0	0	0	0	0	0	4	0
729870	0	0	0	0	0	8	0	0	0	0	0	0	8	0	0	4	0	0	0	0	4	0	0	0	0	0	0	0	4	0	0	0	4	0	0	0	4	0	0	0	0	0	0	0	0	0	0	4	0
729872	0	0	0	0	0	8	0	0	0	0	0	0	8	0	0	4	0	0	0	0	4	0	0	0	0	0	0	0	4	0	0	0	4	0	0	0	4	0	0	0	0	0	0	0	0	0	0	4	0
729873	0	0	0	0	0	8	0	0	0	0	0	0	8	0	0	4	0	0	0	0	4	0	0	0	0	0	0	0	4	0	0	0	4	0	0	4	4	0	0	0	0	0	0	0	0	0	0	4	0
729874	0	0	0	0	0	8	0	0	0	0	0	0	8	0	0	4	0	0	0	0	4	0	0	0	0	0	0	0	4	0	0	0	4	0	0	4	4	0	0	0	0	0	0	0	0	0	4	4	0
730581	0	0	0	0	0	8	0	0	0	0	0	0	8	0	0	4	0	0	0	0	4	0	0	0	0	0	0	0	0	0	0	0	4	0	0	0	0	0	0	0	0	0	0	0	0	0	0	4	0
730582	0	0	0	0	0	8	0	0	0	0	0	0	8	0	0	4	0	0	0	0	4	0	0	0	0	0	0	0	0	0	0	0	4	0	0	0	0	0	0	0	0	0	0	0	0	0	0	4	0
730583	0	0	0	0	0	8	0	0	0	0	0	0	8	0	0	4	0	0	0	0	4	0	0	0	0	0	0	0	4	0	0	0	4	0	0	0	0	0	0	0	0	0	0	0	0	0	0	4	0
730584	0	0	0	0	0	8	0	0	0	0	0	0	8	0	0	4	0	0	0	0	4	0	0	0	0	0	0	0	4	0	0	0	4	0	0	0	0	0	0	0	0	0	0	0	0	0	0	4	0
730585	0	0	0	0	0	8	0	0	0	0	0	0	8	0	0	4	0	0	0	0	4	0	0	0	0	0	0	0	0	0	0	0	4	0	4	4	4	0	0	0	0	0	0	0	0	0	0	4	0
730586	0	0	0	0	0	8	0	0	0	0	0	0	8	0	0	4	0	0	0	0	4	0	0	0	0	0	0	0	0	0	0	0	4	0	4	4	4	0	0	0	0	0	0	0	0	0	0	4	0
730587	0	0	0	0	0	8	0	0	0	0	0	0	8	0	0	4	0	0	0	0	4	0	0	0	0	0	0	0	0	0	0	0	4	0	0	4	4	0	0	0	0	0	0	0	0	0	0	4	0
730588	0	0	0	0	0	8	0	0	0	0	0	0	8	0	0	4	0	0	0	0	4	0	0	0	0	0	0	0	0	0	0	0	4	0	0	0	4	0	0	0	0	0	0	0	0	0	0	4	0
730589	0	0	0	0	0	8	0	0	0	0	0	0	8	0	0	4	0	0	0	0	4	0	0	0	0	0	0	0	4	0	0	0	4	0	0	0	4	0	0	0	0	0	0	0	0	0	0	4	0
730590	0	0	0	0	0	8	0	0	0	0	0	0	8	0	0	4	0	0	0	0	4	0	0	0	0	0	0	0	4	0	0	0	4	0	0	0	4	0	0	0	0	0	0	0	0	0	0	4	0
730591	0	0	0	0	0	8	0	0	0	0	0	0	8	0	0	4	0	0	0	0	4	0	0	0	0	0	0	0	4	0	0	0	4	0	0	0	4	0	0	0	0	0	0	0	0	0	0	4	0
730592	0	0	0	0	0	8	0	0	0	0	0	0	8	0	0	4	0	0	0	0	4	0	0	0	0	0	0	0	4	0	0	0	4	0	0	0	4	0	0	0	0	0	0	0	0	0	0	4	0
730593	0	0	0	0	0	8	0	0	0	0	0	0	8	0	0	4	0	0	0	0	4	0	0	0	0	0	0	0	4	0	0	0	4	0	0	0	4	0	0	0	0	0	0	0	0	0	0	4	0
730594	0	0	0	0	0	8	0	0	0	0	0	0	8	0	0	4	0	0	0	0	4	0	0	0	0	0	0	0	4	0	0	0	4	0	0	4	4	0	0	0	0	0	0	0	0	0	0	4	0
730595	0	0	0	0	0	8	0	0	0	0	0	0	8	0	0	4	0	0	0	0	4	0	0	0	0	0	0	0	4	0	0	0	4	0	0	4	0	0	0	0	0	0	0	0	0	0	0	4	0
731293	0	0	0	0	0	8	0	0	0	0	0	0	8	4	0	4	0	0	0	0	4	0	0	0	0	0	0	0	0	0	0	0	4	0	0	0	4	0	0	0	0	0	0	0	0	0	0	4	0
731299	0	0	0	0	0	8	0	0	0	0	0	0	8	0	0	4	0	0	0	0	4	0	0	0	0	0	0	0	0	0	0	0	4	0	0	0	4	0	0	0	0	0	0	0	0	0	0	4	0
731300	0	0	0	0	0	8	0	0	0	0	0	0	8	0	0	4	0	0	0	0	4	0	0	0	0	0	0	0	0	0	0	0	4	0	0	0	0	0	0	0	0	0	0	0	0	0	0	4	0
731301	0	0	0	0	0	8	0	0	0	0	0	0	8	0	0	4	0	0	0	0	4	0	0	0	0	0	0	0	0	0	0	0	4	0	0	0	0	0	0	0	0	0	0	0	0	0	0	4	0
731302	0	0	0	0	0	8	0	0	0	0	0	0	8	0	0	4	0	0	0	0	4	0	0	0	0	0	0	0	4	0	0	0	4	0	0	0	0	0	0	0	0	0	0	0	0	0	0	4	0
731303	0	0	0	0	0	8	0	0	0	0	0	0	8	0	0	4	0	0	0	0	4	0	0	0	0	0	0	0	4	0	0	0	4	0	0	0	4	0	0	0	0	0	0	0	0	0	0	4	0
731304	0	0	0	0	0	8	0	0	0	0	0	0	8	0	0	4	0	0	0	0	4	0	0	0	0	0	0	0	4	0	0	0	4	0	0	0	4	0	0	0	0	0	0	0	0	0	0	4	0
731305	0	0	0	0	0	8	0	0	0	0	0	0	8	0	0	4	0	0	0	0	4	0	0	0	0	0	0	0	4	0	0	0	4	0	0	0	4	0	0	0	0	0	0	0	0	0	0	4	0
731306	0	0	0	0	0	8	0	0	0	0	0	0	8	0	0	4	0	0	0	0	4	0	0	0	0	0	0	0	0	0	0	0	4	0	4	4	4	0	0	0	0	0	0	0	0	0	0	4	0
731307	0	0	0	0	0	8	0	0	0	0	0	0	8	0	0	4	0	0	0	0	4	0	0	0	0	0	0	0	4	0	0	0	4	0	4	4	4	0	0	0	0	0	0	0	0	0	0	4	0
731308	0	0	0	0	0	8	0	0	0	0	0	0	8	0	0	4	0	0	0	0	4	0	0	0	0	0	0	0	4	0	0	0	4	0	4	4	4	0	0	0	0	0	0	0	0	0	0	4	0
731309	0	0	0	0	0	8	0	0	0	0	0	0	8	0	0	4	0	0	0	0	4	0	0	0	0	0	0	0	4	0	0	0	4	0	4	4	4	0	0	0	0	0	0	0	0	0	0	4	0
731310	0	0	0	0	0	8	0	0	0	0	0	0	8	0	0	4	0	0	0	0	4	0	0	0	0	0	0	0	4	0	0	0	4	0	0	0	4	0	0	0	0	0	0	0	0	0	0	4	0
731311	0	0	0	0	0	8	0	0	0	0	0	0	8	0	0	4	0	0	0	0	4	0	0	0	0	0	0	0	4	0	0	0	4	0	0	0	4	0	0	0	0	0	0	0	0	0	0	4	0
731312	0	0	0	0	0	8	0	0	0	0	0	0	8	0	0	4	0	0	0	0	4	0	0	0	0	0	0	0	4	0	0	0	4	0	0	0	4	0	0	0	0	0	0	0	0	0	0	4	0
731313	0	0	0	0	0	8	0	0	0	0	0	0	8	0	0	4	0	0	0	0	4	0	0	0	0	0	0	0	4	0	0	0	4	0	0	0	4	0	0	0	0	0	0	0	0	0	0	4	0
731314	0	0	0	0	0	8	0	0	0	0	0	0	8	0	0	4	0	0	0	0	4	0	0	0	0	0	0	0	4	0	0	0	4	0	0	4	4	0	0	0	0	0	0	0	0	0	0	4	0
731315	0	0	0	0	0	8	0	0	0	0	0	0	8	0	0	4	0	0	0	0	4	0	0	0	0	0	0	0	4	0	0	0	4	0	0	4	0	0	0	0	0	0	0	0	0	0	0	4	0
731316	0	0	0	0	0	8	0	0	0	0	0	0	8	0	0	4	0	0	0	0	0	0	0	0	0	0	0	0	4	0	0	0	4	0	0	0	0	0	0	0	0	0	0	0	0	0	0	4	0
732011	0	0	0	0	0	8	0	0	0	0	0	0	8	0	0	4	0	0	0	0	4	0	0	0	0	0	0	0	0	0	0	0	4	0	0	0	4	0	0	0	0	0	0	0	0	0	0	4	0
732012	0	0	0	0	0	8	0	0	0	0	0	0	8	4	0	4	0	0	0	0	4	0	0	0	0	0	0	0	0	0	0	0	4	0	0	0	4	0	0	0	0	0	0	0	0	0	0	4	0
732013	0	0	0	0	0	8	0	0	0	0	0	0	8	4	0	4	0	0	0	0	4	0	0	0	0	0	0	0	0	0	0	0	4	0	4	0	4	0	0	0	0	0	0	0	0	0	0	4	0
732014	0	0	0	0	0	8	0	0	0	0	0	0	8	0	0	4	0	0	0	0	4	0	0	0	0	0	0	0	0	0	0	0	4	0	4	4	4	0	0	0	0	0	0	0	0	0	0	4	0
732015	0	0	0	0	0	8	0	0	0	0	0	0	8	0	0	4	0	0	0	0	4	0	0	0	0	0	0	0	0	0	0	0	4	0	0	4	4	0	0	0	0	0	0	0	0	0	0	4	0
732016	0	0	0	0	0	8	0	0	0	0	0	0	8	0	0	4	0	0	0	0	4	0	0	0	0	0	0	0	0	0	0	0	4	0	0	0	4	0	0	0	0	0	0	0	0	0	0	4	0
732017	0	0	0	0	0	8	0	0	0	0	0	0	8	0	0	4	0	0	0	0	4	0	0	0	0	0	0	0	0	0	0	0	4	0	0	0	4	0	0	0	0	0	0	0	0	0	0	4	0
732018	0	0	0	0	0	8	0	0	0	0	0	0	8	0	0	4	0	0	0	0	4	0	0	0	0	0	0	0	0	0	0	0	4	0	0	0	4	0	0	0	0	0	0	0	0	0	0	4	0
732019	0	0	0	0	0	8	0	0	0	0	0	0	8	4	0	4	0	0	0	0	4	0	0	0	0	0	0	0	0	0	0	0	4	0	0	0	4	0	0	0	0	0	0	0	0	0	0	4	0
732020	0	0	0	0	0	8	0	0	0	0	0	0	8	4	0	4	0	0	0	0	4	0	0	0	0	0	0	0	0	0	0	0	4	0	0	0	4	0	0	0	0	0	0	0	0	0	0	4	0
732021	0	0	0	0	0	8	0	0	0	0	0	0	8	4	0	4	0	0	0	0	4	0	0	0	0	0	0	0	0	0	0	0	4	0	0	0	4	0	0	0	0	0	0	0	0	0	0	4	0
732022	0	0	0	0	0	8	0	0	0	0	0	0	8	4	0	4	0	0	0	0	4	0	0	0	0	0	0	0	4	0	0	0	4	0	0	0	4	0	0	0	0	0	0	0	0	0	0	4	0
732023	0	0	0	0	0	8	0	0	0	0	0	0	8	0	0	4	0	0	0	0	4	0	0	0	0	0	0	0	4	0	0	0	4	0	0	0	4	0	0	0	0	0	0	0	0	0	0	4	0
732024	0	0	0	0	0	8	0	0	0	0	0	0	8	0	0	4	0	0	0	0	4	0	0	0	0	0	0	0	4	0	0	0	4	0	0	0	4	0	0	0	0	0	0	0	0	0	0	4	0
732025	0	0	0	0	0	8	0	0	0	0	0	0	8	0	0	4	0	0	0	0	4	0	0	0	0	0	0	0	4	0	0	0	4	0	0	0	4	0	0	0	0	0	0	0	0	0	0	4	0
732026	0	0	0	0	0	8	0	0	0	0	0	0	8	0	0	4	0	0	0	0	4	0	0	0	0	0	0	0	4	0	0	0	4	0	0	0	4	0	0	0	0	0	0	0	0	0	0	4	0
732027	0	0	0	0	0	8	0	0	0	0	0	0	8	0	0	4	0	0	0	0	4	0	0	0	0	0	0	0	4	0	0	0	4	0	0	4	4	0	0	0	0	0	0	0	0	0	0	4	0
732028	0	0	0	0	0	8	0	0	0	0	0	0	8	0	0	4	0	0	0	0	4	0	0	0	0	0	0	0	4	0	0	0	4	0	4	4	4	0	0	0	0	0	0	0	0	0	0	4	0
732029	0	0	0	0	0	8	0	0	0	0	0	0	8	0	0	4	0	0	0	0	4	0	0	0	0	0	0	0	4	0	0	0	4	0	4	4	4	0	0	0	0	0	0	0	0	0	0	4	0
732030	0	0	0	0	0	8	0	0	0	0	0	0	8	0	0	4	0	0	0	0	4	0	0	0	0	0	0	0	4	0	0	0	4	0	4	4	4	0	0	0	0	0	0	0	0	0	0	4	0
732031	0	0	0	0	0	8	0	0	0	0	0	0	8	0	0	4	0	0	0	0	4	0	0	0	0	0	0	0	4	0	0	0	4	0	0	4	4	0	0	0	0	0	0	0	0	0	0	4	0
732032	0	0	0	0	0	8	0	0	0	0	0	0	8	0	0	4	0	0	0	0	4	0	0	0	0	0	0	0	4	0	0	0	4	0	0	4	4	0	0	0	0	0	0	0	0	0	0	4	0
732033	0	0	0	0	0	8	0	0	0	0	0	0	8	0	0	4	0	0	0	0	4	0	0	0	0	0	0	0	4	0	0	0	4	0	0	4	4	0	0	0	0	0	0	0	0	0	0	4	0
732034	0	0	0	0	0	8	0	0	0	0	0	0	8	0	0	4	0	0	0	0	4	0	0	0	0	0	0	0	4	0	0	0	4	0	0	4	4	0	0	0	0	0	0	0	0	0	0	4	0
732035	0	0	0	0	0	8	0	0	0	0	0	0	8	0	0	4	0	0	0	0	4	0	0	0	0	0	0	0	4	0	0	0	4	0	0	4	0	0	0	0	0	0	0	0	0	0	0	4	0
732036	0	0	0	0	0	8	0	0	0	0	0	0	8	0	0	4	0	0	0	0	0	0	0	0	0	0	0	0	4	0	0	0	4	0	0	0	0	0	0	0	0	0	0	0	0	0	0	4	0
732730	0	0	0	0	0	8	0	0	0	0	0	0	8	0	0	4	0	0	0	0	4	0	0	0	0	0	0	0	0	0	0	0	4	0	0	0	4	0	0	0	0	0	0	0	0	0	0	4	0
732731	0	0	0	0	0	8	0	0	0	0	0	0	8	0	0	4	0	0	0	0	4	0	0	0	0	0	0	0	0	0	0	0	4	0	0	0	4	0	0	0	0	0	0	0	0	0	0	4	0
732732	0	0	0	0	0	8	0	0	0	0	0	0	8	4	0	4	0	0	0	0	4	0	0	0	0	0	0	0	0	0	0	0	4	0	0	0	4	0	0	0	0	0	0	0	0	0	0	4	0
732733	0	0	0	0	0	8	0	0	0	0	0	0	8	4	0	4	0	0	0	0	4	0	0	0	0	0	0	0	0	0	0	0	4	0	4	0	4	0	0	0	0	0	0	0	0	0	0	4	0
732734	0	0	0	0	0	8	0	0	0	0	0	0	8	0	0	4	0	0	0	0	4	0	0	0	0	0	0	0	0	0	0	0	4	0	4	4	4	0	0	0	0	0	0	0	0	0	0	4	0
732735	0	0	0	0	0	8	0	0	0	0	0	0	8	0	0	4	0	0	0	0	4	0	0	0	0	0	0	0	0	0	0	0	4	0	0	4	4	0	0	0	0	0	0	0	0	0	0	4	0
732736	0	0	0	0	0	8	0	0	0	0	0	0	8	0	0	4	0	0	0	0	4	0	0	0	0	0	0	0	0	0	0	0	4	0	0	4	4	0	0	0	0	0	0	0	0	0	0	4	0
732737	0	0	0	0	0	8	0	0	0	0	0	0	8	0	0	4	0	0	0	0	4	0	0	0	0	0	0	0	0	0	0	0	4	0	0	0	4	0	0	0	0	0	0	0	0	0	0	4	0
732738	0	0	0	0	0	8	0	0	0	0	0	0	8	0	0	4	0	0	0	0	4	0	0	0	0	0	0	0	0	0	0	0	4	0	4	0	4	0	0	0	0	0	0	0	0	0	0	4	0
732739	0	0	0	0	0	8	0	0	0	0	0	0	8	4	0	4	0	0	0	0	4	0	0	0	0	0	0	0	0	0	0	0	4	0	0	0	4	0	0	0	0	0	0	0	0	0	0	4	0
732740	0	0	0	0	0	8	0	0	0	0	0	0	8	4	0	4	0	0	0	0	4	0	0	0	0	0	0	0	0	0	0	0	4	0	0	0	4	0	0	0	0	0	0	0	0	0	0	4	0
732741	0	0	0	0	0	8	0	0	0	0	0	0	8	4	0	4	0	0	0	0	4	0	0	0	0	0	0	0	0	0	0	0	4	0	0	0	4	0	0	0	0	0	0	0	0	0	0	4	0
732742	0	0	0	0	0	8	0	0	0	0	0	0	8	4	0	4	0	0	0	0	4	0	0	0	0	0	0	0	4	0	0	0	4	0	0	0	4	0	0	0	0	0	0	0	0	0	0	4	0
732743	0	0	0	0	0	8	0	0	0	0	0	0	8	4	0	4	0	0	0	0	4	0	0	0	0	0	0	0	4	0	0	0	4	0	0	0	4	0	0	0	0	0	0	0	0	0	0	4	0
732744	0	0	0	0	0	8	0	0	0	0	0	0	8	0	0	4	0	0	0	0	4	0	0	0	0	0	0	0	4	0	0	0	4	0	0	0	4	0	0	0	0	0	0	0	0	0	0	4	0
732745	0	0	0	0	0	8	0	0	0	0	0	0	8	0	0	4	0	0	0	0	4	0	0	0	0	0	0	0	4	0	0	0	4	0	0	0	4	0	0	0	0	0	0	0	0	0	0	4	0
732746	0	0	0	0	0	8	0	0	0	0	0	0	8	0	0	4	0	0	0	0	4	0	0	0	0	0	0	0	4	0	0	0	4	0	0	0	4	0	0	0	0	0	0	0	0	0	0	4	0
732747	0	0	0	0	0	8	0	0	0	0	0	0	8	0	0	4	0	0	0	0	4	0	0	0	0	0	0	0	4	0	0	0	4	0	0	4	4	0	0	0	0	0	0	0	0	0	0	4	0
732748	0	0	0	0	0	8	0	0	0	0	0	0	8	0	0	4	0	0	0	0	4	0	0	0	0	0	0	0	4	0	0	0	4	0	0	4	4	0	0	0	0	0	0	0	0	0	0	4	0
732749	0	0	0	0	0	8	0	0	0	0	0	0	8	0	0	4	0	0	0	0	4	0	0	0	0	0	0	0	4	0	0	0	4	0	0	4	4	0	0	0	0	0	0	0	0	0	0	4	0
732750	0	0	0	0	0	8	0	0	0	0	0	0	8	0	0	4	0	0	0	0	4	0	0	0	0	0	0	0	4	0	0	0	4	0	4	4	4	0	0	0	0	0	0	0	0	0	0	4	0
732751	0	0	0	0	0	8	0	0	0	0	0	0	8	0	0	4	0	0	0	0	4	0	0	0	0	0	0	0	4	0	0	0	4	0	4	4	4	0	0	0	0	0	0	0	0	0	0	4	0
732752	0	0	0	0	0	8	0	0	0	0	0	0	8	0	0	4	0	0	0	0	4	0	0	0	0	0	0	0	4	0	0	0	4	0	0	4	4	0	0	0	0	0	0	0	0	0	0	4	0
732753	0	0	0	0	0	8	0	0	0	0	0	0	8	0	0	4	0	0	0	0	4	0	0	0	0	0	0	0	4	0	0	0	4	0	0	4	4	0	0	0	0	0	0	0	0	0	0	4	0
732754	0	0	0	0	0	8	0	0	0	0	0	0	8	0	0	4	0	0	0	0	4	0	0	0	0	0	0	0	4	0	0	0	4	0	0	4	4	0	0	0	0	0	0	0	0	0	0	4	0
732755	0	0	0	0	0	8	0	0	0	0	0	0	8	0	0	4	0	0	0	0	4	0	0	0	0	0	0	0	4	0	0	0	4	0	0	4	0	0	0	0	0	0	0	0	0	0	0	4	0
733451	0	0	0	0	0	8	0	0	0	0	0	0	8	0	0	4	0	0	0	0	4	0	0	0	0	0	0	0	0	0	0	0	4	0	0	0	4	0	0	0	0	0	0	0	0	0	0	4	0
733452	0	0	0	0	0	8	0	0	0	0	0	0	8	4	0	4	0	0	0	0	4	0	0	0	0	0	0	0	0	0	0	0	4	0	0	0	4	0	0	0	0	0	0	0	0	0	0	4	0
733453	0	0	0	0	0	8	0	0	0	0	0	0	8	4	0	4	0	0	0	0	4	0	0	0	0	0	0	0	0	0	0	0	4	0	0	4	4	0	0	0	0	0	0	0	0	0	0	4	0
733454	0	0	0	0	0	8	0	0	0	0	0	0	8	0	0	4	0	0	0	0	4	0	0	0	0	0	0	0	0	0	0	0	4	0	4	4	4	0	0	0	0	0	0	0	0	0	0	4	0
733455	0	0	0	0	0	8	0	0	0	0	0	0	8	0	0	4	0	0	0	0	4	0	0	0	0	0	0	0	0	0	0	0	4	0	0	4	4	0	0	0	0	0	0	0	0	0	0	4	0
733456	0	0	0	0	0	8	0	0	0	0	0	0	8	0	0	4	0	0	0	0	4	0	0	0	0	0	0	0	0	0	0	0	4	0	0	4	4	0	0	0	0	0	0	0	0	0	0	4	0
733457	0	0	0	0	0	8	0	0	0	0	0	0	8	0	0	4	0	0	0	0	4	0	0	0	0	0	0	0	0	0	0	0	4	0	0	4	4	0	0	0	0	0	0	0	0	0	0	4	0
733458	0	0	0	0	0	8	0	0	0	0	0	0	8	0	0	4	0	0	0	0	4	0	0	0	0	0	0	0	0	0	0	0	4	0	4	0	4	0	0	0	0	0	0	0	0	0	0	4	0
733459	0	0	0	0	0	8	0	0	0	0	0	0	8	4	0	4	0	0	0	0	4	0	0	0	0	0	0	0	0	0	0	0	4	0	0	0	4	0	0	0	0	0	0	0	0	0	0	4	0
733460	0	0	0	0	0	8	0	0	0	0	0	0	8	4	0	4	0	0	0	0	4	0	0	0	0	0	0	0	0	0	0	0	4	0	0	0	4	0	0	0	0	0	0	0	0	0	0	4	0
733461	0	0	0	0	0	8	0	0	0	0	0	0	8	4	0	4	0	0	0	0	4	0	0	0	0	0	0	0	0	0	0	0	4	0	0	0	4	0	0	0	0	0	0	0	0	0	0	4	0
733462	0	0	0	0	0	8	0	0	0	0	0	0	8	4	0	4	0	0	0	0	4	0	0	0	0	0	0	0	4	0	0	0	4	0	0	0	4	0	0	0	0	0	0	0	0	0	0	4	0
733463	0	0	0	0	0	8	0	0	0	0	0	0	8	4	0	4	0	0	0	0	4	0	0	0	0	0	0	0	4	0	0	0	4	0	0	0	4	0	0	0	0	0	0	0	0	0	0	4	0
733464	0	0	0	0	0	8	0	0	0	0	0	0	8	4	0	4	0	0	0	0	4	0	0	0	0	0	0	0	4	0	0	0	4	0	0	0	4	0	0	0	0	0	0	0	0	0	0	4	0
733465	0	0	0	0	0	8	0	0	0	0	0	0	8	0	0	4	0	0	0	0	4	0	0	0	0	0	0	0	4	0	0	0	4	0	0	0	4	0	0	0	0	0	0	0	0	0	0	4	0
733466	0	0	0	0	0	8	0	0	0	0	0	0	8	0	0	4	0	0	0	0	4	0	0	0	0	0	0	0	4	0	0	0	4	0	0	0	4	0	0	0	0	0	0	0	0	0	0	4	0
733467	0	0	0	0	0	8	0	0	0	0	0	0	8	0	0	4	0	0	0	0	4	0	0	0	0	0	0	0	4	0	0	0	4	0	0	4	4	0	0	0	0	0	0	0	0	0	0	4	0
733468	0	0	0	0	0	8	0	0	0	0	0	0	8	0	0	4	0	0	0	0	4	0	0	0	0	0	0	0	4	0	0	0	4	0	0	4	4	0	0	0	0	0	0	0	0	0	0	4	0
733469	0	0	0	0	0	8	0	0	0	0	0	0	8	0	0	4	0	0	0	0	4	0	0	0	0	0	0	0	4	0	0	0	4	0	0	4	4	0	0	0	0	0	0	0	0	0	0	4	0
733470	0	0	0	0	0	8	0	0	0	0	0	0	8	0	0	4	0	0	0	0	4	0	0	0	0	0	0	0	4	0	0	0	4	0	0	4	4	0	0	0	0	0	0	0	0	0	0	4	0
733471	0	0	0	0	0	8	0	0	0	0	0	0	8	0	0	4	0	0	0	0	4	0	0	0	0	0	0	0	4	0	0	0	4	0	4	4	4	0	0	0	0	0	0	0	0	0	0	4	0
733472	0	0	0	0	0	8	0	0	0	0	0	0	8	0	0	4	0	0	0	0	4	0	0	0	0	0	0	0	4	0	0	0	4	0	4	4	4	0	0	0	0	0	0	0	0	0	0	4	0
733473	0	0	0	0	0	8	0	0	0	0	0	0	8	0	0	4	0	0	0	0	4	0	0	0	0	0	0	0	4	0	0	0	4	0	4	4	4	0	0	0	0	0	0	0	0	0	0	4	0
733474	0	0	0	0	0	8	0	0	0	0	0	0	8	0	0	4	0	0	0	0	4	0	0	0	0	0	0	0	4	0	0	0	4	0	0	4	4	0	0	0	0	0	0	0	0	0	4	4	0
734172	0	0	0	0	0	8	0	0	0	0	0	0	8	4	0	4	0	0	0	0	4	0	0	0	0	0	0	0	0	0	0	0	4	0	0	0	4	0	0	0	0	0	0	0	0	0	0	4	0
734173	0	0	0	0	0	8	0	0	0	0	0	0	8	4	0	4	0	0	0	0	4	0	0	0	0	0	0	0	0	0	0	0	4	0	0	4	4	0	0	0	0	0	0	0	0	0	0	4	0
734174	0	0	0	0	0	8	0	0	0	0	0	0	8	4	0	4	0	0	0	0	4	0	0	0	0	0	0	0	0	0	0	0	4	0	0	4	4	0	0	0	0	0	0	0	0	0	0	4	0
734175	0	0	0	0	0	8	0	0	0	0	0	0	8	0	0	4	0	0	0	0	4	0	0	0	0	0	0	0	0	0	0	0	4	0	0	4	4	0	0	0	0	0	0	0	0	0	0	4	0
734176	0	0	0	0	0	8	0	0	0	0	0	0	8	0	0	4	0	0	0	0	4	0	0	0	0	0	0	0	0	0	0	0	4	0	0	4	4	0	0	0	0	0	0	0	0	0	0	4	0
734177	0	0	0	0	0	8	0	0	0	0	0	0	8	0	0	4	0	0	0	0	4	0	0	0	0	0	0	0	0	0	0	0	4	0	0	4	4	0	0	0	0	0	0	0	0	0	0	4	0
734178	0	0	0	0	0	8	0	0	0	0	0	0	8	4	0	4	0	0	0	0	4	0	0	0	0	0	0	0	0	0	0	0	4	0	4	0	4	0	0	0	0	0	0	0	0	0	0	4	0
734179	0	0	0	0	0	8	0	0	0	0	0	0	8	4	0	4	0	0	0	0	4	0	0	0	0	0	0	0	0	0	0	0	4	0	0	0	4	0	0	0	0	0	0	0	0	0	0	4	0
734180	0	0	0	0	0	8	0	0	0	0	0	0	8	4	0	4	0	0	0	0	4	0	0	0	0	0	0	0	0	0	0	0	4	0	0	0	4	0	0	0	0	0	0	0	0	0	0	4	0
734181	0	0	0	0	0	8	0	0	0	0	0	0	8	4	0	4	0	0	0	0	4	0	0	0	0	0	0	0	0	0	0	0	4	0	0	0	4	0	0	0	0	0	0	0	0	0	0	4	0
734182	0	0	0	0	0	8	0	0	0	0	0	0	8	4	0	4	0	0	0	0	4	0	0	0	0	0	0	0	4	0	0	0	4	0	0	0	4	0	0	0	0	0	0	0	0	0	0	4	0
734183	0	0	0	0	0	8	0	0	0	0	0	0	8	4	0	4	0	0	0	0	4	0	0	0	0	0	0	0	4	0	0	0	4	0	0	0	4	0	0	0	0	0	0	0	0	0	0	4	0
734184	0	0	0	0	0	8	0	0	0	0	0	0	8	4	0	4	0	0	0	0	4	0	0	0	0	0	0	0	4	0	0	0	4	0	0	0	4	0	0	0	0	0	0	0	0	0	0	4	0
734185	0	0	0	0	0	8	0	0	0	0	0	0	8	4	0	4	0	0	0	0	4	0	0	0	0	0	0	0	4	0	0	0	4	0	0	0	4	0	0	0	0	0	0	0	0	0	0	4	0
734186	0	0	0	0	0	8	0	0	0	0	0	0	8	0	0	4	0	0	0	0	4	0	0	0	0	0	0	0	4	0	0	0	4	0	0	0	4	0	0	0	0	0	0	0	0	0	0	4	0
734187	0	0	0	0	0	8	0	0	0	0	0	0	8	0	0	4	0	0	0	0	4	0	0	0	0	0	0	0	4	0	0	0	4	0	0	4	4	0	0	0	0	0	0	0	0	0	0	4	0
734188	0	0	0	0	0	8	0	0	0	0	0	0	8	0	0	4	0	0	0	0	4	0	0	0	0	0	0	0	4	0	0	0	4	0	0	4	4	0	0	0	0	0	0	0	0	0	0	4	0
734189	0	0	0	0	0	8	0	0	0	0	0	0	8	0	0	4	0	0	0	0	4	0	0	0	0	0	0	0	4	0	0	0	4	0	0	4	4	0	0	0	0	0	0	0	0	0	0	4	0
734190	0	0	0	0	0	8	0	0	0	0	0	0	8	0	0	4	0	0	0	0	4	0	0	0	0	0	0	0	4	0	0	0	4	0	0	4	4	0	0	0	0	0	0	0	0	0	0	4	0
734191	0	0	0	0	0	8	0	0	0	0	0	0	8	0	0	4	0	0	0	0	4	0	0	0	0	0	0	0	4	0	0	0	4	0	0	4	4	0	0	0	0	0	0	0	0	0	0	4	0
734192	0	0	0	0	0	8	0	0	0	0	0	0	8	0	0	4	0	0	0	0	4	0	0	0	0	0	0	0	4	0	0	0	4	0	4	4	4	0	0	0	0	0	0	0	0	0	0	4	0
734193	0	0	0	0	0	8	0	0	0	0	0	0	8	0	0	4	0	0	0	0	4	0	0	0	0	0	0	0	4	0	0	0	4	0	4	4	4	0	0	0	0	0	0	0	0	0	4	4	0
734194	0	0	0	0	0	8	0	0	0	0	0	0	8	0	0	4	0	0	0	0	4	0	0	0	0	0	0	0	4	0	0	0	4	0	4	4	4	0	0	0	0	0	0	0	0	0	4	4	0
734890	0	0	0	0	0	8	0	0	0	0	0	0	8	4	0	4	0	0	0	0	4	0	0	0	0	0	0	0	0	0	0	0	4	0	0	0	4	0	0	0	0	0	0	0	0	0	0	4	0
734891	0	0	0	0	0	8	0	0	0	0	0	0	8	4	0	4	0	0	0	0	4	0	0	0	0	0	0	0	0	0	0	0	4	0	0	0	4	0	0	0	0	0	0	0	0	0	0	4	0
734892	0	0	0	0	0	8	0	0	0	0	0	0	8	4	0	4	0	0	0	0	4	0	0	0	0	0	0	0	0	0	0	0	4	0	0	0	4	0	0	0	0	0	0	0	0	0	0	4	0
734893	0	0	0	0	0	8	0	0	0	0	0	0	8	4	0	4	0	0	0	0	4	0	0	0	0	0	0	0	0	0	0	0	4	0	0	4	4	0	0	0	0	0	0	0	0	0	0	4	0
734894	0	0	0	0	0	8	0	0	0	0	0	0	8	4	0	4	0	0	0	0	4	0	0	0	0	0	0	0	0	0	0	0	4	0	0	4	4	0	0	0	0	0	0	0	0	0	0	4	0
734895	0	0	0	0	0	8	0	0	0	0	0	0	8	0	0	4	0	0	0	0	4	0	0	0	0	0	0	0	0	0	0	0	4	0	0	4	4	0	0	0	0	0	0	0	0	0	0	4	0
734896	0	0	0	0	0	8	0	0	0	0	0	0	8	0	0	4	0	0	0	0	4	0	0	0	0	0	0	0	0	0	0	0	4	0	0	4	4	0	0	0	0	0	0	0	0	0	0	4	0
734897	0	0	0	0	0	8	0	0	0	0	0	0	8	0	0	4	0	0	0	0	4	0	0	0	0	0	0	0	0	0	0	0	4	0	0	4	4	0	0	0	0	0	0	0	0	0	0	4	0
734898	0	0	0	0	0	8	0	0	0	0	0	0	8	4	0	4	0	0	0	0	4	0	0	0	0	0	0	0	0	0	0	0	4	0	4	4	4	0	0	0	0	0	0	0	0	0	0	4	0
734899	0	0	0	0	0	8	0	0	0	0	0	0	8	4	0	4	0	0	0	0	4	0	0	0	0	0	0	0	0	0	0	0	4	0	0	0	4	0	0	0	0	0	0	0	0	0	0	4	0
734900	0	0	0	0	0	8	0	0	0	0	0	0	8	4	0	4	0	0	0	0	4	0	0	0	0	0	0	0	0	0	0	0	4	0	0	0	4	0	0	0	0	0	0	0	0	0	0	4	0
734901	0	0	0	0	0	8	0	0	0	0	0	0	8	4	0	4	0	0	0	0	4	0	0	0	0	0	0	0	0	0	0	0	4	0	0	0	4	0	0	0	0	0	0	0	0	0	0	4	0
734902	0	0	0	0	0	8	0	0	0	0	0	0	8	4	0	4	0	0	0	0	4	0	0	0	0	0	0	0	4	0	0	0	4	0	0	0	4	0	4	0	0	0	0	0	0	0	0	4	0
734903	0	0	0	0	0	8	0	0	0	0	0	0	8	4	0	4	0	0	0	0	4	0	0	0	0	0	0	0	4	0	0	0	4	0	0	0	4	0	4	0	0	0	0	0	0	0	0	4	0
734904	0	0	0	0	0	8	0	0	0	0	0	0	8	4	0	4	0	0	0	0	4	0	0	0	0	0	0	0	4	0	0	0	4	0	0	0	4	0	0	0	0	0	0	0	0	0	0	4	0
734905	0	0	0	0	0	8	0	0	0	0	0	0	8	4	0	4	0	0	0	0	4	0	0	0	0	0	0	0	4	0	0	0	4	0	0	0	4	0	0	0	0	0	0	0	0	0	0	4	0
734906	0	0	0	0	0	8	0	0	0	0	0	0	8	4	0	4	0	0	0	0	4	0	0	0	0	0	0	0	4	0	0	0	4	0	0	4	4	0	0	0	0	0	0	0	0	0	0	4	0
734907	0	0	0	0	0	8	0	0	0	0	0	0	8	0	0	4	0	0	0	0	4	0	0	0	0	0	0	0	4	0	0	0	4	0	0	4	4	0	0	0	0	0	0	0	0	0	0	4	0
734908	0	0	0	0	0	8	0	0	0	0	0	0	8	0	0	4	0	0	0	0	4	0	0	0	0	0	0	0	4	0	0	0	4	0	0	4	4	0	0	0	0	0	0	0	0	0	0	4	0
734909	0	0	0	0	0	8	0	0	0	0	0	0	8	0	0	4	0	0	0	0	4	0	0	0	0	0	0	0	4	0	0	0	4	0	0	4	4	0	0	0	0	0	0	0	0	0	0	4	0
734910	0	0	0	0	0	8	0	0	0	0	0	0	8	0	0	4	0	0	0	0	4	0	0	0	0	0	0	0	4	0	0	0	4	0	0	4	4	0	0	0	0	0	0	0	0	0	0	4	0
734911	0	0	0	0	0	8	0	0	0	0	0	0	8	0	0	4	0	0	0	0	4	0	0	0	0	0	0	0	4	0	0	0	4	0	0	4	4	0	0	0	0	0	0	0	0	0	0	4	0
734912	0	0	0	0	0	8	0	0	0	0	0	0	8	0	0	4	0	0	0	0	4	0	0	0	0	0	0	0	4	0	0	0	4	0	0	4	4	0	0	0	0	0	0	0	0	0	4	4	0
734913	0	0	0	0	0	8	0	0	0	0	0	0	8	0	0	4	0	0	0	0	4	0	0	0	0	0	0	0	4	0	0	0	4	0	0	4	4	0	0	0	0	0	0	0	0	0	4	4	0
735611	0	0	0	0	0	8	0	0	0	0	0	0	8	4	0	4	0	0	0	0	4	0	0	0	0	0	0	0	0	0	0	0	4	0	0	0	4	0	0	0	0	0	0	0	0	0	0	4	0
735613	0	0	0	0	0	8	0	0	0	0	0	0	8	4	0	4	0	0	0	0	4	0	0	0	0	0	0	0	0	0	0	0	4	0	0	4	4	0	0	0	0	0	0	0	0	0	0	4	0
735614	0	0	0	0	0	8	0	0	0	0	0	0	8	4	0	4	0	0	0	0	4	0	0	0	0	0	0	0	0	0	0	0	4	0	0	4	4	0	0	0	0	0	0	0	0	0	0	4	0
735615	0	0	0	0	0	8	0	0	0	0	0	0	8	0	0	4	0	0	0	0	4	0	0	0	0	0	0	0	0	0	0	0	4	0	0	4	4	0	0	0	0	0	0	0	0	0	0	4	0
735616	0	0	0	0	0	8	0	0	0	0	0	0	8	0	0	4	0	0	0	0	4	0	0	0	0	0	0	0	0	0	0	0	4	0	0	4	4	0	0	0	0	0	0	0	0	0	0	4	0
735617	0	0	0	0	0	8	0	0	0	0	0	0	8	0	0	4	0	0	0	0	4	0	0	0	0	0	0	0	0	0	0	0	4	0	0	4	4	0	0	0	0	0	0	0	0	0	0	4	0
735618	0	0	0	0	0	8	0	0	0	0	0	0	8	4	0	4	0	0	0	0	4	0	0	0	0	0	0	0	0	0	0	0	4	0	4	4	4	0	0	0	0	0	0	0	0	0	0	4	0
735619	0	0	0	0	0	8	0	0	0	0	0	0	8	4	0	4	0	0	0	0	4	0	0	0	0	0	0	0	0	0	0	0	4	0	4	4	4	0	0	0	0	0	0	0	0	0	0	4	0
735620	0	0	0	0	0	8	0	0	0	0	0	0	8	4	0	4	0	0	0	0	4	0	0	0	0	0	0	0	0	0	0	0	4	0	4	4	4	0	0	0	0	0	0	0	0	0	0	4	0
735621	0	0	0	0	0	8	0	0	0	0	0	0	8	4	0	4	0	0	0	0	4	0	0	0	0	0	0	0	4	0	0	0	4	0	0	4	4	0	0	0	0	0	0	0	0	0	0	4	0
735622	0	0	0	0	0	8	0	0	0	0	0	0	8	4	0	4	0	0	0	0	4	0	0	0	0	0	0	0	4	0	0	0	4	0	0	4	4	0	4	0	0	0	0	0	0	0	0	4	0
735623	0	0	0	0	0	8	0	0	0	0	0	0	8	4	0	4	0	0	0	0	4	0	0	0	0	0	0	0	4	0	0	0	4	0	0	0	4	0	4	0	0	0	0	0	0	0	0	4	0
735624	0	0	0	0	0	8	0	0	0	0	0	0	8	4	0	4	0	0	0	0	4	0	0	0	0	0	0	0	4	0	0	0	4	0	0	0	4	0	0	0	0	0	0	0	0	0	0	4	0
735625	0	0	0	0	0	8	0	0	0	0	0	0	8	4	0	4	0	0	0	0	4	0	0	0	0	0	0	0	4	0	0	0	4	0	0	4	4	0	0	0	0	0	0	0	0	0	0	4	0
735626	0	0	0	0	0	8	0	0	0	0	0	0	8	4	0	4	0	0	0	0	4	0	0	0	0	0	0	0	4	0	0	0	4	0	0	4	4	0	0	0	0	0	0	0	0	0	0	4	0
735627	0	0	0	0	0	8	0	0	0	0	0	0	8	4	0	4	0	0	0	0	4	0	0	0	0	0	0	0	4	0	0	0	4	0	0	4	4	0	0	0	0	0	0	0	0	0	0	4	0
735628	0	0	0	0	0	8	0	0	0	0	0	0	8	4	0	4	0	0	0	0	4	0	0	0	0	0	0	0	4	0	0	0	4	0	0	4	4	0	0	0	0	0	0	0	0	0	0	4	0
735629	0	0	0	0	0	8	0	0	0	0	0	0	8	4	0	4	0	0	0	0	4	0	0	0	0	0	0	0	4	0	0	0	4	0	0	4	4	0	0	0	0	0	0	0	0	0	0	4	0
735630	0	0	0	0	0	8	0	0	0	0	0	0	8	0	0	4	0	0	0	0	4	0	0	0	0	0	0	0	4	0	0	0	4	0	0	4	4	0	0	0	0	0	0	0	0	0	0	4	0
735631	0	0	0	0	0	8	0	0	0	0	0	0	8	0	0	4	0	0	0	0	4	0	0	0	0	0	0	0	4	0	0	0	4	0	0	4	4	0	4	0	0	0	0	0	0	0	0	4	0
735632	0	0	0	0	0	8	0	0	0	0	0	0	8	0	0	4	0	0	0	0	4	0	0	0	0	0	0	0	4	0	0	0	4	0	0	4	4	0	4	0	0	0	0	0	0	0	4	4	0
735633	0	0	0	0	0	8	0	0	0	0	0	0	8	0	0	4	0	0	0	0	4	0	0	0	0	0	0	0	4	0	0	0	4	0	0	4	4	0	4	0	0	0	0	0	0	0	4	4	0
736330	0	0	0	0	0	8	4	0	0	0	0	0	8	0	0	4	0	0	0	0	4	0	0	0	0	0	0	0	0	0	0	0	4	0	4	0	4	0	0	0	0	0	0	0	0	0	0	4	0
736331	0	0	0	0	0	8	0	0	0	0	0	0	8	4	0	4	0	0	0	0	4	0	0	0	0	0	0	0	0	0	0	0	4	0	4	0	4	0	0	0	0	0	0	0	0	0	0	4	0
736332	0	0	0	0	0	8	0	0	0	0	0	0	8	4	0	4	0	0	0	0	4	0	0	0	0	0	0	0	4	0	0	0	4	0	0	4	4	0	0	0	0	0	0	0	0	0	0	4	0
736333	0	0	0	0	0	8	0	0	0	0	0	0	8	4	0	4	0	0	0	0	4	0	0	0	0	0	0	0	4	0	0	0	4	0	0	4	4	0	0	0	0	0	0	0	0	0	0	4	0
736334	0	0	0	0	0	8	0	0	0	0	0	0	8	4	0	4	0	0	0	0	4	0	0	0	0	0	0	0	0	0	0	0	4	0	0	4	4	0	0	0	0	0	0	0	0	0	0	4	0
736335	0	0	0	0	0	8	0	0	0	0	0	0	8	4	0	4	0	0	0	0	4	0	0	0	0	0	0	0	0	0	0	0	4	0	0	4	4	0	0	0	0	0	0	0	0	0	0	4	0
736336	0	0	0	0	0	8	0	0	0	0	0	0	8	0	0	4	0	0	0	0	4	0	0	0	0	0	0	0	0	0	0	0	4	0	0	4	4	0	0	0	0	0	0	0	0	0	0	4	0
736337	0	0	0	0	0	8	0	0	0	0	0	0	8	4	0	4	0	0	0	0	4	0	0	0	0	0	0	0	0	0	0	0	4	0	0	4	4	0	0	0	0	0	0	0	0	0	0	4	0
736338	0	0	0	0	0	8	0	0	0	0	0	0	8	4	0	4	0	0	0	0	4	0	0	0	0	0	0	0	0	0	0	0	4	0	0	4	4	0	0	0	0	0	0	0	0	0	0	4	0
736339	0	0	0	0	0	8	0	0	0	0	0	0	8	4	0	4	0	0	0	0	4	0	0	0	0	0	0	0	4	0	0	0	4	0	4	4	4	0	0	0	0	0	0	0	0	0	0	4	0
736340	0	0	0	0	0	8	0	0	0	0	0	0	8	4	0	4	0	0	0	0	4	0	0	0	0	0	0	0	4	0	0	0	4	0	4	4	4	0	0	0	0	0	0	0	0	0	0	4	0
736341	0	0	0	0	0	8	0	0	0	0	0	0	8	4	0	4	0	0	0	0	4	0	0	0	0	0	0	0	4	0	0	0	4	0	4	4	4	0	0	0	0	0	0	0	0	0	4	4	0
736342	0	0	0	0	0	8	0	0	0	0	0	0	8	4	0	4	0	0	0	0	4	0	0	0	0	0	0	0	4	0	0	0	4	0	0	4	4	0	0	0	0	0	0	0	0	0	4	4	0
736343	0	0	0	0	0	8	0	0	0	0	0	0	8	4	0	4	0	0	0	0	4	0	0	0	0	0	0	0	4	0	0	0	4	0	0	4	4	0	0	0	0	0	0	0	0	0	0	4	0
736344	0	0	0	0	0	8	0	0	0	0	0	0	8	4	0	4	0	0	0	0	4	0	0	0	0	0	0	0	4	0	0	0	4	0	0	4	4	0	0	0	0	0	0	0	0	0	0	4	0
736345	0	0	0	0	0	8	0	0	0	0	0	0	8	4	0	4	0	0	0	0	4	0	0	0	0	0	0	0	4	0	0	0	4	0	0	4	4	0	0	0	0	0	0	0	0	0	0	4	0
736346	0	0	0	0	0	8	0	0	0	0	0	0	8	4	0	4	0	0	0	0	4	0	0	0	0	0	0	0	4	0	0	0	4	0	0	4	4	0	0	0	0	0	0	0	0	0	0	4	0
736347	0	0	0	0	0	8	0	0	0	0	0	0	8	4	0	4	0	0	0	0	4	0	0	0	0	0	0	0	4	0	0	0	4	0	0	4	4	0	0	0	0	0	0	0	0	0	0	4	0
736348	0	0	0	0	0	8	0	0	0	0	0	0	8	4	0	4	0	0	0	0	4	0	0	0	0	0	0	0	4	0	0	0	4	0	0	4	4	0	0	0	0	0	0	0	0	0	0	4	0
736349	0	0	0	0	0	8	0	0	0	0	0	0	8	4	0	4	0	0	0	0	4	0	0	0	0	0	0	0	4	0	0	0	4	0	0	4	4	0	0	0	0	0	0	0	0	0	0	4	0
736350	0	0	0	0	0	8	0	0	0	0	0	0	8	4	0	4	0	0	0	0	4	0	0	0	0	0	0	0	4	0	0	0	4	0	0	4	4	0	4	0	0	0	0	0	0	0	0	4	0
736351	0	0	0	0	0	8	0	0	0	0	0	0	8	4	0	4	0	0	0	0	4	0	0	0	0	0	0	0	4	0	0	0	4	0	0	4	4	0	4	0	0	0	0	0	0	0	4	4	0
736352	0	0	0	0	0	8	0	0	0	0	0	0	8	4	0	4	0	0	0	0	4	0	0	0	0	0	0	0	4	0	0	0	4	0	0	4	4	0	4	0	0	0	0	0	0	0	4	4	0
736353	0	0	0	0	0	8	0	0	0	0	0	0	8	4	0	4	0	0	0	0	4	0	0	4	0	0	0	0	4	0	0	0	4	0	0	4	4	0	4	0	0	0	0	0	0	0	4	4	0
737049	0	0	0	0	0	8	4	0	0	0	0	0	8	0	0	4	0	0	0	0	4	0	0	0	0	0	0	0	0	0	0	0	4	0	4	0	4	0	0	4	0	0	0	0	0	0	0	4	0
737050	0	0	0	0	0	8	4	0	0	0	0	0	8	0	0	4	0	0	0	0	4	0	0	0	0	0	0	0	0	0	0	0	4	0	4	0	4	0	0	4	0	0	0	0	0	0	0	4	0
737051	0	0	0	0	0	8	4	0	0	0	0	0	8	4	0	4	0	0	0	0	4	0	0	0	0	0	0	0	0	0	0	0	4	0	4	4	4	0	0	0	0	0	0	0	0	0	0	4	0
737052	0	0	0	0	0	8	0	0	0	0	0	0	8	4	0	4	0	0	0	0	4	0	0	0	0	0	0	0	4	0	0	0	4	0	0	4	4	0	0	0	0	0	0	0	0	0	0	4	0
737053	0	0	0	0	0	8	0	0	0	0	0	0	8	4	0	4	0	0	0	0	4	0	0	0	0	0	0	0	4	0	0	0	4	0	0	4	4	0	0	0	0	0	0	0	0	0	0	4	0
737054	0	0	0	0	0	8	0	0	0	0	0	0	8	4	0	4	0	0	0	0	4	0	0	0	0	0	0	0	0	0	0	0	4	0	0	4	4	0	0	0	0	0	0	0	0	0	0	4	0
737055	0	0	0	0	0	8	0	0	0	0	0	0	8	4	0	4	0	0	0	0	4	0	0	0	0	0	0	0	0	0	0	0	4	0	0	4	4	0	0	0	0	0	0	0	0	0	0	4	0
737056	0	0	0	0	0	8	0	0	0	0	0	0	8	4	0	4	0	0	0	0	4	0	0	0	0	0	0	0	0	0	0	0	4	0	0	4	4	0	0	0	0	0	0	0	0	0	0	4	0
737057	0	0	0	0	0	8	0	0	0	0	0	0	8	4	0	4	0	0	0	0	4	0	0	0	0	0	0	0	0	0	0	0	4	0	0	4	4	0	0	0	0	0	0	0	0	0	0	4	0
737058	0	0	0	0	0	8	0	0	0	0	0	0	8	4	0	4	0	0	0	0	4	0	0	0	0	0	0	0	0	0	0	0	4	0	0	4	4	0	0	0	0	0	0	0	0	0	0	4	0
737059	0	0	0	0	0	8	0	0	0	0	0	0	8	4	0	4	0	0	0	0	4	0	0	0	0	0	0	0	4	0	0	0	4	0	0	4	4	0	0	0	0	0	0	0	0	0	0	4	0
737060	0	0	0	0	0	8	0	0	0	0	0	0	8	4	0	4	0	0	0	0	4	0	0	0	0	0	0	0	4	0	0	0	4	0	0	4	4	0	0	0	0	0	0	0	0	0	0	4	0
737061	0	0	0	0	0	8	0	0	0	0	0	0	8	4	0	4	0	0	0	0	4	0	0	0	0	0	0	0	4	0	0	0	4	0	4	4	4	0	0	0	0	0	0	0	0	0	4	4	0
737062	0	0	0	0	0	8	0	0	0	0	0	0	8	4	0	4	0	0	0	0	4	0	0	0	0	0	0	0	4	0	0	0	4	0	4	4	4	0	0	0	0	0	0	0	0	0	4	4	0
737063	0	0	0	0	0	8	0	0	0	0	0	0	8	4	0	4	0	0	0	0	4	0	0	0	0	0	0	0	4	0	0	0	4	0	0	4	4	0	0	0	0	0	0	0	0	0	0	4	0
737064	0	0	0	0	0	8	0	0	0	0	0	0	8	4	0	4	0	0	0	0	4	0	0	0	0	0	0	0	4	0	0	0	4	0	0	4	4	0	0	0	0	0	0	0	0	0	0	4	0
737065	0	0	0	0	0	8	0	0	0	0	0	0	8	4	0	4	0	0	0	0	4	0	0	0	0	0	0	0	4	0	0	0	4	0	0	4	4	0	0	0	0	0	0	0	0	0	0	4	0
737066	0	0	0	0	0	8	0	0	0	0	0	0	8	4	0	4	0	0	0	0	4	0	0	0	0	0	0	0	4	0	0	0	4	0	0	4	4	0	0	0	0	0	0	0	0	0	0	4	0
737067	0	0	0	0	0	8	0	0	0	0	0	0	8	4	0	4	0	0	0	0	4	0	0	0	0	0	0	0	4	0	0	0	4	0	0	4	4	0	0	0	0	0	0	0	0	0	0	4	0
737068	0	0	0	0	0	8	0	0	0	0	0	0	8	4	0	4	0	0	0	0	4	0	0	0	0	0	0	0	4	0	0	0	4	0	0	4	4	0	0	0	0	0	0	0	0	0	0	4	0
737069	0	0	0	0	0	8	0	0	0	0	0	0	8	4	0	4	0	0	0	0	4	0	0	0	0	0	0	0	4	0	0	0	4	0	0	4	4	0	4	0	0	0	0	0	0	0	0	4	0
737070	0	0	0	0	0	8	0	0	0	0	0	0	8	4	0	4	0	0	0	0	4	0	0	0	0	0	0	0	4	0	0	0	4	0	0	4	4	0	4	0	0	0	0	0	0	0	0	4	0
737071	0	0	0	0	0	8	0	0	0	0	0	0	8	4	0	4	0	0	0	0	4	0	0	0	0	0	0	0	4	0	0	0	4	0	0	4	4	0	4	0	0	0	0	0	0	0	4	4	0
737072	0	0	0	0	0	8	0	0	0	0	0	0	8	4	0	4	0	0	0	0	4	0	0	4	0	0	0	0	4	0	0	0	4	0	0	4	4	0	4	0	0	0	0	0	0	0	4	4	0
737769	0	0	0	0	0	8	4	0	0	0	0	0	8	0	0	4	0	0	0	0	4	0	0	0	0	0	0	0	0	0	0	0	4	0	0	0	4	0	0	4	0	0	0	0	0	0	0	4	0
737770	0	0	0	0	0	8	4	0	0	0	0	0	8	0	0	4	0	0	0	0	4	0	0	0	0	0	0	0	0	0	0	0	4	0	4	0	4	0	0	4	0	0	0	0	0	0	0	4	0
737771	0	0	0	0	0	8	4	0	0	0	0	0	8	4	0	4	0	0	0	0	4	0	0	0	0	0	0	0	0	0	0	0	4	0	4	4	4	0	0	0	0	0	0	0	0	0	0	4	0
737772	0	0	0	0	0	8	0	0	0	0	0	0	8	4	0	4	0	0	0	0	4	0	0	0	0	0	0	0	0	0	0	0	4	0	4	4	4	0	0	0	0	0	0	0	0	0	0	4	0
737773	0	0	0	0	0	8	0	0	0	0	0	0	8	4	0	4	0	0	0	0	4	0	0	0	0	0	0	0	0	0	0	0	4	0	0	4	4	0	0	0	0	0	0	0	0	0	0	4	0
737774	0	0	0	0	0	8	0	0	0	0	0	0	8	4	0	4	0	0	0	0	4	0	0	0	0	0	0	0	0	0	0	0	4	0	0	4	4	0	0	0	0	0	0	0	0	0	0	4	0
737775	0	0	0	0	0	8	0	0	0	0	0	0	8	4	0	4	0	0	0	0	4	0	0	0	0	0	0	0	0	0	0	0	4	0	0	4	4	0	0	0	0	0	0	0	0	0	0	4	0
737776	0	0	0	0	0	8	0	0	0	0	0	0	8	4	0	4	0	0	0	0	4	0	0	0	0	0	0	0	0	0	0	0	4	0	0	4	4	0	0	0	0	0	0	0	0	0	0	4	0
737777	0	0	0	0	0	8	0	0	0	0	0	0	8	4	0	4	0	0	0	0	4	0	0	0	0	0	0	0	0	0	0	0	4	0	0	4	4	0	0	0	0	0	0	0	0	0	0	4	0
737778	0	0	0	0	0	8	0	0	0	0	0	0	8	4	0	4	0	0	0	0	4	0	0	0	0	0	0	0	0	0	0	0	4	0	0	4	4	0	0	0	0	0	0	0	0	0	0	4	0
737779	0	0	0	0	0	8	0	0	0	0	0	0	8	4	0	4	0	0	0	0	4	0	0	0	0	0	0	0	4	0	0	0	4	0	0	4	4	0	0	0	0	0	0	0	0	0	0	4	0
737780	0	0	0	0	0	8	0	0	0	0	0	0	8	4	0	4	0	0	0	0	4	0	0	0	0	0	0	0	4	0	0	0	4	0	0	4	4	0	0	0	0	0	0	0	0	0	0	4	0
737781	0	0	0	0	0	8	0	0	0	0	0	0	8	4	0	4	0	0	0	0	4	0	0	0	0	0	0	0	4	0	0	0	4	0	0	4	4	0	0	0	0	0	0	0	0	0	4	4	0
737782	0	0	0	0	0	8	0	0	0	0	0	0	8	4	0	4	0	0	0	0	4	0	0	0	0	0	0	0	4	0	0	0	4	0	4	4	4	0	0	0	0	0	0	0	0	0	4	4	0
737783	0	0	0	0	0	8	0	0	0	0	0	0	8	4	0	4	0	0	0	0	4	0	0	0	0	0	0	0	4	0	0	0	4	0	4	4	4	0	0	0	0	0	0	0	0	0	0	4	0
737784	0	0	0	0	0	8	0	0	0	0	0	0	8	4	0	4	0	0	0	0	4	0	0	0	0	0	0	0	4	0	0	0	4	0	0	4	4	0	0	0	0	0	0	0	0	0	0	4	0
737785	0	0	0	0	0	8	0	0	0	0	0	0	8	4	0	4	0	0	0	0	4	0	0	0	0	0	0	0	4	0	0	0	4	0	0	4	4	0	0	0	0	0	0	0	0	0	0	4	0
737786	0	0	0	0	0	8	0	0	0	0	0	0	8	4	0	4	0	0	0	0	4	0	0	0	0	0	0	0	4	0	0	0	4	0	0	4	4	0	0	0	0	0	0	0	0	0	0	4	0
737787	0	0	0	0	0	8	0	0	0	0	0	0	8	4	0	4	0	0	0	0	4	0	0	0	0	0	0	0	4	0	0	0	4	0	0	4	4	0	0	0	0	0	0	0	0	0	0	4	0
737788	0	0	0	0	0	8	0	0	0	0	0	0	8	4	0	4	0	0	0	0	4	0	0	0	0	0	0	0	4	0	0	0	4	0	0	4	4	0	0	0	0	0	0	0	0	0	0	4	0
737789	0	0	0	0	0	8	0	0	0	0	0	0	8	4	0	4	0	0	0	0	4	0	0	0	0	0	0	0	4	0	0	0	4	0	0	4	4	0	4	0	0	0	0	0	0	0	0	4	0
737790	0	0	0	0	0	8	0	0	0	0	0	0	8	4	0	4	0	0	0	0	4	0	0	0	0	0	0	0	4	0	0	0	4	0	0	4	4	0	4	0	0	0	0	0	0	0	0	4	0
737791	0	0	0	0	0	8	0	0	0	0	0	0	8	4	0	4	0	0	0	0	4	0	0	4	0	0	0	0	4	0	0	0	4	0	0	4	4	0	4	0	0	0	0	0	0	0	4	4	0
737792	0	0	0	0	0	8	0	0	0	0	0	0	8	4	0	4	0	0	0	0	4	0	0	4	0	0	0	0	4	0	0	0	4	0	0	4	4	0	4	0	0	0	0	0	0	0	4	4	0
738489	0	0	0	0	0	8	4	0	0	0	0	0	8	0	0	4	0	0	0	0	4	0	0	0	0	0	0	0	0	0	0	0	4	0	0	0	4	0	0	4	0	0	0	0	0	0	0	4	0
738490	0	0	0	0	0	8	4	0	0	0	0	0	8	0	0	4	0	0	0	0	4	0	0	0	0	0	0	0	0	0	0	0	4	0	4	0	4	0	0	4	0	0	0	0	0	0	0	4	0
738491	0	0	0	0	0	8	4	0	0	0	0	0	8	4	0	4	0	0	0	0	4	0	0	0	0	0	0	0	0	0	0	0	4	0	4	4	4	0	0	4	0	0	0	0	0	0	0	4	0
738492	0	0	0	0	0	8	4	0	0	0	0	0	8	4	0	4	0	0	0	0	4	0	0	0	0	0	0	0	0	0	0	0	4	0	4	4	4	0	0	4	0	0	0	0	0	0	0	4	0
738493	0	0	0	0	0	8	0	0	0	0	0	0	8	4	0	4	0	0	0	0	4	0	0	0	0	0	0	0	0	0	0	0	4	0	0	4	4	0	0	0	0	0	0	0	0	0	0	4	0
738494	0	0	0	0	0	8	0	0	0	0	0	0	8	4	0	4	0	0	0	0	4	0	0	0	0	0	0	0	0	0	0	0	4	0	0	4	4	0	0	0	0	0	0	0	0	0	0	4	0
738495	0	0	0	0	0	8	0	0	0	0	0	0	8	4	0	4	0	0	0	0	4	0	0	0	0	0	0	0	0	0	0	0	4	0	0	4	4	0	0	0	0	0	0	0	0	0	0	4	0
738496	0	0	0	0	0	8	0	0	0	0	0	0	8	4	0	4	0	0	0	0	4	0	0	0	0	0	0	0	0	0	0	0	4	0	0	4	4	0	0	0	0	0	0	0	0	0	0	4	0
738497	0	0	0	0	0	8	0	0	0	0	0	0	8	4	0	4	0	0	0	0	4	0	0	0	0	0	0	0	0	0	0	0	4	0	0	4	4	0	0	0	0	0	0	0	0	0	0	4	0
738498	0	0	0	0	0	8	0	0	0	0	0	0	8	4	0	4	0	0	0	0	4	0	0	0	0	0	0	0	0	0	0	0	4	0	0	4	4	0	0	0	0	0	0	0	0	0	0	4	0
738499	0	0	0	0	0	8	0	0	0	0	0	0	8	4	0	4	0	0	0	0	4	0	0	0	0	0	0	0	0	0	0	0	4	0	0	4	4	0	0	0	0	0	0	0	0	0	0	4	0
738500	0	0	0	0	0	8	0	0	0	0	0	0	8	4	0	4	0	0	0	0	4	0	0	0	0	0	0	0	0	0	0	0	4	0	0	4	4	0	0	0	0	0	0	0	0	0	0	4	0
738501	0	0	0	0	0	8	0	0	0	0	0	0	8	4	0	4	0	0	0	0	4	0	0	0	0	0	0	0	4	0	0	0	4	0	0	4	4	0	0	0	0	0	0	0	0	0	4	4	0
738502	0	0	0	0	0	8	0	0	0	0	0	0	8	4	0	4	0	0	0	0	4	0	0	0	0	0	0	0	4	0	0	0	4	0	4	4	4	0	0	0	0	0	0	0	0	0	4	4	0
738503	0	0	0	0	0	8	0	0	0	0	0	0	8	4	0	4	0	0	0	0	4	0	0	0	0	0	0	0	4	0	0	0	4	0	4	4	4	0	0	0	0	0	0	0	0	0	0	4	0
738504	0	0	0	0	0	8	0	0	0	0	0	0	8	4	0	4	0	0	0	0	4	0	0	0	0	0	0	0	4	0	0	0	4	0	4	4	4	0	0	0	0	0	0	0	0	0	0	4	0
738505	0	0	0	0	0	8	0	0	0	0	0	0	8	4	0	4	0	0	0	0	4	0	0	0	0	0	0	0	4	0	0	0	4	0	0	4	4	0	0	0	0	0	0	0	0	0	0	4	0
738506	0	0	0	0	0	8	0	0	0	0	0	0	8	4	0	4	0	0	0	0	4	0	0	0	0	0	0	0	4	0	0	0	4	0	0	4	4	0	0	0	0	0	0	0	0	0	0	4	0
738507	0	0	0	0	0	8	0	0	0	0	0	0	8	4	0	4	0	0	0	0	4	0	0	0	0	0	0	0	4	0	0	0	4	0	0	4	4	0	0	0	0	0	0	0	0	0	0	4	0
738508	0	0	0	0	0	8	0	0	0	0	0	0	8	4	0	4	0	0	0	0	4	0	0	0	0	0	0	0	4	0	0	0	4	0	0	4	4	0	4	0	0	0	0	0	0	0	0	4	0
738509	0	0	0	0	0	8	0	0	0	0	0	0	8	4	0	4	0	0	0	0	4	0	0	0	0	0	0	0	4	0	0	0	4	0	0	4	4	0	4	0	0	0	0	0	0	0	0	4	0
738510	0	0	0	0	0	8	0	0	0	0	0	0	8	4	0	4	0	0	0	0	4	0	0	4	0	0	0	0	4	0	0	0	4	0	0	4	4	0	4	0	0	0	0	0	0	0	0	4	0
738511	0	0	0	0	0	8	0	0	0	0	0	0	8	4	0	4	0	0	0	0	4	0	0	4	0	0	0	0	4	0	0	0	4	0	0	4	4	0	4	0	0	0	0	0	0	0	4	4	0
738512	0	0	0	0	0	8	0	0	0	0	0	0	8	4	0	4	0	0	0	0	4	0	0	4	0	0	0	0	4	0	0	0	4	0	4	4	4	0	4	0	0	0	0	0	0	0	4	4	0
739209	0	0	0	0	0	8	4	0	0	0	0	0	8	0	0	4	0	0	0	0	4	0	0	0	0	0	0	0	0	0	0	0	4	0	0	0	4	0	0	4	0	0	0	0	0	0	0	4	0
739210	0	0	0	0	0	8	4	0	0	0	0	0	8	0	0	4	0	0	0	0	4	0	0	0	0	0	0	0	0	0	0	0	4	0	4	4	4	0	0	4	0	0	0	0	0	0	4	4	0
739211	0	0	0	0	0	8	4	0	0	0	0	0	8	4	0	4	0	0	0	0	4	0	0	0	0	0	0	0	0	0	0	0	4	0	4	4	4	0	0	4	0	0	0	0	0	0	4	4	0
739212	0	0	0	0	0	8	4	0	0	0	0	0	8	4	0	4	0	0	0	0	4	0	0	0	0	0	0	0	0	0	0	0	4	0	4	4	4	0	0	4	0	0	0	0	0	0	0	4	0
739213	0	0	0	0	0	8	0	0	0	0	0	0	8	4	0	4	0	0	0	0	4	0	0	0	0	0	0	0	0	0	0	0	4	0	0	4	4	0	4	0	0	0	0	0	0	0	0	4	0
739214	0	0	0	0	0	8	0	0	0	0	0	0	8	4	0	4	0	0	0	0	4	0	0	0	0	0	0	0	0	0	0	0	4	0	0	4	4	0	0	0	0	0	0	0	0	0	0	4	0
739215	0	0	0	0	0	8	0	0	0	0	0	0	8	4	0	4	0	0	0	0	4	0	0	0	0	0	0	0	0	0	0	0	4	0	0	4	4	0	0	0	0	0	0	0	0	0	0	4	0
739216	0	0	0	0	0	8	0	0	0	0	0	0	8	4	0	4	0	0	0	0	4	0	0	0	0	0	0	0	0	0	0	0	4	0	0	4	4	0	0	0	0	0	0	0	0	0	0	4	0
739217	0	0	0	0	0	8	0	0	0	0	0	0	8	4	0	4	0	0	0	0	4	0	0	0	0	0	0	0	0	0	0	0	4	0	0	4	4	0	0	0	0	0	0	0	0	0	0	4	0
739218	0	0	0	0	0	8	0	0	0	0	0	0	8	4	0	4	0	0	0	0	4	0	0	0	0	0	0	0	0	0	0	0	4	0	0	4	4	0	0	0	0	0	0	0	0	0	0	4	0
739219	0	0	0	0	0	8	0	0	0	0	0	0	8	4	0	4	0	0	0	0	4	0	0	0	0	0	0	0	0	0	0	0	4	0	0	4	4	0	0	0	0	0	0	0	0	0	0	4	0
739220	0	0	0	0	0	8	0	0	0	0	0	0	8	4	0	4	0	0	0	0	4	0	0	0	0	0	0	0	0	0	0	0	4	0	0	4	4	0	0	0	0	0	0	0	0	0	0	4	0
739221	0	0	0	0	0	8	0	0	0	0	0	0	8	4	0	4	0	0	0	0	4	0	0	0	0	0	0	0	0	0	0	0	4	0	0	4	4	0	0	0	0	0	0	0	0	0	0	4	0
739222	0	0	0	0	0	8	0	0	0	0	0	0	8	4	0	4	0	0	0	0	4	0	0	0	0	0	0	0	0	0	0	0	4	0	4	4	4	0	0	0	0	0	0	0	0	0	4	4	0
739223	0	0	0	0	0	8	0	0	0	0	0	0	8	4	0	4	0	0	0	0	4	0	0	0	0	0	0	0	0	0	0	0	4	0	4	4	4	0	0	0	0	0	0	0	0	0	4	4	0
739224	0	0	0	0	0	8	0	0	0	0	0	0	8	4	0	4	0	0	0	0	4	0	0	0	0	0	0	0	0	0	0	0	4	0	4	4	4	0	0	0	0	0	0	0	0	0	0	4	0
739225	0	0	0	0	0	8	0	0	0	0	0	0	8	4	0	4	0	0	0	0	4	0	0	0	0	0	0	0	0	0	0	0	4	0	0	4	4	0	0	0	0	0	0	0	0	0	0	4	0
739226	0	0	0	0	0	8	0	0	0	0	0	0	8	4	0	4	0	0	0	0	4	0	0	0	0	0	0	0	4	0	0	0	4	0	0	4	4	0	0	0	0	0	0	0	0	0	0	4	0
739227	0	0	0	0	0	8	0	0	0	0	0	0	8	4	0	4	0	0	0	0	4	0	0	0	0	0	0	0	4	0	0	0	4	0	0	4	4	0	4	0	0	0	0	0	0	0	0	4	0
739228	0	0	0	0	0	8	0	0	0	0	0	0	8	4	0	4	0	0	0	0	4	0	0	0	0	0	0	0	4	0	0	0	4	0	0	4	4	0	4	0	0	0	0	0	0	0	0	4	0
739229	0	0	0	0	0	8	0	0	0	0	0	0	8	4	0	4	0	0	0	0	4	0	0	4	0	0	0	0	4	0	0	0	4	0	0	4	4	0	4	0	0	0	0	0	0	0	0	4	0
739230	0	0	0	0	0	8	0	0	0	0	0	0	8	4	0	4	0	0	0	0	4	0	0	4	0	0	0	0	4	0	0	0	4	0	4	4	4	0	4	0	0	0	0	0	0	0	0	4	0
739231	0	0	0	0	0	8	0	0	0	0	0	0	8	4	0	4	0	0	0	0	4	0	0	4	0	0	0	0	4	0	0	0	4	0	4	4	4	0	4	0	0	0	0	0	0	0	4	4	0
739232	0	0	0	0	0	8	0	0	0	0	0	0	8	4	0	4	0	0	0	0	4	0	0	4	0	0	0	0	4	0	0	0	4	0	4	4	4	0	4	0	0	0	0	0	0	0	4	4	0
739233	0	0	0	0	0	8	0	0	0	0	0	0	8	4	0	4	0	0	0	0	4	0	0	4	0	0	0	0	4	0	0	0	4	4	4	4	4	0	4	0	0	0	0	0	0	0	4	4	0
739929	0	0	0	0	0	8	4	0	0	0	0	0	8	4	0	4	0	0	0	0	4	0	0	0	0	0	0	0	0	0	0	0	4	0	0	0	4	0	0	4	0	0	0	0	0	0	0	4	0
739930	0	0	0	0	0	8	4	0	0	0	0	0	8	4	0	4	0	0	0	0	4	0	0	0	0	0	0	0	0	0	0	0	4	0	4	4	4	0	0	4	0	0	0	0	0	0	4	4	0
739931	0	0	0	0	0	8	4	0	0	0	0	0	8	4	0	4	0	0	0	0	4	0	0	0	0	0	0	0	0	0	0	0	4	0	4	4	4	0	0	4	0	0	0	0	0	0	4	4	0
739932	0	0	0	0	0	8	4	0	0	0	0	0	8	4	0	4	0	0	0	0	4	0	0	0	0	0	0	0	0	0	0	0	4	0	4	4	4	0	4	4	0	0	0	0	0	0	0	4	0
739933	0	0	0	0	0	8	0	0	0	0	0	0	8	4	0	4	0	0	0	0	4	0	0	0	0	0	0	0	0	0	0	0	4	0	4	4	4	0	4	4	0	0	0	0	0	0	0	4	0
739934	0	0	0	0	0	8	0	0	0	0	0	0	8	4	0	4	0	0	0	0	4	0	0	0	0	0	0	0	0	0	0	0	4	0	0	4	4	0	4	0	0	0	0	0	0	0	0	4	0
739935	0	0	0	0	0	8	0	0	0	0	0	0	8	4	0	4	0	0	0	0	4	0	0	0	0	0	0	0	0	0	0	0	4	0	0	4	4	0	0	0	0	0	0	0	0	0	0	4	0
739936	0	0	0	0	0	8	0	0	0	0	0	0	8	4	0	4	0	0	0	0	4	0	0	0	0	0	0	0	0	0	0	0	4	0	0	4	4	0	0	0	0	0	0	0	0	0	0	4	0
739937	0	0	0	0	0	8	0	0	0	0	0	0	8	4	0	4	0	0	0	0	4	0	0	0	0	0	0	0	0	0	0	0	4	0	0	4	4	0	0	0	0	0	0	0	0	0	0	4	0
739938	0	0	0	0	0	8	0	0	0	0	0	0	8	4	0	4	0	0	0	0	4	0	0	0	0	0	0	0	0	0	0	0	4	0	0	4	4	0	0	0	0	0	0	0	0	0	0	4	0
739939	0	0	0	0	0	8	0	0	0	0	0	0	8	4	0	4	0	0	0	0	4	0	0	0	0	0	0	0	0	0	0	0	4	0	0	4	4	0	0	0	0	0	0	0	0	0	0	4	0
739940	0	0	0	0	0	8	0	0	0	0	0	0	8	4	0	4	0	0	0	0	4	0	0	0	0	0	0	0	0	0	0	0	4	0	0	4	4	0	0	0	0	0	0	0	0	0	0	4	0
739941	0	0	0	0	0	8	0	0	0	0	0	0	8	4	0	4	0	0	0	0	4	0	0	0	0	0	0	0	0	0	0	0	4	0	0	4	4	0	0	0	0	0	0	0	0	0	0	4	0
739942	0	0	0	0	0	8	0	0	0	0	0	0	8	4	0	4	0	0	0	0	4	0	0	0	0	0	0	0	0	0	0	0	4	0	4	4	4	0	0	0	0	0	0	0	0	0	4	4	0
739943	0	0	0	0	0	8	0	0	0	0	0	0	8	4	0	4	0	0	0	0	4	0	0	0	0	0	0	0	0	0	0	0	4	0	4	4	4	0	0	0	0	0	0	0	0	0	4	4	0
739944	0	0	0	0	0	8	0	0	0	0	0	0	8	4	0	4	0	0	0	0	4	0	0	0	0	0	0	0	0	0	0	0	4	0	4	4	4	0	0	0	0	0	0	0	0	0	0	4	0
739945	0	0	0	0	0	8	0	0	0	0	0	0	8	4	0	4	0	0	0	0	4	0	0	4	0	0	0	0	0	0	0	0	4	0	4	4	4	0	0	0	0	0	0	0	0	0	0	4	0
739946	0	0	0	0	0	8	0	0	0	0	0	0	8	4	0	4	0	0	0	0	4	0	0	4	0	0	0	0	0	0	0	0	4	0	4	4	4	0	0	0	0	0	0	0	0	0	0	4	0
739947	0	0	0	0	0	8	0	0	0	0	0	0	8	4	0	4	0	0	0	0	4	0	0	4	0	0	0	0	4	0	0	0	4	0	4	4	4	0	4	0	0	0	0	0	0	0	0	4	0
739948	0	0	0	0	0	8	0	0	0	0	0	0	8	4	0	4	0	0	0	0	4	0	0	4	0	0	0	0	4	0	0	0	4	0	4	4	4	0	4	0	0	0	0	0	0	0	0	4	0
739949	0	0	0	0	0	8	0	0	0	0	0	0	8	4	0	4	0	0	0	0	4	0	0	4	0	0	0	0	4	0	0	0	4	0	4	4	4	0	4	0	0	0	0	0	0	0	0	4	0
739950	0	0	0	0	0	8	0	0	0	0	0	0	8	4	0	4	0	0	0	0	4	0	0	4	0	0	0	0	4	0	0	0	4	0	4	4	4	0	4	0	0	0	0	0	0	0	0	4	0
739951	0	0	0	0	0	8	0	0	0	0	0	0	8	4	0	4	0	0	0	0	4	0	0	4	0	0	0	0	4	0	0	0	4	0	4	4	4	0	4	0	0	0	0	0	0	0	4	4	0
739952	0	0	0	0	0	8	0	0	0	0	0	0	8	4	0	4	0	0	0	0	4	0	0	4	0	0	0	0	4	0	0	0	4	0	4	4	4	0	4	0	0	0	0	0	0	0	4	4	0
739953	0	0	0	0	0	8	0	0	0	0	0	0	8	4	0	4	0	0	0	0	4	0	0	4	0	0	0	0	4	0	0	0	4	4	4	4	4	0	4	0	0	0	0	0	0	0	4	4	0
739954	0	0	0	0	0	8	0	0	0	0	0	0	8	4	0	4	0	0	0	0	4	0	0	4	0	0	0	0	4	0	0	0	4	4	4	4	4	0	4	4	0	0	0	0	0	0	4	4	0
740651	0	0	0	0	0	8	4	0	0	0	0	0	8	4	0	4	0	0	0	0	4	0	0	0	0	0	0	0	0	0	0	0	4	0	4	4	4	0	0	4	0	0	0	0	0	0	4	4	0
740652	0	0	0	0	0	8	4	0	0	0	0	0	8	4	0	4	0	0	0	0	4	0	0	0	0	0	0	0	0	0	0	0	4	0	4	4	4	0	4	4	0	0	0	0	0	0	0	4	0
740653	0	0	0	0	0	8	4	0	0	0	0	0	8	4	0	4	0	0	0	0	4	0	0	0	0	0	0	0	0	0	0	0	4	0	4	4	4	0	4	4	0	0	0	0	0	0	0	4	0
740654	0	0	0	0	0	8	0	0	0	0	0	0	8	4	0	4	0	0	0	0	4	0	0	0	0	0	0	0	0	0	0	0	4	0	0	4	4	0	4	4	0	0	0	0	0	0	0	4	0
740655	0	0	0	0	0	8	0	0	0	0	0	0	8	4	0	4	0	0	0	0	4	0	0	0	0	0	0	0	0	0	0	0	4	0	0	4	4	0	0	0	0	0	0	0	0	0	0	4	0
740656	0	0	0	0	0	8	0	0	0	0	0	0	8	4	0	4	0	0	0	0	4	0	0	0	0	0	0	0	0	0	0	0	4	0	0	4	4	0	0	0	0	0	0	0	0	0	0	4	0
740657	0	0	0	0	0	8	0	0	0	0	0	0	8	4	0	4	0	0	0	0	4	0	0	0	0	0	0	0	0	0	0	0	4	0	0	4	4	0	0	0	0	0	0	0	0	0	0	4	0
740658	0	0	0	0	0	8	0	0	0	0	0	0	8	4	0	4	0	0	0	0	4	0	0	0	0	0	0	0	0	0	0	0	4	0	0	4	4	0	0	0	0	0	0	0	0	0	0	4	0
740659	0	0	0	0	0	8	0	0	0	0	0	0	8	4	0	4	0	0	0	0	4	0	0	0	0	0	0	0	0	0	0	0	4	0	0	4	4	0	0	0	0	0	0	0	0	0	0	4	0
740660	0	0	0	0	0	8	0	0	0	0	0	0	8	4	0	4	0	0	0	0	4	0	0	0	0	0	0	0	0	0	0	0	4	0	0	4	4	0	0	0	0	0	0	0	0	0	0	4	0
740661	0	0	0	0	0	8	0	0	0	0	0	0	8	4	0	4	0	0	0	0	4	0	0	0	0	0	0	0	0	0	0	0	4	0	0	4	4	0	0	0	0	0	0	0	0	0	0	4	0
740662	0	0	0	0	0	8	0	0	0	0	0	0	8	4	0	4	0	0	0	0	4	0	0	0	0	0	0	0	0	0	0	0	4	0	4	4	4	0	0	0	0	0	0	0	0	0	4	4	0
740663	0	0	0	0	0	8	0	0	0	0	0	0	8	4	0	4	0	0	0	0	4	0	0	4	0	0	0	0	0	0	0	0	4	0	4	4	4	0	0	0	0	0	0	0	0	0	4	4	0
740664	0	0	0	0	0	8	0	0	0	0	0	0	8	4	0	4	0	0	0	0	4	0	0	4	0	0	0	0	0	0	0	0	4	0	4	4	4	0	0	0	0	0	0	0	0	0	0	4	0
740665	0	0	0	0	0	8	0	0	0	0	0	0	8	4	0	4	0	0	0	0	4	0	0	4	0	0	0	0	0	0	0	0	4	0	4	4	4	0	0	0	0	0	0	0	0	0	0	4	0
740666	0	0	0	0	0	8	0	0	0	0	0	0	8	4	0	4	0	0	0	0	4	0	0	4	0	0	0	0	0	0	0	0	4	0	4	4	4	0	4	0	0	0	0	0	0	0	0	4	0
740667	0	0	0	0	0	8	0	0	0	0	0	0	8	4	0	4	0	0	0	0	4	0	0	4	0	0	0	0	4	0	0	0	4	0	4	4	4	0	4	0	0	0	0	0	0	0	0	4	0
740668	0	0	0	0	0	8	0	0	0	0	0	0	8	4	0	4	0	0	0	0	4	0	0	4	0	0	0	0	4	0	0	0	4	0	4	4	4	0	4	0	0	0	0	0	0	0	0	4	0
740669	0	0	0	0	0	8	0	0	0	0	0	0	8	4	0	4	0	0	0	0	4	0	0	4	0	0	0	0	4	0	0	0	4	4	4	4	4	0	4	0	0	0	0	0	0	0	0	4	0
740670	0	0	0	0	0	8	0	0	0	0	0	0	8	4	0	4	0	0	0	0	4	0	0	4	0	0	0	0	4	0	0	0	4	4	4	4	4	0	4	0	0	0	0	0	0	0	4	4	0
740671	0	0	0	0	0	8	0	0	0	0	0	0	8	4	0	4	0	0	0	0	4	0	0	4	0	0	0	0	4	0	0	0	4	4	4	4	4	0	4	0	0	0	0	0	0	0	4	4	0
740672	0	0	0	0	0	8	0	0	0	0	0	0	8	4	0	4	0	0	0	0	4	0	0	4	0	0	0	0	4	0	0	0	4	4	4	4	4	0	4	0	0	0	0	0	0	0	4	4	0
740673	0	0	0	0	0	8	0	0	0	0	0	0	8	4	0	4	0	0	0	0	4	0	0	4	0	0	0	0	4	0	0	0	4	4	4	4	4	0	4	4	0	0	0	0	0	0	4	4	0
741370	0	0	0	0	0	8	4	0	0	0	0	0	8	4	0	4	0	0	0	0	4	0	0	0	0	0	0	0	0	0	0	0	4	0	4	4	4	0	0	4	0	0	0	0	0	0	4	4	0
741371	0	0	0	0	0	8	4	0	0	0	0	0	8	4	0	4	0	0	0	0	4	0	0	0	0	0	0	0	0	0	0	0	4	0	4	4	4	0	0	4	0	0	0	0	0	0	4	4	0
741372	0	0	0	0	0	8	4	0	0	0	0	0	8	4	0	4	0	0	0	0	4	0	0	0	0	0	0	0	0	0	0	0	4	0	4	4	4	0	4	4	0	0	0	0	0	0	0	4	0
741373	0	0	0	0	0	8	4	0	0	0	0	0	8	4	0	4	0	0	0	0	4	0	0	0	0	0	0	0	0	0	0	0	4	0	4	4	4	0	4	4	0	0	0	0	0	0	0	4	0
741374	0	0	0	0	0	8	0	0	0	0	0	0	8	4	0	4	0	0	0	0	4	0	0	0	0	0	0	0	0	0	0	0	4	0	0	4	4	0	4	4	0	0	0	0	0	0	0	4	0
741375	0	0	0	0	0	8	0	0	0	0	0	0	8	4	0	4	0	0	0	0	4	0	0	0	0	0	0	0	0	0	0	0	4	0	0	4	4	0	0	4	0	0	0	0	0	0	0	4	0
741376	0	0	0	0	0	8	0	0	0	0	0	0	8	4	0	4	0	0	0	0	4	0	0	0	0	0	0	0	0	0	0	0	4	0	0	4	4	0	0	4	0	0	0	0	0	0	0	4	0
741377	0	0	0	0	0	8	0	0	0	0	0	0	8	4	0	4	0	0	0	0	4	0	0	0	0	0	0	0	0	0	0	0	4	0	0	4	4	0	0	0	0	0	0	0	0	0	0	4	0
741378	0	0	0	0	0	8	0	0	0	0	0	0	8	4	0	4	0	0	0	0	4	0	0	0	0	0	0	0	0	0	0	0	4	0	0	4	4	0	0	0	0	0	0	0	0	0	0	4	0
741379	0	0	0	0	0	8	0	0	0	0	0	0	8	4	0	4	0	0	0	0	4	0	0	0	0	0	0	0	0	0	0	0	4	0	0	4	4	0	0	0	0	0	0	0	0	0	0	4	0
741380	0	0	0	0	0	8	0	0	0	0	0	0	8	4	0	4	0	0	0	0	4	0	0	0	0	0	0	0	0	0	0	0	4	0	0	4	4	0	0	0	0	0	0	0	0	0	0	4	0
741381	0	0	0	0	0	8	0	0	0	0	0	0	8	4	0	4	0	0	0	0	4	0	0	0	0	0	0	0	0	0	0	0	4	0	4	4	4	0	0	0	0	0	0	0	0	0	0	4	0
741382	0	0	0	0	0	8	0	0	0	0	0	0	8	4	0	4	0	0	0	0	4	0	0	4	0	0	0	0	0	0	0	0	4	0	4	4	4	0	0	0	0	0	0	0	0	0	4	4	0
741383	0	0	0	0	0	8	0	0	0	0	0	0	8	4	0	4	0	0	0	0	4	0	0	4	0	0	0	0	0	0	0	0	4	0	4	4	4	0	0	0	0	0	0	0	0	0	4	4	0
741384	0	0	0	0	0	8	0	0	0	0	0	0	8	4	0	4	0	0	0	0	4	0	0	4	0	0	0	0	0	0	0	0	4	0	4	4	4	0	0	0	0	0	0	0	0	0	0	4	0
741385	0	0	0	0	0	8	0	0	0	0	0	0	8	4	0	4	0	0	0	0	4	0	0	4	0	0	0	0	0	0	0	0	4	0	4	4	4	0	0	0	0	0	0	0	0	0	0	4	0
741386	0	0	0	0	0	8	0	0	0	0	0	0	8	4	0	4	0	0	0	0	4	0	0	4	0	0	0	0	0	0	0	0	4	0	4	4	4	0	4	0	0	0	0	0	0	0	0	4	0
741387	0	0	0	0	0	8	0	0	0	0	0	0	8	4	0	4	0	0	0	0	4	0	0	4	0	0	0	0	4	0	0	0	4	0	4	4	4	0	4	0	0	0	0	0	0	0	0	4	0
741388	0	0	0	0	0	8	0	0	0	0	0	0	8	4	0	4	0	0	0	0	4	0	0	4	0	0	0	0	4	0	0	0	4	4	4	4	4	0	4	0	0	0	0	0	0	0	0	4	0
741389	0	0	0	0	0	8	0	0	0	0	0	0	8	4	0	4	0	0	0	0	4	0	0	4	0	0	0	0	4	0	0	0	4	4	4	4	4	0	4	0	0	0	0	0	0	0	0	4	0
741390	0	0	0	0	0	8	0	0	0	0	0	0	8	4	0	4	0	0	0	0	4	0	0	4	0	0	0	0	4	0	0	0	4	4	4	4	4	0	4	0	0	0	0	0	0	0	4	4	0
741391	0	0	0	0	0	8	0	0	0	0	0	0	8	4	0	4	0	0	0	0	4	0	0	4	0	0	0	0	4	0	0	0	4	4	4	4	4	0	4	4	0	0	0	0	0	0	4	4	0
741392	0	0	0	0	0	8	0	0	0	0	0	0	8	4	0	4	0	0	0	0	4	0	0	4	0	0	0	0	4	0	0	0	4	4	4	4	4	0	4	4	0	0	0	0	0	0	4	4	0
741393	0	0	0	0	0	8	0	0	0	0	0	0	8	4	0	4	0	0	0	0	4	0	0	4	0	0	0	0	4	0	0	0	4	4	4	4	4	0	4	4	0	0	0	0	0	0	4	4	0
741394	0	0	0	0	0	8	0	0	0	0	0	0	8	4	0	4	0	0	0	0	4	0	0	4	0	0	0	0	4	0	0	0	4	4	4	4	4	0	4	4	0	0	0	0	0	0	4	4	0
741395	0	0	0	0	0	8	0	0	0	0	0	0	8	4	0	4	0	0	0	0	4	0	0	4	0	0	0	0	4	0	0	0	4	4	4	4	4	0	4	4	0	0	0	0	0	0	4	4	0
741396	0	0	0	0	0	8	0	0	0	0	0	0	8	4	0	4	0	0	0	0	4	0	0	4	0	0	0	0	4	0	0	0	4	4	4	0	4	0	4	4	0	0	0	0	0	0	4	4	0
742088	0	0	0	0	0	8	4	0	0	0	0	0	8	4	0	4	0	0	0	0	4	0	0	0	0	0	0	0	0	0	0	0	4	0	0	0	4	0	0	0	0	0	0	0	0	0	0	4	0
742089	0	0	0	0	0	8	4	0	0	0	0	0	8	4	0	4	0	0	0	0	4	0	0	0	0	0	0	0	0	0	0	0	4	0	0	0	4	0	0	4	0	0	0	0	0	0	0	4	0
742090	0	0	0	0	0	8	4	0	0	0	0	0	8	4	0	4	0	0	0	0	4	0	0	0	0	0	0	0	0	0	0	0	4	0	4	4	4	0	0	4	0	0	0	0	0	0	0	4	0
742091	0	0	0	0	0	8	4	0	0	0	0	0	8	4	0	4	0	0	0	0	4	0	0	0	0	0	0	0	0	0	0	0	4	0	4	4	4	0	0	4	0	0	0	0	0	0	4	4	0
742092	0	0	0	0	0	8	4	0	0	0	0	0	8	4	0	4	0	0	0	0	4	0	0	0	0	0	0	0	0	0	0	0	4	0	4	4	4	0	4	4	0	0	0	0	0	0	0	4	0
742093	0	0	0	0	0	8	4	0	0	0	0	0	8	4	0	4	0	0	0	0	4	0	0	0	0	0	0	0	0	0	0	0	4	0	4	4	4	0	4	4	0	0	0	0	0	0	0	4	0
742094	0	0	0	0	0	8	0	0	0	0	0	0	8	4	0	4	0	0	0	0	4	0	0	0	0	0	0	0	0	0	0	0	4	0	4	4	4	0	4	4	0	0	0	0	0	0	0	4	0
742095	0	0	0	0	0	8	0	0	0	0	0	0	8	4	0	4	0	0	0	0	4	0	0	0	0	0	0	0	0	0	0	0	4	0	0	4	4	0	4	4	0	0	0	0	0	0	0	4	0
742096	0	0	0	0	0	8	0	0	0	0	0	0	8	4	0	4	0	0	0	0	4	0	0	0	0	0	0	0	0	0	0	0	4	0	0	4	4	0	0	4	0	0	0	0	0	0	0	4	0
742097	0	0	0	0	0	8	0	0	0	0	0	0	8	4	0	4	0	0	0	0	4	0	0	0	0	0	0	0	0	0	0	0	4	0	0	4	4	0	0	4	0	0	0	0	0	0	0	4	0
742098	0	0	0	0	0	8	0	0	0	0	0	0	8	4	0	4	0	0	0	0	4	0	0	0	0	0	0	0	0	0	0	0	4	0	0	4	4	0	0	0	0	0	0	0	0	0	0	4	0
742099	0	0	0	0	0	8	0	0	0	0	0	0	8	4	0	4	0	0	0	0	4	0	0	0	0	0	0	0	0	0	0	0	4	0	0	4	4	0	0	0	0	0	0	0	0	0	0	4	0
742100	0	0	0	0	0	8	0	0	0	0	0	0	8	4	0	4	0	0	0	0	4	0	0	0	0	0	0	0	0	0	0	0	4	0	0	4	4	0	0	0	0	0	0	0	0	0	0	4	0
742101	0	0	0	0	0	8	0	0	0	0	0	0	8	4	0	4	0	0	0	0	4	0	0	4	0	0	0	0	0	0	0	0	4	0	4	4	4	0	0	0	0	0	0	0	0	0	0	4	0
742102	0	0	0	0	0	8	0	0	0	0	0	0	8	4	0	4	0	0	0	0	4	0	0	4	0	0	0	0	0	0	0	0	4	0	4	4	4	0	0	0	0	0	0	0	0	0	0	4	0
742103	0	0	0	0	0	8	0	0	0	0	0	0	8	4	0	4	0	0	0	0	4	0	0	4	0	0	0	0	0	0	0	0	4	0	4	4	4	0	0	0	0	0	0	0	0	0	4	4	0
742104	0	0	0	0	0	8	0	0	0	0	0	0	8	4	0	4	0	0	0	0	4	0	0	4	0	0	0	0	0	0	0	0	4	0	4	4	4	0	0	0	0	0	0	0	0	0	4	4	0
742105	0	0	0	0	0	8	0	0	0	0	0	0	8	4	0	4	0	0	0	0	4	0	0	4	0	0	0	0	0	0	0	0	4	0	4	4	4	0	0	0	0	0	0	0	0	0	0	4	0
742106	0	0	0	0	0	8	0	0	0	0	0	0	8	4	0	4	0	0	0	0	4	0	0	4	0	0	0	0	4	0	0	0	4	4	4	4	4	0	4	0	0	0	0	0	0	0	0	4	0
742107	0	0	0	0	0	8	0	0	0	0	0	0	8	4	0	4	0	0	0	0	4	0	0	4	0	0	0	0	4	0	0	0	4	4	4	4	4	0	4	0	0	0	0	0	0	0	0	4	0
742108	0	0	0	0	0	8	0	0	0	0	0	0	8	4	0	4	0	0	0	0	4	0	0	4	0	0	0	0	4	0	0	0	4	4	4	4	4	0	4	0	0	0	0	0	0	0	0	4	0
742109	0	0	0	0	0	8	0	0	0	0	0	0	8	4	0	4	0	0	0	0	4	0	0	4	0	0	0	0	4	0	0	0	4	4	4	4	4	0	4	0	0	0	0	0	0	0	0	4	0
742110	0	0	0	0	0	8	0	0	0	0	0	0	8	4	0	4	0	0	0	0	4	0	0	4	0	0	0	0	4	0	0	0	4	4	4	4	4	0	4	4	0	0	0	0	0	0	4	4	0
742111	0	0	0	0	0	8	0	0	0	0	0	0	8	4	0	4	0	0	0	0	4	0	0	4	0	0	0	0	4	0	0	0	4	4	4	4	4	0	4	4	0	0	0	0	0	0	4	4	0
742112	0	0	0	0	0	8	0	0	0	0	0	0	8	4	0	4	0	0	0	0	4	0	0	4	0	0	0	0	4	0	0	0	4	4	4	4	4	0	4	4	0	0	0	0	0	0	4	4	0
742113	0	0	0	0	0	8	0	0	0	0	0	0	8	4	0	4	0	0	0	0	4	0	0	4	0	0	0	0	4	0	0	0	4	4	4	4	4	0	4	4	0	0	0	0	0	0	4	4	0
742114	0	0	0	0	0	8	0	0	0	0	0	0	8	4	0	4	0	0	0	0	4	0	0	4	0	0	0	0	4	0	0	0	4	4	4	4	4	0	4	4	0	0	0	0	0	0	4	4	0
742115	0	0	0	0	0	8	0	0	0	0	0	0	8	4	0	4	0	0	0	0	4	0	0	4	0	0	0	0	4	0	0	0	4	4	4	4	4	0	4	4	0	0	0	0	0	0	4	4	0
742116	0	0	0	0	0	8	0	0	0	0	0	0	8	4	0	4	0	0	0	0	4	0	0	4	0	0	0	0	4	0	0	0	4	4	4	0	4	0	4	4	0	0	0	0	0	0	4	4	0
742117	0	0	0	0	0	8	0	0	0	0	0	0	8	4	0	4	0	0	0	0	4	0	0	4	0	0	0	0	4	0	0	0	4	4	4	0	4	0	4	4	0	0	0	0	0	0	4	4	0
742118	0	0	0	0	0	8	0	0	0	0	0	0	8	4	0	4	0	0	0	0	4	0	0	4	0	0	0	0	4	0	0	0	4	4	4	0	4	0	4	4	0	0	0	0	0	0	4	4	0
742808	0	0	0	0	0	8	4	0	0	0	0	0	8	4	0	4	0	0	0	0	4	0	0	0	0	0	0	0	0	0	0	0	4	0	0	0	4	0	0	0	0	0	0	0	0	0	0	4	0
742809	0	0	0	0	0	8	4	0	0	0	0	0	8	4	0	4	0	0	0	0	4	0	0	0	0	0	0	0	0	0	0	0	4	0	0	0	4	0	0	0	0	0	0	0	0	0	0	4	0
742810	0	0	0	0	0	8	4	0	0	0	0	0	8	4	0	4	0	0	0	0	4	0	0	0	0	0	0	0	0	0	0	0	4	0	4	4	4	0	0	4	0	0	0	0	0	0	0	4	0
742811	0	0	0	0	0	8	4	0	0	0	0	0	8	4	0	4	0	0	0	0	4	0	0	0	0	0	0	0	0	0	0	0	4	0	4	4	4	0	0	4	0	0	0	0	0	0	4	4	0
742812	0	0	0	0	0	8	4	0	0	0	0	0	8	4	0	4	0	0	0	0	4	0	0	0	0	0	0	0	0	0	0	0	4	0	4	4	4	0	4	4	0	0	0	0	0	0	0	4	0
742813	0	0	0	0	0	8	0	0	0	0	0	0	8	4	0	4	0	0	0	0	4	0	0	0	0	0	0	0	0	0	0	0	4	0	4	4	4	0	4	4	0	0	0	0	0	0	0	4	0
742814	0	0	0	0	0	8	0	0	0	0	0	0	8	4	0	4	0	0	0	0	4	0	0	0	0	0	0	0	0	0	0	0	4	0	4	4	4	0	4	4	0	0	0	0	0	0	0	4	0
742815	0	0	0	0	0	8	0	0	0	0	0	0	8	4	0	4	0	0	0	0	4	0	0	0	0	0	0	0	0	0	0	0	4	0	0	4	4	0	4	4	0	0	0	0	0	0	0	4	0
742816	0	0	0	0	0	8	0	0	0	0	0	0	8	4	0	4	0	0	0	0	4	0	0	0	0	0	0	0	0	0	0	0	4	0	0	4	4	0	4	4	0	0	0	0	0	0	0	4	0
742817	0	0	0	0	0	8	0	0	0	0	0	0	8	4	0	4	0	0	0	0	4	0	0	0	0	0	0	0	0	0	0	0	4	0	0	4	4	0	0	4	0	0	0	0	0	0	0	4	0
742818	0	0	0	0	0	8	0	0	0	0	0	0	8	4	0	4	0	0	0	0	4	0	0	0	0	0	0	0	0	0	0	0	4	0	0	4	4	0	0	0	0	0	0	0	0	0	0	4	0
742819	0	0	0	0	0	8	0	0	0	0	0	0	8	4	0	4	0	0	0	0	4	0	0	4	0	0	0	0	0	0	0	0	4	0	0	4	4	0	0	0	0	0	0	0	0	0	0	4	0
742820	0	0	0	0	0	8	0	0	0	0	0	0	8	4	0	4	0	0	0	0	4	0	0	4	0	0	0	0	0	0	0	0	4	0	4	4	4	0	0	0	0	0	0	0	0	0	0	4	0
742821	0	0	0	0	0	8	0	0	0	0	0	0	8	4	0	4	0	0	0	0	4	0	0	4	0	0	0	0	0	0	0	0	4	0	4	4	4	0	0	0	0	0	0	0	0	0	0	4	0
742822	0	0	0	0	0	8	0	0	0	0	0	0	8	4	0	4	0	0	0	0	4	0	0	4	0	0	0	0	4	0	0	0	4	0	4	4	4	0	0	0	0	0	0	0	0	0	0	4	0
742823	0	0	0	0	0	8	0	0	0	0	0	0	8	4	0	4	0	0	0	0	4	0	0	4	0	0	0	0	4	0	0	0	4	0	4	4	4	0	0	0	0	0	0	0	0	0	4	4	0
742824	0	0	0	0	0	8	0	0	0	0	0	0	8	4	0	4	0	0	0	0	4	0	0	4	0	0	0	0	4	0	0	0	4	0	4	4	4	0	0	0	0	0	0	0	0	0	4	4	0
742825	0	0	0	0	0	8	0	0	0	0	0	0	8	4	0	4	0	0	0	0	4	0	0	4	0	0	0	0	4	0	0	0	4	4	4	4	4	0	4	0	0	0	0	0	0	0	0	4	0
742826	0	0	0	0	0	8	0	0	0	0	0	0	8	4	0	4	0	0	0	0	4	0	0	4	0	0	0	0	4	0	0	0	4	4	4	4	4	0	4	0	0	0	0	0	0	0	0	4	0
742827	0	0	0	0	0	8	0	0	0	0	0	0	8	4	0	4	0	0	0	0	4	0	0	4	0	0	0	0	4	0	0	0	4	4	4	4	4	0	4	4	0	0	0	0	0	0	0	4	0
742828	0	0	0	0	0	8	0	0	0	0	0	0	8	4	0	4	0	0	0	0	4	0	0	4	0	0	0	0	4	0	0	0	4	4	4	4	4	0	4	4	0	0	0	0	0	0	0	4	0
742829	0	0	0	0	0	8	0	0	0	0	0	0	8	4	0	4	0	0	0	0	4	0	0	4	0	0	0	0	4	0	0	0	4	4	4	4	4	0	4	4	0	0	0	0	0	0	4	4	0
742830	0	0	0	0	0	8	0	0	0	0	0	0	8	4	0	4	0	0	0	0	4	0	0	4	0	0	0	0	4	0	0	0	4	4	4	4	4	0	4	4	0	0	0	0	0	0	4	4	0
742831	0	0	0	0	0	8	0	0	0	0	0	0	8	4	0	4	0	0	0	0	4	0	0	4	0	0	0	0	4	0	0	0	4	4	4	4	4	0	4	4	0	0	0	0	0	0	4	4	0
742832	0	0	0	0	0	8	0	0	0	0	0	0	8	4	0	4	0	0	0	0	4	0	0	4	0	0	0	0	4	0	0	0	4	4	4	4	4	0	4	4	0	0	0	0	0	0	4	4	0
742833	0	0	0	0	0	8	0	0	0	0	0	0	8	4	0	4	0	0	0	0	4	0	0	4	0	0	0	0	4	0	0	0	4	4	4	4	4	0	4	4	0	0	0	0	0	0	4	4	0
742834	0	0	0	0	0	8	0	0	0	0	0	0	8	4	0	4	0	0	0	0	4	0	0	4	0	0	0	0	4	0	0	0	4	4	4	4	4	0	4	4	0	0	0	0	0	0	4	4	0
742835	0	0	0	0	0	8	0	0	0	0	0	0	8	4	0	4	0	0	0	0	4	0	0	4	0	0	0	0	4	0	0	0	4	4	4	4	4	0	4	4	0	0	0	0	0	0	4	4	0
742836	0	0	0	0	0	8	0	0	0	0	0	0	8	4	0	4	0	0	0	0	4	0	0	4	0	0	0	0	4	0	0	0	4	4	4	0	4	0	4	4	0	0	0	0	0	0	4	4	0
742837	0	0	0	0	0	8	0	0	0	0	0	0	8	4	0	4	0	0	0	0	4	0	0	4	0	0	0	0	4	0	0	0	4	4	4	0	4	0	4	4	0	0	0	0	0	0	4	4	0
742838	0	0	0	0	0	8	0	0	0	0	0	0	8	4	0	4	0	0	0	0	4	0	0	4	0	0	0	0	4	0	0	0	4	4	4	0	4	0	4	4	0	0	0	0	0	0	4	4	0
742839	0	0	0	0	0	8	0	0	0	0	0	4	8	4	0	4	0	0	0	0	4	0	0	4	0	0	0	0	4	0	0	0	4	4	4	0	4	0	4	4	0	4	0	0	0	0	4	4	0
742840	0	0	0	0	0	8	0	0	0	0	0	4	8	4	0	4	0	0	0	0	4	0	0	4	0	0	0	0	4	0	4	0	4	4	4	0	4	0	4	4	0	4	0	0	0	0	4	4	0
743529	0	0	0	0	0	8	4	0	0	0	0	0	8	4	0	4	0	0	0	0	4	0	0	4	0	0	0	0	0	0	0	0	4	0	0	0	4	0	0	0	0	0	0	0	0	0	0	4	0
743530	0	0	0	0	0	8	4	0	0	0	0	0	8	4	0	4	0	0	0	0	4	0	0	4	0	0	0	0	0	0	0	0	4	0	4	4	4	0	0	4	0	0	0	0	0	0	0	4	0
743531	0	0	0	0	0	8	4	0	0	0	0	0	8	4	0	4	0	0	0	0	4	0	0	0	0	0	0	0	0	0	0	0	4	0	4	4	4	0	0	4	0	0	0	0	0	0	4	4	0
743532	0	0	0	0	0	8	4	0	0	0	0	0	8	4	0	4	0	0	0	0	4	0	0	0	0	0	0	0	0	0	0	0	4	0	4	4	4	0	4	4	0	0	0	0	0	0	0	4	0
743533	0	0	0	0	0	8	0	0	0	0	0	0	8	4	0	4	0	0	0	0	4	0	0	0	0	0	0	0	0	0	0	0	4	0	4	4	4	0	4	4	0	0	0	0	0	0	0	4	0
743534	0	0	0	0	0	8	0	0	0	0	0	0	8	4	0	4	0	0	0	0	4	0	0	0	0	0	0	0	0	0	0	0	4	0	4	4	4	0	4	4	0	0	0	0	0	0	0	4	0
743535	0	0	0	0	0	8	0	0	0	0	0	0	8	4	0	4	0	0	0	0	4	0	0	0	0	0	0	0	0	0	0	0	4	0	4	4	4	0	4	4	0	0	0	0	0	0	0	4	0
743536	0	0	0	0	0	8	0	0	0	0	0	0	8	4	0	4	0	0	0	0	4	0	0	0	0	0	0	0	0	0	0	0	4	0	0	4	4	0	4	4	0	0	0	0	0	0	0	4	0
743537	0	0	0	0	0	8	0	0	0	0	0	0	8	4	0	4	0	0	0	0	4	0	0	4	0	0	0	0	0	0	0	0	4	0	0	4	4	0	4	4	0	0	0	0	0	0	0	4	0
743538	0	0	0	0	0	8	0	0	0	0	0	0	8	4	0	4	0	0	0	0	4	0	0	4	0	0	0	0	0	0	0	0	4	0	0	4	4	0	4	4	0	0	0	0	0	0	0	4	0
743539	0	0	0	0	0	8	0	0	0	0	0	0	8	4	0	4	0	0	0	0	4	0	0	4	0	0	0	0	0	0	0	0	4	0	4	4	4	0	0	4	0	0	0	0	0	0	0	4	0
743540	0	0	0	0	0	8	0	0	0	0	0	0	8	4	0	4	0	0	0	0	4	0	0	4	0	0	0	0	0	0	0	0	4	0	4	4	4	0	0	4	0	0	0	0	0	0	0	4	0
743541	0	0	0	0	0	8	0	0	0	0	0	0	8	4	0	4	0	0	0	0	4	0	0	4	0	0	0	0	4	0	0	0	4	0	4	4	4	0	0	0	0	0	0	0	0	0	0	4	0
743542	0	0	0	0	0	8	0	0	0	0	0	0	8	4	0	4	0	0	0	0	4	0	0	4	0	0	0	0	4	0	0	0	4	0	4	4	4	0	0	0	0	0	0	0	0	0	0	4	0
743543	0	0	0	0	0	8	0	0	0	0	0	0	8	4	0	4	0	0	0	0	4	0	0	4	0	0	0	0	4	0	0	0	4	4	4	4	4	0	0	0	0	0	0	0	0	0	4	4	0
743544	0	0	0	0	0	8	0	0	0	0	0	0	8	4	0	4	0	0	0	0	4	0	0	4	0	0	0	0	4	0	0	0	4	4	4	4	4	0	4	0	0	0	0	0	0	0	4	4	0
743545	0	0	0	0	0	8	0	0	0	0	0	0	8	4	0	4	0	0	0	0	4	0	0	4	0	0	0	0	4	0	0	0	4	4	4	4	4	0	4	4	0	0	0	0	0	0	4	4	0
743546	0	0	0	0	0	8	0	0	0	0	0	0	8	4	0	4	0	0	0	0	4	0	0	4	0	0	0	0	4	0	0	0	4	4	4	4	4	0	4	4	0	0	0	0	0	0	0	4	0
743547	0	0	0	0	0	8	0	0	0	0	0	0	8	4	0	4	0	0	0	0	4	0	0	4	0	0	0	0	4	0	0	0	4	4	4	4	4	0	4	4	0	0	0	0	0	0	0	4	0
743548	0	0	0	0	0	8	0	0	0	0	0	0	8	4	0	4	0	0	0	0	4	0	0	4	0	0	0	0	4	0	0	0	4	4	4	4	4	0	4	4	0	0	0	0	0	0	4	4	0
743549	0	0	0	0	0	8	0	0	0	0	0	0	8	4	0	4	0	0	0	0	4	0	0	4	0	0	0	0	4	0	0	0	4	4	4	4	4	0	4	4	0	0	0	0	0	0	4	4	0
743550	0	0	0	0	0	8	0	0	0	0	0	0	8	4	0	4	0	0	0	0	4	0	0	4	0	0	0	0	4	0	0	0	4	4	4	4	4	0	4	4	0	0	0	0	0	0	4	4	0
743551	0	0	0	0	0	8	0	0	0	0	0	0	8	4	0	4	0	0	0	0	4	0	0	4	0	0	0	0	4	0	0	0	4	4	4	4	4	0	4	4	0	0	0	0	0	0	4	4	0
743552	0	0	0	0	0	8	0	0	0	0	0	0	8	4	0	4	0	0	0	0	4	0	0	4	0	0	0	0	4	0	0	0	4	4	4	4	4	0	4	4	0	0	0	0	0	0	4	4	0
743553	0	0	0	0	0	8	0	0	0	0	0	0	8	4	0	4	0	0	0	0	4	0	0	4	0	0	0	0	4	0	0	0	4	4	4	4	4	0	4	4	0	0	0	0	0	0	4	4	0
743554	0	0	0	0	0	8	0	0	0	0	0	0	8	4	0	4	0	0	0	0	4	0	0	4	0	0	0	0	4	0	0	0	4	4	4	4	4	0	4	4	0	0	0	0	0	0	4	4	0
743555	0	0	0	0	0	8	0	0	0	0	0	0	8	4	0	4	0	0	0	0	4	0	0	4	0	0	0	0	4	0	0	0	4	4	4	0	4	0	4	4	0	0	0	0	0	0	4	4	0
743556	0	0	0	0	0	8	0	0	0	0	0	0	8	4	0	4	0	0	0	0	4	0	0	4	0	0	0	0	4	0	0	0	4	4	4	0	4	0	4	4	0	0	0	0	0	0	4	4	0
743557	0	0	0	0	0	8	0	0	0	0	0	0	8	4	0	4	0	0	0	0	4	0	0	4	0	0	0	0	4	0	0	0	4	4	4	0	4	0	4	4	0	0	0	0	0	0	4	4	0
743558	0	0	0	0	0	8	0	0	0	0	0	0	8	4	0	4	0	0	0	0	4	0	0	4	0	0	0	0	4	0	0	0	4	4	4	0	4	0	4	4	0	0	0	0	0	0	4	4	0
743559	0	0	0	0	0	8	0	0	0	0	0	4	8	4	0	4	0	0	0	0	4	0	0	4	0	0	0	0	4	0	0	0	4	4	4	0	4	0	4	4	0	4	0	0	0	0	4	4	0
743560	0	0	0	0	0	8	0	0	0	0	0	4	8	4	0	4	0	0	0	0	4	0	0	4	0	0	0	0	4	0	4	0	4	4	4	0	4	0	4	4	0	4	0	0	0	0	4	4	0
743561	0	0	0	0	0	8	0	0	0	0	0	4	8	0	0	4	0	0	0	0	4	0	0	4	0	0	0	0	4	0	4	0	4	4	4	0	4	0	4	4	0	4	0	0	0	0	4	4	0
744248	0	0	0	0	0	8	4	0	0	0	0	0	8	4	0	4	0	0	0	0	4	0	0	4	0	0	0	0	0	0	0	0	4	0	0	0	4	0	0	0	0	0	0	0	0	0	0	4	0
744249	0	0	0	0	0	8	4	0	0	0	0	0	8	4	0	4	0	0	0	0	4	0	0	4	0	0	0	0	0	0	0	0	4	0	0	0	4	0	0	4	0	0	0	0	0	0	0	4	0
744250	0	0	0	0	0	8	4	0	0	0	0	0	8	4	0	4	0	0	0	0	4	0	0	4	0	0	0	0	0	0	0	0	4	0	4	4	4	0	0	4	0	0	0	0	0	0	0	4	0
744251	0	0	0	0	0	8	4	0	0	0	0	0	8	4	0	4	0	0	0	0	4	0	0	4	0	0	0	0	0	0	0	0	4	0	4	4	4	0	0	4	0	0	0	0	0	0	4	4	0
744252	0	0	0	0	0	8	4	0	0	0	0	0	8	4	0	4	0	0	0	0	4	0	0	4	0	0	0	0	0	0	0	0	4	0	4	4	4	0	4	4	0	0	0	0	0	0	0	4	0
744253	0	0	0	0	0	8	0	0	0	0	0	0	8	4	0	4	0	0	0	0	4	0	0	4	0	0	0	0	0	0	0	0	4	0	4	4	4	0	4	4	0	0	0	0	0	0	0	4	0
744254	0	0	0	0	0	8	0	0	0	0	0	0	8	4	0	4	0	0	0	0	4	0	0	4	0	0	0	0	0	0	0	0	4	0	4	4	4	0	4	4	0	0	0	0	0	0	0	4	0
744255	0	0	0	0	0	8	0	0	0	0	0	0	8	4	0	4	0	0	0	0	4	0	0	4	0	0	0	0	0	0	0	0	4	0	4	4	4	0	4	4	0	0	0	0	0	0	0	4	0
744256	0	0	0	0	0	8	0	0	0	0	0	0	8	4	0	4	0	0	0	0	4	0	0	4	0	0	0	0	0	0	0	0	4	0	4	4	4	0	4	4	0	0	0	0	0	0	0	4	0
744257	0	0	0	0	0	8	0	0	0	0	0	0	8	4	0	4	0	0	0	0	4	0	0	4	0	0	0	0	0	0	0	0	4	0	4	4	4	0	4	4	0	0	0	0	0	0	0	4	0
744258	0	0	0	0	0	8	0	0	0	0	0	0	8	4	0	4	0	0	0	0	4	0	0	4	0	0	0	0	0	0	0	0	4	0	4	4	4	0	4	4	0	0	0	0	0	0	0	4	0
744259	0	0	0	0	0	8	0	0	0	0	0	0	8	4	0	4	0	0	0	0	4	0	0	4	0	0	0	0	0	0	0	0	4	0	4	4	4	0	4	4	0	0	0	0	0	0	0	4	0
744260	0	0	0	0	0	8	0	0	0	0	0	0	8	4	0	4	0	0	0	0	4	0	0	4	0	0	0	0	0	0	0	0	4	0	4	4	4	0	4	4	0	0	0	0	0	0	0	4	0
744261	0	0	0	0	0	8	0	0	0	0	0	0	8	4	0	4	0	0	0	0	4	0	0	4	0	0	0	0	4	0	0	0	4	4	4	4	4	0	4	4	0	0	0	0	0	0	0	4	0
744262	0	0	0	0	0	8	0	0	0	0	0	0	8	4	0	4	0	0	0	0	4	0	0	4	0	0	0	0	4	0	0	0	4	4	4	4	4	0	4	4	0	0	0	0	0	0	0	4	0
744263	0	0	0	0	0	8	0	0	0	0	0	0	8	4	0	4	0	0	0	0	4	0	0	4	0	0	0	0	4	0	0	0	4	4	4	4	4	0	4	4	0	0	0	0	0	0	4	4	0
744264	0	0	0	0	0	8	0	0	0	0	0	0	8	4	0	4	0	0	0	0	4	0	0	4	0	0	0	0	4	0	0	0	4	4	4	4	4	0	4	4	0	0	0	0	0	0	4	4	0
744265	0	0	0	0	0	8	0	0	0	0	0	0	8	4	0	4	0	0	0	0	4	0	0	4	0	0	0	0	4	0	0	0	4	4	4	4	4	0	4	4	0	0	0	0	0	0	4	4	0
744266	0	0	0	0	0	8	0	0	0	0	0	0	8	4	0	4	0	0	0	0	4	0	0	4	0	0	0	0	4	0	0	0	4	4	4	4	4	0	4	4	0	0	0	0	0	0	4	4	0
744267	0	0	0	0	0	8	0	0	0	0	0	0	8	4	0	4	0	0	0	0	4	0	0	4	0	0	0	0	4	0	0	0	4	4	4	4	4	0	4	4	0	0	0	0	0	0	4	4	0
744268	0	0	0	0	0	8	0	0	0	0	0	0	8	4	0	4	0	0	0	0	4	0	0	4	0	0	0	0	4	0	0	0	4	4	4	4	4	0	4	4	0	0	0	0	0	0	4	4	0
744269	0	0	0	0	0	8	0	0	0	0	0	0	8	4	0	4	0	0	0	0	4	0	0	4	0	0	0	0	4	0	0	0	4	4	4	4	4	0	4	4	0	0	0	0	0	0	4	4	0
744270	0	0	0	0	0	8	0	0	0	0	0	0	8	4	0	4	0	0	0	0	4	0	0	4	0	0	0	0	4	0	0	0	4	4	4	4	4	0	4	4	0	0	0	0	0	0	4	4	0
744271	0	0	0	0	0	8	0	0	0	0	0	0	8	4	0	4	0	0	0	0	4	0	0	4	0	0	0	0	4	0	0	0	4	4	4	4	4	0	4	4	0	0	0	0	0	0	4	4	0
744272	0	0	0	0	0	8	0	0	0	0	0	0	8	4	0	4	0	0	0	0	4	0	0	4	0	0	0	0	4	0	0	0	4	4	4	4	4	0	4	4	0	0	0	0	0	0	4	4	0
744273	0	0	0	0	0	8	0	0	0	0	0	0	8	4	0	4	0	0	0	0	4	0	0	4	0	0	0	0	4	0	0	0	4	4	4	4	4	0	4	4	0	0	0	0	0	0	4	4	0
744274	0	0	0	0	0	8	0	0	0	0	0	0	8	4	0	4	0	0	0	0	4	0	0	4	0	0	0	0	4	0	0	0	4	4	4	4	4	0	4	4	0	0	0	0	0	0	4	4	0
744275	0	0	0	0	0	8	0	0	0	0	0	0	8	4	0	4	0	0	0	0	4	0	0	4	0	0	0	0	4	0	0	0	4	4	4	0	4	0	4	4	0	0	0	0	0	0	4	4	0
744276	0	0	0	0	0	8	0	0	0	0	0	0	8	4	0	4	0	0	0	0	4	0	0	4	0	0	0	0	4	0	0	0	4	4	4	0	4	0	4	4	0	0	0	0	0	0	4	4	0
744277	0	0	0	0	0	8	0	0	0	0	0	0	8	4	0	4	0	0	0	0	4	0	0	4	0	0	0	0	4	0	0	0	4	4	4	0	4	0	4	4	0	0	0	0	0	0	4	4	0
744278	0	0	0	0	0	8	0	0	0	0	0	0	8	4	0	4	0	0	0	0	4	0	0	4	0	0	0	0	4	0	0	0	4	4	4	0	4	0	4	4	0	0	0	0	0	0	4	4	0
744279	0	0	0	0	0	8	0	0	0	0	0	4	8	4	0	4	0	0	0	0	4	0	0	4	0	0	0	0	4	0	0	0	4	4	4	0	4	0	4	4	0	4	0	0	0	0	4	4	0
744280	0	0	0	0	0	8	0	0	0	0	0	4	8	4	0	4	0	0	0	0	4	0	0	4	0	0	0	0	4	0	4	0	4	4	4	0	4	0	4	4	0	4	0	0	0	0	4	4	0
744969	0	0	0	0	0	8	4	0	0	0	0	0	8	4	0	4	0	0	0	0	4	0	0	4	0	0	0	0	0	0	0	0	4	0	0	4	4	0	0	4	0	0	0	0	0	0	0	4	0
744970	0	0	0	0	0	8	4	0	0	0	0	0	8	4	0	4	0	0	0	0	4	0	0	4	0	0	0	0	0	0	0	0	4	0	4	4	4	0	0	4	0	0	0	0	0	0	0	4	0
744971	0	0	0	0	0	8	4	0	0	0	0	0	8	4	0	4	0	0	0	0	4	0	0	4	0	0	0	0	0	0	0	0	4	0	4	4	4	0	0	4	0	0	0	0	0	0	4	4	0
744972	0	0	0	0	0	8	4	0	0	0	0	0	8	4	0	4	0	0	0	0	4	0	0	4	0	0	0	0	0	0	0	0	4	0	4	4	4	0	4	4	0	0	0	0	0	0	0	4	0
744973	0	0	0	0	0	8	0	0	0	0	0	0	8	4	0	4	0	0	0	0	4	0	0	4	0	0	0	0	0	0	0	0	4	0	4	4	4	0	4	4	0	0	0	0	0	0	0	4	0
744974	0	0	0	0	0	8	0	0	0	0	0	0	8	4	0	4	0	0	0	0	4	0	0	4	0	0	0	0	0	0	0	0	4	0	4	4	4	0	4	4	0	0	0	0	0	0	0	4	0
744975	0	0	0	0	0	8	0	0	0	0	0	0	8	4	0	4	0	0	0	0	4	0	0	4	0	0	0	0	0	0	0	0	4	0	4	4	4	0	4	4	0	0	0	0	0	0	0	4	0
744976	0	0	0	0	0	8	0	0	0	0	0	0	8	4	0	4	0	0	0	0	4	0	0	4	0	0	0	0	0	0	0	0	4	0	4	4	4	0	4	4	0	0	0	0	0	0	0	4	0
744977	0	0	0	0	0	8	0	0	0	0	0	0	8	4	0	4	0	0	0	0	4	0	0	4	0	0	0	0	0	0	0	0	4	0	4	4	4	0	4	4	0	0	0	0	0	0	0	4	0
744978	0	0	0	0	0	8	0	0	0	0	0	0	8	4	0	4	0	0	0	0	4	0	0	4	0	0	0	0	0	0	0	0	4	0	4	4	4	0	4	4	0	0	0	0	0	0	0	4	0
744979	0	0	0	0	0	8	0	0	0	0	0	0	8	4	0	4	0	0	0	0	4	0	0	4	0	0	0	0	0	0	0	0	4	4	4	4	4	0	4	4	0	0	0	0	0	0	0	4	0
744980	0	0	0	0	0	8	0	0	0	0	0	0	8	4	0	4	0	0	0	0	4	0	0	4	0	0	0	0	4	0	0	0	4	4	4	4	4	0	4	4	0	0	0	0	0	0	0	4	0
744981	0	0	0	0	0	8	0	0	0	0	0	0	8	4	0	4	0	0	0	0	4	0	0	4	0	0	0	0	4	0	0	0	4	4	4	4	4	0	4	4	0	0	0	0	0	0	0	4	0
744982	0	0	0	0	0	8	0	0	0	0	0	0	8	4	0	4	0	0	0	0	4	0	0	4	0	0	0	0	4	0	0	0	4	4	4	4	4	0	4	4	0	0	0	0	0	0	0	4	0
744983	0	0	0	0	0	8	0	0	0	0	0	0	8	4	0	4	0	0	0	0	4	0	0	4	0	0	0	0	4	0	0	0	4	4	4	4	4	0	4	4	0	0	0	0	0	0	4	4	0
744984	0	0	0	0	0	8	0	0	0	0	0	0	8	4	0	4	0	0	0	0	4	0	0	4	0	0	0	0	4	0	0	0	4	4	4	4	4	0	4	4	0	0	0	0	0	0	4	4	0
744985	0	0	0	0	0	8	0	0	0	0	0	0	8	4	0	4	0	0	0	0	4	0	0	4	0	0	0	0	4	0	0	0	4	4	4	4	4	0	4	4	0	0	0	0	0	0	4	4	0
744986	0	0	0	0	0	8	0	0	0	0	0	0	8	4	0	4	0	0	0	0	4	0	0	4	0	0	0	0	4	0	0	0	4	4	4	4	4	0	4	4	0	0	0	0	0	0	4	4	0
744987	0	0	0	0	0	8	0	0	0	0	0	0	8	4	0	4	0	0	0	0	4	0	0	4	0	0	0	0	4	0	0	0	4	4	4	4	4	0	4	4	0	0	0	0	0	0	4	4	0
744988	0	0	0	0	0	8	0	0	0	0	0	0	8	4	0	4	0	0	0	0	4	0	0	4	0	0	0	0	4	0	0	0	4	4	4	4	4	0	4	4	0	0	0	0	0	0	4	4	0
744989	0	0	0	0	0	8	0	0	0	0	0	0	8	4	0	4	0	0	0	0	4	0	0	4	0	0	0	0	4	0	0	0	4	4	4	0	4	0	4	4	0	0	0	0	0	0	4	4	0
744990	0	0	0	0	0	8	0	0	0	0	0	0	8	4	0	4	0	0	0	0	4	0	0	4	0	0	0	0	4	0	0	0	4	4	4	0	4	0	4	4	0	0	0	0	0	0	4	4	0
744991	0	0	0	0	0	8	0	0	0	0	0	0	8	4	0	4	0	0	0	0	4	0	0	4	0	0	0	0	4	0	0	0	4	4	4	0	4	0	4	4	0	0	0	0	0	0	4	4	0
744992	0	0	0	0	0	8	0	0	0	0	0	0	8	4	0	4	0	0	0	0	4	0	0	4	0	0	0	0	4	0	0	0	4	4	4	0	4	0	4	4	0	0	0	0	0	0	4	4	0
744993	0	0	0	0	0	8	0	0	0	0	0	0	8	4	0	4	0	0	0	0	4	0	0	4	0	0	0	0	4	0	0	0	4	4	4	0	4	0	4	4	0	0	0	0	0	0	4	4	0
744994	0	0	0	0	0	8	0	0	0	0	0	0	8	4	0	4	0	0	0	0	4	0	0	4	0	0	0	0	4	0	0	0	4	4	4	0	4	0	4	4	0	0	0	0	0	0	4	4	0
744995	0	0	0	0	0	8	0	0	0	0	0	0	8	4	0	4	0	0	0	0	4	0	0	4	0	0	0	0	4	0	0	0	4	4	4	0	4	0	4	4	0	0	0	0	0	0	4	4	0
744996	0	0	0	0	0	8	0	0	0	0	0	0	8	4	0	4	0	0	0	0	4	0	0	4	0	0	0	0	4	0	0	0	4	4	4	0	4	0	4	4	0	0	0	0	0	0	4	4	0
744997	0	0	0	0	0	8	0	0	0	0	0	0	8	4	0	4	0	0	0	0	4	0	0	4	0	0	0	0	4	0	0	0	4	4	4	0	4	0	4	4	0	0	0	0	0	0	4	4	0
744998	0	0	0	0	0	8	0	0	0	0	0	4	8	4	0	4	0	0	0	0	4	0	0	4	0	0	0	0	4	0	0	0	4	4	4	0	4	0	4	4	0	0	0	0	0	0	4	4	0
744999	0	0	0	0	0	8	0	0	0	0	0	4	8	4	0	4	0	0	0	0	4	0	0	4	0	0	0	0	4	0	4	0	4	4	4	0	4	0	4	4	0	0	0	0	0	0	4	4	0
745000	0	0	0	0	0	8	0	0	0	0	0	4	8	4	0	4	0	0	0	0	4	0	0	4	0	0	0	0	4	0	4	0	4	4	4	0	4	0	4	4	0	4	0	0	0	0	4	4	0
745689	0	0	0	0	0	8	4	0	0	0	0	0	8	4	0	4	0	0	0	0	4	0	0	4	0	0	0	0	0	0	0	0	4	0	0	4	4	0	0	4	0	0	0	0	0	0	0	4	0
745690	0	0	0	0	0	8	4	0	0	0	0	0	8	4	0	4	0	0	0	0	4	0	0	4	0	0	0	0	0	0	0	0	4	0	4	4	4	0	0	4	0	0	0	0	0	0	4	4	0
745691	0	0	0	0	0	8	4	0	0	0	0	0	8	4	0	4	0	0	0	0	4	0	0	4	0	0	0	0	0	0	0	0	4	0	4	4	4	0	0	4	0	0	0	0	0	0	4	4	0
745692	0	0	0	0	0	8	4	0	0	0	0	0	8	4	0	4	0	0	0	0	4	0	0	4	0	0	0	0	0	0	0	0	4	0	4	4	4	0	4	4	0	0	0	0	0	0	0	4	0
745693	0	0	0	0	0	8	0	0	0	0	0	0	8	4	0	4	0	0	0	0	4	0	0	4	0	0	0	0	0	0	0	0	4	0	4	4	4	0	4	4	0	0	0	0	0	0	0	4	0
745694	0	0	0	0	0	8	0	0	0	0	0	0	8	4	0	4	0	0	0	0	4	0	0	4	0	0	0	0	0	0	0	0	4	0	4	4	4	0	4	4	0	0	0	0	0	0	0	4	0
745695	0	0	0	0	0	8	0	0	0	0	0	0	8	4	0	4	0	0	0	0	4	0	0	4	0	0	0	0	0	0	0	0	4	0	4	4	4	0	4	4	0	0	0	0	0	0	0	4	0
745696	0	0	0	0	0	8	0	0	0	0	0	0	8	4	0	4	0	0	0	0	4	0	0	4	0	0	0	0	0	0	0	0	4	0	4	4	4	0	4	4	0	0	0	0	0	0	0	4	0
745697	0	0	0	0	0	8	0	0	0	0	0	0	8	4	0	4	0	0	0	0	4	0	0	4	0	0	0	0	0	0	0	0	4	4	4	4	4	0	4	4	0	0	0	0	0	0	0	4	0
745698	0	0	0	0	0	8	0	0	0	0	0	0	8	4	0	4	0	0	0	0	4	0	0	4	0	0	0	0	0	0	0	0	4	4	4	4	4	0	4	4	0	0	0	0	0	0	0	4	0
745699	0	0	0	0	0	8	0	0	0	0	0	0	8	4	0	4	0	0	0	0	4	0	0	4	0	0	0	0	0	0	0	0	4	4	4	4	4	0	4	4	0	0	0	0	0	0	0	4	0
745700	0	0	0	0	0	8	0	0	0	0	0	0	8	4	0	4	0	0	0	0	4	0	0	4	0	0	0	0	4	0	0	0	4	4	4	4	4	0	4	4	0	0	0	0	0	0	0	4	0
745701	0	0	0	0	0	8	0	0	0	0	0	0	8	4	0	4	0	0	0	0	4	0	0	4	0	0	0	0	4	0	0	0	4	4	4	4	4	0	4	4	0	0	0	0	0	0	0	4	0
745702	0	0	0	0	0	8	0	0	0	0	0	0	8	4	0	4	0	0	0	0	4	0	0	4	0	0	0	0	4	0	0	0	4	4	4	4	4	0	4	4	0	0	0	0	0	0	0	4	0
745703	0	0	0	0	0	8	0	0	0	0	0	0	8	4	0	4	0	0	0	0	4	0	0	4	0	0	0	0	4	0	0	0	4	4	4	4	4	0	4	4	0	0	0	0	0	0	4	4	0
745704	0	0	0	0	0	8	0	0	0	0	0	0	8	4	0	4	0	0	0	0	4	0	0	4	0	0	0	0	4	0	0	0	4	4	4	4	4	0	4	4	0	0	0	0	0	0	4	4	0
745705	0	0	0	0	0	8	0	0	0	0	0	0	8	4	0	4	0	0	0	0	4	0	0	4	0	0	0	0	4	0	0	0	4	4	4	4	4	0	4	4	0	0	0	0	0	0	4	4	0
745706	0	0	0	0	0	8	0	0	0	0	0	0	8	4	0	4	0	0	0	0	4	0	0	4	0	0	0	0	4	0	0	0	4	4	4	4	4	0	4	4	0	0	0	0	0	0	4	4	0
745707	0	0	0	0	0	8	0	0	0	0	0	0	8	4	0	4	0	0	0	0	4	0	0	4	0	0	0	0	4	0	0	0	4	4	4	4	4	0	4	4	0	0	0	0	0	0	4	4	0
745708	0	0	0	0	0	8	0	0	0	0	0	0	8	4	0	4	0	0	0	0	4	0	0	4	0	0	0	0	4	0	0	0	4	4	4	0	4	0	4	4	0	0	0	0	0	0	4	4	0
745709	0	0	0	0	0	8	0	0	0	0	0	0	8	4	0	4	0	0	0	0	4	0	0	4	0	0	0	0	4	0	0	0	4	4	4	0	4	0	4	4	0	0	0	0	0	0	4	4	0
745710	0	0	0	0	0	8	0	0	0	0	0	0	8	4	0	4	0	0	0	0	4	0	0	4	0	0	0	0	4	0	0	0	4	4	4	0	4	0	4	4	0	0	0	0	0	0	4	4	0
745711	0	0	0	0	0	8	0	0	0	0	0	0	8	4	0	4	0	0	0	0	4	0	0	4	0	0	0	0	4	0	0	0	4	4	4	0	4	0	4	4	0	0	0	0	0	0	4	4	0
745712	0	0	0	0	0	8	0	0	0	0	0	0	8	4	0	4	0	0	0	0	4	0	0	4	0	0	0	0	4	0	0	0	4	4	4	0	4	0	4	4	0	0	0	0	0	0	4	4	0
745713	0	0	0	0	0	8	0	0	0	0	0	0	8	4	0	4	0	0	0	0	4	0	0	4	0	0	0	0	4	0	0	0	4	4	4	0	4	0	4	4	0	0	0	0	0	0	4	4	0
745714	0	0	0	0	0	8	0	0	0	0	0	0	8	4	0	4	0	0	0	0	4	0	0	4	0	0	0	0	4	0	0	0	4	4	4	0	4	0	4	4	0	0	0	0	0	0	4	4	0
745715	0	0	0	0	0	8	0	0	0	0	0	0	8	4	0	4	0	0	0	0	4	0	0	4	0	0	0	0	4	0	0	0	4	4	4	0	4	0	4	4	0	0	0	0	0	0	4	4	0
745716	0	0	0	0	0	8	0	0	0	0	0	0	8	4	0	4	0	0	0	0	4	0	0	4	0	0	0	0	4	0	0	0	4	4	4	0	4	0	4	4	0	0	0	0	0	0	4	4	0
745717	0	0	0	0	0	8	0	0	0	0	0	0	8	4	0	4	0	0	0	0	4	0	0	4	0	0	0	0	4	0	0	0	4	4	4	0	4	0	4	4	0	0	0	0	0	0	4	4	0
745718	0	0	0	0	0	8	0	0	0	0	0	4	8	4	0	4	0	0	0	0	4	0	0	4	0	0	0	0	4	0	0	0	4	4	4	0	4	0	4	4	0	0	0	0	0	0	4	4	0
746408	0	0	0	0	0	8	4	0	0	0	0	0	8	4	0	4	0	0	0	0	4	0	0	4	0	0	0	0	0	0	0	0	4	0	0	0	4	0	0	0	0	0	0	0	0	0	0	4	0
746409	0	0	0	0	0	8	4	0	0	0	0	0	8	4	0	4	0	0	0	0	4	0	0	4	0	0	0	0	0	0	0	0	4	0	0	4	4	0	0	4	0	0	0	0	0	0	0	4	0
746410	0	0	0	0	0	8	4	0	0	0	0	0	8	4	0	4	0	0	0	0	4	0	0	4	0	0	0	0	0	0	0	0	4	0	4	4	4	0	0	4	0	0	0	0	0	0	4	4	0
746411	0	0	0	0	0	8	4	0	0	0	0	0	8	4	0	4	0	0	0	0	4	0	0	4	0	0	0	0	0	0	0	0	4	0	4	4	4	0	0	4	0	0	0	0	0	0	4	4	0
746412	0	0	0	0	0	8	4	0	0	0	0	0	8	4	0	4	0	0	0	0	4	0	0	4	0	0	0	0	0	0	0	0	4	0	4	4	4	0	4	4	0	0	0	0	0	0	0	4	0
746413	0	0	0	0	0	8	0	0	0	0	0	0	8	4	0	4	0	0	0	0	4	0	0	4	0	0	0	0	0	0	0	0	4	0	4	4	4	0	4	4	0	0	0	0	0	0	0	4	0
746414	0	0	0	0	0	8	0	0	0	0	0	0	8	4	0	4	0	0	0	0	4	0	0	4	0	0	0	0	0	0	0	0	4	0	4	4	4	0	4	4	0	0	0	0	0	0	0	4	0
746415	0	0	0	0	0	8	0	0	0	0	0	0	8	4	0	4	0	0	0	0	4	0	0	4	0	0	0	0	0	0	0	0	4	0	4	4	4	0	4	4	0	0	0	0	0	0	0	4	0
746416	0	0	0	0	0	8	0	0	0	0	0	0	8	4	0	4	0	0	0	0	4	0	0	4	0	0	0	0	0	0	0	0	4	4	4	4	4	0	4	4	0	0	0	0	0	0	0	4	0
746417	0	0	0	0	0	8	0	0	0	0	0	0	8	4	0	4	0	0	0	0	4	0	0	4	0	0	0	0	0	0	0	0	4	4	4	4	4	0	4	4	0	0	0	0	0	0	0	4	0
746418	0	0	0	0	0	8	0	0	0	0	0	0	8	4	0	4	0	0	0	0	4	0	0	4	0	0	0	0	0	0	0	0	4	4	4	4	4	0	4	4	0	0	0	0	0	0	0	4	0
746419	0	0	0	0	0	8	0	0	0	0	0	0	8	4	0	4	0	0	0	0	4	0	0	4	0	0	0	0	0	0	0	0	4	4	4	4	4	0	4	4	0	0	0	0	0	0	0	4	0
746420	0	0	0	0	0	8	0	0	0	0	0	0	8	4	0	4	0	0	0	0	4	0	0	4	0	0	0	0	4	0	0	0	4	4	4	4	4	0	4	4	0	0	0	0	0	0	0	4	0
746421	0	0	0	0	0	8	0	0	0	0	0	0	8	4	0	4	0	0	0	0	4	0	0	4	0	0	0	0	4	0	0	0	4	4	4	4	4	0	4	4	0	0	0	0	0	0	0	4	0
746422	0	0	0	0	0	8	0	0	0	0	0	0	8	4	0	4	0	0	0	0	4	0	0	4	0	0	0	0	4	0	0	0	4	4	4	4	4	0	4	4	0	0	0	0	0	0	0	4	0
746423	0	0	0	0	0	8	0	0	0	0	0	0	8	4	0	4	0	0	0	0	4	0	0	4	0	0	0	0	4	0	0	0	4	4	4	4	4	0	4	4	0	0	0	0	0	0	4	4	0
746424	0	0	0	0	0	8	0	0	0	0	0	0	8	4	0	4	0	0	0	0	4	0	0	4	0	0	0	0	4	0	0	0	4	4	4	4	4	0	4	4	0	0	0	0	0	0	4	4	0
746425	0	0	0	0	0	8	0	0	0	0	0	0	8	4	0	4	0	0	0	0	4	0	0	4	0	0	0	0	4	0	0	0	4	4	4	4	4	0	4	4	0	0	0	0	0	0	4	4	0
746426	0	0	0	0	0	8	0	0	0	0	0	0	8	4	0	4	0	0	0	0	4	0	0	4	0	0	0	0	4	0	0	0	4	4	4	4	4	0	4	4	0	0	0	0	0	0	4	4	0
746427	0	0	0	0	0	8	0	0	0	0	0	0	8	4	0	4	0	0	0	0	4	0	0	4	0	0	0	0	4	0	0	0	4	4	4	4	4	0	4	4	0	0	0	0	0	0	4	4	0
746428	0	0	0	0	0	8	0	0	0	0	0	0	8	4	0	4	0	0	0	0	4	0	0	4	0	0	0	0	4	0	0	0	4	4	4	0	4	0	4	4	0	0	0	0	0	0	4	4	0
746429	0	0	0	0	0	8	0	0	0	0	0	0	8	4	0	4	0	0	0	0	4	0	0	4	0	0	0	0	4	0	0	0	4	4	4	0	4	0	4	4	0	0	0	0	0	0	4	4	0
746430	0	0	0	0	0	8	0	0	0	0	0	0	8	4	0	4	0	0	0	0	4	0	0	4	0	0	0	0	4	0	0	0	4	4	4	0	4	0	4	4	0	0	0	0	0	0	4	4	0
746431	0	0	0	0	0	8	0	0	0	0	0	0	8	4	0	4	0	0	0	0	4	0	0	4	0	0	0	0	4	0	0	0	4	4	4	0	4	0	4	4	0	0	0	0	0	0	4	4	0
746432	0	0	0	0	0	8	0	0	0	0	0	0	8	4	0	4	0	0	0	0	4	0	0	4	0	0	0	0	4	0	0	0	4	4	4	0	4	0	4	4	0	0	0	0	0	0	4	4	0
746433	0	0	0	0	0	8	0	0	0	0	0	0	8	4	0	4	0	0	0	0	4	0	0	4	0	0	0	0	4	0	0	0	4	4	4	0	4	0	4	4	0	0	0	0	0	0	4	4	0
746434	0	0	0	0	0	8	0	0	0	0	0	0	8	4	0	4	0	0	0	0	4	0	0	4	0	0	0	0	4	0	0	0	4	4	4	0	4	0	4	4	0	0	0	0	0	0	4	4	0
746435	0	0	0	0	0	8	0	0	0	0	0	0	8	4	0	4	0	0	0	0	4	0	0	4	0	0	0	0	4	0	0	0	4	4	4	0	4	0	4	4	0	0	0	0	0	0	4	4	0
746436	0	0	0	0	0	8	0	0	0	0	0	0	8	4	0	4	0	0	0	0	4	0	0	4	0	0	0	0	4	0	0	0	4	4	4	0	4	0	4	4	0	0	0	0	0	0	4	4	0
746437	0	0	0	0	0	8	0	0	0	0	0	4	8	4	0	4	0	0	0	0	4	0	0	4	0	0	0	0	4	0	0	0	4	4	4	0	4	0	4	4	0	0	0	0	0	0	4	4	0
746438	0	0	0	0	0	8	0	0	0	0	0	4	8	4	0	4	0	0	0	0	4	0	0	4	0	0	0	0	4	0	4	0	4	4	4	0	4	0	4	4	0	0	0	0	0	0	4	4	0
746439	0	0	0	0	0	8	0	0	0	0	0	4	8	4	0	4	0	0	0	0	4	0	0	4	0	0	0	0	4	0	4	0	4	4	4	0	4	0	4	4	0	0	0	0	0	0	4	4	0
747128	0	0	0	0	0	8	4	0	0	0	0	0	8	4	0	4	0	0	0	0	4	0	0	4	0	0	0	0	0	0	0	0	4	0	0	4	4	0	0	0	0	0	0	0	0	0	0	4	0
747129	0	0	0	0	0	8	4	0	0	0	0	0	8	4	0	4	0	0	0	0	4	0	0	4	0	0	0	0	0	0	0	0	4	0	4	4	4	0	0	4	0	0	0	0	0	0	0	4	0
747130	0	0	0	0	0	8	4	0	0	0	0	0	8	4	0	4	0	0	0	0	4	0	0	4	0	0	0	0	0	0	0	0	4	0	4	4	4	0	0	4	0	0	0	0	0	0	4	4	0
747131	0	0	0	0	0	8	4	0	0	0	0	0	8	4	0	4	0	0	0	0	4	0	0	4	0	0	0	0	0	0	0	0	4	0	4	4	4	0	4	4	0	0	0	0	0	0	4	4	0
747132	0	0	0	0	0	8	4	0	0	0	0	0	8	4	0	4	0	0	0	0	4	0	0	4	0	0	0	0	0	0	0	0	4	0	4	4	4	0	4	4	0	0	0	0	0	0	0	4	0
747133	0	0	0	0	0	8	0	0	0	0	0	0	8	4	0	4	0	0	0	0	4	0	0	4	0	0	0	0	0	0	0	0	4	0	4	4	4	0	4	4	0	0	0	0	0	0	0	4	0
747134	0	0	0	0	0	8	0	0	0	0	0	0	8	4	0	4	0	0	0	0	4	0	0	4	0	0	0	0	0	0	0	0	4	0	4	4	4	0	4	4	0	0	0	0	0	0	0	4	0
747135	0	0	0	0	0	8	0	0	0	0	0	0	8	4	0	4	0	0	0	0	4	0	0	4	0	0	0	0	0	0	0	0	4	4	4	4	4	0	4	4	0	0	0	0	0	0	0	4	0
747136	0	0	0	0	0	8	0	0	0	0	0	0	8	4	0	4	0	0	0	0	4	0	0	4	0	0	0	0	0	0	0	0	4	4	4	4	4	0	4	4	0	0	0	0	0	0	0	4	0
747137	0	0	0	0	0	8	0	0	0	0	0	0	8	4	0	4	0	0	0	0	4	0	0	4	0	0	0	0	0	0	0	0	4	4	4	4	4	0	4	4	0	0	0	0	0	0	0	4	0
747138	0	0	0	0	0	8	0	0	0	0	0	0	8	4	0	4	0	0	0	0	4	0	0	4	0	0	0	0	0	0	0	0	4	4	4	4	4	0	4	4	0	0	0	0	0	0	0	4	0
747139	0	0	0	0	0	8	0	0	0	0	0	0	8	4	0	4	0	0	0	0	4	0	0	4	0	0	0	0	0	0	0	0	4	4	4	4	4	0	4	4	0	0	0	0	0	0	0	4	0
747140	0	0	0	0	0	8	0	0	0	0	0	0	8	4	0	4	0	0	0	0	4	0	0	4	0	0	0	0	4	0	0	0	4	4	4	4	4	0	4	4	0	0	0	0	0	0	0	4	0
747141	0	0	0	0	0	8	0	0	0	0	0	0	8	4	0	4	0	0	0	0	4	0	0	4	0	0	0	0	4	0	0	0	4	4	4	4	4	0	4	4	0	0	0	0	0	0	0	4	0
747142	0	0	0	0	0	8	0	0	0	0	0	0	8	4	0	4	0	0	0	0	4	0	0	4	0	0	0	0	4	0	0	0	4	4	4	4	4	0	4	4	0	0	0	0	0	0	4	4	0
747143	0	0	0	0	0	8	0	0	0	0	0	0	8	4	0	4	0	0	0	0	4	0	0	4	0	0	0	0	4	0	0	0	4	4	4	4	4	0	4	4	0	0	0	0	0	0	4	4	0
747144	0	0	0	0	0	8	0	0	0	0	0	0	8	4	0	4	0	0	0	0	4	0	0	4	0	0	0	0	4	0	0	0	4	4	4	4	4	0	4	4	0	0	0	0	0	0	4	4	0
747145	0	0	0	0	0	8	0	0	0	0	0	0	8	4	0	4	0	0	0	0	4	0	0	4	0	0	0	0	4	0	0	0	4	4	4	4	4	0	4	4	0	0	0	0	0	0	4	4	0
747146	0	0	0	0	0	8	0	0	0	0	0	0	8	4	0	4	0	0	0	0	4	0	0	4	0	0	0	0	4	0	0	0	4	4	4	4	4	0	4	4	0	0	0	0	0	0	4	4	0
747147	0	0	0	0	0	8	0	0	0	0	0	0	8	4	0	4	0	0	0	0	4	0	0	4	0	0	0	0	4	0	0	0	4	4	4	0	4	0	4	4	0	0	0	0	0	0	4	4	0
747148	0	0	0	0	0	8	0	0	0	0	0	0	8	4	0	4	0	0	0	0	4	0	0	4	0	0	0	0	4	0	0	0	4	4	4	0	4	0	4	4	0	0	0	0	0	0	4	4	0
747149	0	0	0	0	0	8	0	0	0	0	0	0	8	4	0	4	0	0	0	0	4	0	0	4	0	0	0	0	4	0	0	0	4	4	4	0	4	0	4	4	0	0	0	0	0	0	4	4	0
747150	0	0	0	0	0	8	0	0	0	0	0	0	8	4	0	4	0	0	0	0	4	0	0	4	0	0	0	0	4	0	0	0	4	4	4	0	4	0	4	4	0	0	0	0	0	0	4	4	0
747151	0	0	0	0	0	8	0	0	0	0	0	0	8	4	0	4	0	0	0	0	4	0	0	4	0	0	0	0	4	0	0	0	4	4	4	0	4	0	4	4	0	0	0	0	0	0	4	4	0
747152	0	0	0	0	0	8	0	0	0	0	0	0	8	4	0	4	0	0	0	0	4	0	0	4	0	0	0	0	4	0	0	0	4	4	4	0	4	0	4	4	0	0	0	0	0	0	4	4	0
747153	0	0	0	0	0	8	0	0	0	0	0	0	8	4	0	4	0	0	0	0	4	0	0	4	0	0	0	0	4	0	0	0	4	4	4	0	4	0	4	4	0	0	0	0	0	0	4	4	0
747154	0	0	0	0	0	8	0	0	0	0	0	0	8	4	0	4	0	0	0	0	4	0	0	4	0	0	0	0	4	0	0	0	4	4	4	0	4	0	4	4	0	0	0	0	0	0	4	4	0
747155	0	0	0	0	0	8	0	0	0	0	0	0	8	4	0	4	0	0	0	0	4	0	0	4	0	0	0	0	4	0	0	0	4	4	4	0	4	0	4	4	0	0	0	0	0	0	4	4	0
747156	0	0	0	0	0	8	0	0	0	0	0	0	8	4	0	4	0	0	0	0	4	0	0	4	0	0	0	0	4	0	0	0	4	4	4	0	4	0	4	4	0	0	0	0	0	0	4	4	0
747157	0	0	0	0	0	8	0	0	0	0	0	4	8	4	0	4	0	0	0	0	4	0	0	4	0	0	0	0	4	0	0	0	4	4	4	0	4	0	4	4	0	0	0	0	0	0	4	4	0
747158	0	0	0	0	0	8	0	0	0	0	0	4	8	4	0	4	0	0	0	0	4	0	0	4	0	0	0	0	4	0	4	0	4	4	4	0	4	0	4	4	0	0	0	0	0	0	4	4	0
747836	0	0	0	0	0	8	4	0	0	0	0	0	8	0	0	4	0	0	0	0	0	0	0	4	0	0	0	0	0	0	0	0	4	0	0	4	4	0	0	0	0	0	0	0	0	0	0	4	0
747837	0	0	0	0	0	8	4	0	0	0	0	0	8	0	0	4	0	0	0	0	0	0	0	4	0	0	0	0	0	0	0	0	4	0	0	4	4	0	0	0	0	0	0	0	0	0	0	4	0
747838	0	0	0	0	0	8	4	0	0	0	0	0	8	0	0	4	0	0	0	0	0	0	0	4	0	0	0	0	0	0	0	0	4	0	0	4	4	0	0	0	0	0	0	0	0	0	0	4	0
747839	0	0	0	0	0	8	4	0	0	0	0	0	8	4	0	4	0	0	0	0	0	0	0	4	0	0	0	0	0	0	0	0	4	0	0	4	4	0	0	0	0	0	0	0	0	0	0	4	0
747840	0	0	0	0	0	8	4	0	0	0	0	0	8	4	0	4	0	0	0	0	4	0	0	4	0	0	0	0	0	0	0	0	4	0	0	4	4	0	0	0	0	0	0	0	0	0	0	4	0
747841	0	0	0	0	0	8	4	0	0	0	0	0	8	4	0	4	0	0	0	0	4	0	0	4	0	0	0	0	0	0	0	0	4	0	0	4	4	0	0	0	0	0	0	0	0	0	0	4	0
747848	0	0	0	0	0	8	4	0	0	0	0	0	8	4	0	4	0	0	0	0	4	0	0	4	0	0	0	0	0	0	4	0	4	0	0	4	4	0	0	0	0	0	0	0	0	0	0	4	0
747849	0	0	0	0	0	8	4	0	0	0	0	0	8	4	0	4	0	0	0	0	4	0	0	4	0	0	0	0	0	0	0	0	4	0	4	4	4	0	0	4	0	0	0	0	0	0	0	4	0
747850	0	0	0	0	0	8	4	0	0	0	0	0	8	4	0	4	0	0	0	0	4	0	0	4	0	0	0	0	0	0	0	0	4	0	4	4	4	0	0	4	0	0	0	0	0	0	4	4	0
747851	0	0	0	0	0	8	4	0	0	0	0	0	8	4	0	4	0	0	0	0	4	0	0	4	0	0	0	0	0	0	0	0	4	0	4	4	4	0	4	4	0	0	0	0	0	0	0	4	0
747852	0	0	0	0	0	8	4	0	0	0	0	0	8	4	0	4	0	0	0	0	4	0	0	4	0	0	0	0	0	0	0	0	4	0	4	4	4	0	4	4	0	0	0	0	0	0	0	4	0
747853	0	0	0	0	0	8	0	0	0	0	0	0	8	4	0	4	0	0	0	0	4	0	0	4	0	0	0	0	0	0	0	0	4	0	4	4	4	0	4	4	0	0	0	0	0	0	0	4	0
747854	0	0	0	0	0	8	0	0	0	0	0	0	8	4	0	4	0	0	0	0	4	0	0	4	0	0	0	0	0	0	0	0	4	4	4	4	4	0	4	4	0	0	0	0	0	0	0	4	0
747855	0	0	0	0	0	8	0	0	0	0	0	0	8	4	0	4	0	0	0	0	4	0	0	4	0	0	0	0	0	0	0	0	4	4	4	4	4	0	4	4	0	0	0	0	0	0	0	4	0
747856	0	0	0	0	0	8	0	0	0	0	0	0	8	4	0	4	0	0	0	0	4	0	0	4	0	0	0	0	0	0	0	0	4	4	4	4	4	0	4	4	0	0	0	0	0	0	0	4	0
747857	0	0	0	0	0	8	0	0	0	0	0	0	8	4	0	4	0	0	0	0	4	0	0	4	0	0	0	0	0	0	0	0	4	4	4	4	4	0	4	4	0	0	0	0	0	0	0	4	0
747858	0	0	0	0	0	8	0	0	0	0	0	0	8	4	0	4	0	0	0	0	4	0	0	4	0	0	0	0	0	0	0	0	4	4	4	4	4	0	4	4	0	0	0	0	0	0	0	4	0
747859	0	0	0	0	0	8	0	0	0	0	0	0	8	4	0	4	0	0	0	0	4	0	0	4	0	0	0	0	0	0	0	0	4	4	4	4	4	0	4	4	0	0	0	0	0	0	0	4	0
747860	0	0	0	0	0	8	0	0	0	0	0	0	8	4	0	4	0	0	0	0	4	0	0	4	0	0	0	0	4	0	0	0	4	4	4	4	4	0	4	4	0	0	0	0	0	0	0	4	0
747861	0	0	0	0	0	8	0	0	0	0	0	0	8	4	0	4	0	0	0	0	4	0	0	4	0	0	0	0	4	0	0	0	4	4	4	4	4	0	4	4	0	0	0	0	0	0	4	4	0
747862	0	0	0	0	0	8	0	0	0	0	0	0	8	4	0	4	0	0	0	0	4	0	0	4	0	0	0	0	4	0	0	0	4	4	4	4	4	0	4	4	0	0	0	0	0	0	4	4	0
747863	0	0	0	0	0	8	0	0	0	0	0	0	8	4	0	4	0	0	0	0	4	0	0	4	0	0	0	0	4	0	4	0	4	4	4	4	4	0	4	4	0	0	0	0	0	0	4	4	0
747864	0	0	0	0	0	8	0	0	0	0	0	0	8	4	0	4	0	0	0	0	4	0	0	4	0	0	0	0	4	0	4	0	4	4	4	4	4	0	4	4	0	0	0	0	0	0	4	4	0
747865	0	0	0	0	0	8	0	0	0	0	0	0	8	4	0	4	0	0	0	0	4	0	0	4	0	0	0	0	4	0	0	0	4	4	4	4	4	0	4	4	0	0	0	0	0	0	4	4	0
747866	0	0	0	0	0	8	0	0	0	0	0	0	8	4	0	4	0	0	0	0	4	0	0	4	0	0	0	0	4	0	0	0	4	4	4	4	4	0	4	4	0	0	0	0	0	0	4	4	0
747867	0	0	0	0	0	8	0	0	0	0	0	0	8	4	0	4	0	0	0	0	4	0	0	4	0	0	0	0	4	0	0	0	4	4	4	0	4	0	4	4	0	0	0	0	0	0	4	4	0
747868	0	0	0	0	0	8	0	0	0	0	0	0	8	4	0	4	0	0	0	0	4	0	0	4	0	0	0	0	4	0	0	0	4	4	4	0	4	0	4	4	0	0	0	0	0	0	4	4	0
747869	0	0	0	0	0	8	0	0	0	0	0	0	8	4	0	4	0	0	0	0	4	0	0	4	0	0	0	0	4	0	0	0	4	4	4	0	4	0	4	4	0	0	0	0	0	0	4	4	0
747870	0	0	0	0	0	8	0	0	0	0	0	0	8	4	0	4	0	0	0	0	4	0	0	4	0	0	0	0	4	0	0	0	4	4	4	0	4	0	4	4	0	0	0	0	0	0	4	4	0
747871	0	0	0	0	0	8	0	0	0	0	0	0	8	4	0	4	0	0	0	0	4	0	0	4	0	0	0	0	4	0	0	0	4	4	4	0	4	0	4	4	0	0	0	0	0	0	4	4	0
747872	0	0	0	0	0	8	0	0	0	0	0	0	8	4	0	4	0	0	0	0	4	0	0	4	0	0	0	0	4	0	0	0	4	4	4	0	4	0	4	4	0	0	0	0	0	0	4	4	0
747873	0	0	0	0	0	8	0	0	0	0	0	0	8	4	0	4	0	0	0	0	4	0	0	4	0	0	0	0	4	0	0	0	4	4	4	0	4	0	4	4	0	0	0	0	0	0	4	4	0
747874	0	0	0	0	0	8	0	0	0	0	0	0	8	4	0	4	0	0	0	0	4	0	0	4	0	0	0	0	4	0	0	0	4	4	4	0	4	0	4	4	0	0	0	0	0	0	4	4	0
747875	0	0	0	0	0	8	0	0	0	0	0	0	8	4	0	4	0	0	0	0	4	0	0	4	0	0	0	0	4	0	0	0	4	4	4	0	4	0	4	4	0	0	0	0	0	0	4	4	0
747876	0	0	0	0	0	8	0	0	0	0	0	4	8	4	0	4	0	0	0	0	4	0	0	4	0	0	0	0	4	0	0	0	4	4	4	0	4	0	4	4	0	0	0	0	0	0	4	4	0
747877	0	0	0	0	0	8	0	0	0	0	0	4	8	4	0	4	0	0	0	0	4	0	0	4	0	0	0	0	4	0	0	0	4	4	4	0	4	0	4	4	0	0	0	0	0	0	4	4	0
748544	0	0	0	0	0	8	4	0	0	0	0	0	8	0	0	4	0	0	0	0	0	0	0	0	0	0	0	0	0	0	0	0	4	0	0	0	4	0	0	0	0	0	0	0	0	0	0	4	0
748545	0	0	0	0	0	8	4	0	0	0	0	0	8	0	0	4	0	0	0	0	0	0	0	0	0	0	0	0	0	0	0	0	4	0	0	0	4	0	0	0	0	0	0	0	0	0	0	4	0
748546	0	0	0	0	0	8	4	0	0	0	0	0	8	0	0	4	0	0	0	0	0	0	0	0	0	0	0	0	0	0	0	0	4	0	0	0	4	0	0	0	0	0	0	0	0	0	0	4	0
748555	0	0	0	0	0	8	4	0	0	0	0	0	8	0	0	4	0	0	0	0	0	0	0	4	0	0	0	0	0	0	0	0	4	0	0	4	4	0	0	0	0	0	0	0	0	0	0	4	0
748556	0	0	0	0	0	8	4	0	0	0	0	0	8	0	0	4	0	0	0	0	0	0	0	4	0	0	0	0	0	0	0	0	4	0	0	4	4	0	0	0	0	0	0	0	0	0	0	4	0
748557	0	0	0	0	0	8	4	0	0	0	0	0	8	0	0	4	0	0	0	0	0	0	0	4	0	0	0	0	0	0	0	0	4	0	0	4	4	0	0	0	0	0	0	0	0	0	0	4	0
748558	0	0	0	0	0	8	4	0	0	0	0	0	8	0	0	4	0	0	0	0	0	0	0	4	0	0	0	0	0	0	0	0	4	0	0	4	4	0	0	0	0	0	0	0	0	0	0	4	0
748559	0	0	0	0	0	8	4	0	0	0	0	0	8	4	0	4	0	0	0	0	0	0	0	4	0	0	0	0	0	0	0	0	4	0	0	4	4	0	0	0	0	0	0	0	0	0	0	4	0
748560	0	0	0	0	0	8	4	0	0	0	0	0	8	4	0	4	0	0	0	0	0	0	0	4	0	0	0	0	0	0	0	0	4	0	0	4	4	0	0	0	0	0	0	0	0	0	0	4	0
748561	0	0	0	0	0	8	4	0	0	0	0	0	8	4	0	4	0	0	0	0	4	0	0	4	0	0	0	0	0	0	0	0	4	0	0	4	4	0	0	0	0	0	0	0	0	0	0	4	0
748562	0	0	0	0	0	8	4	0	0	0	0	0	8	4	0	4	0	0	0	0	4	0	0	4	0	0	0	0	0	0	0	0	4	0	0	4	4	0	0	4	0	0	0	0	0	0	0	4	0
748568	0	0	0	0	0	8	4	0	0	0	0	0	8	4	0	4	0	0	0	0	4	0	0	4	0	0	0	0	0	0	4	0	4	0	4	4	4	0	0	4	0	0	0	0	0	0	0	4	0
748569	0	0	0	0	0	8	4	0	0	0	0	0	8	4	0	4	0	0	0	0	4	0	0	4	0	0	0	0	0	0	4	0	4	0	4	4	4	0	0	4	0	0	0	0	0	0	0	4	0
748570	0	0	0	0	0	8	4	0	0	0	0	0	8	4	0	4	0	0	0	0	4	0	0	4	0	0	0	0	0	0	0	0	4	0	4	4	4	0	0	4	0	0	0	0	0	0	4	4	0
748571	0	0	0	0	0	8	4	0	0	0	0	0	8	4	0	4	0	0	0	0	4	0	0	4	0	0	0	0	0	0	0	0	4	0	4	4	4	0	4	4	0	0	0	0	0	0	0	4	0
748572	0	0	0	0	0	8	4	0	0	0	0	0	8	4	0	4	0	0	0	0	4	0	0	4	0	0	0	0	0	0	0	0	4	4	4	4	4	0	4	4	0	0	0	0	0	0	0	4	0
748573	0	0	0	0	0	8	4	0	0	0	0	0	8	4	0	4	0	0	0	0	4	0	0	4	0	0	0	0	0	0	0	0	4	4	4	4	4	0	4	4	0	0	0	0	0	0	0	4	0
748574	0	0	0	0	0	8	0	0	0	0	0	0	8	4	0	4	0	0	0	0	4	0	0	4	0	0	0	0	0	0	0	0	4	4	4	4	4	0	4	4	0	0	0	0	0	0	0	4	0
748575	0	0	0	0	0	8	0	0	0	0	0	0	8	4	0	4	0	0	0	0	4	0	0	4	0	0	0	0	0	0	0	0	4	4	4	4	4	0	4	4	0	0	0	0	0	0	0	4	0
748576	0	0	0	0	0	8	0	0	0	0	0	0	8	4	0	4	0	0	0	0	4	0	0	4	0	0	0	0	0	0	0	0	4	4	4	4	4	0	4	4	0	0	0	0	0	0	0	4	0
748577	0	0	0	0	0	8	0	0	0	0	0	0	8	4	0	4	0	0	0	0	4	0	0	4	0	0	0	0	0	0	0	0	4	4	4	4	4	0	4	4	0	0	0	0	0	0	0	4	0
748578	0	0	0	0	0	8	0	0	0	0	0	0	8	4	0	4	0	0	0	0	4	0	0	4	0	0	0	0	4	0	0	0	4	4	4	4	4	0	4	4	0	0	0	0	0	0	0	4	0
748579	0	0	0	0	0	8	0	0	0	0	0	0	8	4	0	4	0	0	0	0	4	0	0	4	0	0	0	0	4	0	0	0	4	4	4	4	4	0	4	4	0	0	0	0	0	0	0	4	0
748580	0	0	0	0	0	8	0	0	0	0	0	0	8	4	0	4	0	0	0	0	4	0	0	4	0	0	0	0	4	0	4	0	4	4	4	4	4	0	4	4	0	0	0	0	0	0	0	4	0
748581	0	0	0	0	0	8	0	0	0	0	0	0	8	4	0	4	0	0	0	0	4	0	0	4	0	0	0	0	4	0	4	0	4	4	4	4	4	0	4	4	0	0	0	0	0	0	4	4	0
748582	0	0	0	0	0	8	0	0	0	0	0	0	8	4	0	4	0	0	0	0	4	0	0	4	0	0	0	0	4	0	4	0	4	4	4	4	4	0	4	4	0	0	0	0	0	0	4	4	0
748583	0	0	0	0	0	8	0	0	0	0	0	0	8	4	0	4	0	0	0	0	4	0	0	4	0	0	0	0	4	0	4	0	4	4	4	4	4	0	4	4	0	0	0	0	0	0	4	4	0
748584	0	0	0	0	0	8	0	0	0	0	0	0	8	4	0	4	0	0	0	0	4	0	0	4	0	0	0	0	4	0	4	0	4	4	4	4	4	0	4	4	0	0	0	0	0	0	4	4	0
748585	0	0	0	0	0	8	0	0	0	0	0	0	8	4	0	4	0	0	0	0	4	0	0	4	0	0	0	0	4	0	4	0	4	4	4	4	4	0	4	4	0	0	0	0	0	0	4	4	0
748586	0	0	0	0	0	8	0	0	0	0	0	0	8	4	0	4	0	0	0	0	4	0	0	4	0	0	0	0	4	0	4	0	4	4	4	4	4	0	4	4	0	0	0	0	0	0	4	4	0
748587	0	0	0	0	0	8	0	0	0	0	0	0	8	4	0	4	0	0	0	0	4	0	0	4	0	0	0	0	4	0	0	0	4	4	4	0	4	0	4	4	0	0	0	0	0	0	4	4	0
748588	0	0	0	0	0	8	0	0	0	0	0	0	8	4	0	4	0	0	0	0	4	0	0	4	0	0	0	0	4	0	0	0	4	4	4	0	4	0	4	4	0	0	0	0	0	0	4	4	0
748589	0	0	0	0	0	8	0	0	0	0	0	0	8	4	0	4	0	0	0	0	4	0	0	4	0	0	0	0	4	0	0	0	4	4	4	0	4	0	4	4	0	0	0	0	0	0	4	4	0
748590	0	0	0	0	0	8	0	0	0	0	0	0	8	4	0	4	0	0	0	0	4	0	0	4	0	0	0	0	4	0	0	0	4	4	4	0	4	0	4	4	0	0	0	0	0	0	4	4	0
748591	0	0	0	0	0	8	0	0	0	0	0	0	8	4	0	4	0	0	0	0	4	0	0	4	0	0	0	0	4	0	0	0	4	4	4	0	4	0	4	4	0	0	0	0	0	0	4	4	0
748592	0	0	0	0	0	8	0	0	0	0	0	0	8	4	0	4	0	0	0	0	4	0	0	4	0	0	0	0	4	0	0	0	4	4	4	0	4	0	4	4	0	0	0	0	0	0	4	4	0
748593	0	0	0	0	0	8	0	0	0	0	0	0	8	4	0	4	0	0	0	0	4	0	0	4	0	0	0	0	4	0	0	0	4	4	4	0	4	0	4	4	0	0	0	0	0	0	4	4	0
748594	0	0	0	0	0	8	0	0	0	0	0	0	8	4	0	4	0	0	0	0	4	0	0	4	0	0	0	0	4	0	0	0	4	4	4	0	4	0	4	4	0	0	0	0	0	0	4	4	0
748595	0	0	0	0	0	8	0	0	0	0	0	4	8	4	0	4	0	0	0	0	4	0	0	4	0	0	0	0	4	0	0	0	4	4	4	0	4	0	4	4	0	0	0	0	0	0	4	4	0
748596	0	0	0	0	0	8	0	0	0	0	0	4	8	4	0	4	0	0	0	0	4	0	0	4	0	0	0	0	4	0	0	0	4	4	4	0	4	0	4	4	0	0	0	0	0	0	4	4	0
748597	0	0	0	0	0	8	0	0	0	0	0	4	8	4	0	4	0	0	0	0	4	0	0	4	0	0	0	0	4	0	0	0	4	4	4	0	4	0	4	4	0	0	0	0	0	0	4	4	0
748598	0	0	0	0	0	8	0	0	0	0	0	4	8	4	0	4	0	0	0	0	4	0	0	4	0	0	0	0	4	0	4	0	4	4	4	0	4	0	4	4	0	0	0	0	0	0	4	4	0
749263	0	0	0	0	0	8	4	0	0	0	0	0	8	0	0	4	0	0	0	0	0	0	0	4	0	0	0	0	0	0	0	0	4	0	0	0	4	0	0	0	0	0	0	0	0	0	0	4	0
749264	0	0	0	0	0	8	4	0	0	0	0	0	8	0	0	4	0	0	0	0	0	0	0	4	0	0	0	0	0	0	0	0	4	0	0	0	4	0	0	0	0	0	0	0	0	0	0	4	0
749265	0	0	0	0	0	8	4	0	0	0	0	0	8	0	0	4	0	0	0	0	0	0	0	0	0	0	0	0	0	0	0	0	4	0	0	0	4	0	0	0	0	0	0	0	0	0	0	4	0
749266	0	0	0	0	0	8	4	0	0	0	0	0	8	0	0	4	0	0	0	0	0	0	0	0	0	0	0	0	0	0	0	0	4	0	0	0	4	0	0	0	0	0	0	0	0	0	0	4	0
749267	0	0	0	0	0	8	4	0	0	0	0	0	8	0	0	4	0	0	0	0	0	0	0	0	0	0	0	0	0	0	0	0	4	0	0	0	4	0	0	0	0	0	0	0	0	0	0	4	0
749274	0	0	0	0	0	8	4	0	0	0	0	0	8	0	0	4	0	0	0	0	0	0	0	4	0	0	0	0	0	0	0	0	4	0	0	4	4	0	0	0	0	0	0	0	0	0	0	4	0
749275	0	0	0	0	0	8	4	0	0	0	0	0	8	0	0	4	0	0	0	0	0	0	0	4	0	0	0	0	0	0	0	0	4	0	0	4	4	0	0	0	0	0	0	0	0	0	0	4	0
749276	0	0	0	0	0	8	4	0	0	0	0	0	8	0	0	4	0	0	0	0	0	0	0	4	0	0	0	0	0	0	0	0	4	0	0	4	4	0	0	0	0	0	0	0	0	0	0	4	0
749277	0	0	0	0	0	8	4	0	0	0	0	0	8	0	0	4	0	0	0	0	0	0	0	4	0	0	0	0	0	0	0	0	4	0	0	4	4	0	0	0	0	0	0	0	0	0	0	4	0
749278	0	0	0	0	0	8	4	0	0	0	0	0	8	4	0	4	0	0	0	0	0	0	0	4	0	0	0	0	0	0	0	0	4	0	0	4	4	0	0	0	0	0	0	0	0	0	0	4	0
749279	0	0	0	0	0	8	4	0	0	0	0	0	8	4	0	4	0	0	0	0	0	0	0	4	0	0	0	0	0	0	0	0	4	0	0	4	4	0	0	0	0	0	0	0	0	0	0	4	0
749280	0	0	0	0	0	8	4	0	0	0	0	0	8	4	0	4	0	0	0	0	0	0	0	4	0	0	0	0	0	0	0	0	4	0	0	4	4	0	0	0	0	0	0	0	0	0	0	4	0
749281	0	0	0	0	0	8	4	0	0	0	0	0	8	4	0	4	0	0	0	0	0	0	0	4	0	0	0	0	0	0	0	0	4	0	0	4	4	0	0	4	0	0	0	0	0	0	0	4	0
749282	0	0	0	0	0	8	4	0	0	0	0	0	8	4	0	4	0	0	0	0	4	0	0	4	0	0	0	0	0	0	0	0	4	0	0	4	4	0	0	4	0	0	0	0	0	0	0	4	0
749283	0	0	0	0	0	8	4	0	0	0	0	0	8	4	0	4	0	0	0	0	4	0	0	4	0	0	0	0	0	0	0	0	4	0	0	4	4	0	0	4	0	0	0	0	0	0	0	4	0
749284	0	0	0	0	0	8	4	0	0	0	0	0	8	4	0	4	0	0	0	0	4	0	0	4	0	0	0	0	0	0	0	0	4	0	0	4	4	0	0	4	0	0	0	0	0	0	0	4	0
749287	0	0	0	0	0	8	4	0	0	0	0	0	8	4	0	4	0	0	0	0	4	0	0	4	0	0	0	0	0	0	4	0	4	0	4	4	4	0	0	4	0	0	0	0	0	0	0	4	0
749288	0	0	0	0	0	8	4	0	0	0	0	0	8	4	0	4	0	0	0	0	4	0	0	4	0	0	0	0	0	0	4	0	4	0	4	4	4	0	0	4	0	0	0	0	0	0	0	4	0
749289	0	0	0	0	0	8	4	0	0	0	0	0	8	4	0	4	0	0	0	0	4	0	0	4	0	0	0	0	0	0	4	0	4	0	4	4	4	0	0	4	0	0	0	0	0	0	0	4	0
749290	0	0	0	0	0	8	4	0	0	0	0	0	8	4	0	4	0	0	0	0	4	0	0	4	0	0	0	0	0	0	4	0	4	0	4	4	4	0	0	4	0	0	0	0	0	0	4	4	0
749291	0	0	0	0	0	8	4	0	0	0	0	0	8	4	0	4	0	0	0	0	4	0	0	4	0	0	0	0	0	0	4	0	4	0	4	4	4	0	4	4	0	0	0	0	0	0	0	4	0
749292	0	0	0	0	0	8	4	0	0	0	0	0	8	4	0	4	0	0	0	0	4	0	0	4	0	0	0	0	0	0	0	0	4	4	4	4	4	0	4	4	0	0	0	0	0	0	0	4	0
749293	0	0	0	0	0	8	4	0	0	0	0	0	8	4	0	4	0	0	0	0	4	0	0	4	0	0	0	0	0	0	0	0	4	4	4	4	4	0	4	4	0	0	0	0	0	0	0	4	0
749294	0	0	0	0	0	8	4	0	0	0	0	0	8	4	0	4	0	0	0	0	4	0	0	4	0	0	0	0	0	0	0	0	4	4	4	4	4	0	4	4	0	0	0	0	0	0	0	4	0
749295	0	0	0	0	0	8	0	0	0	0	0	0	8	4	0	4	0	0	0	0	4	0	0	4	0	0	0	0	0	0	0	0	4	4	4	4	4	0	4	4	0	0	0	0	0	0	0	4	0
749296	0	0	0	0	0	8	0	0	0	0	0	0	8	4	0	4	0	0	0	0	4	0	0	4	0	0	0	0	0	0	0	0	4	4	4	4	4	0	4	4	0	0	0	0	0	0	0	4	0
749297	0	0	0	0	0	8	0	0	0	0	0	0	8	4	0	4	0	0	0	0	4	0	0	4	0	0	0	0	4	0	0	0	4	4	4	4	4	0	4	4	0	0	0	0	0	0	0	4	0
749298	0	0	0	0	0	8	0	0	0	0	0	0	8	4	0	4	0	0	0	0	4	0	0	4	0	0	0	0	4	0	0	0	4	4	4	4	4	0	4	4	0	0	0	0	0	0	0	4	0
749299	0	0	0	0	0	8	0	0	0	0	0	0	8	4	0	4	0	0	0	0	4	0	0	4	0	0	0	0	4	0	4	0	4	4	4	4	4	0	4	4	0	0	0	0	0	0	0	4	0
749300	0	0	0	0	0	8	0	0	0	0	0	0	8	4	0	4	0	0	0	0	4	0	0	4	0	0	0	0	4	0	4	0	4	4	4	4	4	0	4	4	0	0	0	0	0	0	0	4	0
749301	0	0	0	0	0	8	0	0	0	0	0	0	8	4	0	4	0	0	0	0	4	0	0	4	0	0	0	0	4	0	4	0	4	4	4	4	4	0	4	4	0	0	0	0	0	0	4	4	0
749302	0	0	0	0	0	8	0	0	0	0	0	0	8	4	0	4	0	0	0	0	4	0	0	4	0	0	0	0	4	0	4	0	4	4	4	4	4	0	4	4	0	0	0	0	0	0	4	4	0
749303	0	0	0	0	0	8	0	0	0	0	0	0	8	4	0	4	0	0	0	0	4	0	0	4	0	0	0	0	4	0	4	0	4	4	4	4	4	0	4	4	0	0	0	0	0	0	4	4	0
749304	0	0	0	0	0	8	0	0	0	0	0	0	8	4	0	4	0	0	0	0	4	0	0	4	0	0	0	0	4	0	4	0	4	4	4	4	4	0	4	4	0	0	0	0	0	0	4	4	0
749305	0	0	0	0	0	8	0	0	0	0	0	0	8	4	0	4	0	0	0	0	4	0	0	4	0	0	0	0	4	0	4	0	4	4	4	4	4	0	4	4	0	0	0	0	0	0	4	4	0
749306	0	0	0	0	0	8	0	0	0	0	0	0	8	4	0	4	0	0	0	0	4	0	0	4	0	0	0	0	4	0	4	0	4	4	4	0	4	0	4	4	0	0	0	0	0	0	4	4	0
749307	0	0	0	0	0	8	0	0	0	0	0	0	8	4	0	4	0	0	0	0	4	0	0	4	0	0	0	0	4	0	0	0	4	4	4	0	4	0	4	4	0	0	0	0	0	0	4	4	0
749308	0	0	0	0	0	8	0	0	0	0	0	0	8	4	0	4	0	0	0	0	4	0	0	4	0	0	0	0	4	0	0	0	4	4	4	0	4	0	4	4	0	0	0	0	0	0	4	4	0
749309	0	0	0	0	0	8	0	0	0	0	0	0	8	4	0	4	0	0	0	0	4	0	0	4	0	0	0	0	4	0	0	0	4	4	4	0	4	0	4	4	0	0	0	0	0	0	4	4	0
749310	0	0	0	0	0	8	0	0	0	0	0	0	8	4	0	4	0	0	0	0	4	0	0	4	0	0	0	0	4	0	0	0	4	4	4	0	4	0	4	4	0	0	0	0	0	0	4	4	0
749311	0	0	0	0	0	8	0	0	0	0	0	0	8	4	0	4	0	0	0	0	4	0	0	4	0	0	0	0	4	0	0	0	4	4	4	0	4	0	4	4	0	0	0	0	0	0	4	4	0
749312	0	0	0	0	0	8	0	0	0	0	0	0	8	4	0	4	0	0	0	0	4	0	0	4	0	0	0	0	4	0	0	0	4	4	4	0	4	0	4	4	0	0	0	0	0	0	4	4	0
749313	0	0	0	0	0	8	0	0	0	0	0	0	8	4	0	4	0	0	0	0	4	0	0	4	0	0	0	0	4	0	0	0	4	4	4	0	4	0	4	4	0	0	0	0	0	0	4	4	0
749314	0	0	0	0	0	8	0	0	0	0	0	4	8	4	0	4	0	0	0	0	4	0	0	4	0	0	0	0	4	0	0	0	4	4	4	0	4	0	4	4	0	0	0	0	0	0	4	4	0
749315	0	0	0	0	0	8	0	0	0	0	0	4	8	4	0	4	0	0	0	0	4	0	0	4	0	0	0	0	4	0	0	0	4	4	4	0	4	0	4	4	0	0	0	0	0	0	4	4	0
749316	0	0	0	0	0	8	0	0	0	0	0	4	8	4	0	4	0	0	0	0	4	0	0	4	0	0	0	0	4	0	0	0	4	4	4	0	4	0	4	4	0	0	0	0	0	0	4	4	0
749317	0	0	0	0	0	8	0	0	0	0	0	4	8	4	0	4	0	0	0	0	4	0	0	4	0	0	0	0	4	0	0	0	4	4	4	0	4	0	4	4	0	0	0	0	0	0	4	4	0
749318	0	0	0	0	0	8	0	0	0	0	0	4	8	4	0	4	0	0	0	0	4	0	0	4	0	0	0	0	4	0	4	0	4	4	4	0	4	0	4	4	0	0	0	0	0	0	4	4	0
749982	0	0	0	0	0	8	4	0	0	0	0	0	8	0	0	4	0	0	0	0	0	0	0	4	0	0	0	0	0	0	0	0	4	0	0	0	4	0	0	0	0	0	0	0	0	0	0	4	0
749983	0	0	0	0	0	8	4	0	0	0	0	0	8	0	0	4	0	0	0	0	0	0	0	4	0	0	0	0	0	0	0	0	4	0	0	0	4	0	0	0	0	0	0	0	0	0	0	4	0
749984	0	0	0	0	0	8	4	0	0	0	0	0	8	0	0	4	0	0	0	0	0	0	0	4	0	0	0	0	0	0	0	0	4	0	0	0	4	0	0	0	0	0	0	0	0	0	0	4	0
749985	0	0	0	0	0	8	4	0	0	0	0	0	8	0	0	4	0	0	0	0	0	0	0	4	0	0	0	0	0	0	0	0	4	0	0	0	4	0	0	0	0	0	0	0	0	0	0	4	0
749986	0	0	0	0	0	8	4	0	0	0	0	0	8	0	0	4	0	0	0	0	0	0	0	4	0	0	0	0	0	0	0	0	4	0	0	0	4	0	0	0	0	0	0	0	0	0	0	4	0
749987	0	0	0	0	0	8	4	0	0	0	0	0	8	0	0	4	0	0	0	0	0	0	0	4	0	0	0	0	0	0	0	0	4	0	0	0	4	0	0	0	0	0	0	0	0	0	0	4	0
749988	0	0	0	0	0	8	4	0	0	0	0	0	8	0	0	4	0	0	0	0	0	0	0	4	0	0	0	0	0	0	0	0	4	0	0	0	4	0	0	0	0	0	0	0	0	0	0	4	0
749994	0	0	0	0	0	8	4	0	0	0	0	0	8	0	0	4	0	0	0	0	0	0	0	4	0	0	0	0	0	0	0	0	4	0	0	4	4	0	0	0	0	0	0	0	0	0	0	4	0
749995	0	0	0	0	0	8	4	0	0	0	0	0	8	0	0	4	0	0	0	0	0	0	0	4	0	0	0	0	0	0	0	0	4	0	0	4	4	0	0	0	0	0	0	0	0	0	0	4	0
749996	0	0	0	0	0	8	4	0	0	0	0	0	8	0	0	4	0	0	0	0	0	0	0	4	0	0	0	0	0	0	0	0	4	0	0	4	4	0	0	0	0	0	0	0	0	0	0	4	0
749997	0	0	0	0	0	8	4	0	0	0	0	0	8	0	0	4	0	0	0	0	0	0	0	4	0	0	0	0	0	0	0	0	4	0	0	4	4	0	0	0	0	0	0	0	0	0	0	4	0
749998	0	0	0	0	0	8	4	0	0	0	0	0	8	4	0	4	0	0	0	0	0	0	0	4	0	0	0	0	0	0	0	0	4	0	0	4	4	0	0	0	0	0	0	0	0	0	0	4	0
749999	0	0	0	0	0	8	4	0	0	0	0	0	8	4	0	4	0	0	0	0	0	0	0	4	0	0	0	0	0	0	0	0	4	0	0	4	4	0	0	0	0	0	0	0	0	0	0	4	0
750000	0	0	0	0	0	8	4	0	0	0	0	0	8	4	0	4	0	0	0	0	0	0	0	4	0	0	0	0	0	0	0	0	4	0	0	4	4	0	0	0	0	0	0	0	0	0	0	4	0
750001	0	0	0	0	0	8	4	0	0	0	0	0	8	4	0	4	0	0	0	0	0	0	0	4	0	0	0	0	0	0	0	0	4	0	0	4	4	0	0	4	0	0	0	0	0	0	0	4	0
750002	0	0	0	0	0	8	4	0	0	0	0	0	8	4	0	4	0	0	0	0	4	0	0	4	0	0	0	0	0	0	0	0	4	0	0	4	4	0	0	4	0	0	0	0	0	0	0	4	0
750003	0	0	0	0	0	8	4	0	0	0	0	0	8	4	0	4	0	0	0	0	4	0	0	4	0	0	0	0	0	0	0	0	4	0	0	4	4	0	0	4	0	0	0	0	0	0	0	4	0
750004	0	0	0	0	0	8	4	0	0	0	0	0	8	4	0	4	0	0	0	0	4	0	0	4	0	0	0	0	0	0	0	0	4	0	0	4	4	0	0	4	0	0	0	0	0	0	0	4	0
750005	0	0	0	0	0	8	4	0	0	0	0	0	8	4	0	4	0	0	0	0	4	0	0	4	0	0	0	0	0	0	4	0	4	0	0	4	4	0	0	4	0	0	0	0	0	0	0	4	0
750006	0	0	0	0	0	8	4	0	0	0	0	0	8	4	0	4	0	0	0	0	4	0	0	4	0	0	0	0	0	0	4	0	4	0	4	4	4	0	0	4	0	0	0	0	0	0	0	4	0
750007	0	0	0	0	0	8	4	0	0	0	0	0	8	4	0	4	0	0	0	0	4	0	0	4	0	0	0	0	0	0	4	0	4	0	4	4	4	0	0	4	0	0	0	0	0	0	0	4	0
750008	0	0	0	0	0	8	4	0	0	0	0	0	8	4	0	4	0	0	0	0	4	0	0	4	0	0	0	0	0	0	4	0	4	0	4	4	4	0	0	4	0	0	0	0	0	0	0	4	0
750009	0	0	0	0	0	8	4	0	0	0	0	0	8	4	0	4	0	0	0	0	4	0	0	4	0	0	0	0	0	0	4	0	4	0	4	4	4	0	0	4	0	0	0	0	0	0	0	4	0
750010	0	0	0	0	0	8	4	0	0	0	0	0	8	4	0	4	0	0	0	0	4	0	0	4	0	0	0	0	0	0	4	0	4	0	4	4	4	0	0	4	0	0	0	0	0	0	4	4	0
750011	0	0	0	0	0	8	4	0	0	0	0	0	8	4	0	4	0	0	0	0	4	0	0	4	0	0	0	0	0	0	4	0	4	4	4	4	4	0	4	4	0	0	0	0	0	0	0	4	0
750012	0	0	0	0	0	8	4	0	0	0	0	0	8	4	0	4	0	0	0	0	4	0	0	4	0	0	0	0	0	0	4	0	4	4	4	4	4	0	4	4	0	0	0	0	0	0	0	4	0
750013	0	0	0	0	0	8	4	0	0	0	0	0	8	4	0	4	0	0	0	0	4	0	0	4	0	0	0	0	0	0	0	0	4	4	4	4	4	0	4	4	0	0	0	0	0	0	0	4	0
750014	0	0	0	0	0	8	4	0	0	0	0	0	8	4	0	4	0	0	0	0	4	0	0	4	0	0	0	0	0	0	0	0	4	4	4	4	4	0	4	4	0	0	0	0	0	0	0	4	0
750015	0	0	0	0	0	8	4	0	0	0	0	0	8	4	0	4	0	0	0	0	4	0	0	4	0	0	0	0	0	0	0	0	4	4	4	4	4	0	4	4	0	0	0	0	0	0	0	4	0
750016	0	0	0	0	0	8	4	0	0	0	0	0	8	4	0	4	0	0	0	0	4	0	0	4	0	0	0	0	4	0	0	0	4	4	4	4	4	0	4	4	0	0	0	0	0	0	0	4	0
750017	0	0	0	0	0	8	0	0	0	0	0	0	8	4	0	4	0	0	0	0	4	0	0	4	0	0	0	0	4	0	0	0	4	4	4	4	4	0	4	4	0	0	0	0	0	0	0	4	0
750018	0	0	0	0	0	8	0	0	0	0	0	0	8	4	0	4	0	0	0	0	4	0	0	4	0	0	0	0	4	0	0	0	4	4	4	4	4	0	4	4	0	0	0	0	0	0	0	4	0
750019	0	0	0	0	0	8	0	0	0	0	0	0	8	4	0	4	0	0	0	0	4	0	0	4	0	0	0	0	4	0	4	0	4	4	4	4	4	0	4	4	0	0	0	0	0	0	0	4	0
750020	0	0	0	0	0	8	0	0	0	0	0	0	8	4	0	4	0	0	0	0	4	0	0	4	0	0	0	0	4	0	4	0	4	4	4	4	4	0	4	4	0	0	0	0	0	0	0	4	0
750021	0	0	0	0	0	8	0	0	0	0	0	0	8	4	0	4	0	0	0	0	4	0	0	4	0	0	0	0	4	0	4	0	4	4	4	4	4	0	4	4	0	0	0	0	0	0	4	4	0
750022	0	0	0	0	0	8	0	0	0	0	0	0	8	4	0	4	0	0	0	0	4	0	0	4	0	0	0	0	4	0	4	0	4	4	4	4	4	0	4	4	0	0	0	0	0	0	4	4	0
750023	0	0	0	0	0	8	0	0	0	0	0	0	8	4	0	4	0	0	0	0	4	0	0	4	0	0	0	0	4	0	4	0	4	4	4	4	4	0	4	4	0	0	0	0	0	0	4	4	0
750024	0	0	0	0	0	8	0	0	0	0	0	0	8	4	0	4	0	0	0	0	4	0	0	4	0	0	0	0	4	0	4	0	4	4	4	4	4	0	4	4	0	0	0	0	0	0	4	4	0
750025	0	0	0	0	0	8	0	0	0	0	0	0	8	4	0	4	0	0	0	0	4	0	0	4	0	0	0	0	4	0	4	0	4	4	4	4	4	0	4	4	0	0	0	0	0	0	4	4	0
750026	0	0	0	0	0	8	0	0	0	0	0	0	8	4	0	4	0	0	0	0	4	0	0	4	0	0	0	0	4	0	4	0	4	4	4	0	4	0	4	4	0	0	0	0	0	0	4	4	0
750027	0	0	0	0	0	8	0	0	0	0	0	0	8	4	0	4	0	0	0	0	4	0	0	4	0	0	0	0	4	0	4	0	4	4	4	0	4	0	4	4	0	0	0	0	0	0	4	4	0
750028	0	0	0	0	0	8	0	0	0	0	0	0	8	4	0	4	0	0	0	0	4	0	0	4	0	0	0	0	4	0	0	0	4	4	4	0	4	0	4	4	0	0	0	0	0	0	4	4	0
750029	0	0	0	0	0	8	0	0	0	0	0	0	8	4	0	4	0	0	0	0	4	0	0	4	0	0	0	0	4	0	0	0	4	4	4	0	4	0	4	4	0	0	0	0	0	0	4	4	0
750030	0	0	0	0	0	8	0	0	0	0	0	0	8	4	0	4	0	0	0	0	4	0	0	4	0	0	0	0	4	0	0	0	4	4	4	0	4	0	4	4	0	0	0	0	0	0	4	4	0
750031	0	0	0	0	0	8	0	0	0	0	0	0	8	4	0	4	0	0	0	0	4	0	0	4	0	0	0	0	4	0	0	0	4	4	4	0	4	0	4	4	0	0	0	0	0	0	4	4	0
750032	0	0	0	0	0	8	0	0	0	0	0	0	8	4	0	4	0	0	0	0	4	0	0	4	0	0	0	0	4	0	0	0	4	4	4	0	4	0	4	4	0	0	0	0	0	0	4	4	0
750033	0	0	0	0	0	8	0	0	0	0	0	4	8	4	0	4	0	0	0	0	4	0	0	4	0	0	0	0	4	0	0	0	4	4	4	0	4	0	4	4	0	0	0	0	0	0	4	4	0
750034	0	0	0	0	0	8	0	0	0	0	0	4	8	4	0	4	0	0	0	0	4	0	0	4	0	0	0	0	4	0	0	0	4	4	4	0	4	0	4	4	0	0	0	0	0	0	4	4	0
750035	0	0	0	0	0	8	0	0	0	0	0	4	8	4	0	4	0	0	0	0	4	0	0	4	0	0	0	0	4	0	0	0	4	4	4	0	4	0	4	4	0	0	0	0	0	0	4	4	0
750036	0	0	0	0	0	8	0	0	0	0	0	4	8	4	0	4	0	0	0	0	4	0	0	4	0	0	0	0	4	0	0	0	4	4	4	0	4	0	4	4	0	0	0	0	0	0	4	4	0
750037	0	0	0	0	0	8	4	0	0	0	0	4	8	4	0	4	0	0	0	0	4	0	0	4	0	0	0	0	4	0	0	0	4	4	4	0	4	0	4	4	0	0	0	0	0	0	4	4	0
750038	0	0	0	0	0	8	4	0	0	0	0	4	8	4	0	4	0	0	0	0	4	0	0	4	0	0	0	0	4	0	4	0	4	4	4	0	4	0	4	4	0	0	0	0	0	0	4	4	0
750702	0	0	0	0	0	8	4	0	0	0	0	0	8	0	0	4	0	0	0	0	0	0	0	0	0	0	0	0	0	0	0	0	4	0	0	0	4	0	0	0	0	0	0	0	0	0	0	4	0
750703	0	0	0	0	0	8	4	0	0	0	0	0	8	0	0	4	0	0	0	0	0	0	0	4	0	0	0	0	0	0	0	0	4	0	0	0	4	0	0	0	0	0	0	0	0	0	0	4	0
750704	0	0	0	0	0	8	4	0	0	0	0	0	8	0	0	4	0	0	0	0	0	0	0	4	0	0	0	0	0	0	0	0	4	0	0	0	4	0	0	0	0	0	0	0	0	0	0	4	0
750705	0	0	0	0	0	8	4	0	0	0	0	0	8	0	0	4	0	0	0	0	0	0	0	4	0	0	0	0	0	0	0	0	4	0	0	0	4	0	0	0	0	0	0	0	0	0	0	4	0
750706	0	0	0	0	0	8	4	0	0	0	0	0	8	0	0	4	0	0	0	0	0	0	0	4	0	0	0	0	0	0	0	0	4	0	0	0	4	0	0	0	0	0	0	0	0	0	0	4	0
750707	0	0	0	0	0	8	4	0	0	0	0	0	8	0	0	4	0	0	0	0	0	0	0	4	0	0	0	0	0	0	0	0	4	0	0	0	4	0	0	0	0	0	0	0	0	0	0	4	0
750708	0	0	0	0	0	8	4	0	0	0	0	0	8	0	0	4	0	0	0	0	0	0	0	4	0	0	0	0	0	0	0	0	4	0	0	0	4	0	0	0	0	0	0	0	0	0	0	4	0
750714	0	0	0	0	0	8	4	0	0	0	0	0	8	0	0	4	0	0	0	0	0	0	0	4	0	0	0	0	0	0	0	0	4	0	0	4	4	0	0	0	0	0	0	0	0	0	0	4	0
750715	0	0	0	0	0	8	4	0	0	0	0	0	8	0	0	4	0	0	0	0	0	0	0	4	0	0	0	0	0	0	0	0	4	0	0	4	4	0	0	0	0	0	0	0	0	0	0	4	0
750716	0	0	0	0	0	8	4	0	0	0	0	0	8	0	0	4	0	0	0	0	0	0	0	4	0	0	0	0	0	0	0	0	4	0	0	4	4	0	0	0	0	0	0	0	0	0	0	4	0
750717	0	0	0	0	0	8	4	0	0	0	0	0	8	4	0	4	0	0	0	0	0	0	0	4	0	0	0	0	0	0	0	0	4	0	0	4	4	0	0	0	0	0	0	0	0	0	0	4	0
750718	0	0	0	0	0	8	4	0	0	0	0	0	8	4	0	4	0	0	0	0	0	0	0	4	0	0	0	0	0	0	0	0	4	0	0	4	4	0	0	0	0	0	0	0	0	0	0	4	0
750719	0	0	0	0	0	8	4	0	0	0	0	0	8	4	0	4	0	0	0	0	0	0	0	4	0	0	0	0	0	0	0	0	4	0	0	4	4	0	0	0	0	0	0	0	0	0	0	4	0
750720	0	0	0	0	0	8	4	0	0	0	0	0	8	4	0	4	0	0	0	0	0	0	0	4	0	0	0	0	0	0	0	0	4	0	0	4	4	0	0	0	0	0	0	0	0	0	0	4	0
750721	0	0	0	0	0	8	4	0	0	0	0	0	8	4	0	4	0	0	0	0	0	0	0	4	0	0	0	0	0	0	0	0	4	0	0	4	4	0	0	4	0	0	0	0	0	0	0	4	0
750722	0	0	0	0	0	8	4	0	0	0	0	0	8	4	0	4	0	0	0	0	4	0	0	4	0	0	0	0	0	0	0	0	4	0	0	4	4	0	0	4	0	0	0	0	0	0	0	4	0
750723	0	0	0	0	0	8	4	0	0	0	0	0	8	4	0	4	0	0	0	0	4	0	0	4	0	0	0	0	0	0	0	0	4	0	0	4	4	0	0	4	0	0	0	0	0	0	0	4	0
750724	0	0	0	0	0	8	4	0	0	0	0	0	8	4	0	4	0	0	0	0	4	0	0	4	0	0	0	0	0	0	0	0	4	0	0	4	4	0	0	4	0	0	0	0	0	0	0	4	0
750725	0	0	0	0	0	8	4	0	0	0	0	0	8	4	0	4	0	0	0	0	4	0	0	4	0	0	0	0	0	0	0	0	4	0	0	4	4	0	0	4	0	0	0	0	0	0	0	4	0
750726	0	0	0	0	0	8	4	0	0	0	0	0	8	4	0	4	0	0	0	0	4	0	0	4	0	0	0	0	0	0	4	0	4	0	0	4	4	0	0	4	0	0	0	0	0	0	0	4	0
750727	0	0	0	0	0	8	4	0	0	0	0	0	8	4	0	4	0	0	0	0	4	0	0	4	0	0	0	0	0	0	4	0	4	0	4	4	4	0	0	4	0	0	0	0	0	0	0	4	0
750728	0	0	0	0	0	8	4	0	0	0	0	0	8	4	0	4	0	0	0	0	4	0	0	4	0	0	0	0	0	0	4	0	4	0	4	4	4	0	0	4	0	0	0	0	0	0	0	4	0
750729	0	0	0	0	0	8	4	0	0	0	0	0	8	4	0	4	0	0	0	0	4	0	0	4	0	0	0	0	0	0	4	0	4	0	4	4	4	0	0	4	0	0	0	0	0	0	0	4	0
750730	0	0	0	0	0	8	4	0	0	0	0	0	8	4	0	4	0	0	0	0	4	0	0	4	0	0	0	0	0	0	4	0	4	0	4	4	4	0	0	4	0	0	0	0	0	0	4	4	0
750731	0	0	0	0	0	8	4	0	0	0	0	0	8	4	0	4	0	0	0	0	4	0	0	4	0	0	0	0	0	0	4	0	4	4	4	4	4	0	4	4	0	0	0	0	0	0	4	4	0
750732	0	0	0	0	0	8	4	0	0	0	0	0	8	4	0	4	0	0	0	0	4	0	0	4	0	0	0	0	0	0	4	0	4	4	4	4	4	0	4	4	0	0	0	0	0	0	0	4	0
750733	0	0	0	0	0	8	4	0	0	0	0	0	8	4	0	4	0	0	0	0	4	0	0	4	0	0	0	0	0	0	0	0	4	4	4	4	4	0	4	4	0	0	0	0	0	0	0	4	0
750734	0	0	0	0	0	8	4	0	0	0	0	0	8	4	0	4	0	0	0	0	4	0	0	4	0	0	0	0	0	0	0	0	4	4	4	4	4	0	4	4	0	0	0	0	0	0	0	4	0
750735	0	0	0	0	0	8	4	0	0	0	0	0	8	4	0	4	0	0	0	0	4	0	0	4	0	0	0	0	4	0	0	0	4	4	4	4	4	0	4	4	0	0	0	0	0	0	0	4	0
750736	0	0	0	0	0	8	4	0	0	0	0	0	8	4	0	4	0	0	0	0	4	0	0	4	0	0	0	0	4	0	0	0	4	4	4	4	4	0	4	4	0	0	0	0	0	0	0	4	0
750737	0	0	0	0	0	8	4	0	0	0	0	0	8	4	0	4	0	0	0	0	4	0	0	4	0	0	0	0	4	0	0	0	4	4	4	4	4	0	4	4	0	0	0	0	0	0	0	4	0
750738	0	0	0	0	0	8	4	0	0	0	0	0	8	4	0	4	0	0	0	0	4	0	0	4	0	0	0	0	4	0	0	0	4	4	4	4	4	0	4	4	0	0	0	0	0	0	0	4	0
750739	0	0	0	0	0	8	0	0	0	0	0	0	8	4	0	4	0	0	0	0	4	0	0	4	0	0	0	0	4	0	4	0	4	4	4	4	4	0	4	4	0	0	0	0	0	0	0	4	0
750740	0	0	0	0	0	8	0	0	0	0	0	0	8	4	0	4	0	0	0	0	4	0	0	4	0	0	0	0	4	0	4	0	4	4	4	4	4	0	4	4	0	0	0	0	0	0	0	4	0
750741	0	0	0	0	0	8	0	0	0	0	0	0	8	4	0	4	0	0	0	0	4	0	0	4	0	0	0	0	4	0	4	0	4	4	4	4	4	0	4	4	0	0	0	0	0	0	4	4	0
750742	0	0	0	0	0	8	0	0	0	0	0	0	8	4	0	4	0	0	0	0	4	0	0	4	0	0	0	0	4	0	4	0	4	4	4	4	4	0	4	4	0	0	0	0	0	0	4	4	0
750743	0	0	0	0	0	8	0	0	0	0	0	0	8	4	0	4	0	0	0	0	4	0	0	4	0	0	0	0	4	0	4	0	4	4	4	4	4	0	4	4	0	0	0	0	0	0	4	4	0
750744	0	0	0	0	0	8	0	0	0	0	0	0	8	4	0	4	0	0	0	0	4	0	0	4	0	0	0	0	4	0	4	0	4	4	4	4	4	0	4	4	0	0	0	0	0	0	4	4	0
750745	0	0	0	0	0	8	0	0	0	0	0	0	8	4	0	4	0	0	0	0	4	0	0	4	0	0	0	0	4	0	4	0	4	4	4	4	4	0	4	4	0	0	0	0	0	0	4	4	0
750746	0	0	0	0	0	8	0	0	0	0	0	0	8	4	0	4	0	0	0	0	4	0	0	4	0	0	0	0	4	0	4	0	4	4	4	0	4	0	4	4	0	0	0	0	0	0	4	4	0
750747	0	0	0	0	0	8	0	0	0	0	0	0	8	4	0	4	0	0	0	0	4	0	0	4	0	0	0	0	4	0	4	0	4	4	4	0	4	0	4	4	0	0	0	0	0	0	4	4	0
750748	0	0	0	0	0	8	0	0	0	0	0	0	8	4	0	4	0	0	0	0	4	0	0	4	0	0	0	0	4	0	4	0	4	4	4	0	4	0	4	4	0	0	0	0	0	0	4	4	0
750749	0	0	0	0	0	8	0	0	0	0	0	0	8	4	0	4	0	0	0	0	4	0	0	4	0	0	0	0	4	0	4	0	4	4	4	0	4	0	4	4	0	0	0	0	0	0	4	4	0
750750	0	0	0	0	0	8	0	0	0	0	0	0	8	4	0	4	0	0	0	0	4	0	0	4	0	0	0	0	4	0	0	0	4	4	4	0	4	0	4	4	0	0	0	0	0	0	4	4	0
750751	0	0	0	0	0	8	0	0	0	0	0	0	8	4	0	4	0	0	0	0	4	0	0	4	0	0	0	0	4	0	0	0	4	4	4	0	4	0	4	4	0	0	0	0	0	0	4	4	0
750752	0	0	0	0	0	8	0	0	0	0	0	4	8	4	0	4	0	0	0	0	4	0	0	4	0	0	0	0	4	0	0	0	4	4	4	0	4	0	4	4	0	0	0	0	0	0	4	4	0
750753	0	0	0	0	0	8	0	0	0	0	0	4	8	4	0	4	0	0	0	0	4	0	0	4	0	0	0	0	4	0	0	0	4	4	4	0	4	0	4	4	0	0	0	0	0	0	4	4	0
750754	0	0	0	0	0	8	0	0	0	0	0	4	8	4	0	4	0	0	0	0	4	0	0	4	0	0	0	0	4	0	0	0	4	4	4	0	4	0	4	4	0	0	0	0	0	0	4	4	0
750755	0	0	0	0	0	8	0	0	0	0	0	4	8	4	0	4	0	0	0	0	4	0	0	4	0	0	0	0	4	0	0	0	4	4	4	0	4	0	4	4	0	0	0	0	0	0	4	4	0
750756	0	0	0	0	0	8	0	0	0	0	0	4	8	4	0	4	0	0	0	0	4	0	0	4	0	0	0	0	4	0	0	0	4	4	4	0	4	0	4	4	0	0	0	0	0	0	4	4	0
750757	0	0	0	0	0	8	4	0	0	0	0	4	8	4	0	4	0	0	0	0	4	0	0	4	0	0	0	0	4	0	0	0	4	4	4	0	4	0	4	4	0	0	0	0	0	0	4	4	0
750758	0	0	0	0	0	8	4	0	0	0	0	4	8	4	0	4	0	0	0	0	4	0	0	4	0	0	0	0	4	0	4	0	4	4	4	0	4	0	4	4	0	0	0	0	0	0	4	4	0
751423	0	0	0	0	0	8	4	0	0	0	0	0	8	0	0	4	0	0	0	0	0	0	0	4	0	0	0	0	0	0	0	0	4	0	0	0	4	0	0	0	0	0	0	0	0	0	0	4	0
751424	0	0	0	0	0	8	4	0	0	0	0	0	8	0	0	4	0	0	0	0	0	0	0	4	0	0	0	0	0	0	0	0	4	0	0	0	4	0	0	0	0	0	0	0	0	0	0	4	0
751425	0	0	0	0	0	8	4	0	0	0	0	0	8	0	0	4	0	0	0	0	0	0	0	4	0	0	0	0	0	0	0	0	4	0	0	0	4	0	0	0	0	0	0	0	0	0	0	4	0
751426	0	0	0	0	0	8	4	0	0	0	0	0	8	0	0	4	0	0	0	0	0	0	0	4	0	0	0	0	0	0	0	0	4	0	0	0	4	0	0	0	0	0	0	0	0	0	0	4	0
751427	0	0	0	0	0	8	4	0	0	0	0	0	8	0	0	4	0	0	0	0	0	0	0	4	0	0	0	0	0	0	0	0	4	0	0	0	4	0	0	0	0	0	0	0	0	0	0	4	0
751428	0	0	0	0	0	8	4	0	0	0	0	0	8	0	0	4	0	0	0	0	0	0	0	4	0	0	0	0	0	0	0	0	4	0	0	0	4	0	0	0	0	0	0	0	0	0	0	4	0
751429	0	0	0	0	0	8	4	0	0	0	0	0	8	0	0	4	0	0	0	0	0	0	0	4	0	0	0	0	0	0	0	0	4	0	0	0	4	0	0	0	0	0	0	0	0	0	0	4	0
751435	0	0	0	0	0	8	4	0	0	0	0	0	8	0	0	4	0	0	0	0	0	0	0	4	0	0	0	0	0	0	0	0	4	0	0	4	4	0	0	0	0	0	0	0	0	0	0	4	0
751436	0	0	0	0	0	8	4	0	0	0	0	0	8	4	0	4	0	0	0	0	0	0	0	4	0	0	0	0	0	0	0	0	4	0	0	4	4	0	0	0	0	0	0	0	0	0	0	4	0
751437	0	0	0	0	0	8	4	0	0	0	0	0	8	4	0	4	0	0	0	0	0	0	0	4	0	0	0	0	0	0	0	0	4	0	0	4	4	0	0	0	0	0	0	0	0	0	0	4	0
751438	0	0	0	0	0	8	4	0	0	0	0	0	8	4	0	4	0	0	0	0	0	0	0	4	0	0	0	0	0	0	0	0	4	0	0	4	4	0	0	0	0	0	0	0	0	0	0	4	0
751439	0	0	0	0	0	8	4	0	0	0	0	0	8	4	0	4	0	0	0	0	0	0	0	4	0	0	0	0	0	0	0	0	4	0	0	4	4	0	0	0	0	0	0	0	0	0	0	4	0
751440	0	0	0	0	0	8	4	0	0	0	0	0	8	4	0	4	0	0	0	0	0	0	0	4	0	0	0	0	0	0	0	0	4	0	0	4	4	0	0	0	0	0	0	0	0	0	0	4	0
751441	0	0	0	0	0	8	4	0	0	0	0	0	8	4	0	4	0	0	0	0	0	0	0	4	0	0	0	0	0	0	0	0	4	0	0	4	4	0	0	4	0	0	0	0	0	0	0	4	0
751442	0	0	0	0	0	8	4	0	0	0	0	0	8	4	0	4	0	0	0	0	4	0	0	4	0	0	0	0	0	0	0	0	4	0	0	4	4	0	0	4	0	0	0	0	0	0	0	4	0
751443	0	0	0	0	0	8	4	0	0	0	0	0	8	4	0	4	0	0	0	0	4	0	0	4	0	0	0	0	0	0	0	0	4	0	0	4	4	0	0	4	0	0	0	0	0	0	0	4	0
751444	0	0	0	0	0	8	4	0	0	0	0	0	8	4	0	4	0	0	0	0	4	0	0	4	0	0	0	0	0	0	0	0	4	0	0	4	4	0	0	4	0	0	0	0	0	0	0	4	0
751445	0	0	0	0	0	8	4	0	0	0	0	0	8	4	0	4	0	0	0	0	4	0	0	4	0	0	0	0	0	0	0	0	4	0	0	4	4	0	0	4	0	0	0	0	0	0	0	4	0
751446	0	0	0	0	0	8	4	0	0	0	0	0	8	4	0	4	0	0	0	0	4	0	0	4	0	0	0	0	0	0	4	0	4	0	0	4	4	0	0	4	0	0	0	0	0	0	0	4	0
751447	0	0	0	0	0	8	4	0	0	0	0	0	8	4	0	4	0	0	0	0	4	0	0	4	0	0	0	0	0	0	4	0	4	0	0	4	4	0	0	4	0	0	0	0	0	0	0	4	0
751448	0	0	0	0	0	8	4	0	0	0	0	0	8	4	0	4	0	0	0	0	4	0	0	4	0	0	0	0	0	0	4	0	4	0	4	4	4	0	0	4	0	0	0	0	0	0	0	4	0
751449	0	0	0	0	0	8	4	0	0	0	0	0	8	4	0	4	0	0	0	0	4	0	0	4	0	0	0	0	0	0	4	0	4	0	4	4	4	0	0	4	0	0	0	0	0	0	0	4	0
751450	0	0	0	0	0	8	4	0	0	0	0	0	8	4	0	4	0	0	0	0	4	0	0	4	0	0	0	0	0	0	4	0	4	0	4	4	4	0	0	4	0	0	0	0	0	0	4	4	0
751451	0	0	0	0	0	8	4	0	0	0	0	0	8	4	0	4	0	0	0	0	4	0	0	4	0	0	0	0	0	0	4	0	4	4	4	4	4	0	4	4	0	0	0	0	0	0	4	4	0
751452	0	0	0	0	0	8	4	0	0	0	0	0	8	4	0	4	0	0	0	0	4	0	0	4	0	0	0	0	0	0	4	0	4	4	4	4	4	0	4	4	0	0	0	0	0	0	4	4	0
751453	0	0	0	0	0	8	4	0	0	0	0	0	8	4	0	4	0	0	0	0	4	0	0	4	0	0	0	0	0	0	4	0	4	4	4	4	4	0	4	4	0	0	0	0	0	0	0	4	0
751454	0	0	0	0	0	8	4	0	0	0	0	0	8	4	0	4	0	0	0	0	4	0	0	4	0	0	0	0	0	0	0	0	4	4	4	4	4	0	4	4	0	0	0	0	0	0	0	4	0
751455	0	0	0	0	0	8	4	0	0	0	0	0	8	4	0	4	0	0	0	0	4	0	0	4	0	0	0	0	4	0	0	0	4	4	4	4	4	0	4	4	0	0	0	0	0	0	0	4	0
751456	0	0	0	0	0	8	4	0	0	0	0	0	8	4	0	4	0	0	0	0	4	0	0	4	0	0	0	0	4	0	0	0	4	4	4	4	4	0	4	4	0	0	0	0	0	0	0	4	0
751457	0	0	0	0	0	8	4	0	0	0	0	0	8	4	0	4	0	0	0	0	4	0	0	4	0	0	0	0	4	0	0	0	4	4	4	4	4	0	4	4	0	0	0	0	0	0	0	4	0
751458	0	0	0	0	0	8	4	0	0	0	0	0	8	4	0	4	0	0	0	0	4	0	0	4	0	0	0	0	4	0	4	0	4	4	4	4	4	0	4	4	0	0	0	0	0	0	0	4	0
751459	0	0	0	0	0	8	0	0	0	0	0	0	8	4	0	4	0	0	0	0	4	0	0	4	0	0	0	0	4	0	4	0	4	4	4	4	4	0	4	4	0	0	0	0	0	0	0	4	0
751460	0	0	0	0	0	8	0	0	0	0	0	0	8	4	0	4	0	0	0	0	4	0	0	4	0	0	0	0	4	0	4	0	4	4	4	4	4	0	4	4	0	0	0	0	0	0	0	4	0
751461	0	0	0	0	0	8	0	0	0	0	0	0	8	4	0	4	0	0	0	0	4	0	0	4	0	0	0	0	4	0	4	0	4	4	4	4	4	0	4	4	0	0	0	0	0	0	0	4	0
751462	0	0	0	0	0	8	0	0	0	0	0	0	8	4	0	4	0	0	0	0	4	0	0	4	0	0	0	0	4	0	4	0	4	4	4	4	4	0	4	4	0	0	0	0	0	0	4	4	0
751463	0	0	0	0	0	8	0	0	0	0	0	0	8	4	0	4	0	0	0	0	4	0	0	4	0	0	0	0	4	0	4	0	4	4	4	4	4	0	4	4	0	0	0	0	0	0	4	4	0
751464	0	0	0	0	0	8	0	0	0	0	0	0	8	4	0	4	0	0	0	0	4	0	0	4	0	0	0	0	4	0	4	0	4	4	4	4	4	0	4	4	0	0	0	0	0	0	4	4	0
751465	0	0	0	0	0	8	0	0	0	0	0	0	8	4	0	4	0	0	0	0	4	0	0	4	0	0	0	0	4	0	4	0	4	4	4	4	4	0	4	4	0	0	0	0	0	0	4	4	0
751466	0	0	0	0	0	8	0	0	0	0	0	0	8	4	0	4	0	0	0	0	4	0	0	4	0	0	0	0	4	0	4	0	4	4	4	0	4	0	4	4	0	0	0	0	0	0	4	4	0
751467	0	0	0	0	0	8	0	0	0	0	0	0	8	4	0	4	0	0	0	0	4	0	0	4	0	0	0	0	4	0	4	0	4	4	4	0	4	0	4	4	0	0	0	0	0	0	4	4	0
751468	0	0	0	0	0	8	0	0	0	0	0	0	8	4	0	4	0	0	0	0	4	0	0	4	0	0	0	0	4	0	4	0	4	4	4	0	4	0	4	4	0	0	0	0	0	0	4	4	0
751469	0	0	0	0	0	8	0	0	0	0	0	0	8	4	0	4	0	0	0	0	4	0	0	4	0	0	0	0	4	0	0	0	4	4	4	0	4	0	4	4	0	0	0	0	0	0	4	4	0
751470	0	0	0	0	0	8	0	0	0	0	0	4	8	4	0	4	0	0	0	0	4	0	0	4	0	0	0	0	4	0	0	0	4	4	4	0	4	0	4	4	0	0	0	0	0	0	4	4	0
751471	0	0	0	0	0	8	0	0	0	0	0	4	8	4	0	4	0	0	0	0	4	0	0	4	0	0	0	0	4	0	0	0	4	4	4	0	4	0	4	4	0	0	0	0	0	0	4	4	0
751472	0	0	0	0	0	8	0	0	0	0	0	4	8	4	0	4	0	0	0	0	4	0	0	4	0	0	0	0	4	0	0	0	4	4	4	0	4	0	4	4	0	0	0	0	0	0	4	4	0
751473	0	0	0	0	0	8	0	0	0	0	0	4	8	4	0	4	0	0	0	0	4	0	0	4	0	0	0	0	4	0	0	0	4	4	4	0	4	0	4	4	0	0	0	0	0	0	4	4	0
751474	0	0	0	0	0	8	0	0	0	0	0	4	8	4	0	4	0	0	0	0	4	0	0	4	0	0	0	0	4	0	0	0	4	4	4	0	4	0	4	4	0	0	0	0	0	0	4	4	0
751475	0	0	0	0	0	8	0	0	0	0	0	4	8	4	0	4	0	0	0	0	4	0	0	4	0	0	0	0	4	0	0	0	4	4	4	0	4	0	4	4	0	0	0	0	0	0	4	4	0
751476	0	0	0	0	0	8	0	0	0	0	0	4	8	4	0	4	0	0	0	0	4	0	0	4	0	0	0	0	4	0	0	0	4	4	4	0	4	0	4	4	0	0	0	0	0	0	4	4	0
751477	0	0	0	0	0	8	0	0	0	0	0	4	8	4	0	4	0	0	0	0	4	0	0	4	0	0	0	0	4	0	0	0	4	4	4	0	4	0	4	4	0	0	0	0	0	0	4	4	0
752144	0	0	0	0	0	8	4	0	0	0	0	0	8	0	0	4	0	0	0	0	0	0	0	4	0	0	0	0	0	0	0	0	4	0	0	0	4	0	0	0	0	0	0	0	0	0	0	4	0
752145	0	0	0	0	0	8	4	0	0	0	0	0	8	0	0	4	0	0	0	0	0	0	0	4	0	0	0	0	0	0	0	0	4	0	0	0	4	0	0	0	0	0	0	0	0	0	0	4	0
752146	0	0	0	0	0	8	4	0	0	0	0	0	8	0	0	4	0	0	0	0	0	0	0	4	0	0	0	0	0	0	0	0	4	0	0	0	4	0	0	0	0	0	0	0	0	0	0	4	0
752147	0	0	0	0	0	8	4	0	0	0	0	0	8	0	0	4	0	0	0	0	0	0	0	4	0	0	0	0	0	0	0	0	4	0	0	0	4	0	0	0	0	0	0	0	0	0	0	4	0
752148	0	0	0	0	0	8	4	0	0	0	0	0	8	0	0	4	0	0	0	0	0	0	0	4	0	0	0	0	0	0	0	0	4	0	0	0	4	0	0	0	0	0	0	0	0	0	0	4	0
752155	0	0	0	0	0	8	4	0	0	0	0	0	8	4	0	4	0	0	0	0	0	0	0	4	0	0	0	0	0	0	0	0	4	0	0	4	4	0	0	0	0	0	0	0	0	0	0	4	0
752156	0	0	0	0	0	8	4	0	0	0	0	0	8	4	0	4	0	0	0	0	0	0	0	4	0	0	0	0	0	0	0	0	4	0	0	4	4	0	0	0	0	0	0	0	0	0	0	4	0
752157	0	0	0	0	0	8	4	0	0	0	0	0	8	4	0	4	0	0	0	0	0	0	0	4	0	0	0	0	0	0	0	0	4	0	0	4	4	0	0	0	0	0	0	0	0	0	0	4	0
752158	0	0	0	0	0	8	4	0	0	0	0	0	8	4	0	4	0	0	0	0	0	0	0	4	0	0	0	0	0	0	0	0	4	0	0	4	4	0	0	0	0	0	0	0	0	0	0	4	0
752159	0	0	0	0	0	8	4	0	0	0	0	0	8	4	0	4	0	0	0	0	0	0	0	4	0	0	0	0	0	0	0	0	4	0	0	4	4	0	0	0	0	0	0	0	0	0	0	4	0
752160	0	0	0	0	0	8	4	0	0	0	0	0	8	4	0	4	0	0	0	0	0	0	0	4	0	0	0	0	0	0	0	0	4	0	0	4	4	0	0	4	0	0	0	0	0	0	0	4	0
752161	0	0	0	0	0	8	4	0	0	0	0	0	8	4	0	4	0	0	0	0	0	0	0	4	0	0	0	0	0	0	0	0	4	0	0	4	4	0	0	4	0	0	0	0	0	0	0	4	0
752162	0	0	0	0	0	8	4	0	0	0	0	0	8	4	0	4	0	0	0	0	0	0	0	4	0	0	0	0	0	0	0	0	4	0	0	4	4	0	0	4	0	0	0	0	0	0	0	4	0
752163	0	0	0	0	0	8	4	0	0	0	0	0	8	4	0	4	0	0	0	0	4	0	0	4	0	0	0	0	0	0	0	0	4	0	0	4	4	0	0	4	0	0	0	0	0	0	0	4	0
752164	0	0	0	0	0	8	4	0	0	0	0	0	8	4	0	4	0	0	0	0	4	0	0	4	0	0	0	0	0	0	0	0	4	0	0	4	4	0	0	4	0	0	0	0	0	0	0	4	0
752165	0	0	0	0	0	8	4	0	0	0	0	0	8	4	0	4	0	0	0	0	4	0	0	4	0	0	0	0	0	0	0	0	4	0	0	4	4	0	0	4	0	0	0	0	0	0	0	4	0
752166	0	0	0	0	0	8	4	0	0	0	0	0	8	4	0	4	0	0	0	0	4	0	0	4	0	0	0	0	0	0	0	0	4	0	0	4	4	0	0	4	0	0	0	0	0	0	0	4	0
752167	0	0	0	0	0	8	4	0	0	0	0	0	8	4	0	4	0	0	0	0	4	0	0	4	0	0	0	0	0	0	4	0	4	0	0	4	4	0	0	4	0	0	0	0	0	0	0	4	0
752168	0	0	0	0	0	8	4	0	0	0	0	0	8	4	0	4	0	0	0	0	4	0	0	4	0	0	0	0	0	0	4	0	4	0	0	4	4	0	0	4	0	0	0	0	0	0	0	4	0
752169	0	0	0	0	0	8	4	0	0	0	0	0	8	4	0	4	0	0	0	0	4	0	0	4	0	0	0	0	0	0	4	0	4	0	4	4	4	0	0	4	0	0	0	0	0	0	0	4	0
752170	0	0	0	0	0	8	4	0	0	0	0	0	8	4	0	4	0	0	0	0	4	0	0	4	0	0	0	0	0	0	4	0	4	0	4	4	4	0	0	4	0	0	0	0	0	0	4	4	0
752171	0	0	0	0	0	8	4	0	0	0	0	0	8	4	0	4	0	0	0	0	4	0	0	4	0	0	0	0	0	0	4	0	4	4	4	4	4	0	4	4	0	0	0	0	0	0	4	4	0
752172	0	0	0	0	0	8	4	0	0	0	0	0	8	4	0	4	0	0	0	0	4	0	0	4	0	0	0	0	0	0	4	0	4	4	4	4	4	0	4	4	0	0	0	0	0	0	4	4	0
752173	0	0	0	0	0	8	4	0	0	0	0	0	8	4	0	4	0	0	0	0	4	0	0	4	0	0	0	0	0	0	4	0	4	4	4	4	4	0	4	4	0	0	0	0	0	0	4	4	0
752174	0	0	0	0	0	8	4	0	0	0	0	0	8	4	0	4	0	0	0	0	4	0	0	4	0	0	0	0	0	0	4	0	4	4	4	4	4	0	4	4	0	0	0	0	0	0	0	4	0
752175	0	0	0	0	0	8	4	0	0	0	0	0	8	4	0	4	0	0	0	0	4	0	0	4	0	0	0	0	4	0	0	0	4	4	4	4	4	0	4	4	0	0	0	0	0	0	0	4	0
752176	0	0	0	0	0	8	4	0	0	0	0	0	8	4	0	4	0	0	0	0	4	0	0	4	0	0	0	0	4	0	0	0	4	4	4	4	4	0	4	4	0	0	0	0	0	0	0	4	0
752177	0	0	0	0	0	8	4	0	0	0	0	0	8	4	0	4	0	0	0	0	4	0	0	4	0	0	0	0	4	0	0	0	4	4	4	4	4	0	4	4	0	0	0	0	0	0	0	4	0
752178	0	0	0	0	0	8	4	0	0	0	0	0	8	4	0	4	0	0	0	0	4	0	0	4	0	0	0	0	4	0	4	0	4	4	4	4	4	0	4	4	0	0	0	0	0	0	0	4	0
752179	0	0	0	0	0	8	4	0	0	0	0	0	8	4	0	4	0	0	0	0	4	0	0	4	0	0	0	0	4	0	4	0	4	4	4	4	4	0	4	4	0	0	0	0	0	0	0	4	0
752180	0	0	0	0	0	8	0	0	0	0	0	0	8	4	0	4	0	0	0	0	4	0	0	4	0	0	0	0	4	0	4	0	4	4	4	4	4	0	4	4	0	0	0	0	0	0	0	4	0
752181	0	0	0	0	0	8	0	0	0	0	0	0	8	4	0	4	0	0	0	0	4	0	0	4	0	0	0	0	4	0	4	0	4	4	4	4	4	0	4	4	0	0	0	0	0	0	0	4	0
752182	0	0	0	0	0	8	0	0	0	0	0	0	8	4	0	4	0	0	0	0	4	0	0	4	0	0	0	0	4	0	4	0	4	4	4	4	4	0	4	4	0	0	0	0	0	0	4	4	0
752183	0	0	0	0	0	8	0	0	0	0	0	0	8	4	0	4	0	0	0	0	4	0	0	4	0	0	0	0	4	0	4	0	4	4	4	4	4	0	4	4	0	0	0	0	0	0	4	4	0
752184	0	0	0	0	0	8	0	0	0	0	0	0	8	4	0	4	0	0	0	0	4	0	0	4	0	0	0	0	4	0	4	0	4	4	4	4	4	0	4	4	0	0	0	0	0	0	4	4	0
752185	0	0	0	0	0	8	0	0	0	0	0	0	8	4	0	4	0	0	0	0	4	0	0	4	0	0	0	0	4	0	4	0	4	4	4	0	4	0	4	4	0	0	0	0	0	0	4	4	0
752186	0	0	0	0	0	8	0	0	0	0	0	0	8	4	0	4	0	0	0	0	4	0	0	4	0	0	0	0	4	0	4	0	4	4	4	0	4	0	4	4	0	0	0	0	0	0	4	4	0
752187	0	0	0	0	0	8	0	0	0	0	0	0	8	4	0	4	0	0	0	0	4	0	0	4	0	0	0	0	4	0	4	0	4	4	4	0	4	0	4	4	0	0	0	0	0	0	4	4	0
752188	0	0	0	0	0	8	0	0	0	0	0	4	8	4	0	4	0	0	0	0	4	0	0	4	0	0	0	0	4	0	4	0	4	4	4	0	4	0	4	4	0	0	0	0	0	0	4	4	0
752189	0	0	0	0	0	8	0	0	0	0	0	4	8	4	0	4	0	0	0	0	4	0	0	4	0	0	0	0	4	0	0	0	4	4	4	0	4	0	4	4	0	0	0	0	0	0	4	4	0
752190	0	0	0	0	0	8	0	0	0	0	0	4	8	4	0	4	0	0	0	0	4	0	0	4	0	0	0	0	4	0	0	0	4	4	4	0	4	0	4	4	0	0	0	0	0	0	4	4	0
752191	0	0	0	0	0	8	0	0	0	0	0	4	8	4	0	4	0	0	0	0	4	0	0	4	0	0	0	0	4	0	0	0	4	4	4	0	4	0	4	4	0	0	0	0	0	0	4	4	0
752192	0	0	0	0	0	8	0	0	0	0	0	4	8	4	0	4	0	0	0	0	4	0	0	4	0	0	0	0	4	0	0	0	4	4	4	0	4	0	4	4	0	0	0	0	0	0	4	4	0
752193	0	0	0	0	0	8	0	0	0	0	0	4	8	4	0	4	0	0	0	0	4	0	0	4	0	0	0	0	4	0	0	0	4	4	4	0	4	0	4	4	0	0	0	0	0	0	4	4	0
752194	0	0	0	0	0	8	0	0	0	0	0	4	8	4	0	4	0	0	0	0	4	0	0	4	0	0	0	0	4	0	0	0	4	4	4	0	4	0	4	4	0	0	0	0	0	0	4	4	0
752195	0	0	0	0	0	8	0	0	0	0	0	4	8	4	0	4	0	0	0	0	4	0	0	4	0	0	0	0	4	0	0	0	4	4	4	0	4	0	4	4	0	0	0	0	0	0	4	4	0
752196	0	0	0	0	0	8	0	0	0	0	0	4	8	4	0	4	0	0	0	0	4	0	0	4	0	0	0	0	4	0	0	0	4	4	4	0	4	0	4	4	0	0	0	0	0	0	4	4	0
752197	0	0	0	0	0	8	0	0	0	0	0	4	8	4	0	4	0	0	0	0	4	0	0	4	0	0	0	0	4	0	0	0	4	4	4	0	4	0	4	4	0	0	0	0	0	0	4	4	0
752865	0	0	0	0	0	8	4	0	0	0	0	0	8	0	0	4	0	0	0	0	0	0	0	4	0	0	0	0	0	0	0	0	4	0	0	0	4	0	0	0	0	0	0	0	0	0	0	4	0
752866	0	0	0	0	0	8	4	0	0	0	0	0	8	0	0	4	0	0	0	0	0	0	0	4	0	0	0	0	0	0	0	0	4	0	0	0	4	0	0	0	0	0	0	0	0	0	0	4	0
752867	0	0	0	0	0	8	4	0	0	0	0	0	8	0	0	4	0	0	0	0	0	0	0	4	0	0	0	0	0	0	0	0	4	0	0	0	4	0	0	0	0	0	0	0	0	0	0	4	0
752875	0	0	0	0	0	8	4	0	0	0	0	0	8	4	0	4	0	0	0	0	0	0	0	4	0	0	0	0	0	0	0	0	4	0	0	4	4	0	0	0	0	0	0	0	0	0	0	4	0
752876	0	0	0	0	0	8	4	0	0	0	0	0	8	4	0	4	0	0	0	0	0	0	0	4	0	0	0	0	0	0	0	0	4	0	0	4	4	0	0	0	0	0	0	0	0	0	0	4	0
752877	0	0	0	0	0	8	4	0	0	0	0	0	8	4	0	4	0	0	0	0	0	0	0	4	0	0	0	0	0	0	0	0	4	0	0	4	4	0	0	0	0	0	0	0	0	0	0	4	0
752878	0	0	0	0	0	8	4	0	0	0	0	0	8	4	0	4	0	0	0	0	0	0	0	4	0	0	0	0	0	0	0	0	4	0	0	4	4	0	0	0	0	0	0	0	0	0	0	4	0
752879	0	0	0	0	0	8	4	0	0	0	0	0	8	4	0	4	0	0	0	0	0	0	0	4	0	0	0	0	0	0	0	0	4	0	0	4	4	0	0	0	0	0	0	0	0	0	0	4	0
752880	0	0	0	0	0	8	4	0	0	0	0	0	8	4	0	4	0	0	0	0	0	0	0	4	0	0	0	0	0	0	0	0	4	0	0	4	4	0	0	4	0	0	0	0	0	0	0	4	0
752881	0	0	0	0	0	8	4	0	0	0	0	0	8	4	0	4	0	0	0	0	0	0	0	4	0	0	0	0	0	0	0	0	4	0	0	4	4	0	0	4	0	0	0	0	0	0	0	4	0
752882	0	0	0	0	0	8	4	0	0	0	0	0	8	4	0	4	0	0	0	0	0	0	0	4	0	0	0	0	0	0	0	0	4	0	0	4	4	0	0	4	0	0	0	0	0	0	0	4	0
752883	0	0	0	0	0	8	4	0	0	0	0	0	8	4	0	4	0	0	0	0	4	0	0	4	0	0	0	0	0	0	0	0	4	0	0	4	4	0	0	4	0	0	0	0	0	0	0	4	0
752884	0	0	0	0	0	8	4	0	0	0	0	0	8	4	0	4	0	0	0	0	4	0	0	4	0	0	0	0	0	0	0	0	4	0	0	4	4	0	0	4	0	0	0	0	0	0	0	4	0
752885	0	0	0	0	0	8	4	0	0	0	0	0	8	4	0	4	0	0	0	0	4	0	0	4	0	0	0	0	0	0	0	0	4	0	0	4	4	0	0	4	0	0	0	0	0	0	0	4	0
752886	0	0	0	0	0	8	4	0	0	0	0	0	8	4	0	4	0	0	0	0	4	0	0	4	0	0	0	0	0	0	0	0	4	0	0	4	4	0	0	4	0	0	0	0	0	0	0	4	0
752887	0	0	0	0	0	8	4	0	0	0	0	0	8	4	0	4	0	0	0	0	4	0	0	4	0	0	0	0	0	0	0	0	4	0	0	4	4	0	0	4	0	0	0	0	0	0	0	4	0
752888	0	0	0	0	0	8	4	0	0	0	0	0	8	4	0	4	0	0	0	0	4	0	0	4	0	0	0	0	0	0	4	0	4	0	0	4	4	0	0	4	0	0	0	0	0	0	0	4	0
752889	0	0	0	0	0	8	4	0	0	0	0	0	8	4	0	4	0	0	0	0	4	0	0	4	0	0	0	0	0	0	4	0	4	0	4	4	4	0	0	4	0	0	0	0	0	0	0	4	0
752890	0	0	0	0	0	8	4	0	0	0	0	0	8	4	0	4	0	0	0	0	4	0	0	4	0	0	0	0	0	0	4	0	4	0	4	4	4	0	0	4	0	0	0	0	0	0	0	4	0
752891	0	0	0	0	0	8	4	0	0	0	0	0	8	4	0	4	0	0	0	0	4	0	0	4	0	0	0	0	0	0	4	0	4	4	4	4	4	0	4	4	0	0	0	0	0	0	4	4	0
752892	0	0	0	0	0	8	4	0	0	0	0	0	8	4	0	4	0	0	0	0	4	0	0	4	0	0	0	0	0	0	4	0	4	4	4	4	4	0	4	4	0	0	0	0	0	0	4	4	0
752893	0	0	0	0	0	8	4	0	0	0	0	0	8	4	0	4	0	0	0	0	4	0	0	4	0	0	0	0	0	0	4	0	4	4	4	4	4	0	4	4	0	0	0	0	0	0	4	4	0
752894	0	0	0	0	0	8	4	0	0	0	0	0	8	4	0	4	0	0	0	0	4	0	0	4	0	0	0	0	0	0	4	0	4	4	4	4	4	0	4	4	0	0	0	0	0	0	0	4	0
752895	0	0	0	0	0	8	4	0	0	0	0	0	8	4	0	4	0	0	0	0	4	0	0	4	0	0	0	0	4	0	0	0	4	4	4	4	4	0	4	4	0	0	0	0	0	0	0	4	0
752896	0	0	0	0	0	8	4	0	0	0	0	0	8	4	0	4	0	0	0	0	4	0	0	4	0	0	0	0	4	0	0	0	4	4	4	4	4	0	4	4	0	0	0	0	0	0	0	4	0
752897	0	0	0	0	0	8	4	0	0	0	0	0	8	4	0	4	0	0	0	0	4	0	0	4	0	0	0	0	4	0	0	0	4	4	4	4	4	0	4	4	0	0	0	0	0	0	0	4	0
752898	0	0	0	0	0	8	4	0	0	0	0	0	8	4	0	4	0	0	0	0	4	0	0	4	0	0	0	0	4	0	4	0	4	4	4	4	4	0	4	4	0	0	0	0	0	0	0	4	0
752899	0	0	0	0	0	8	4	0	0	0	0	0	8	4	0	4	0	0	0	0	4	0	0	4	0	0	0	0	4	0	4	0	4	4	4	4	4	0	4	4	0	0	0	0	0	0	0	4	0
752900	0	0	0	0	0	8	4	0	0	0	0	0	8	4	0	4	0	0	0	0	4	0	0	4	0	0	0	0	4	0	4	0	4	4	4	4	4	0	4	4	0	0	0	0	0	0	0	4	0
752901	0	0	0	0	0	8	4	0	0	0	0	4	8	4	0	4	0	0	0	0	4	0	0	4	0	0	0	0	4	0	4	0	4	4	4	4	4	0	4	4	0	0	0	0	0	0	0	4	0
752902	0	0	0	0	0	8	0	0	0	0	0	4	8	4	0	4	0	0	0	0	4	0	0	4	0	0	0	0	4	0	4	0	4	4	4	4	4	0	4	4	0	0	0	0	0	0	4	4	0
752903	0	0	0	0	0	8	0	0	0	0	0	4	8	4	0	4	0	0	0	0	4	0	0	4	0	0	0	0	4	0	4	0	4	4	4	4	4	0	4	4	0	0	0	0	0	0	4	4	0
752904	0	0	0	0	0	8	0	0	0	0	0	4	8	4	0	4	0	0	0	0	4	0	0	4	0	0	0	0	4	0	4	0	4	4	4	4	4	0	4	4	0	0	0	0	0	0	4	4	0
752905	0	0	0	0	0	8	0	0	0	0	0	4	8	4	0	4	0	0	0	0	4	0	0	4	0	0	0	0	4	0	4	0	4	4	4	0	4	0	4	4	0	0	0	0	0	0	4	4	0
752906	0	0	0	0	0	8	0	0	0	0	0	4	8	4	0	4	0	0	0	0	4	0	0	4	0	0	0	0	4	0	0	0	4	4	4	0	4	0	4	4	0	0	0	0	0	0	4	4	0
752907	0	0	0	0	0	8	0	0	0	0	0	4	8	4	0	4	0	0	0	0	4	0	0	4	0	0	0	0	4	0	0	0	4	4	4	0	4	0	4	4	0	0	0	0	0	0	4	4	0
752908	0	0	0	0	0	8	0	0	0	0	0	4	8	4	0	4	0	0	0	0	4	0	0	4	0	0	0	0	4	0	0	0	4	4	4	0	4	0	4	4	0	0	0	0	0	0	4	4	0
752909	0	0	0	0	0	8	0	0	0	0	0	4	8	4	0	4	0	0	0	0	4	0	0	4	0	0	0	0	4	0	0	0	4	4	4	0	4	0	4	4	0	0	0	0	0	0	4	4	0
752910	0	0	0	0	0	8	0	0	0	0	0	4	8	4	0	4	0	0	0	0	4	0	0	4	0	0	0	0	4	0	0	0	4	4	4	0	4	0	4	4	0	0	0	0	0	0	4	4	0
752911	0	0	0	0	0	8	0	0	0	0	0	4	8	4	0	4	0	0	0	0	4	0	0	4	0	0	0	0	4	0	0	0	4	4	4	0	4	0	4	4	0	0	0	0	0	0	4	4	0
752912	0	0	0	0	0	8	0	0	0	0	0	4	8	4	0	4	0	0	0	0	4	0	0	4	0	0	0	0	4	0	0	0	4	4	4	0	4	0	4	4	0	0	0	0	0	0	4	4	0
752913	0	0	0	0	0	8	0	0	0	0	0	4	8	4	0	4	0	0	0	0	4	0	0	4	0	0	0	0	4	0	0	0	4	4	4	0	4	0	4	4	0	0	0	0	0	0	4	4	0
752914	0	0	0	0	0	8	0	0	0	0	0	4	8	4	0	4	0	0	0	0	4	0	0	4	0	0	0	0	4	0	0	0	4	4	4	0	4	0	4	4	0	0	0	0	0	0	4	4	0
752915	0	0	0	0	0	8	0	0	0	0	0	4	8	4	0	4	0	0	0	0	4	0	0	4	0	0	0	0	4	0	0	0	4	4	4	0	4	0	4	4	0	0	0	0	0	0	4	4	0
752916	0	0	0	0	0	8	0	0	0	0	0	4	8	4	0	4	0	0	0	0	4	0	0	4	0	0	0	0	4	0	0	0	4	4	4	0	4	0	4	4	0	0	0	0	0	0	4	4	0
752917	0	0	0	0	0	8	0	0	0	0	0	4	8	4	0	4	0	0	0	0	4	0	0	4	0	0	0	0	4	0	0	0	4	4	4	0	4	0	4	4	0	0	0	0	0	0	4	4	0
753596	0	0	0	0	0	8	4	0	0	0	0	0	8	4	0	4	0	0	0	0	0	0	0	4	0	0	0	0	0	0	0	0	4	0	0	4	4	0	0	0	0	0	0	0	0	0	0	4	0
753597	0	0	0	0	0	8	4	0	0	0	0	0	8	4	0	4	0	0	0	0	0	0	0	4	0	0	0	0	0	0	0	0	4	0	0	4	4	0	0	0	0	0	0	0	0	0	0	4	0
753598	0	0	0	0	0	8	4	0	0	0	0	0	8	4	0	4	0	0	0	0	0	0	0	4	0	0	0	0	0	0	0	0	4	0	0	4	4	0	0	0	0	0	0	0	0	0	0	4	0
753599	0	0	0	0	0	8	4	0	0	0	0	0	8	4	0	4	0	0	0	0	0	0	0	4	0	0	0	0	0	0	0	0	4	0	0	4	4	0	0	0	0	0	0	0	0	0	0	4	0
753600	0	0	0	0	0	8	4	0	0	0	0	0	8	4	0	4	0	0	0	0	0	0	0	4	0	0	0	0	0	0	0	0	4	0	0	4	4	0	0	4	0	0	0	0	0	0	0	4	0
753601	0	0	0	0	0	8	4	0	0	0	0	0	8	4	0	4	0	0	0	0	0	0	0	4	0	0	0	0	0	0	0	0	4	0	0	4	4	0	0	4	0	0	0	0	0	0	0	4	0
753602	0	0	0	0	0	8	4	0	0	0	0	0	8	4	0	4	0	0	0	0	0	0	0	4	0	0	0	0	0	0	0	0	4	0	0	4	4	0	0	4	0	0	0	0	0	0	0	4	0
753603	0	0	0	0	0	8	4	0	0	0	0	0	8	4	0	4	0	0	0	0	4	0	0	4	0	0	0	0	0	0	0	0	4	0	0	4	4	0	0	4	0	0	0	0	0	0	0	4	0
753604	0	0	0	0	0	8	4	0	0	0	0	0	8	4	0	4	0	0	0	0	4	0	0	4	0	0	0	0	0	0	0	0	4	0	0	4	4	0	0	4	0	0	0	0	0	0	0	4	0
753605	0	0	0	0	0	8	4	0	0	0	0	0	8	4	0	4	0	0	0	0	4	0	0	4	0	0	0	0	0	0	0	0	4	0	0	4	4	0	0	4	0	0	0	0	0	0	0	4	0
753606	0	0	0	0	0	8	4	0	0	0	0	0	8	4	0	4	0	0	0	0	4	0	0	4	0	0	0	0	0	0	0	0	4	0	0	4	4	0	0	4	0	0	0	0	0	0	0	4	0
753607	0	0	0	0	0	8	4	0	0	0	0	0	8	4	0	4	0	0	0	0	4	0	0	4	0	0	0	0	0	0	0	0	4	0	0	4	4	0	0	4	0	0	0	0	0	0	0	4	0
753608	0	0	0	0	0	8	4	0	0	0	0	0	8	4	0	4	0	0	0	0	4	0	0	4	0	0	0	0	0	0	0	0	4	0	0	4	4	0	0	4	0	0	0	0	0	0	0	4	0
753609	0	0	0	0	0	8	4	0	0	0	0	0	8	4	0	4	0	0	0	0	4	0	0	4	0	0	0	0	0	0	4	0	4	0	0	4	4	0	0	4	0	0	0	0	0	0	0	4	0
753610	0	0	0	0	0	8	4	0	0	0	0	0	8	4	0	4	0	0	0	0	4	0	0	4	0	0	0	0	0	0	4	0	4	0	4	4	4	0	0	4	0	0	0	0	0	0	0	4	0
753611	0	0	0	0	0	8	4	0	0	0	0	0	8	4	0	4	0	0	0	0	4	0	0	4	0	0	0	0	0	0	4	0	4	4	4	4	4	0	4	4	0	0	0	0	0	0	4	4	0
753612	0	0	0	0	0	8	4	0	0	0	0	0	8	4	0	4	0	0	0	0	4	0	0	4	0	0	0	0	0	0	4	0	4	4	4	4	4	0	4	4	0	0	0	0	0	0	4	4	0
753613	0	0	0	0	0	8	4	0	0	0	0	0	8	4	0	4	0	0	0	0	4	0	0	4	0	0	0	0	0	0	4	0	4	4	4	4	4	0	4	4	0	0	0	0	0	0	4	4	0
753614	0	0	0	0	0	8	4	0	0	0	0	0	8	4	0	4	0	0	0	0	4	0	0	4	0	0	0	0	4	0	4	0	4	4	4	4	4	0	4	4	0	0	0	0	0	0	0	4	0
753615	0	0	0	0	0	8	4	0	0	0	0	0	8	4	0	4	0	0	0	0	4	0	0	4	0	0	0	0	4	0	4	0	4	4	4	4	4	0	4	4	0	0	0	0	0	0	0	4	0
753616	0	0	0	0	0	8	4	0	0	0	0	0	8	4	0	4	0	0	0	0	4	0	0	4	0	0	0	0	4	0	0	0	4	4	4	4	4	0	4	4	0	0	0	0	0	0	0	4	0
753617	0	0	0	0	0	8	4	0	0	0	0	0	8	4	0	4	0	0	0	0	4	0	0	4	0	0	0	0	4	0	4	0	4	4	4	4	4	0	4	4	0	0	0	0	0	0	0	4	0
753618	0	0	0	0	0	8	4	0	0	0	0	0	8	4	0	4	0	0	0	0	4	0	0	4	0	0	0	0	4	0	4	0	4	4	4	4	4	0	4	4	0	0	0	0	0	0	0	4	0
753619	0	0	0	0	0	8	4	0	0	0	0	0	8	4	0	4	0	0	0	0	4	0	0	4	0	0	0	0	4	0	4	0	4	4	4	4	4	0	4	4	0	0	0	0	0	0	0	4	0
753620	0	0	0	0	0	8	4	0	0	0	0	4	8	4	0	4	0	0	0	0	4	0	0	4	0	0	0	0	4	0	4	0	4	4	4	4	4	0	4	4	0	0	0	0	0	0	0	4	0
753621	0	0	0	0	0	8	4	0	0	0	0	4	8	4	0	4	0	0	0	0	4	0	0	4	0	0	0	0	4	0	4	0	4	4	4	4	4	0	4	4	0	0	0	0	0	0	0	4	0
753622	0	0	0	0	0	8	4	0	0	0	0	4	8	4	0	4	0	0	0	0	4	0	0	4	0	0	0	0	4	0	4	0	4	4	4	4	4	0	4	4	0	0	0	0	0	0	4	4	0
753623	0	0	0	0	0	8	0	0	0	0	0	4	8	4	0	4	0	0	0	0	4	0	0	4	0	0	0	0	4	0	4	0	4	4	4	4	4	0	4	4	0	0	0	0	0	0	4	4	0
753624	0	0	0	0	0	8	0	0	0	0	0	4	8	4	0	4	0	0	0	0	4	0	0	4	0	0	0	0	4	0	4	0	4	4	4	0	4	0	4	4	0	0	0	0	0	0	4	4	0
753625	0	0	0	0	0	8	0	0	0	0	0	4	8	4	0	4	0	0	0	0	4	0	0	4	0	0	0	0	4	0	4	0	4	4	4	0	4	0	4	4	0	0	0	0	0	0	4	4	0
753626	0	0	0	0	0	8	0	0	0	0	0	4	8	4	0	4	0	0	0	0	4	0	0	4	0	0	0	0	4	0	0	0	4	4	4	0	4	0	4	4	0	0	0	0	0	0	4	4	0
753627	0	0	0	0	0	8	0	0	0	0	0	4	8	4	0	4	0	0	0	0	4	0	0	4	0	0	0	0	4	0	0	0	4	4	4	0	4	0	4	4	0	0	0	0	0	0	4	4	0
753628	0	0	0	0	0	8	0	0	0	0	0	4	8	4	0	4	0	0	0	0	4	0	0	4	0	0	0	0	4	0	0	0	4	4	4	0	4	0	4	4	0	0	0	0	0	0	4	4	0
753629	0	0	0	0	0	8	0	0	0	0	0	4	8	4	0	4	0	0	0	0	4	0	0	4	0	0	0	0	4	0	0	0	4	4	4	0	4	0	4	4	0	0	0	0	0	0	4	4	0
753630	0	0	0	0	0	8	0	0	0	0	0	4	8	4	0	4	0	0	0	0	4	0	0	4	0	0	0	0	4	0	0	0	4	4	4	0	4	0	4	4	0	0	0	0	0	0	4	4	0
753631	0	0	0	0	0	8	0	0	0	0	0	4	8	4	0	4	0	0	0	0	4	0	0	4	0	0	0	0	4	0	0	0	4	4	4	0	4	0	4	4	0	0	0	0	0	0	4	4	0
753632	0	0	0	0	0	8	0	0	0	0	0	4	8	4	0	4	0	0	0	0	4	0	0	4	0	0	0	0	4	0	0	0	4	4	4	0	4	0	4	4	0	0	0	0	0	0	4	4	0
753633	0	0	0	0	0	8	0	0	0	0	0	4	8	4	0	4	0	0	0	0	4	0	0	4	0	0	0	0	4	0	0	0	4	4	4	0	4	0	4	4	0	0	0	0	0	0	4	4	0
753634	0	0	0	0	0	8	0	0	0	0	0	4	8	4	0	4	0	0	0	0	4	0	0	4	0	0	0	0	4	0	0	0	4	4	4	0	4	0	4	4	0	0	0	0	0	0	4	4	0
753635	0	0	0	0	0	8	0	0	0	0	0	4	8	4	0	4	0	0	0	0	4	0	0	4	0	0	0	0	4	0	0	0	4	4	4	0	4	0	4	4	0	0	0	0	0	0	4	4	0
753636	0	0	0	0	0	8	0	0	0	0	0	4	8	4	0	4	0	0	0	0	4	0	0	4	0	0	0	0	4	0	0	0	4	4	4	0	4	0	4	4	0	0	0	0	0	0	4	4	0
754317	0	0	0	0	0	8	4	0	0	0	0	0	8	4	0	4	0	0	0	0	0	0	0	4	0	0	0	0	0	0	0	0	4	0	0	4	4	0	0	0	0	0	0	0	0	0	0	4	0
754318	0	0	0	0	0	8	4	0	0	0	0	0	8	4	0	4	0	0	0	0	0	0	0	4	0	0	0	0	0	0	0	0	4	0	0	4	4	0	0	0	0	0	0	0	0	0	0	4	0
754319	0	0	0	0	0	8	4	0	0	0	0	0	8	4	0	4	0	0	0	0	0	0	0	4	0	0	0	0	0	0	0	0	4	0	4	4	4	0	0	4	0	0	0	0	0	0	0	4	0
754320	0	0	0	0	0	8	4	0	0	0	0	0	8	4	0	4	0	0	0	0	0	0	0	4	0	0	0	0	0	0	0	0	4	0	0	4	4	0	0	4	0	0	0	0	0	0	0	4	0
754321	0	0	0	0	0	8	4	0	0	0	0	0	8	4	0	4	0	0	0	0	0	0	0	4	0	0	0	0	0	0	0	0	4	0	0	4	4	0	0	4	0	0	0	0	0	0	0	4	0
754322	0	0	0	0	0	8	4	0	0	0	0	0	8	4	0	4	0	0	0	0	0	0	0	4	0	0	0	0	0	0	0	0	4	0	0	4	4	0	0	4	0	0	0	0	0	0	0	4	0
754323	0	0	0	0	0	8	4	0	0	0	0	0	8	4	0	4	0	0	0	0	4	0	0	4	0	0	0	0	0	0	0	0	4	0	0	4	4	0	0	4	0	0	0	0	0	0	0	4	0
754324	0	0	0	0	0	8	4	0	0	0	0	0	8	4	0	4	0	0	0	0	4	0	0	4	0	0	0	0	0	0	0	0	4	0	0	4	4	0	0	4	0	0	0	0	0	0	0	4	0
754325	0	0	0	0	0	8	4	0	0	0	0	0	8	4	0	4	0	0	0	0	4	0	0	4	0	0	0	0	0	0	0	0	4	0	0	4	4	0	0	4	0	0	0	0	0	0	0	4	0
754326	0	0	0	0	0	8	4	0	0	0	0	0	8	4	0	4	0	0	0	0	4	0	0	4	0	0	0	0	0	0	0	0	4	0	0	4	4	0	0	4	0	0	0	0	0	0	0	4	0
754327	0	0	0	0	0	8	4	0	0	0	0	0	8	4	0	4	0	0	0	0	4	0	0	4	0	0	0	0	0	0	0	0	4	0	0	4	4	0	0	4	0	0	0	0	0	0	0	4	0
754328	0	0	0	0	0	8	4	0	0	0	0	0	8	4	0	4	0	0	0	0	4	0	0	4	0	0	0	0	0	0	0	0	4	0	0	4	4	0	0	4	0	0	0	0	0	0	0	4	0
754329	0	0	0	0	0	8	4	0	0	0	0	0	8	4	0	4	0	0	0	0	4	0	0	4	0	0	0	0	0	0	4	0	4	0	0	4	4	0	0	4	0	0	0	0	0	0	0	4	0
754330	0	0	0	0	0	8	4	0	0	0	0	0	8	4	0	4	0	0	0	0	4	0	0	4	0	0	0	0	0	0	4	0	4	0	0	4	4	0	0	4	0	0	0	0	0	0	0	4	0
754331	0	0	0	0	0	8	4	0	0	0	0	0	8	4	0	4	0	0	0	0	4	0	0	4	0	0	0	0	0	0	4	0	4	0	4	4	4	0	4	4	0	0	0	0	0	0	0	4	0
754332	0	0	0	0	0	8	4	0	0	0	0	0	8	4	0	4	0	0	0	0	4	0	0	4	0	0	0	0	0	0	4	0	4	4	4	4	4	0	4	4	0	0	0	0	0	0	4	4	0
754333	0	0	0	0	0	8	4	0	0	0	0	0	8	4	0	4	0	0	0	0	4	0	0	4	0	0	0	0	0	0	4	0	4	4	4	4	4	0	4	4	0	0	0	0	0	0	4	4	0
754334	0	0	0	0	0	8	4	0	0	0	0	0	8	4	0	4	0	0	0	0	4	0	0	4	0	0	0	0	4	0	4	0	4	4	4	4	4	0	4	4	0	0	0	0	0	0	0	4	0
754335	0	0	0	0	0	8	4	0	0	0	0	0	8	4	0	4	0	0	0	0	4	0	0	4	0	0	0	0	4	0	4	0	4	4	4	4	4	0	4	4	0	0	0	0	0	0	0	4	0
754336	0	0	0	0	0	8	4	0	0	0	0	0	8	4	0	4	0	0	0	0	4	0	0	4	0	0	0	0	4	0	4	0	4	4	4	4	4	0	4	4	0	0	0	0	0	0	0	4	0
754337	0	0	0	0	0	8	4	0	0	0	0	0	8	4	0	4	0	0	0	0	4	0	0	4	0	0	0	0	4	0	4	0	4	4	4	4	4	0	4	4	0	0	0	0	0	0	0	4	0
754338	0	0	0	0	0	8	4	0	0	0	0	0	8	4	0	4	0	0	0	0	4	0	0	4	0	0	0	0	4	0	4	0	4	4	4	4	4	0	4	4	0	0	0	0	0	0	0	4	0
754339	0	0	0	0	0	8	4	0	0	0	0	0	8	4	0	4	0	0	0	0	4	0	0	4	0	0	0	0	4	0	4	0	4	4	4	4	4	0	4	4	0	0	0	0	0	0	0	4	0
754340	0	0	0	0	0	8	4	0	0	0	0	4	8	4	0	4	0	0	0	0	4	0	0	4	0	0	0	0	4	0	4	0	4	4	4	4	4	0	4	4	0	0	0	0	0	0	0	4	0
754341	0	0	0	0	0	8	4	0	0	0	0	4	8	4	0	4	0	0	0	0	4	0	0	4	0	0	0	0	4	0	4	0	4	4	4	4	4	0	4	4	0	0	0	0	0	0	0	4	0
754342	0	0	0	0	0	8	4	0	0	0	0	4	8	4	0	4	0	0	0	0	4	0	0	4	0	0	0	0	4	0	4	0	4	4	4	4	4	0	4	4	0	0	0	0	0	0	4	4	0
754343	0	0	0	0	0	8	4	0	0	0	0	4	8	4	0	4	0	0	0	0	4	0	0	4	0	0	0	0	4	0	4	0	4	4	4	0	4	0	4	4	0	0	0	0	0	0	4	4	0
754344	0	0	0	0	0	8	0	0	0	0	0	4	8	4	0	4	0	0	0	0	4	0	0	4	0	0	0	0	4	0	4	0	4	4	4	0	4	0	4	4	0	0	0	0	0	0	4	4	0
754345	0	0	0	0	0	8	0	0	0	0	0	4	8	4	0	4	0	0	0	0	4	0	0	4	0	0	0	0	4	0	4	0	4	4	4	0	4	0	4	4	0	0	0	0	0	0	4	4	0
754346	0	0	0	0	0	8	0	0	0	0	0	4	8	4	0	4	0	0	0	0	4	0	0	4	0	0	0	0	4	0	0	0	4	4	4	0	4	0	4	4	0	0	0	0	0	0	4	4	0
754347	0	0	0	0	0	8	0	0	0	0	0	4	8	4	0	4	0	0	0	0	4	0	0	4	0	0	0	0	4	0	0	0	4	4	4	0	4	0	4	4	0	0	0	0	0	0	4	4	0
754348	0	0	0	0	0	8	0	0	0	0	0	4	8	4	0	4	0	0	0	0	4	0	0	4	0	0	0	0	4	0	0	0	4	4	4	0	4	0	4	4	0	0	0	0	0	0	4	4	0
754349	0	0	0	0	0	8	0	0	0	0	0	4	8	4	0	4	0	0	0	0	4	0	0	4	0	0	0	0	4	0	0	0	4	4	4	0	4	0	4	4	0	0	0	0	0	0	4	4	0
754350	0	0	0	0	0	8	0	0	0	0	0	4	8	4	0	4	0	0	0	0	4	0	0	4	0	0	0	0	4	0	0	0	4	4	4	0	4	0	4	4	0	0	0	0	0	0	4	4	0
754351	0	0	0	0	0	8	0	0	0	0	0	4	8	4	0	4	0	0	0	0	4	0	0	4	0	0	0	0	4	0	0	0	4	4	4	0	4	0	4	4	0	0	0	0	0	0	4	4	0
754352	0	0	0	0	0	8	0	0	0	0	0	4	8	4	0	4	0	0	0	0	4	0	0	4	0	0	0	0	4	0	0	0	4	4	4	0	4	0	4	4	0	0	0	0	0	0	4	4	0
754353	0	0	0	0	0	8	0	0	0	0	0	4	8	4	0	4	0	0	0	0	4	0	0	4	0	0	0	0	4	0	0	0	4	4	4	0	4	0	4	4	0	0	0	0	0	0	4	4	0
754354	0	0	0	0	0	8	0	0	0	0	0	4	8	4	0	4	0	0	0	0	4	0	0	4	0	0	0	0	4	0	0	0	4	4	4	0	4	0	4	4	0	0	0	0	0	0	4	4	0
754355	0	0	0	0	0	8	0	0	0	0	0	4	8	4	0	4	0	0	0	0	4	0	0	4	0	0	0	0	4	0	0	0	4	4	4	0	4	0	4	4	0	0	0	0	0	0	4	4	0
754356	0	0	0	0	0	8	0	0	0	0	0	4	8	4	0	4	0	0	0	0	4	0	0	4	0	0	0	0	4	0	0	0	4	4	4	0	4	0	4	4	0	0	0	0	0	0	4	4	0
755039	0	0	0	0	0	8	4	0	0	0	0	0	8	4	0	4	0	0	0	0	0	0	0	4	0	0	0	0	0	0	0	0	4	0	4	4	4	0	0	4	0	0	0	0	0	0	0	4	0
755040	0	0	0	0	0	8	4	0	0	0	0	0	8	4	0	4	0	0	0	0	0	0	0	4	0	0	0	0	0	0	0	0	4	0	0	4	4	0	0	4	0	0	0	0	0	0	0	4	0
755041	0	0	0	0	0	8	4	0	0	0	0	0	8	4	0	4	0	0	0	0	0	0	0	4	0	0	0	0	0	0	0	0	4	0	0	4	4	0	0	4	0	0	0	0	0	0	0	4	0
755042	0	0	0	0	0	8	4	0	0	0	0	0	8	4	0	4	0	0	0	0	0	0	0	4	0	0	0	0	0	0	0	0	4	0	0	4	4	0	0	4	0	0	0	0	0	0	0	4	0
755043	0	0	0	0	0	8	4	0	0	0	0	0	8	4	0	4	0	0	0	0	4	0	0	4	0	0	0	0	0	0	0	0	4	0	0	4	4	0	0	4	0	0	0	0	0	0	0	4	0
755044	0	0	0	0	0	8	4	0	0	0	0	0	8	4	0	4	0	0	0	0	4	0	0	4	0	0	0	0	0	0	0	0	4	0	0	4	4	0	0	4	0	0	0	0	0	0	0	4	0
755045	0	0	0	0	0	8	4	0	0	0	0	0	8	4	0	4	0	0	0	0	4	0	0	4	0	0	0	0	0	0	0	0	4	0	0	4	4	0	0	4	0	0	0	0	0	0	0	4	0
755046	0	0	0	0	0	8	4	0	0	0	0	0	8	4	0	4	0	0	0	0	4	0	0	4	0	0	0	0	0	0	0	0	4	0	0	4	4	0	0	4	0	0	0	0	0	0	0	4	0
755047	0	0	0	0	0	8	4	0	0	0	0	0	8	4	0	4	0	0	0	0	4	0	0	4	0	0	0	0	0	0	0	0	4	0	0	4	4	0	0	4	0	0	0	0	0	0	0	4	0
755048	0	0	0	0	0	8	4	0	0	0	0	0	8	4	0	4	0	0	0	0	4	0	0	4	0	0	0	0	0	0	0	0	4	0	0	4	4	0	0	4	0	0	0	0	0	0	0	4	0
755049	0	0	0	0	0	8	4	0	0	0	0	0	8	4	0	4	0	0	0	0	4	0	0	4	0	0	0	0	0	0	0	0	4	0	0	4	4	0	0	4	0	0	0	0	0	0	0	4	0
755050	0	0	0	0	0	8	4	0	0	0	0	0	8	4	0	4	0	0	0	0	4	0	0	4	0	0	0	0	0	0	4	0	4	0	0	4	4	0	0	4	0	0	0	0	0	0	0	4	0
755051	0	0	0	0	0	8	4	0	0	0	0	0	8	4	0	4	0	0	0	0	4	0	0	4	0	0	0	0	0	0	4	0	4	0	0	4	4	0	4	4	0	0	0	0	0	0	0	4	0
755052	0	0	0	0	0	8	4	0	0	0	0	0	8	4	0	4	0	0	0	0	4	0	0	4	0	0	0	0	0	0	4	0	4	4	4	4	4	0	4	4	0	0	0	0	0	0	4	4	0
755053	0	0	0	0	0	8	4	0	0	0	0	0	8	4	0	4	0	0	0	0	4	0	0	4	0	0	0	0	0	0	4	0	4	4	4	4	4	0	4	4	0	0	0	0	0	0	4	4	0
755054	0	0	0	0	0	8	4	0	0	0	0	0	8	4	0	4	0	0	0	0	4	0	0	4	0	0	0	0	4	0	4	0	4	4	4	4	4	0	4	4	0	0	0	0	0	0	4	4	0
755055	0	0	0	0	0	8	4	0	0	0	0	0	8	4	0	4	0	0	0	0	4	0	0	4	0	0	0	0	4	0	4	0	4	4	4	4	4	0	4	4	0	0	0	0	0	0	0	4	0
755056	0	0	0	0	0	8	4	0	0	0	0	0	8	4	0	4	0	0	0	0	4	0	0	4	0	0	0	0	4	0	4	0	4	4	4	4	4	0	4	4	0	0	0	0	0	0	0	4	0
755057	0	0	0	0	0	8	4	0	0	0	0	0	8	4	0	4	0	0	0	0	4	0	0	4	0	0	0	0	4	0	4	0	4	4	4	4	4	0	4	4	0	0	0	0	0	0	0	4	0
755058	0	0	0	0	0	8	4	0	0	0	0	0	8	4	0	4	0	0	0	0	4	0	0	4	0	0	0	0	4	0	4	0	4	4	4	4	4	0	4	4	0	0	0	0	0	0	0	4	0
755059	0	0	0	0	0	8	4	0	0	0	0	0	8	4	0	4	0	0	0	0	4	0	0	4	0	0	0	0	4	0	4	0	4	4	4	4	4	0	4	4	0	0	0	0	0	0	0	4	0
755060	0	0	0	0	0	8	4	0	0	0	0	0	8	4	0	4	0	0	0	0	4	0	0	4	0	0	0	0	4	0	4	0	4	4	4	4	4	0	4	4	0	0	0	0	0	0	0	4	0
755061	0	0	0	0	0	8	4	0	0	0	0	4	8	4	0	4	0	0	0	0	4	0	0	4	0	0	0	0	4	0	4	0	4	4	4	4	4	0	4	4	0	0	0	0	0	0	0	4	0
755062	0	0	0	0	0	8	4	0	0	0	0	4	8	4	0	4	0	0	0	0	4	0	0	4	0	0	0	0	4	0	4	0	4	4	4	0	4	0	4	4	0	0	0	0	0	0	4	4	0
755063	0	0	0	0	0	8	4	0	0	0	0	4	8	4	0	4	0	0	0	0	4	0	0	4	0	0	0	0	4	0	4	0	4	4	4	0	4	0	4	4	0	0	0	0	0	0	4	4	0
755064	0	0	0	0	0	8	4	0	0	0	0	4	8	4	0	4	0	0	0	0	4	0	0	4	0	0	0	0	4	0	4	0	4	4	4	0	4	0	4	4	0	0	0	0	0	0	4	4	0
755065	0	0	0	0	0	8	0	0	0	0	0	4	8	4	0	4	0	0	0	0	4	0	0	4	0	0	0	0	4	0	4	0	4	4	4	0	4	0	4	4	0	0	0	0	0	0	4	4	0
755066	0	0	0	0	0	8	0	0	0	0	0	4	8	4	0	4	0	0	0	0	4	0	0	4	0	0	0	0	4	0	0	0	4	4	4	0	4	0	4	4	0	0	0	0	0	0	4	4	0
755067	0	0	0	0	0	8	0	0	0	0	0	4	8	4	0	4	0	0	0	0	4	0	0	4	0	0	0	0	4	0	0	0	4	4	4	0	4	0	4	4	0	0	0	0	0	0	4	4	0
755068	0	0	0	0	0	8	0	0	0	0	0	4	8	4	0	4	0	0	0	0	4	0	0	4	0	0	0	0	4	0	0	0	4	4	4	0	4	0	4	4	0	0	0	0	0	0	4	4	0
755069	0	0	0	0	0	8	0	0	0	0	0	4	8	4	0	4	0	0	0	0	4	0	0	4	0	0	0	0	4	0	0	0	4	4	4	0	4	0	4	4	0	0	0	0	0	0	4	4	0
755070	0	0	0	0	0	8	0	0	0	0	0	4	8	4	0	4	0	0	0	0	4	0	0	4	0	0	0	0	4	0	0	0	4	4	4	0	4	0	4	4	0	0	0	0	0	0	4	4	0
755071	0	0	0	0	0	8	0	0	0	0	0	4	8	4	0	4	0	0	0	0	4	0	0	4	0	0	0	0	4	0	0	0	4	4	4	0	4	0	4	4	0	0	0	0	0	0	4	4	0
755072	0	0	0	0	0	8	0	0	0	0	0	4	8	4	0	4	0	0	0	0	4	0	0	4	0	0	0	0	4	0	0	0	4	4	4	0	4	0	4	4	0	0	0	0	0	0	4	4	0
755073	0	0	0	0	0	8	0	0	0	0	0	4	8	4	0	4	0	0	0	0	4	0	0	4	0	0	0	0	4	0	0	0	4	4	4	0	4	0	4	4	0	0	0	0	0	0	4	4	0
755074	0	0	0	0	0	8	0	0	0	0	0	4	8	4	0	4	0	0	0	0	4	0	0	4	0	0	0	0	4	0	0	0	4	4	4	0	4	0	4	4	0	0	0	0	0	0	4	4	0
755075	0	0	0	0	0	8	0	0	0	0	0	4	8	4	0	4	0	0	0	0	4	0	0	4	0	0	0	0	4	0	0	0	4	4	4	0	4	0	4	4	0	0	0	0	0	0	4	4	0
755761	0	0	0	0	0	8	4	0	0	0	0	0	8	4	0	4	0	0	0	0	0	0	0	4	0	0	0	0	0	0	0	0	4	0	0	4	4	0	0	4	0	0	0	0	0	0	0	4	0
755762	0	0	0	0	0	8	4	0	0	0	0	0	8	4	0	4	0	0	0	0	0	0	0	4	0	0	0	0	0	0	0	0	4	0	0	4	4	0	0	4	0	0	0	0	0	0	0	4	0
755763	0	0	0	0	0	8	4	0	0	0	0	0	8	4	0	4	0	0	0	0	4	0	0	4	0	0	0	0	0	0	0	0	4	0	0	4	4	0	0	4	0	0	0	0	0	0	0	4	0
755764	0	0	0	0	0	8	4	0	0	0	0	0	8	4	0	4	0	0	0	0	4	0	0	4	0	0	0	0	0	0	0	0	4	0	0	4	4	0	0	4	0	0	0	0	0	0	0	4	0
755765	0	0	0	0	0	8	4	0	0	0	0	0	8	4	0	4	0	0	0	0	4	0	0	4	0	0	0	0	0	0	0	0	4	0	0	4	4	0	0	4	0	0	0	0	0	0	0	4	0
755766	0	0	0	0	0	8	4	0	0	0	0	0	8	4	0	4	0	0	0	0	4	0	0	4	0	0	0	0	0	0	0	0	4	0	0	4	4	0	0	4	0	0	0	0	0	0	0	4	0
755767	0	0	0	0	0	8	4	0	0	0	0	0	8	4	0	4	0	0	0	0	4	0	0	4	0	0	0	0	0	0	0	0	4	0	0	4	4	0	0	4	0	0	0	0	0	0	0	4	0
755768	0	0	0	0	0	8	4	0	0	0	0	0	8	4	0	4	0	0	0	0	4	0	0	4	0	0	0	0	0	0	0	0	4	0	0	4	4	0	0	4	0	0	0	0	0	0	0	4	0
755769	0	0	0	0	0	8	4	0	0	0	0	0	8	4	0	4	0	0	0	0	4	0	0	4	0	0	0	0	0	0	0	0	4	0	0	4	4	0	0	4	0	0	0	0	0	0	0	4	0
755770	0	0	0	0	0	8	4	0	0	0	0	0	8	4	0	4	0	0	0	0	4	0	0	4	0	0	0	0	0	0	4	0	4	0	0	4	4	0	0	4	0	0	0	0	0	0	0	4	0
755771	0	0	0	0	0	8	4	0	0	0	0	0	8	4	0	4	0	0	0	0	4	0	0	4	0	0	0	0	0	0	4	0	4	0	0	4	4	0	4	4	0	0	0	0	0	0	0	4	0
755772	0	0	0	0	0	8	4	0	0	0	0	0	8	4	0	4	0	0	0	0	4	0	0	4	0	0	0	0	0	0	4	0	4	4	4	4	4	0	4	4	0	0	0	0	0	0	4	4	0
755773	0	0	0	0	0	8	4	0	0	0	0	0	8	4	0	4	0	0	0	0	4	0	0	4	0	0	0	0	4	0	4	0	4	4	4	4	4	0	4	4	0	0	0	0	0	0	4	4	0
755774	0	0	0	0	0	8	4	0	0	0	0	0	8	4	0	4	0	0	0	0	4	0	0	4	0	0	0	0	4	0	4	0	4	4	4	4	4	0	4	4	0	0	0	0	0	0	4	4	0
755775	0	0	0	0	0	8	4	0	0	0	0	0	8	4	0	4	0	0	0	0	4	0	0	4	0	0	0	0	4	0	4	0	4	4	4	4	4	0	4	4	0	0	0	0	0	0	4	4	0
755776	0	0	0	0	0	8	4	0	0	0	0	0	8	4	0	4	0	0	0	0	4	0	0	4	0	0	0	0	4	0	4	0	4	4	4	4	4	0	4	4	0	0	0	0	0	0	0	4	0
755777	0	0	0	0	0	8	4	0	0	0	0	0	8	4	0	4	0	0	0	0	4	0	0	4	0	0	0	0	4	0	4	0	4	4	4	4	4	0	4	4	0	0	0	0	0	0	4	4	0
755778	0	0	0	0	0	8	4	0	0	0	0	0	8	4	0	4	0	0	0	0	4	0	0	4	0	0	0	0	4	0	4	0	4	4	4	4	4	0	4	4	0	0	0	0	0	0	4	4	0
755779	0	0	0	0	0	8	4	0	0	0	0	0	8	4	0	4	0	0	0	0	4	0	0	4	0	0	0	0	4	0	4	0	4	4	4	4	4	0	4	4	0	0	0	0	0	0	4	4	0
755780	0	0	0	0	0	8	4	0	0	0	0	0	8	4	0	4	0	0	0	0	4	0	0	4	0	0	0	0	4	0	4	0	4	4	4	4	4	0	4	4	0	0	0	0	0	0	4	4	0
755781	0	0	0	0	0	8	4	0	0	0	0	4	8	4	0	4	0	0	0	0	4	0	0	4	0	0	0	0	4	0	4	0	4	4	4	4	4	0	4	4	0	0	0	0	0	0	4	4	0
755782	0	0	0	0	0	8	4	0	0	0	0	4	8	4	0	4	0	0	0	0	4	0	0	4	0	0	0	0	4	0	4	0	4	4	4	0	4	0	4	4	0	0	0	0	0	0	4	4	0
755783	0	0	0	0	0	8	4	0	0	0	0	4	8	4	0	4	0	0	0	0	4	0	0	4	0	0	0	0	4	0	4	0	4	4	4	0	4	0	4	4	0	0	0	0	0	0	4	4	0
755784	0	0	0	0	0	8	4	0	0	0	0	4	8	4	0	4	0	0	0	0	4	0	0	4	0	0	0	0	4	0	4	0	4	4	4	0	4	0	4	4	0	0	0	0	0	0	4	4	0
755785	0	0	0	0	0	8	4	0	0	0	0	4	8	4	0	4	0	0	0	0	4	0	0	4	0	0	0	0	4	0	4	0	4	4	4	0	4	0	4	4	0	0	0	0	0	0	4	4	0
755786	0	0	0	0	0	8	0	0	0	0	0	4	8	4	0	4	0	0	0	0	4	0	0	4	0	0	0	0	4	0	0	0	4	4	4	0	4	0	4	4	0	0	0	0	0	0	4	4	0
755787	0	0	0	0	0	8	0	0	0	0	0	4	8	4	0	4	0	0	0	0	4	0	0	4	0	0	0	0	4	0	0	0	4	4	4	0	4	0	4	4	0	0	0	0	0	0	4	4	0
755788	0	0	0	0	0	8	0	0	0	0	0	4	8	4	0	4	0	0	0	0	4	0	0	4	0	0	0	0	4	0	0	0	4	4	4	0	4	0	4	4	0	0	0	0	0	0	4	4	0
755789	0	0	0	0	0	8	0	0	0	0	0	4	8	4	0	4	0	0	0	0	4	0	0	4	0	0	0	0	4	0	0	0	4	4	4	0	4	0	4	4	0	0	0	0	0	0	4	4	0
755790	0	0	0	0	0	8	0	0	0	0	0	4	8	4	0	4	0	0	0	0	4	0	0	4	0	0	0	0	4	0	0	0	4	4	4	0	4	0	4	4	0	0	0	0	0	0	4	4	0
755791	0	0	0	0	0	8	0	0	0	0	0	4	8	4	0	4	0	0	0	0	4	0	0	4	0	0	0	0	4	0	0	0	4	4	4	0	4	0	4	4	0	0	0	0	0	0	4	4	0
755792	0	0	0	0	0	8	0	0	0	0	0	4	8	4	0	4	0	0	0	0	4	0	0	4	0	0	0	0	4	0	0	0	4	4	4	0	4	0	4	4	0	0	0	0	0	0	4	4	0
755793	0	0	0	0	0	8	0	0	0	0	0	4	8	4	0	4	0	0	0	0	4	0	0	4	0	0	0	0	4	0	0	0	4	4	4	0	4	0	4	4	0	0	0	0	0	0	4	4	0
755794	0	0	0	0	0	8	0	0	0	0	0	4	8	4	0	4	0	0	0	0	4	0	0	4	0	0	0	0	4	0	0	0	4	4	4	0	4	0	4	4	0	0	0	0	0	0	4	4	0
755795	0	0	0	0	0	8	0	0	0	0	0	4	8	4	0	4	0	0	0	0	4	0	0	4	0	0	0	0	4	0	0	0	4	4	4	0	4	0	4	4	0	0	0	0	0	0	4	4	0
756482	0	0	0	0	0	8	4	0	0	0	0	0	8	4	0	4	0	0	0	0	0	0	0	4	0	0	0	0	0	0	0	0	4	0	0	4	4	0	0	4	0	0	0	0	0	0	0	4	0
756483	0	0	0	0	0	8	4	0	0	0	0	0	8	4	0	4	0	0	0	0	4	0	0	4	0	0	0	0	0	0	0	0	4	0	0	4	4	0	0	4	0	0	0	0	0	0	0	4	0
756484	0	0	0	0	0	8	4	0	0	0	0	0	8	4	0	4	0	0	0	0	4	0	0	4	0	0	0	0	0	0	0	0	4	0	0	4	4	0	0	4	0	0	0	0	0	0	0	4	0
756485	0	0	0	0	0	8	4	0	0	0	0	0	8	4	0	4	0	0	0	0	4	0	0	4	0	0	0	0	0	0	0	0	4	0	0	4	4	0	0	4	0	0	0	0	0	0	0	4	0
756486	0	0	0	0	0	8	4	0	0	0	0	0	8	4	0	4	0	0	0	0	4	0	0	4	0	0	0	0	0	0	0	0	4	0	0	4	4	0	0	4	0	0	0	0	0	0	0	4	0
756487	0	0	0	0	0	8	4	0	0	0	0	0	8	4	0	4	0	0	0	0	4	0	0	4	0	0	0	0	0	0	0	0	4	0	0	4	4	0	0	4	0	0	0	0	0	0	0	4	0
756488	0	0	0	0	0	8	4	0	0	0	0	0	8	4	0	4	0	0	0	0	4	0	0	4	0	0	0	0	0	0	0	0	4	0	0	4	4	0	0	4	0	0	0	0	0	0	0	4	0
756489	0	0	0	0	0	8	4	0	0	0	0	0	8	4	0	4	0	0	0	0	4	0	0	4	0	0	0	0	0	0	0	0	4	0	0	4	4	0	0	4	0	0	0	0	0	0	0	4	0
756490	0	0	0	0	0	8	4	0	0	0	0	0	8	4	0	4	0	0	0	0	4	0	0	4	0	0	0	0	0	0	4	0	4	0	0	4	4	0	0	4	0	0	0	0	0	0	0	4	0
756491	0	0	0	0	0	8	4	0	0	0	0	0	8	4	0	4	0	0	0	0	4	0	0	4	0	0	0	0	0	0	4	0	4	0	0	4	4	0	0	4	0	0	0	0	0	0	0	4	0
756492	0	0	0	0	0	8	4	0	0	0	0	0	8	4	0	4	0	0	0	0	4	0	0	4	0	0	0	0	0	0	4	0	4	4	0	4	4	0	4	4	0	0	0	0	0	0	0	4	0
756493	0	0	0	0	0	8	4	0	0	0	0	4	8	4	0	4	0	0	0	0	4	0	0	4	0	0	0	0	4	0	4	0	4	4	4	4	4	0	4	4	0	0	0	0	0	0	4	4	0
756494	0	0	0	0	0	8	4	0	0	0	0	0	8	4	0	4	0	0	0	0	4	0	0	4	0	0	0	0	4	0	4	0	4	4	4	4	4	0	4	4	0	0	0	0	0	0	4	4	0
756495	0	0	0	0	0	8	4	0	0	0	0	0	8	4	0	4	0	0	0	0	4	0	0	4	0	0	0	0	4	0	4	0	4	4	4	4	4	0	4	4	0	0	0	0	0	0	4	4	0
756496	0	0	0	0	0	8	4	0	0	0	0	0	8	4	0	4	0	0	0	0	4	0	0	4	0	0	0	0	4	0	4	0	4	4	4	4	4	0	4	4	0	0	0	0	0	0	4	4	0
756497	0	0	0	0	0	8	4	0	0	0	0	0	8	4	0	4	0	0	0	0	4	0	0	4	0	0	0	0	4	0	4	0	4	4	4	4	4	0	4	4	0	0	0	0	0	0	4	4	0
756498	0	0	0	0	0	8	4	0	0	0	0	0	8	4	0	4	0	0	0	0	4	0	0	4	0	0	0	0	4	0	4	0	4	4	4	4	4	0	4	4	0	0	0	0	0	0	4	4	0
756499	0	0	0	0	0	8	4	0	0	0	0	0	8	4	0	4	0	0	0	0	4	0	0	4	0	0	0	0	4	0	4	0	4	4	4	4	4	0	4	4	0	0	0	0	0	0	4	4	0
756500	0	0	0	0	0	8	4	0	0	0	0	0	8	4	0	4	0	0	0	0	4	0	0	4	0	0	0	0	4	0	4	0	4	4	4	4	4	0	4	4	0	0	0	0	0	0	4	4	0
756501	0	0	0	0	0	8	4	0	0	0	0	0	8	4	0	4	0	0	0	0	4	0	0	4	0	0	0	0	4	0	4	0	4	4	4	0	4	0	4	4	0	0	0	0	0	0	4	4	0
756502	0	0	0	0	0	8	4	0	0	0	0	4	8	4	0	4	0	0	0	0	4	0	0	4	0	0	0	0	4	0	4	0	4	4	4	0	4	0	4	4	0	0	0	0	0	0	4	4	0
756503	0	0	0	0	0	8	4	0	0	0	0	4	8	4	0	4	0	0	0	0	4	0	0	4	0	0	0	0	4	0	4	0	4	4	4	0	4	0	4	4	0	0	0	0	0	0	4	4	0
756504	0	0	0	0	0	8	4	0	0	0	0	4	8	4	0	4	0	0	0	0	4	0	0	4	0	0	0	0	4	0	4	0	4	4	4	0	4	0	4	4	0	0	0	0	0	0	4	4	0
756505	0	0	0	0	0	8	4	0	0	0	0	4	8	4	0	4	0	0	0	0	4	0	0	4	0	0	0	0	4	0	4	0	4	4	4	0	4	0	4	4	0	0	0	0	0	0	4	4	0
756506	0	0	0	0	0	8	4	0	0	0	0	4	8	4	0	4	0	0	0	0	4	0	0	4	0	0	0	0	4	0	0	0	4	4	4	0	4	0	4	4	0	0	0	0	0	0	4	4	0
756509	0	0	0	0	0	8	0	0	0	0	0	4	8	4	0	4	0	0	0	0	4	0	0	4	0	0	0	0	4	0	0	0	4	4	4	0	4	0	4	4	0	0	0	0	0	0	4	4	0
756510	0	0	0	0	0	8	0	0	0	0	0	4	8	4	0	4	0	0	0	0	4	0	0	4	0	0	0	0	4	0	0	0	4	4	4	0	4	0	4	4	0	0	0	0	0	0	4	4	0
756511	0	0	0	0	0	8	0	0	0	0	0	4	8	4	0	4	0	0	0	0	4	0	0	4	0	0	0	0	4	0	0	0	4	4	4	0	4	0	4	4	0	0	0	0	0	0	4	4	0
756512	0	0	0	0	0	8	0	0	0	0	0	4	8	4	0	4	0	0	0	0	4	0	0	4	0	0	0	0	4	0	0	0	4	4	4	0	4	0	4	4	0	0	0	0	0	0	4	4	0
756513	0	0	0	0	0	8	0	0	0	0	0	4	8	4	0	4	0	0	0	0	4	0	0	4	0	0	0	0	4	0	0	0	4	4	4	0	4	0	4	4	0	0	0	0	0	0	4	4	0
756514	0	0	0	0	0	8	0	0	0	0	0	4	8	4	0	4	0	0	0	0	4	0	0	4	0	0	0	0	4	0	0	0	4	4	4	0	4	0	4	4	0	0	0	0	0	0	4	4	0
756515	0	0	0	0	0	8	0	0	0	0	0	4	8	4	0	4	0	0	0	0	4	0	0	4	0	0	0	0	4	0	0	0	4	4	4	0	4	0	4	4	0	0	0	0	0	0	4	4	0
757202	0	0	0	0	0	8	4	0	0	0	0	0	8	4	0	4	0	0	0	0	0	0	0	4	0	0	0	0	0	0	0	0	4	0	0	4	4	0	0	4	0	0	0	0	0	0	0	4	0
757203	0	0	0	0	0	8	4	0	0	0	0	0	8	4	0	4	0	0	0	0	4	0	0	4	0	0	0	0	0	0	0	0	4	0	0	4	4	0	0	4	0	0	0	0	0	0	0	4	0
757204	0	0	0	0	0	8	4	0	0	0	0	0	8	4	0	4	0	0	0	0	4	0	0	4	0	0	0	0	0	0	0	0	4	0	0	4	4	0	0	4	0	0	0	0	0	0	0	4	0
757205	0	0	0	0	0	8	4	0	0	0	0	0	8	4	0	4	0	0	0	0	4	0	0	4	0	0	0	0	0	0	0	0	4	0	0	4	4	0	0	4	0	0	0	0	0	0	0	4	0
757206	0	0	0	0	0	8	4	0	0	0	0	0	8	4	0	4	0	0	0	0	4	0	0	4	0	0	0	0	0	0	0	0	4	0	0	4	4	0	0	4	0	0	0	0	0	0	0	4	0
757207	0	0	0	0	0	8	4	0	0	0	0	0	8	4	0	4	0	0	0	0	4	0	0	4	0	0	0	0	0	0	0	0	4	0	0	4	4	0	0	4	0	0	0	0	0	0	0	4	0
757208	0	0	0	0	0	8	4	0	0	0	0	0	8	4	0	4	0	0	0	0	4	0	0	4	0	0	0	0	0	0	0	0	4	0	0	4	4	0	0	4	0	0	0	0	0	0	0	4	0
757209	0	0	0	0	0	8	4	0	0	0	0	0	8	4	0	4	0	0	0	0	4	0	0	4	0	0	0	0	0	0	0	0	4	0	0	4	4	0	0	4	0	0	0	0	0	0	0	4	0
757210	0	0	0	0	0	8	4	0	0	0	0	0	8	4	0	4	0	0	0	0	4	0	0	4	0	0	0	0	0	0	0	0	4	0	0	4	4	0	0	4	0	0	0	0	0	0	0	4	0
757211	0	0	0	0	0	8	4	0	0	0	0	0	8	4	0	4	0	0	0	0	4	0	0	4	0	0	0	0	0	0	4	0	4	0	0	4	4	0	0	4	0	0	0	0	0	0	0	4	0
757212	0	0	0	0	0	8	4	0	0	0	0	0	8	4	0	4	0	0	0	0	4	0	0	4	0	0	0	0	0	0	4	0	4	0	0	4	4	0	4	4	0	0	0	0	0	0	0	4	0
757213	0	0	0	0	0	8	4	0	0	0	0	4	8	4	0	4	0	0	0	0	4	0	0	4	0	0	0	0	4	0	4	0	4	4	0	4	4	0	4	4	0	0	0	0	0	0	0	4	0
757214	0	0	0	0	0	8	4	0	0	0	0	4	8	4	0	4	0	0	0	0	4	0	0	4	0	0	0	0	4	0	4	0	4	4	4	4	4	0	4	4	0	0	0	0	0	0	4	4	0
757215	0	0	0	0	0	8	4	0	0	0	0	0	8	4	0	4	0	0	0	0	4	0	0	4	0	0	0	0	4	0	4	0	4	4	4	4	4	0	4	4	0	0	0	0	0	0	4	4	0
757216	0	0	0	0	0	8	4	0	0	0	0	0	8	4	0	4	0	0	0	0	4	0	0	4	0	0	0	0	4	0	4	0	4	4	4	4	4	0	4	4	0	0	0	0	0	0	4	4	0
757217	0	0	0	0	0	8	4	0	0	0	0	0	8	4	0	4	0	0	0	0	4	0	0	4	0	0	0	0	4	0	4	0	4	4	4	4	4	0	4	4	0	0	0	0	0	0	4	4	0
757218	0	0	0	0	0	8	4	0	0	0	0	0	8	4	0	4	0	0	0	0	4	0	0	4	0	0	0	0	4	0	4	0	4	4	4	4	4	0	4	4	0	0	0	0	0	0	4	4	0
757219	0	0	0	0	0	8	4	0	0	0	0	0	8	4	0	4	0	0	0	0	4	0	0	4	0	0	0	0	4	0	4	0	4	4	4	4	4	0	4	4	0	0	0	0	0	0	4	4	0
757220	0	0	0	0	0	8	4	0	0	0	0	0	8	4	0	4	0	0	0	0	4	0	0	4	0	0	0	0	4	0	4	0	4	4	4	4	4	0	4	4	0	0	0	0	0	0	4	4	0
757221	0	0	0	0	0	8	4	0	0	0	0	0	8	4	0	4	0	0	0	0	4	0	0	4	0	0	0	0	4	0	4	0	4	4	4	0	4	0	4	4	0	0	0	0	0	0	4	4	0
757222	0	0	0	0	0	8	4	0	0	0	0	4	8	4	0	4	0	0	0	0	4	0	0	4	0	0	0	0	4	0	4	0	4	4	4	0	4	0	4	4	0	0	0	0	0	0	4	4	0
757223	0	0	0	0	0	8	4	0	0	0	0	4	8	4	0	4	0	0	0	0	4	0	0	4	0	0	0	0	4	0	4	0	4	4	4	0	4	0	4	4	0	0	0	0	0	0	4	4	0
757224	0	0	0	0	0	8	4	0	0	0	0	4	8	4	0	4	0	0	0	0	4	0	0	4	0	0	0	0	4	0	4	0	4	4	4	0	4	0	4	4	0	0	0	0	0	0	4	4	0
757225	0	0	0	0	0	8	4	0	0	0	0	4	8	4	0	4	0	0	0	0	4	0	0	4	0	0	0	0	4	0	4	0	4	4	4	0	4	0	4	4	0	0	0	0	0	0	4	4	0
757229	0	0	0	0	0	8	0	0	0	0	0	4	8	4	0	4	0	0	0	0	4	0	0	4	0	0	0	0	4	0	0	0	4	4	4	0	4	0	4	4	0	0	0	0	0	0	4	4	0
757230	0	0	0	0	0	8	0	0	0	0	0	4	8	4	0	4	0	0	0	0	4	0	0	4	0	0	0	0	4	0	0	0	4	4	4	0	4	0	4	4	0	0	0	0	0	0	4	4	0
757231	0	0	0	0	0	8	0	0	0	0	0	4	8	4	0	4	0	0	0	0	4	0	0	4	0	0	0	0	4	0	0	0	4	4	4	0	4	0	4	4	0	0	0	0	0	0	4	4	0
757232	0	0	0	0	0	8	0	0	0	0	0	4	8	4	0	4	0	0	0	0	4	0	0	4	0	0	0	0	4	0	0	0	4	4	4	0	4	0	4	4	0	0	0	0	0	0	4	4	0
757233	0	0	0	0	0	8	0	0	0	0	0	4	8	4	0	4	0	0	0	0	4	0	0	4	0	0	0	0	4	0	0	0	4	4	4	0	4	0	4	4	0	0	0	0	0	0	4	4	0
757234	0	0	0	0	0	8	0	0	0	0	0	4	8	4	0	4	0	0	0	0	4	0	0	4	0	0	0	0	4	0	0	0	4	4	4	0	4	0	4	4	0	0	0	0	0	0	4	4	0
757235	0	0	0	0	0	8	0	0	0	0	0	4	8	4	0	4	0	0	0	0	4	0	0	4	0	0	0	0	4	0	0	0	4	4	4	0	4	0	4	4	0	0	0	0	0	0	4	4	0
757922	0	0	0	0	0	8	4	0	0	0	0	0	8	4	0	4	0	0	0	0	0	0	0	4	0	0	0	0	0	0	0	0	4	0	0	4	4	0	0	4	0	0	0	0	0	0	0	4	0
757923	0	0	0	0	0	8	4	0	0	0	0	0	8	4	0	4	0	0	0	0	4	0	0	4	0	0	0	0	0	0	0	0	4	0	0	4	4	0	0	4	0	0	0	0	0	0	0	4	0
757924	0	0	0	0	0	8	4	0	0	0	0	0	8	4	0	4	0	0	0	0	4	0	0	4	0	0	0	0	0	0	0	0	4	0	0	4	4	0	0	4	0	0	0	0	0	0	0	4	0
757925	0	0	0	0	0	8	4	0	0	0	0	0	8	4	0	4	0	0	0	0	4	0	0	4	0	0	0	0	0	0	0	0	4	0	0	4	4	0	0	4	0	0	0	0	0	0	0	4	0
757926	0	0	0	0	0	8	4	0	0	0	0	0	8	4	0	4	0	0	0	0	4	0	0	4	0	0	0	0	0	0	0	0	4	0	0	4	4	0	0	4	0	0	0	0	0	0	0	4	0
757927	0	0	0	0	0	8	4	0	0	0	0	0	8	4	0	4	0	0	0	0	4	0	0	4	0	0	0	0	0	0	0	0	4	0	0	4	4	0	0	4	0	0	0	0	0	0	0	4	0
757928	0	0	0	0	0	8	4	0	0	0	0	0	8	4	0	4	0	0	0	0	4	0	0	4	0	0	0	0	0	0	0	0	4	0	0	4	4	0	0	4	0	0	0	0	0	0	0	4	0
757929	0	0	0	0	0	8	4	0	0	0	0	0	8	4	0	4	0	0	0	0	4	0	0	4	0	0	0	0	0	0	0	0	4	0	0	4	4	0	0	4	0	0	0	0	0	0	0	4	0
757930	0	0	0	0	0	8	4	0	0	0	0	0	8	4	0	4	0	0	0	0	4	0	0	4	0	0	0	0	0	0	0	0	4	0	0	4	4	0	0	4	0	0	0	0	0	0	0	4	0
757931	0	0	0	0	0	8	4	0	0	0	0	0	8	4	0	4	0	0	0	0	4	0	0	4	0	0	0	0	0	0	4	0	4	0	0	4	4	0	0	4	0	0	0	0	0	0	0	4	0
757932	0	0	0	0	0	8	4	0	0	0	0	4	8	4	0	4	0	0	0	0	4	0	0	4	0	0	0	0	0	0	4	0	4	0	0	4	4	0	0	4	0	0	0	0	0	0	0	4	0
757933	0	0	0	0	0	8	4	0	0	0	0	4	8	4	0	4	0	0	0	0	4	0	0	4	0	0	0	0	4	0	4	0	4	0	0	4	4	0	4	4	0	0	0	0	0	0	0	4	0
757934	0	0	0	0	0	8	4	0	0	0	0	0	8	4	0	4	0	0	0	0	4	0	0	4	0	0	0	0	4	0	4	0	4	4	0	4	4	0	4	4	0	0	0	0	0	0	0	4	0
757935	0	0	0	0	0	8	4	0	0	0	0	0	8	4	0	4	0	0	0	0	4	0	0	4	0	0	0	0	4	0	4	0	4	4	4	4	4	0	4	4	0	0	0	0	0	0	4	4	0
757936	0	0	0	0	0	8	4	0	0	0	0	0	8	4	0	4	0	0	0	0	4	0	0	4	0	0	0	0	4	0	4	0	4	4	4	4	4	0	4	4	0	0	0	0	0	0	4	4	0
757937	0	0	0	0	0	8	4	0	0	0	0	0	8	4	0	4	0	0	0	0	4	0	0	4	0	0	0	0	4	0	4	0	4	4	4	4	4	0	4	4	0	0	0	0	0	0	4	4	0
757938	0	0	0	0	0	8	4	0	0	0	0	0	8	4	0	4	0	0	0	0	4	0	0	4	0	0	0	0	4	0	4	0	4	4	4	4	4	0	4	4	0	0	0	0	0	0	4	4	0
757939	0	0	0	0	0	8	4	0	0	0	0	0	8	4	0	4	0	0	0	0	4	0	0	4	0	0	0	0	4	0	4	0	4	4	4	4	4	0	4	4	0	0	0	0	0	0	4	4	0
757940	0	0	0	0	0	8	4	0	0	0	0	0	8	4	0	4	0	0	0	0	4	0	0	4	0	0	0	0	4	0	4	0	4	4	4	4	4	0	4	4	0	0	0	0	0	0	4	4	0
757941	0	0	0	0	0	8	4	0	0	0	0	0	8	4	0	4	0	0	0	0	4	0	0	4	0	0	0	0	4	0	4	0	4	4	4	0	4	0	4	4	0	0	0	0	0	0	4	4	0
757942	0	0	0	0	0	8	4	0	0	0	0	0	8	4	0	4	0	0	0	0	4	0	0	4	0	0	0	0	4	0	4	0	4	4	4	0	4	0	4	4	0	0	0	0	0	0	4	4	0
757943	0	0	0	0	0	8	4	0	0	0	0	4	8	4	0	4	0	0	0	0	4	0	0	4	0	0	0	0	4	0	4	0	4	4	4	0	4	0	4	4	0	0	0	0	0	0	4	4	0
757944	0	0	0	0	0	8	4	0	0	0	0	4	8	4	0	4	0	0	0	0	4	0	0	4	0	0	0	0	4	0	4	0	4	4	4	0	4	0	4	4	0	0	0	0	0	0	4	4	0
757945	0	0	0	0	0	8	4	0	0	0	0	4	8	4	0	4	0	0	0	0	4	0	0	4	0	0	0	0	4	0	4	0	4	4	4	0	4	0	4	4	0	0	0	0	0	0	4	4	0
757949	0	0	0	0	0	8	0	0	0	0	0	4	8	4	0	4	0	0	0	0	4	0	0	4	0	0	0	0	4	0	0	0	4	4	4	0	4	0	4	4	0	0	0	0	0	0	4	4	0
757950	0	0	0	0	0	8	0	0	0	0	0	4	8	4	0	4	0	0	0	0	4	0	0	4	0	0	0	0	4	0	0	0	4	4	4	0	4	0	4	4	0	0	0	0	0	0	4	4	0
757951	0	0	0	0	0	8	0	0	0	0	0	4	8	4	0	4	0	0	0	0	4	0	0	4	0	0	0	0	4	0	0	0	4	4	4	0	4	0	4	4	0	0	0	0	0	0	4	4	0
757952	0	0	0	0	0	8	0	0	0	0	0	4	8	4	0	4	0	0	0	0	4	0	0	4	0	0	0	0	4	0	0	0	4	4	4	0	4	0	4	4	0	0	0	0	0	0	4	4	0
757953	0	0	0	0	0	8	0	0	0	0	0	4	8	4	0	4	0	0	0	0	4	0	0	4	0	0	0	0	4	0	0	0	4	4	4	0	4	0	4	4	0	0	0	0	0	0	4	4	0
757954	0	0	0	0	0	8	0	0	0	0	0	4	8	4	0	4	0	0	0	0	4	0	0	4	0	0	0	0	4	0	0	0	4	4	4	0	4	0	4	4	0	0	0	0	0	0	4	4	0
757955	0	0	0	0	0	8	0	0	0	0	0	4	8	4	0	4	0	0	0	0	4	0	0	4	0	0	0	0	4	0	0	0	4	4	4	0	4	0	4	4	0	0	0	0	0	0	4	4	0
757957	0	0	0	0	0	8	0	0	0	0	0	4	8	4	0	4	0	0	0	0	4	0	0	4	0	0	0	0	4	0	4	0	4	4	4	0	4	0	4	4	0	0	0	0	0	0	4	4	0
757958	0	0	0	0	0	8	0	0	0	0	0	4	8	4	0	4	0	0	0	0	4	0	0	4	0	0	0	0	4	0	4	0	4	4	4	0	4	0	4	4	0	0	0	0	0	0	4	4	0
758642	0	0	0	0	0	8	4	0	0	0	0	0	8	4	0	4	0	0	0	0	0	0	0	4	0	0	0	0	0	0	0	0	4	0	0	4	4	0	0	4	0	0	0	0	0	0	0	4	0
758643	0	0	0	0	0	8	4	0	0	0	0	0	8	4	0	4	0	0	0	0	4	0	0	4	0	0	0	0	0	0	0	0	4	0	0	4	4	0	0	4	0	0	0	0	0	0	0	4	0
758644	0	0	0	0	0	8	4	0	0	0	0	0	8	4	0	4	0	0	0	0	4	0	0	4	0	0	0	0	0	0	0	0	4	0	0	4	4	0	0	4	0	0	0	0	0	0	0	4	0
758645	0	0	0	0	0	8	4	0	0	0	0	0	8	4	0	4	0	0	0	0	4	0	0	4	0	0	0	0	0	0	0	0	4	0	0	4	4	0	0	4	0	0	0	0	0	0	0	4	0
758646	0	0	0	0	0	8	4	0	0	0	0	0	8	4	0	4	0	0	0	0	4	0	0	4	0	0	0	0	0	0	0	0	4	0	0	4	4	0	0	4	0	0	0	0	0	0	0	4	0
758647	0	0	0	0	0	8	4	0	0	0	0	0	8	4	0	4	0	0	0	0	4	0	0	4	0	0	0	0	0	0	0	0	4	0	0	4	4	0	0	4	0	0	0	0	0	0	0	4	0
758648	0	0	0	0	0	8	4	0	0	0	0	0	8	4	0	4	0	0	0	0	4	0	0	4	0	0	0	0	0	0	0	0	4	0	0	4	4	0	0	4	0	0	0	0	0	0	0	4	0
758649	0	0	0	0	0	8	4	0	0	0	0	0	8	4	0	4	0	0	0	0	4	0	0	4	0	0	0	0	0	0	0	0	4	0	0	4	4	0	0	4	0	0	0	0	0	0	0	4	0
758650	0	0	0	0	0	8	4	0	0	0	0	0	8	4	0	4	0	0	0	0	4	0	0	4	0	0	0	0	0	0	0	0	4	0	0	4	4	0	0	4	0	0	0	0	0	0	0	4	0
758651	0	0	0	0	0	8	4	0	0	0	0	0	8	4	0	4	0	0	0	0	4	0	0	4	0	0	0	0	0	0	0	0	4	0	0	4	4	0	0	4	0	0	0	0	0	0	0	4	0
758652	0	0	0	0	0	8	4	0	0	0	0	0	8	4	0	4	0	0	0	0	4	0	0	4	0	0	0	0	0	0	4	0	4	0	0	4	4	0	0	4	0	0	0	0	0	0	0	4	0
758653	0	0	0	0	0	8	4	0	0	0	0	4	8	4	0	4	0	0	0	0	4	0	0	4	0	0	0	0	4	0	4	0	4	0	0	4	4	0	4	4	0	0	0	0	0	0	0	4	0
758654	0	0	0	0	0	8	4	0	0	0	0	0	8	4	0	4	0	0	0	0	4	0	0	4	0	0	0	0	4	0	4	0	4	0	0	4	4	0	4	4	0	0	0	0	0	0	0	4	0
758655	0	0	0	0	0	8	4	0	0	0	0	0	8	4	0	4	0	0	0	0	4	0	0	4	0	0	0	0	4	0	4	0	4	4	0	4	4	0	4	4	0	0	0	0	0	0	0	4	0
758656	0	0	0	0	0	8	4	0	0	0	0	0	8	4	0	4	0	0	0	0	4	0	0	4	0	0	0	0	4	0	4	0	4	4	4	4	4	0	4	4	0	0	0	0	0	0	4	4	0
758657	0	0	0	0	0	8	4	0	0	0	0	0	8	4	0	4	0	0	0	0	4	0	0	4	0	0	0	0	4	0	4	0	4	4	4	4	4	0	4	4	0	0	0	0	0	0	4	4	0
758658	0	0	0	0	0	8	4	0	0	0	0	0	8	4	0	4	0	0	0	0	4	0	0	4	0	0	0	0	4	0	4	0	4	4	4	4	4	0	4	4	0	0	0	0	0	0	4	4	0
758659	0	0	0	0	0	8	4	0	0	0	0	0	8	4	0	4	0	0	0	0	4	0	0	4	0	0	0	0	4	0	4	0	4	4	4	4	4	0	4	4	0	0	0	0	0	0	4	4	0
758660	0	0	0	0	0	8	4	0	0	0	0	0	8	4	0	4	0	0	0	0	4	0	0	4	0	0	0	0	4	0	4	0	4	4	4	4	4	0	4	4	0	0	0	0	0	0	4	4	0
758661	0	0	0	0	0	8	4	0	0	0	0	0	8	4	0	4	0	0	0	0	4	0	0	4	0	0	0	0	4	0	4	0	4	4	4	4	4	0	4	4	0	0	0	0	0	0	4	4	0
758662	0	0	0	0	0	8	4	0	0	0	0	0	8	4	0	4	0	0	0	0	4	0	0	4	0	0	0	0	4	0	4	0	4	4	4	0	4	0	4	4	0	0	0	0	0	0	4	4	0
758663	0	0	0	0	0	8	4	0	0	0	0	4	8	4	0	4	0	0	0	0	4	0	0	4	0	0	0	0	4	0	4	0	4	4	4	0	4	0	4	4	0	0	0	0	0	0	4	4	0
758664	0	0	0	0	0	8	4	0	0	0	0	4	8	4	0	4	0	0	0	0	4	0	0	4	0	0	0	0	4	0	4	0	4	4	4	0	4	0	4	4	0	0	0	0	0	0	4	4	0
758665	0	0	0	0	0	8	4	0	0	0	0	4	8	4	0	4	0	0	0	0	4	0	0	4	0	0	0	0	4	0	4	0	4	4	4	0	4	0	4	4	0	0	0	0	0	0	4	4	0
758669	0	0	0	0	0	8	0	0	0	0	0	4	8	4	0	4	0	0	0	0	4	0	0	4	0	0	0	0	4	0	0	0	4	4	4	0	4	0	4	4	0	0	0	0	0	0	4	4	0
758670	0	0	0	0	0	8	0	0	0	0	0	4	8	4	0	4	0	0	0	0	4	0	0	4	0	0	0	0	4	0	0	0	4	4	4	0	4	0	4	4	0	0	0	0	0	0	4	4	0
758671	0	0	0	0	0	8	0	0	0	0	0	4	8	4	0	4	0	0	0	0	4	0	0	4	0	0	0	0	4	0	0	0	4	4	4	0	4	0	4	4	0	0	0	0	0	0	4	4	0
758672	0	0	0	0	0	8	0	0	0	0	0	4	8	4	0	4	0	0	0	0	4	0	0	4	0	0	0	0	4	0	0	0	4	4	4	0	4	0	4	4	0	0	0	0	0	0	4	4	0
758673	0	0	0	0	0	8	0	0	0	0	0	4	8	4	0	4	0	0	0	0	4	0	0	4	0	0	0	0	4	0	0	0	4	4	4	0	4	0	4	4	0	0	0	0	0	0	4	4	0
758674	0	0	0	0	0	8	0	0	0	0	0	4	8	4	0	4	0	0	0	0	4	0	0	4	0	0	0	0	4	0	0	0	4	4	4	0	4	0	4	4	0	0	0	0	0	0	4	4	0
758675	0	0	0	0	0	8	0	0	0	0	0	4	8	4	0	4	0	0	0	0	4	0	0	4	0	0	0	0	4	0	4	0	4	4	4	0	4	0	4	4	0	0	0	0	0	0	4	4	0
758676	0	0	0	0	0	8	0	0	0	0	0	4	8	4	0	4	0	0	0	0	4	0	0	4	0	0	0	0	4	0	4	0	4	4	4	0	4	0	4	4	0	0	0	0	0	0	4	4	0
758677	0	0	0	0	0	8	0	0	0	0	0	4	8	4	0	4	0	0	0	0	4	0	0	4	0	0	0	0	4	0	4	0	4	4	4	0	4	0	4	4	0	0	0	0	0	0	4	4	0
758678	0	0	0	0	0	8	0	0	0	0	0	4	8	4	0	0	0	0	0	0	4	0	0	4	0	0	0	0	4	0	4	0	4	4	4	0	4	0	4	4	0	0	0	0	0	0	4	4	0
758679	0	0	0	0	0	8	0	0	0	0	0	4	8	4	0	0	0	0	0	0	4	0	0	4	0	0	0	0	4	0	4	0	4	4	4	0	4	0	4	4	0	0	0	0	0	0	4	4	0
759362	0	0	0	0	0	8	4	0	0	0	0	0	8	4	0	4	0	0	0	0	4	0	0	4	0	0	0	0	0	0	0	0	4	0	0	4	4	0	0	4	0	0	0	0	0	0	0	4	0
759363	0	0	0	0	0	8	4	0	0	0	0	0	8	4	0	4	0	0	0	0	4	0	0	4	0	0	0	0	0	0	0	0	4	0	0	4	4	0	0	4	0	0	0	0	0	0	0	4	0
759364	0	0	0	0	0	8	4	0	0	0	0	0	8	4	0	4	0	0	0	0	4	0	0	4	0	0	0	0	0	0	0	0	4	0	0	4	4	0	0	4	0	0	0	0	0	0	0	4	0
759365	0	0	0	0	0	8	4	0	0	0	0	0	8	4	0	4	0	0	0	0	4	0	0	4	0	0	0	0	0	0	0	0	4	0	0	4	4	0	0	4	0	0	0	0	0	0	0	4	0
759366	0	0	0	0	0	8	4	0	0	0	0	0	8	4	0	4	0	0	0	0	4	0	0	4	0	0	0	0	0	0	0	0	4	0	0	4	4	0	0	4	0	0	0	0	0	0	0	4	0
759367	0	0	0	0	0	8	4	0	0	0	0	0	8	4	0	4	0	0	0	0	4	0	0	4	0	0	0	0	0	0	0	0	4	0	0	4	4	0	0	4	0	0	0	0	0	0	0	4	0
759368	0	0	0	0	0	8	4	0	0	0	0	0	8	4	0	4	0	0	0	0	4	0	0	4	0	0	0	0	0	0	0	0	4	0	0	4	4	0	0	4	0	0	0	0	0	0	0	4	0
759369	0	0	0	0	0	8	4	0	0	0	0	0	8	4	0	4	0	0	0	0	4	0	0	4	0	0	0	0	0	0	0	0	4	0	0	4	4	0	0	4	0	0	0	0	0	0	0	4	0
759370	0	0	0	0	0	8	4	0	0	0	0	0	8	4	0	4	0	0	0	0	4	0	0	4	0	0	0	0	0	0	0	0	4	0	0	4	4	0	0	4	0	0	0	0	0	0	0	4	0
759371	0	0	0	0	0	8	4	0	0	0	0	0	8	4	0	4	0	0	0	0	4	0	0	4	0	0	0	0	0	0	0	0	4	0	0	4	4	0	0	4	0	0	0	0	0	0	0	4	0
759372	0	0	0	0	0	8	4	0	0	0	0	0	8	4	0	4	0	0	0	0	4	0	0	4	0	0	0	0	0	0	0	0	4	0	0	4	4	0	0	4	0	0	0	0	0	0	0	4	0
759373	0	0	0	0	0	8	4	0	0	0	0	0	8	4	0	4	0	0	0	0	4	0	0	4	0	0	0	0	4	0	4	0	4	0	0	4	4	0	4	4	0	0	0	0	0	0	0	4	0
759374	0	0	0	0	0	8	4	0	0	0	0	0	8	4	0	4	0	0	0	0	4	0	0	4	0	0	0	0	4	0	4	0	4	0	0	4	4	0	4	4	0	0	0	0	0	0	0	4	0
759375	0	0	0	0	0	8	4	0	0	0	0	0	8	4	0	4	0	0	0	0	4	0	0	4	0	0	0	0	4	0	4	0	4	4	0	4	4	0	4	4	0	0	0	0	0	0	0	4	0
759376	0	0	0	0	0	8	4	0	0	0	0	0	8	4	0	4	0	0	0	0	4	0	0	4	0	0	0	0	4	0	4	0	4	4	0	4	4	0	4	4	0	0	0	0	0	0	4	4	0
759377	0	0	0	0	0	8	4	0	0	0	0	0	8	4	0	4	0	0	0	0	4	0	0	4	0	0	0	0	4	0	4	0	4	4	4	4	4	0	4	4	0	0	0	0	0	0	4	4	0
759378	0	0	0	0	0	8	4	0	0	0	0	0	8	4	0	4	0	0	0	0	4	0	0	4	0	0	0	0	4	0	4	0	4	4	4	4	4	0	4	4	0	0	0	0	0	0	4	4	0
759379	0	0	0	0	0	8	4	0	0	0	0	0	8	4	0	4	0	0	0	0	4	0	0	4	0	0	0	0	4	0	4	0	4	4	4	4	4	0	4	4	0	0	0	0	0	0	4	4	0
759380	0	0	0	0	0	8	4	0	0	0	0	0	8	4	0	4	0	0	0	0	4	0	0	4	0	0	0	0	4	0	4	0	4	4	4	4	4	0	4	4	0	0	0	0	0	0	4	4	0
759381	0	0	0	0	0	8	4	0	0	0	0	0	8	4	0	4	0	0	0	0	4	0	0	4	0	0	0	0	4	0	4	0	4	4	4	4	4	0	4	4	0	0	0	0	0	0	4	4	0
759382	0	0	0	0	0	8	4	0	0	0	0	0	8	4	0	4	0	0	0	0	4	0	0	4	0	0	0	0	4	0	4	0	4	4	4	0	4	0	4	4	0	0	0	0	0	0	4	4	0
759383	0	0	0	0	0	8	4	0	0	0	0	4	8	4	0	4	0	0	0	0	4	0	0	4	0	0	0	0	4	0	4	0	4	4	4	0	4	0	4	4	0	0	0	0	0	0	4	4	0
759384	0	0	0	0	0	8	4	0	0	0	0	4	8	4	0	4	0	0	0	0	4	0	0	4	0	0	0	0	4	0	4	0	4	4	4	0	4	0	4	4	0	0	0	0	0	0	4	4	0
759385	0	0	0	0	0	8	4	0	0	0	0	4	8	4	0	4	0	0	0	0	4	0	0	4	0	0	0	0	4	0	4	0	4	4	4	0	4	0	4	4	0	0	0	0	0	0	4	4	0
759388	0	0	0	0	0	8	4	0	0	0	0	4	8	4	0	4	0	0	0	0	4	0	0	4	0	0	0	0	4	0	4	0	4	4	4	0	4	0	4	4	0	0	0	0	0	0	4	4	0
759389	0	0	0	0	0	8	0	0	0	0	0	4	8	4	0	4	0	0	0	0	4	0	0	4	0	0	0	0	4	0	4	0	4	4	4	0	4	0	4	4	0	0	0	0	0	0	4	4	0
759390	0	0	0	0	0	8	0	0	0	0	0	4	8	4	0	4	0	0	0	0	4	0	0	4	0	0	0	0	4	0	4	0	4	4	4	0	4	0	4	4	0	0	0	0	0	0	4	4	0
759391	0	0	0	0	0	8	0	0	0	0	0	4	8	4	0	4	0	0	0	0	4	0	0	4	0	0	0	0	4	0	4	0	4	4	4	0	4	0	4	4	0	0	0	0	0	0	4	4	0
759392	0	0	0	0	0	8	0	0	0	0	0	4	8	4	0	4	0	0	0	0	4	0	0	4	0	0	0	0	4	0	4	0	4	4	4	0	4	0	4	4	0	0	0	0	0	0	4	4	0
759393	0	0	0	0	0	8	0	0	0	0	0	4	8	4	0	4	0	0	0	0	4	0	0	4	0	0	0	0	4	0	4	0	4	4	4	0	4	0	4	4	0	0	0	0	0	0	4	4	0
759394	0	0	0	0	0	8	0	0	0	0	0	4	8	4	0	4	0	0	0	0	4	0	0	4	0	0	0	0	4	0	4	0	4	4	4	0	4	0	4	4	0	0	0	0	0	0	4	4	0
759395	0	0	0	0	0	8	0	0	0	0	0	4	8	4	0	4	0	0	0	0	4	0	0	4	0	0	0	0	4	0	4	0	4	4	4	0	4	0	4	4	0	0	0	0	0	0	4	4	0
759396	0	0	0	0	0	8	0	0	0	0	0	4	8	4	0	0	0	0	0	0	4	0	0	4	0	0	0	0	4	0	4	0	4	4	4	0	4	0	4	4	0	0	0	0	0	0	4	4	0
759397	0	0	0	0	0	8	0	0	0	0	0	4	8	4	0	0	0	0	0	0	4	0	0	4	0	0	0	0	4	0	4	0	4	4	4	0	4	0	4	4	0	0	0	0	0	0	4	4	0
759398	0	0	0	0	0	8	0	0	0	0	0	4	8	4	0	0	0	0	0	0	4	0	0	4	0	0	0	0	4	0	4	0	4	4	4	0	4	0	4	4	0	0	0	0	0	0	4	4	0
759399	0	0	0	0	0	8	0	0	0	0	0	4	8	4	0	0	0	0	0	0	4	0	0	4	0	0	0	0	4	0	4	0	4	4	4	0	4	0	4	4	0	0	0	0	0	0	4	4	0
760081	0	0	0	0	0	8	4	0	0	0	0	0	8	4	0	4	0	0	0	0	0	0	0	4	0	0	0	0	0	0	0	0	4	0	0	4	4	0	0	4	0	0	0	0	0	0	0	4	0
760082	0	0	0	0	0	8	4	0	0	0	0	0	8	4	0	4	0	0	0	0	4	0	0	4	0	0	0	0	0	0	0	0	4	0	0	4	4	0	0	4	0	0	0	0	0	0	0	4	0
760083	0	0	0	0	0	8	4	0	0	0	0	0	8	4	0	4	0	0	0	0	4	0	0	4	0	0	0	0	0	0	0	0	4	0	0	4	4	0	0	4	0	0	0	0	0	0	0	4	0
760084	0	0	0	0	0	8	4	0	0	0	0	0	8	4	0	4	0	0	0	0	4	0	0	4	0	0	0	0	0	0	0	0	4	0	0	4	4	0	0	4	0	0	0	0	0	0	0	4	0
760085	0	0	0	0	0	8	4	0	0	0	0	0	8	4	0	4	0	0	0	0	4	0	0	4	0	0	0	0	0	0	0	0	4	0	0	4	4	0	0	4	0	0	0	0	0	0	0	4	0
760086	0	0	0	0	0	8	4	0	0	0	0	0	8	4	0	4	0	0	0	0	4	0	0	4	0	0	0	0	0	0	0	0	4	0	0	4	4	0	0	4	0	0	0	0	0	0	0	4	0
760087	0	0	0	0	0	8	4	0	0	0	0	0	8	4	0	4	0	0	0	0	4	0	0	4	0	0	0	0	0	0	0	0	4	0	0	4	4	0	0	4	0	0	0	0	0	0	0	4	0
760088	0	0	0	0	0	8	4	0	0	0	0	0	8	4	0	4	0	0	0	0	4	0	0	4	0	0	0	0	0	0	0	0	4	0	0	4	4	0	0	4	0	0	0	0	0	0	0	4	0
760089	0	0	0	0	0	8	4	0	0	0	0	0	8	4	0	4	0	0	0	0	4	0	0	4	0	0	0	0	0	0	0	0	4	0	0	4	4	0	0	4	0	0	0	0	0	0	0	4	0
760090	0	0	0	0	0	8	4	0	0	0	0	0	8	4	0	4	0	0	0	0	4	0	0	4	0	0	0	0	0	0	0	0	4	0	0	4	4	0	0	4	0	0	0	0	0	0	0	4	0
760091	0	0	0	0	0	8	4	0	0	0	0	0	8	4	0	4	0	0	0	0	4	0	0	4	0	0	0	0	0	0	0	0	4	0	0	4	4	0	0	4	0	0	0	0	0	0	0	4	0
760092	0	0	0	0	0	8	4	0	0	0	0	0	8	4	0	4	0	0	0	0	4	0	0	4	0	0	0	0	0	0	0	0	4	0	0	4	4	0	0	4	0	0	0	0	0	0	0	4	0
760093	0	0	0	0	0	8	4	0	0	0	0	0	8	4	0	4	0	0	0	0	4	0	0	4	0	0	0	0	0	0	4	0	4	0	0	4	4	0	0	4	0	0	0	0	0	0	0	4	0
760094	0	0	0	0	0	8	4	0	0	0	0	0	8	4	0	4	0	0	0	0	4	0	0	4	0	0	0	0	4	0	4	0	4	0	0	4	4	0	4	4	0	0	0	0	0	0	0	4	0
760095	0	0	0	0	0	8	4	0	0	0	0	0	8	4	0	4	0	0	0	0	4	0	0	4	0	0	0	0	4	0	4	0	4	0	0	4	4	0	4	4	0	0	0	0	0	0	0	4	0
760096	0	0	0	0	0	8	4	0	0	0	0	0	8	4	0	4	0	0	0	0	4	0	0	4	0	0	0	0	4	0	4	0	4	4	0	4	4	0	4	4	0	0	0	0	0	0	0	4	0
760097	0	0	0	0	0	8	4	0	0	0	0	0	8	4	0	4	0	0	0	0	4	0	0	4	0	0	0	0	4	0	4	0	4	4	4	4	4	0	4	4	0	0	0	0	0	0	4	4	0
760098	0	0	0	0	0	8	4	0	0	0	0	0	8	4	0	4	0	0	0	0	4	0	0	4	0	0	0	0	4	0	4	0	4	4	4	4	4	0	4	4	0	0	0	0	0	0	4	4	0
760099	0	0	0	0	0	8	4	0	0	0	0	0	8	4	0	4	0	0	0	0	4	0	0	4	0	0	0	0	4	0	4	0	4	4	4	4	4	0	4	4	0	0	0	0	0	0	4	4	0
760100	0	0	0	0	0	8	4	0	0	0	0	0	8	4	0	4	0	0	0	0	4	0	0	4	0	0	0	0	4	0	4	0	4	4	4	4	4	0	4	4	0	0	0	0	0	0	4	4	0
760101	0	0	0	0	0	8	4	0	0	0	0	0	8	4	0	4	0	0	0	0	4	0	0	4	0	0	0	0	4	0	4	0	4	4	4	4	4	0	4	4	0	0	0	0	0	0	4	4	0
760102	0	0	0	0	0	8	4	0	0	0	0	0	8	4	0	4	0	0	0	0	4	0	0	4	0	0	0	0	4	0	4	0	4	4	4	4	4	0	4	4	0	0	0	0	0	0	4	4	0
760103	0	0	0	0	0	8	4	0	0	0	0	4	8	4	0	4	0	0	0	0	4	0	0	4	0	0	0	0	4	0	4	0	4	4	4	0	4	0	4	4	0	0	0	0	0	0	4	4	0
760104	0	0	0	0	0	8	4	0	0	0	0	4	8	4	0	4	0	0	0	0	4	0	0	4	0	0	0	0	4	0	4	0	4	4	4	0	4	0	4	4	0	0	0	0	0	0	4	4	0
760105	0	0	0	0	0	8	4	0	0	0	0	4	8	4	0	4	0	0	0	0	4	0	0	4	0	0	0	0	4	0	4	0	4	4	4	0	4	0	4	4	0	0	0	0	0	0	4	4	0
760106	0	0	0	0	0	8	4	0	0	0	0	4	8	4	0	4	0	0	0	0	4	0	0	4	0	0	0	0	4	0	4	0	4	4	4	0	4	0	4	4	0	0	0	0	0	0	4	4	0
760107	0	0	0	0	0	8	4	0	0	0	0	4	8	4	0	4	0	0	0	0	4	0	0	4	0	0	0	0	4	0	4	0	4	4	4	0	4	0	4	4	0	0	0	0	0	0	4	4	0
760108	0	0	0	0	0	8	4	0	0	0	0	4	8	4	0	4	0	0	0	0	4	0	0	4	0	0	0	0	4	0	4	0	4	4	4	0	4	0	4	4	0	0	0	0	0	0	4	4	0
760109	0	0	0	0	0	8	0	0	0	0	0	4	8	4	0	4	0	0	0	0	4	0	0	4	0	0	0	0	4	0	4	0	4	4	4	0	4	0	4	4	0	0	0	0	0	0	4	4	0
760110	0	0	0	0	0	8	0	0	0	0	0	4	8	4	0	4	0	0	0	0	4	0	0	4	0	0	0	0	4	0	4	0	4	4	4	0	4	0	4	4	0	0	0	0	0	0	4	4	0
760111	0	0	0	0	0	8	0	0	0	0	0	4	8	4	0	4	0	0	0	0	4	0	0	4	0	0	0	0	4	0	4	0	4	4	4	0	4	0	4	4	0	0	0	0	0	0	4	4	0
760112	0	0	0	0	0	8	0	0	0	0	0	4	8	4	0	4	0	0	0	0	4	0	0	4	0	0	0	0	4	0	4	0	4	4	4	0	4	0	4	4	0	0	0	0	0	0	4	4	0
760113	0	0	0	0	0	8	0	0	0	0	0	4	8	4	0	4	0	0	0	0	4	0	0	4	0	0	0	0	4	0	4	0	4	4	4	0	4	0	4	4	0	0	0	0	0	0	4	4	0
760114	0	0	0	0	0	8	0	0	0	0	0	4	8	4	0	4	0	0	0	0	4	0	0	4	0	0	0	0	4	0	4	0	4	4	4	0	4	0	4	4	0	0	0	0	0	0	4	4	0
760115	0	0	0	0	0	8	0	0	0	0	0	4	8	4	0	0	0	0	0	0	4	0	0	4	0	0	0	0	4	0	4	0	4	4	4	0	4	0	4	4	0	0	0	0	0	0	4	4	0
760116	0	0	0	0	0	8	0	0	0	0	0	4	8	4	0	0	0	0	0	0	4	0	0	4	0	0	0	0	4	0	4	0	4	4	4	0	4	0	4	4	0	0	0	0	0	0	4	4	0
760117	0	0	0	0	0	8	0	0	0	0	0	4	8	4	0	0	0	0	0	0	4	0	0	4	0	0	0	0	4	0	4	0	4	4	4	0	4	0	4	4	0	0	0	0	0	0	4	4	0
760118	0	0	0	0	0	8	0	0	0	0	0	4	8	4	0	0	0	0	0	0	4	0	0	4	0	0	0	0	4	0	4	0	4	4	4	0	4	0	4	4	0	0	0	0	0	0	4	4	0
760119	0	0	0	0	0	8	0	0	0	0	0	4	8	4	0	0	0	0	0	0	4	0	0	4	0	0	0	0	4	0	4	0	4	4	4	0	4	0	4	4	0	0	0	0	0	0	4	4	0
760802	0	0	0	0	0	8	4	0	0	0	0	0	8	4	0	4	0	0	0	0	4	0	0	4	0	0	0	0	0	0	0	0	4	0	0	4	4	0	0	4	0	0	0	0	0	0	0	4	0
760803	0	0	0	0	0	8	4	0	0	0	0	0	8	4	0	4	0	0	0	0	4	0	0	4	0	0	0	0	0	0	0	0	4	0	0	4	4	0	0	4	0	0	0	0	0	0	0	4	0
760804	0	0	0	0	0	8	4	0	0	0	0	0	8	4	0	4	0	0	0	0	4	0	0	4	0	0	0	0	0	0	0	0	4	0	0	4	4	0	0	4	0	0	0	0	0	0	0	4	0
760805	0	0	0	0	0	8	4	0	0	0	0	0	8	4	0	4	0	0	0	0	4	0	0	4	0	0	0	0	0	0	0	0	4	0	0	4	4	0	0	4	0	0	0	0	0	0	0	4	0
760806	0	0	0	0	0	8	4	0	0	0	0	0	8	4	0	4	0	0	0	0	4	0	0	4	0	0	0	0	0	0	0	0	4	0	0	4	4	0	0	4	0	0	0	0	0	0	0	4	0
760807	0	0	0	0	0	8	4	0	0	0	0	0	8	4	0	4	0	0	0	0	4	0	0	4	0	0	0	0	0	0	0	0	4	0	0	4	4	0	0	4	0	0	0	0	0	0	0	4	0
760808	0	0	0	0	0	8	4	0	0	0	0	0	8	4	0	4	0	0	0	0	4	0	0	4	0	0	0	0	0	0	0	0	4	0	0	4	4	0	0	4	0	0	0	0	0	0	0	4	0
760809	0	0	0	0	0	8	4	0	0	0	0	0	8	4	0	4	0	0	0	0	4	0	0	4	0	0	0	0	0	0	0	0	4	0	0	4	4	0	0	4	0	0	0	0	0	0	0	4	0
760810	0	0	0	0	0	8	4	0	0	0	0	0	8	4	0	4	0	0	0	0	4	0	0	4	0	0	0	0	0	0	0	0	4	0	0	4	4	0	0	4	0	0	0	0	0	0	0	4	0
760811	0	0	0	0	0	8	4	0	0	0	0	0	8	4	0	4	0	0	0	0	4	0	0	4	0	0	0	0	0	0	0	0	4	0	0	4	4	0	0	4	0	0	0	0	0	0	0	4	0
760812	0	0	0	0	0	8	4	0	0	0	0	0	8	4	0	4	0	0	0	0	4	0	0	4	0	0	0	0	0	0	0	0	4	0	0	4	4	0	0	4	0	0	0	0	0	0	0	4	0
760813	0	0	0	0	0	8	4	0	0	0	0	0	8	4	0	4	0	0	0	0	4	0	0	4	0	0	0	0	0	0	4	0	4	0	0	4	4	0	0	4	0	0	0	0	0	0	0	4	0
760814	0	0	0	0	0	8	4	0	0	0	0	0	8	4	0	4	0	0	0	0	4	0	0	4	0	0	0	0	4	0	4	0	4	0	0	4	4	0	0	4	0	0	0	0	0	0	0	4	0
760815	0	0	0	0	0	8	4	0	0	0	0	0	8	4	0	4	0	0	0	0	4	0	0	4	0	0	0	0	4	0	4	0	4	0	0	4	4	0	4	4	0	0	0	0	0	0	0	4	0
760816	0	0	0	0	0	8	4	0	0	0	0	0	8	4	0	4	0	0	0	0	4	0	0	4	0	0	0	0	4	0	4	0	4	4	0	4	4	0	4	4	0	0	0	0	0	0	0	4	0
760817	0	0	0	0	0	8	4	0	0	0	0	0	8	4	0	4	0	0	0	0	4	0	0	4	0	0	0	0	4	0	4	0	4	4	4	4	4	0	4	4	0	0	0	0	0	0	4	4	0
760818	0	0	0	0	0	8	4	0	0	0	0	0	8	4	0	4	0	0	0	0	4	0	0	4	0	0	0	0	4	0	4	0	4	4	4	4	4	0	4	4	0	0	0	0	0	0	4	4	0
760819	0	0	0	0	0	8	4	0	0	0	0	0	8	4	0	4	0	0	0	0	4	0	0	4	0	0	0	0	4	0	4	0	4	4	4	4	4	0	4	4	0	0	0	0	0	0	4	4	0
760820	0	0	0	0	0	8	4	0	0	0	0	0	8	4	0	4	0	0	0	0	4	0	0	4	0	0	0	0	4	0	4	0	4	4	4	4	4	0	4	4	0	0	0	0	0	0	4	4	0
760821	0	0	0	0	0	8	4	0	0	0	0	0	8	4	0	4	0	0	0	0	4	0	0	4	0	0	0	0	4	0	4	0	4	4	4	4	4	0	4	4	0	0	0	0	0	0	4	4	0
760822	0	0	0	0	0	8	4	0	0	0	0	0	8	4	0	4	0	0	0	0	4	0	0	4	0	0	0	0	4	0	4	0	4	4	4	4	4	0	4	4	0	0	0	0	0	0	4	4	0
760823	0	0	0	0	0	8	4	0	0	0	0	4	8	4	0	4	0	0	0	0	4	0	0	4	0	0	0	0	4	0	4	0	4	4	4	4	4	0	4	4	0	0	0	0	0	0	4	4	0
760824	0	0	0	0	0	8	4	0	0	0	0	4	8	4	0	4	0	0	0	0	4	0	0	4	0	0	0	0	4	0	4	0	4	4	4	0	4	0	4	4	0	0	0	0	0	0	4	4	0
760825	0	0	0	0	0	8	4	0	0	0	0	4	8	4	0	4	0	0	0	0	4	0	0	4	0	0	0	0	4	0	4	0	4	4	4	0	4	0	4	4	0	0	0	0	0	0	4	4	0
760826	0	0	0	0	0	8	4	0	0	0	0	4	8	4	0	4	0	0	0	0	4	0	0	4	0	0	0	0	4	0	4	0	4	4	4	0	4	0	4	4	0	0	0	0	0	0	4	4	0
760827	0	0	0	0	0	8	4	0	0	0	0	4	8	4	0	4	0	0	0	0	4	0	0	4	0	0	0	0	4	0	4	0	4	4	4	0	4	0	4	4	0	0	0	0	0	0	4	4	0
760828	0	0	0	0	0	8	4	0	0	0	0	4	8	4	0	4	0	0	0	0	4	0	0	4	0	0	0	0	4	0	4	0	4	4	4	0	4	0	4	4	0	0	0	0	0	0	4	4	0
760829	0	0	0	0	0	8	0	0	0	0	0	4	8	4	0	4	0	0	0	0	4	0	0	4	0	0	0	0	4	0	4	0	4	4	4	0	4	0	4	4	0	0	0	0	0	0	4	4	0
760830	0	0	0	0	0	8	0	0	0	0	0	4	8	4	0	4	0	0	0	0	4	0	0	4	0	0	0	0	4	0	4	0	4	4	4	0	4	0	4	4	0	0	0	0	0	0	4	4	0
760831	0	0	0	0	0	8	0	0	0	0	0	4	8	4	0	4	0	0	0	0	4	0	0	4	0	0	0	0	4	0	4	0	4	4	4	0	4	0	4	4	0	0	0	0	0	0	4	4	0
760832	0	0	0	0	0	8	0	0	0	0	0	4	8	4	0	4	0	0	0	0	4	0	0	4	0	0	0	0	4	0	4	0	4	4	4	0	4	0	4	4	0	0	0	0	0	0	4	4	0
760833	0	0	0	0	0	8	0	0	0	0	0	4	8	4	0	4	0	0	0	0	4	0	0	4	0	0	0	0	4	0	4	0	4	4	4	0	4	0	4	4	0	0	0	0	0	0	4	4	0
760834	0	0	0	0	0	8	0	0	0	0	0	4	8	4	0	4	0	0	0	0	4	0	0	4	0	0	0	0	4	0	4	0	4	4	4	0	4	0	4	4	0	0	0	0	0	0	4	4	0
760835	0	0	0	0	0	8	0	0	0	0	0	4	8	4	0	0	0	0	0	0	4	0	0	4	0	0	0	0	4	0	4	0	4	4	4	0	4	0	4	4	0	0	0	0	0	0	4	4	0
760836	0	0	0	0	0	8	0	0	0	0	0	4	8	4	0	0	0	0	0	0	4	0	0	4	0	0	0	0	4	0	4	0	4	4	4	0	4	0	4	4	0	0	0	0	0	0	4	4	0
760837	0	0	0	0	0	8	0	0	0	0	0	4	8	4	0	0	0	0	0	0	4	0	0	4	0	0	0	0	4	0	4	0	4	4	4	0	4	0	4	4	0	0	0	0	0	0	4	4	0
760838	0	0	0	0	0	8	0	0	0	0	0	4	8	4	0	0	0	0	0	0	4	0	0	4	0	0	0	0	4	0	4	0	4	4	4	0	4	0	4	4	0	0	0	0	0	0	4	4	0
760839	0	0	0	0	0	8	0	0	0	0	0	4	8	4	0	0	0	0	0	0	4	0	0	4	0	0	0	0	4	0	4	0	4	4	4	0	4	0	4	4	0	0	0	0	0	0	4	4	0
760840	0	0	0	0	0	8	0	0	0	0	0	4	8	4	0	0	0	0	0	0	4	0	0	4	0	0	0	0	4	0	4	0	4	4	4	0	4	0	4	4	0	0	0	0	0	0	4	4	0
761515	0	0	0	0	0	8	4	0	0	0	0	0	8	4	0	4	0	0	0	0	0	0	0	4	0	0	0	0	0	0	4	0	4	0	0	4	4	0	0	4	0	0	0	0	0	0	0	4	0
761516	0	0	0	0	0	8	4	0	0	0	0	0	8	4	0	4	0	0	0	0	0	0	0	4	0	0	0	0	0	0	4	0	4	0	0	4	4	0	0	4	0	0	0	0	0	0	0	4	0
761517	0	0	0	0	0	8	4	0	0	0	0	0	8	4	0	4	0	0	0	0	0	0	0	4	0	0	0	0	0	0	4	0	4	0	0	4	4	0	0	4	0	0	0	0	0	0	0	4	0
761518	0	0	0	0	0	8	4	0	0	0	0	0	8	4	0	4	0	0	0	0	0	0	0	4	0	0	0	0	0	0	4	0	4	0	0	4	4	0	0	4	0	0	0	0	0	0	0	4	0
761519	0	0	0	0	0	8	4	0	0	0	0	0	8	4	0	4	0	0	0	0	0	0	0	4	0	0	0	0	0	0	4	0	4	0	0	4	4	0	0	4	0	0	0	0	0	0	0	4	0
761520	0	0	0	0	0	8	4	0	0	0	0	0	8	4	0	4	0	0	0	0	4	0	0	4	0	0	0	0	0	0	0	0	4	0	0	4	4	0	0	4	0	0	0	0	0	0	0	4	0
761521	0	0	0	0	0	8	4	0	0	0	0	0	8	4	0	4	0	0	0	0	4	0	0	4	0	0	0	0	0	0	0	0	4	0	0	4	4	0	0	4	0	0	0	0	0	0	0	4	0
761522	0	0	0	0	0	8	4	0	0	0	0	0	8	4	0	4	0	0	0	0	4	0	0	4	0	0	0	0	0	0	0	0	4	0	0	4	4	0	0	4	0	0	0	0	0	0	0	4	0
761523	0	0	0	0	0	8	4	0	0	0	0	0	8	4	0	4	0	0	0	0	4	0	0	4	0	0	0	0	0	0	0	0	4	0	0	4	4	0	0	4	0	0	0	0	0	0	0	4	0
761524	0	0	0	0	0	8	4	0	0	0	0	0	8	4	0	4	0	0	0	0	4	0	0	4	0	0	0	0	0	0	0	0	4	0	0	4	4	0	0	4	0	0	0	0	0	0	0	4	0
761525	0	0	0	0	0	8	4	0	0	0	0	0	8	4	0	4	0	0	0	0	4	0	0	4	0	0	0	0	0	0	0	0	4	0	0	4	4	0	0	4	0	0	0	0	0	0	0	4	0
761526	0	0	0	0	0	8	4	0	0	0	0	0	8	4	0	4	0	0	0	0	4	0	0	4	0	0	0	0	0	0	0	0	4	0	0	4	4	0	0	4	0	0	0	0	0	0	0	4	0
761527	0	0	0	0	0	8	4	0	0	0	0	0	8	4	0	4	0	0	0	0	4	0	0	4	0	0	0	0	0	0	0	0	4	0	0	4	4	0	0	4	0	0	0	0	0	0	0	4	0
761528	0	0	0	0	0	8	4	0	0	0	0	0	8	4	0	4	0	0	0	0	4	0	0	4	0	0	0	0	0	0	0	0	4	0	0	4	4	0	0	4	0	0	0	0	0	0	0	4	0
761529	0	0	0	0	0	8	4	0	0	0	0	0	8	4	0	4	0	0	0	0	4	0	0	4	0	0	0	0	0	0	0	0	4	0	0	4	4	0	0	4	0	0	0	0	0	0	0	4	0
761530	0	0	0	0	0	8	4	0	0	0	0	0	8	4	0	4	0	0	0	0	4	0	0	4	0	0	0	0	0	0	0	0	4	0	0	4	4	0	0	4	0	0	0	0	0	0	0	4	0
761531	0	0	0	0	0	8	4	0	0	0	0	0	8	4	0	4	0	0	0	0	4	0	0	4	0	0	0	0	0	0	0	0	4	0	0	4	4	0	0	4	0	0	0	0	0	0	0	4	0
761532	0	0	0	0	0	8	4	0	0	0	0	0	8	4	0	4	0	0	0	0	4	0	0	4	0	0	0	0	0	0	0	0	4	0	0	4	4	0	0	4	0	0	0	0	0	0	0	4	0
761533	0	0	0	0	0	8	4	0	0	0	0	0	8	4	0	4	0	0	0	0	4	0	0	4	0	0	0	0	0	0	0	0	4	0	0	4	4	0	0	4	0	0	0	0	0	0	0	4	0
761534	0	0	0	0	0	8	4	0	0	0	0	0	8	4	0	4	0	0	0	0	4	0	0	4	0	0	0	0	4	0	4	0	4	0	0	4	4	0	0	4	0	0	0	0	0	0	0	4	0
761535	0	0	0	0	0	8	4	0	0	0	0	0	8	4	0	4	0	0	0	0	4	0	0	4	0	0	0	0	4	0	4	0	4	0	0	4	4	0	0	4	0	0	0	0	0	0	0	4	0
761536	0	0	0	0	0	8	4	0	0	0	0	0	8	4	0	4	0	0	0	0	4	0	0	4	0	0	0	0	4	0	4	0	4	4	0	4	4	0	4	4	0	0	0	0	0	0	4	4	0
761537	0	0	0	0	0	8	4	0	0	0	0	0	8	4	0	4	0	0	0	0	4	0	0	4	0	0	0	0	4	0	4	0	4	4	4	4	4	0	4	4	0	0	0	0	0	0	4	4	0
761538	0	0	0	0	0	8	4	0	0	0	0	0	8	4	0	4	0	0	0	0	4	0	0	4	0	0	0	0	4	0	4	0	4	4	4	4	4	0	4	4	0	0	0	0	0	0	4	4	0
761539	0	0	0	0	0	8	4	0	0	0	0	0	8	4	0	4	0	0	0	0	4	0	0	4	0	0	0	0	4	0	4	0	4	4	4	4	4	0	4	4	0	0	0	0	0	0	4	4	0
761540	0	0	0	0	0	8	4	0	0	0	0	0	8	4	0	4	0	0	0	0	4	0	0	4	0	0	0	0	4	0	4	0	4	4	4	4	4	0	4	4	0	0	0	0	0	0	4	4	0
761541	0	0	0	0	0	8	4	0	0	0	0	0	8	4	0	4	0	0	0	0	4	0	0	4	0	0	0	0	4	0	4	0	4	4	4	4	4	0	4	4	0	0	0	0	0	0	4	4	0
761542	0	0	0	0	0	8	4	0	0	0	0	0	8	4	0	4	0	0	0	0	4	0	0	4	0	0	0	0	4	0	4	0	4	4	4	4	4	0	4	4	0	0	0	0	0	0	4	4	0
761543	0	0	0	0	0	8	4	0	0	0	0	4	8	4	0	4	0	0	0	0	4	0	0	4	0	0	0	0	4	0	4	0	4	4	4	4	4	0	4	4	0	0	0	0	0	0	4	4	0
761544	0	0	0	0	0	8	4	0	0	0	0	4	8	4	0	4	0	0	0	0	4	0	0	4	0	0	0	0	4	0	4	0	4	4	4	4	4	0	4	4	0	0	0	0	0	0	4	4	0
761545	0	0	0	0	0	8	4	0	0	0	0	4	8	4	0	4	0	0	0	0	4	0	0	4	0	0	0	0	4	0	4	0	4	4	4	0	4	0	4	4	0	0	0	0	0	0	4	4	0
761546	0	0	0	0	0	8	4	0	0	0	0	4	8	4	0	4	0	0	0	0	4	0	0	4	0	0	0	0	4	0	4	0	4	4	4	0	4	0	4	4	0	0	0	0	0	0	4	4	0
761547	0	0	0	0	0	8	4	0	0	0	0	4	8	4	0	4	0	0	0	0	4	0	0	4	0	0	0	0	4	0	4	0	4	4	4	0	4	0	4	4	0	0	0	0	0	0	4	4	0
761548	0	0	0	0	0	8	4	0	0	0	0	4	8	4	0	4	0	0	0	0	4	0	0	4	0	0	0	0	4	0	4	0	4	4	4	0	4	0	4	4	0	0	0	0	0	0	4	4	0
761549	0	0	0	0	0	8	0	0	0	0	0	4	8	4	0	4	0	0	0	0	4	0	0	4	0	0	0	0	4	0	4	0	4	4	4	0	4	0	4	4	0	0	0	0	0	0	4	4	0
761550	0	0	0	0	0	8	0	0	0	0	0	4	8	4	0	4	0	0	0	0	4	0	0	4	0	0	0	0	4	0	4	0	4	4	4	0	4	0	4	4	0	0	0	0	0	0	4	4	0
761551	0	0	0	0	0	8	0	0	0	0	0	4	8	4	0	4	0	0	0	0	4	0	0	4	0	0	0	0	4	0	4	0	4	4	4	0	4	0	4	4	0	0	0	0	0	0	4	4	0
761552	0	0	0	0	0	8	0	0	0	0	0	4	8	4	0	4	0	0	0	0	4	0	0	4	0	0	0	0	4	0	4	0	4	4	4	0	4	0	4	4	0	0	0	0	0	0	4	4	0
761553	0	0	0	0	0	8	0	0	0	0	0	4	8	4	0	4	0	0	0	0	4	0	0	4	0	0	0	0	4	0	4	0	4	4	4	0	4	0	4	4	0	0	0	0	0	0	4	4	0
761554	0	0	0	0	0	8	0	0	0	0	0	4	8	4	0	4	0	0	0	0	4	0	0	4	0	0	0	0	4	0	4	0	4	4	4	0	4	0	4	4	0	0	0	0	0	0	4	4	0
761555	0	0	0	0	0	8	0	0	0	0	0	4	8	4	0	0	0	0	0	0	4	0	0	4	0	0	0	0	4	0	4	0	4	4	4	0	4	0	4	4	0	0	0	0	0	0	4	4	0
761556	0	0	0	0	0	8	0	0	0	0	0	4	8	4	0	0	0	0	0	0	4	0	0	4	0	0	0	0	4	0	4	0	4	4	4	0	4	0	4	4	0	0	0	0	0	0	4	4	0
761557	0	0	0	0	0	8	0	0	0	0	0	4	8	4	0	0	0	0	0	0	4	0	0	4	0	0	0	0	4	0	4	0	4	4	4	0	4	0	4	4	0	0	0	0	0	0	4	4	0
761558	0	0	0	0	0	8	0	0	0	0	0	4	8	4	0	0	0	0	0	0	4	0	0	4	0	0	0	0	4	0	4	0	4	4	4	0	4	0	4	4	0	0	0	0	0	0	4	4	0
761559	0	0	0	0	0	8	0	0	0	0	0	4	8	4	0	0	0	0	0	0	4	0	0	4	0	0	0	0	4	0	4	0	4	4	4	0	4	0	4	4	0	0	0	0	0	0	4	4	0
761560	0	0	0	0	0	8	0	0	0	0	0	4	8	4	0	0	0	0	0	0	4	0	0	4	0	0	0	0	4	0	4	0	4	4	4	0	4	0	4	4	0	0	0	0	0	0	4	4	0
762234	0	0	0	0	0	8	4	0	0	0	0	0	8	4	0	4	0	0	0	0	4	0	0	4	0	0	0	0	0	0	4	0	4	0	0	4	4	0	0	4	0	0	0	0	0	0	0	4	0
762235	0	0	0	0	0	8	4	0	0	0	0	0	8	4	0	4	0	0	0	0	0	0	0	4	0	0	0	0	0	0	4	0	4	0	0	4	4	0	0	4	0	0	0	0	0	0	0	4	0
762236	0	0	0	0	0	8	4	0	0	0	0	0	8	4	0	4	0	0	0	0	0	0	0	4	0	0	0	0	0	0	4	0	4	0	0	4	4	0	0	4	0	0	0	0	0	0	0	4	0
762237	0	0	0	0	0	8	4	0	0	0	0	0	8	4	0	4	0	0	0	0	4	0	0	4	0	0	0	0	0	0	4	0	4	0	0	4	4	0	0	4	0	0	0	0	0	0	0	4	0
762238	0	0	0	0	0	8	4	0	0	0	0	0	8	4	0	4	0	0	0	0	4	0	0	4	0	0	0	0	0	0	4	0	4	0	0	4	4	0	0	4	0	0	0	0	0	0	0	4	0
762239	0	0	0	0	0	8	4	0	0	0	0	0	8	4	0	4	0	0	0	0	4	0	0	4	0	0	0	0	0	0	4	0	4	0	0	4	4	0	0	4	0	0	0	0	0	0	0	4	0
762240	0	0	0	0	0	8	4	0	0	0	0	0	8	4	0	4	0	0	0	0	4	0	0	4	0	0	0	0	0	0	4	0	4	0	0	4	4	0	0	4	0	0	0	0	0	0	0	4	0
762241	0	0	0	0	0	8	4	0	0	0	0	0	8	4	0	4	0	0	0	0	4	0	0	4	0	0	0	0	0	0	4	0	4	0	0	4	4	0	0	4	0	0	0	0	0	0	0	4	0
762242	0	0	0	0	0	8	4	0	0	0	0	0	8	4	0	4	0	0	0	0	4	0	0	4	0	0	0	0	0	0	0	0	4	0	0	4	4	0	0	4	0	0	0	0	0	0	0	4	0
762243	0	0	0	0	0	8	4	0	0	0	0	0	8	4	0	4	0	0	0	0	4	0	0	4	0	0	0	0	0	0	0	0	4	0	0	4	4	0	0	4	0	0	0	0	0	0	0	4	0
762244	0	0	0	0	0	8	4	0	0	0	0	0	8	4	0	4	0	0	0	0	4	0	0	4	0	0	0	0	0	0	0	0	4	0	0	4	4	0	0	4	0	0	0	0	0	0	0	4	0
762245	0	0	0	0	0	8	4	0	0	0	0	0	8	4	0	4	0	0	0	0	4	0	0	4	0	0	0	0	0	0	0	0	4	0	0	4	4	0	0	4	0	0	0	0	0	0	0	4	0
762246	0	0	0	0	0	8	4	0	0	0	0	0	8	4	0	4	0	0	0	0	4	0	0	4	0	0	0	0	0	0	0	0	4	0	0	4	4	0	0	4	0	0	0	0	0	0	0	4	0
762247	0	0	0	0	0	8	4	0	0	0	0	0	8	4	0	4	0	0	0	0	4	0	0	4	0	0	0	0	0	0	0	0	4	0	0	4	4	0	0	4	0	0	0	0	0	0	0	4	0
762248	0	0	0	0	0	8	4	0	0	0	0	0	8	4	0	4	0	0	0	0	4	0	0	4	0	0	0	0	0	0	0	0	4	0	0	4	4	0	0	4	0	0	0	0	0	0	0	4	0
762249	0	0	0	0	0	8	4	0	0	0	0	0	8	4	0	4	0	0	0	0	4	0	0	4	0	0	0	0	0	0	0	0	4	0	0	4	4	0	0	4	0	0	0	0	0	0	0	4	0
762250	0	0	0	0	0	8	4	0	0	0	0	0	8	4	0	4	0	0	0	0	4	0	0	4	0	0	0	0	0	0	0	0	4	0	0	4	4	0	0	4	0	0	0	0	0	0	0	4	0
762251	0	0	0	0	0	8	4	0	0	0	0	0	8	4	0	4	0	0	0	0	4	0	0	4	0	0	0	0	0	0	0	0	4	0	0	4	4	0	0	4	0	0	0	0	0	0	0	4	0
762252	0	0	0	0	0	8	4	0	0	0	0	0	8	4	0	4	0	0	0	0	4	0	0	4	0	0	0	0	0	0	0	0	4	0	0	4	4	0	0	4	0	0	0	0	0	0	0	4	0
762253	0	0	0	0	0	8	4	0	0	0	0	0	8	4	0	4	0	0	0	0	4	0	0	4	0	0	0	0	0	0	0	0	4	0	0	4	4	0	0	4	0	0	0	0	0	0	0	4	0
762254	0	0	0	0	0	8	4	0	0	0	0	0	8	4	0	4	0	0	0	0	4	0	0	4	0	0	0	0	4	0	4	0	4	0	0	4	4	0	0	4	0	0	0	0	0	0	0	4	0
762255	0	0	0	0	0	8	4	0	0	0	0	0	8	4	0	4	0	0	0	0	4	0	0	4	0	0	0	0	4	0	4	0	4	4	0	4	4	0	0	4	0	0	0	0	0	0	0	4	0
762256	0	0	0	0	0	8	4	0	0	0	0	0	8	4	0	4	0	0	0	0	4	0	0	4	0	0	0	0	4	0	4	0	4	4	4	4	4	0	4	4	0	0	0	0	0	0	4	4	0
762257	0	0	0	0	0	8	4	0	0	0	0	0	8	4	0	4	0	0	0	0	4	0	0	4	0	0	0	0	4	0	4	0	4	4	4	4	4	0	4	4	0	0	0	0	0	0	4	4	0
762258	0	0	0	0	0	8	4	0	0	0	0	0	8	4	0	4	0	0	0	0	4	0	0	4	0	0	0	0	4	0	4	0	4	4	4	4	4	0	4	4	0	0	0	0	0	0	4	4	0
762259	0	0	0	0	0	8	4	0	0	0	0	0	8	4	0	4	0	0	0	0	4	0	0	4	0	0	0	0	4	0	4	0	4	4	4	4	4	0	4	4	0	0	0	0	0	0	4	4	0
762260	0	0	0	0	0	8	4	0	0	0	0	0	8	4	0	4	0	0	0	0	4	0	0	4	0	0	0	0	4	0	4	0	4	4	4	4	4	0	4	4	0	0	0	0	0	0	4	4	0
762261	0	0	0	0	0	8	4	0	0	0	0	0	8	4	0	4	0	0	0	0	4	0	0	4	0	0	0	0	4	0	4	0	4	4	4	4	4	0	4	4	0	0	0	0	0	0	4	4	0
762262	0	0	0	0	0	8	4	0	0	0	0	0	8	4	0	4	0	0	0	0	4	0	0	4	0	0	0	0	4	0	4	0	4	4	4	4	4	0	4	4	0	0	0	0	0	0	4	4	0
762263	0	0	0	0	0	8	4	0	0	0	0	4	8	4	0	4	0	0	0	0	4	0	0	4	0	0	0	0	4	0	4	0	4	4	4	4	4	0	4	4	0	0	0	0	0	0	4	4	0
762264	0	0	0	0	0	8	4	0	0	0	0	4	8	4	0	4	0	0	0	0	4	0	0	4	0	0	0	0	4	0	4	0	4	4	4	4	4	0	4	4	0	0	0	0	0	0	4	4	0
762265	0	0	0	0	0	8	4	0	0	0	0	4	8	4	0	4	0	0	0	0	4	0	0	4	0	0	0	0	4	0	4	0	4	4	4	0	4	0	4	4	0	0	0	0	0	0	4	4	0
762266	0	0	0	0	0	8	4	0	0	0	0	4	8	4	0	4	0	0	0	0	4	0	0	4	0	0	0	0	4	0	4	0	4	4	4	0	4	0	4	4	0	0	0	0	0	0	4	4	0
762267	0	0	0	0	0	8	4	0	0	0	0	4	8	4	0	4	0	0	0	0	4	0	0	4	0	0	0	0	4	0	4	0	4	4	4	0	4	0	4	4	0	0	0	0	0	0	4	4	0
762268	0	0	0	0	0	8	4	0	0	0	0	4	8	4	0	4	0	0	0	0	4	0	0	4	0	0	0	0	4	0	4	0	4	4	4	0	4	0	4	4	0	0	0	0	0	0	4	4	0
762269	0	0	0	0	0	8	0	0	0	0	0	4	8	4	0	4	0	0	0	0	4	0	0	4	0	0	0	0	4	0	4	0	4	4	4	0	4	0	4	4	0	0	0	0	0	0	4	4	0
762270	0	0	0	0	0	8	0	0	0	0	0	4	8	4	0	4	0	0	0	0	4	0	0	4	0	0	0	0	4	0	4	0	4	4	4	0	4	0	4	4	0	0	0	0	0	0	4	4	0
762271	0	0	0	0	0	8	0	0	0	0	0	4	8	4	0	4	0	0	0	0	4	0	0	4	0	0	0	0	4	0	4	0	4	4	4	0	4	0	4	4	0	0	0	0	0	0	4	4	0
762272	0	0	0	0	0	8	0	0	0	0	0	4	8	4	0	4	0	0	0	0	4	0	0	4	0	0	0	0	4	0	4	0	4	4	4	0	4	0	4	4	0	0	0	0	0	0	4	4	0
762273	0	0	0	0	0	8	0	0	0	0	0	4	8	4	0	4	0	0	0	0	4	0	0	4	0	0	0	0	4	0	4	0	4	4	4	0	4	0	4	4	0	0	0	0	0	0	4	4	0
762274	0	0	0	0	0	8	0	0	0	0	0	4	8	4	0	4	0	0	0	0	4	0	0	4	0	0	0	0	4	0	4	0	4	4	4	0	4	0	4	4	0	0	0	0	0	0	4	4	0
762275	0	0	0	0	0	8	0	0	0	0	0	4	8	4	0	0	0	0	0	0	4	0	0	4	0	0	0	0	4	0	4	0	4	4	4	0	4	0	4	4	0	0	0	0	0	0	4	4	0
762276	0	0	0	0	0	8	0	0	0	0	0	4	8	4	0	0	0	0	0	0	4	0	0	4	0	0	0	0	4	0	4	0	4	4	4	0	4	0	4	4	0	0	0	0	0	0	4	4	0
762277	0	0	0	0	0	8	0	0	0	0	0	4	8	4	0	0	0	0	0	0	4	0	0	4	0	0	0	0	4	0	4	0	4	4	4	0	4	0	4	4	0	0	0	0	0	0	4	4	0
762278	0	0	0	0	0	8	0	0	0	0	0	4	8	4	0	0	0	0	0	0	4	0	0	4	0	0	0	0	4	0	4	0	4	4	4	0	4	0	4	4	0	0	0	0	0	0	4	4	0
762279	0	0	0	0	0	8	0	0	0	0	0	4	8	4	0	0	0	0	0	0	4	0	0	4	0	0	0	0	4	0	4	0	4	4	4	0	4	0	4	4	0	0	0	0	0	0	4	4	0
762953	0	0	0	0	0	8	4	0	0	0	0	0	8	4	0	4	0	0	0	0	4	0	0	4	0	0	0	0	0	0	4	0	4	0	0	4	4	0	0	4	0	0	0	0	0	0	0	4	0
762954	0	0	0	0	0	8	4	0	0	0	0	0	8	4	0	4	0	0	0	0	4	0	0	4	0	0	0	0	0	0	4	0	4	0	0	4	4	0	0	4	0	0	0	0	0	0	0	4	0
762955	0	0	0	0	0	8	4	0	0	0	0	0	8	4	0	4	0	0	0	0	4	0	0	4	0	0	0	0	0	0	4	0	4	0	0	4	4	0	0	4	0	0	0	0	0	0	0	4	0
762956	0	0	0	0	0	8	4	0	0	0	0	0	8	4	0	4	0	0	0	0	4	0	0	4	0	0	0	0	0	0	4	0	4	0	0	4	4	0	0	4	0	0	0	0	0	0	0	4	0
762957	0	0	0	0	0	8	4	0	0	0	0	0	8	4	0	4	0	0	0	0	4	0	0	4	0	0	0	0	0	0	4	0	4	0	0	4	4	0	0	4	0	0	0	0	0	0	0	4	0
762958	0	0	0	0	0	8	4	0	0	0	0	0	8	4	0	4	0	0	0	0	4	0	0	4	0	0	0	0	0	0	4	0	4	0	0	4	4	0	0	4	0	0	0	0	0	0	0	4	0
762959	0	0	0	0	0	8	4	0	0	0	0	0	8	4	0	4	0	0	0	0	4	0	0	4	0	0	0	0	0	0	4	0	4	0	0	4	4	0	0	4	0	0	0	0	0	0	0	4	0
762960	0	0	0	0	0	8	4	0	0	0	0	0	8	4	0	4	0	0	0	0	4	0	0	4	0	0	0	0	0	0	4	0	4	0	0	4	4	0	0	4	0	0	0	0	0	0	0	4	0
762961	0	0	0	0	0	8	4	0	0	0	0	0	8	4	0	4	0	0	0	0	4	0	0	4	0	0	0	0	0	0	4	0	4	0	0	4	4	0	0	4	0	0	0	0	0	0	0	4	0
762962	0	0	0	0	0	8	4	0	0	0	0	0	8	4	0	4	0	0	0	0	4	0	0	4	0	0	0	0	0	0	4	0	4	0	0	4	4	0	0	4	0	0	0	0	0	0	0	4	0
762963	0	0	0	0	0	8	4	0	0	0	0	0	8	4	0	4	0	0	0	0	4	0	0	4	0	0	0	0	0	0	4	0	4	0	0	4	4	0	0	4	0	0	0	0	0	0	0	4	0
762964	0	0	0	0	0	8	4	0	0	0	0	0	8	4	0	4	0	0	0	0	4	0	0	4	0	0	0	0	0	0	0	0	4	0	0	4	4	0	4	4	0	0	0	0	0	0	0	4	0
762965	0	0	0	0	0	8	4	0	0	0	0	0	8	4	0	4	0	0	0	0	4	0	0	4	0	0	0	0	0	0	0	0	4	0	0	4	4	0	0	4	0	0	0	0	0	0	0	4	0
762966	0	0	0	0	0	8	4	0	0	0	0	0	8	4	0	4	0	0	0	0	4	0	0	4	0	0	0	0	0	0	0	0	4	0	0	4	4	0	0	4	0	0	0	0	0	0	0	4	0
762967	0	0	0	0	0	8	4	0	0	0	0	0	8	4	0	4	0	0	0	0	4	0	0	4	0	0	0	0	0	0	0	0	4	0	0	4	4	0	0	4	0	0	0	0	0	0	0	4	0
762968	0	0	0	0	0	8	4	0	0	0	0	0	8	4	0	4	0	0	0	0	4	0	0	4	0	0	0	0	0	0	0	0	4	0	0	4	4	0	0	4	0	0	0	0	0	0	0	4	0
762969	0	0	0	0	0	8	4	0	0	0	0	0	8	4	0	4	0	0	0	0	4	0	0	4	0	0	0	0	0	0	0	0	4	0	0	4	4	0	0	4	0	0	0	0	0	0	0	4	0
762970	0	0	0	0	0	8	4	0	0	0	0	0	8	4	0	4	0	0	0	0	4	0	0	4	0	0	0	0	0	0	0	0	4	0	0	4	4	0	0	4	0	0	0	0	0	0	0	4	0
762971	0	0	0	0	0	8	4	0	0	0	0	0	8	4	0	4	0	0	0	0	4	0	0	4	0	0	0	0	0	0	0	0	4	0	0	4	4	0	0	4	0	0	0	0	0	0	0	4	0
762972	0	0	0	0	0	8	4	0	0	0	0	0	8	4	0	4	0	0	0	0	4	0	0	4	0	0	0	0	0	0	0	0	4	0	0	4	4	0	0	4	0	0	0	0	0	0	0	4	0
762973	0	0	0	0	0	8	4	0	0	0	0	0	8	4	0	4	0	0	0	0	4	0	0	4	0	0	0	0	0	0	0	0	4	0	0	4	4	0	0	4	0	0	0	0	0	0	0	4	0
762974	0	0	0	0	0	8	4	0	0	0	0	0	8	4	0	4	0	0	0	0	4	0	0	4	0	0	0	0	4	0	4	0	4	0	0	4	4	0	0	4	0	0	0	0	0	0	0	4	0
762975	0	0	0	0	0	8	4	0	0	0	0	0	8	4	0	4	0	0	0	0	4	0	0	4	0	0	0	0	4	0	4	0	4	4	0	4	4	0	0	4	0	0	0	0	0	0	0	4	0
762976	0	0	0	0	0	8	4	0	0	0	0	0	8	4	0	4	0	0	0	0	4	0	0	4	0	0	0	0	4	0	4	0	4	4	4	4	4	0	0	4	0	0	0	0	0	0	4	4	0
762977	0	0	0	0	0	8	4	0	0	0	0	0	8	4	0	4	0	0	0	0	4	0	0	4	0	0	0	0	4	0	4	0	4	4	4	4	4	0	4	4	0	0	0	0	0	0	4	4	0
762978	0	0	0	0	0	8	4	0	0	0	0	0	8	4	0	4	0	0	0	0	4	0	0	4	0	0	0	0	4	0	4	0	4	4	4	4	4	0	4	4	0	0	0	0	0	0	4	4	0
762979	0	0	0	0	0	8	4	0	0	0	0	0	8	4	0	4	0	0	0	0	4	0	0	4	0	0	0	0	4	0	4	0	4	4	4	4	4	0	4	4	0	0	0	0	0	0	4	4	0
762980	0	0	0	0	0	8	4	0	0	0	0	0	8	4	0	4	0	0	0	0	4	0	0	4	0	0	0	0	4	0	4	0	4	4	4	4	4	0	4	4	0	0	0	0	0	0	4	4	0
762981	0	0	0	0	0	8	4	0	0	0	0	0	8	4	0	4	0	0	0	0	4	0	0	4	0	0	0	0	4	0	4	0	4	4	4	4	4	0	4	4	0	0	0	0	0	0	4	4	0
762982	0	0	0	0	0	8	4	0	0	0	0	0	8	4	0	4	0	0	0	0	4	0	0	4	0	0	0	0	4	0	4	0	4	4	4	4	4	0	4	4	0	0	0	0	0	0	4	4	0
762983	0	0	0	0	0	8	4	0	0	0	0	4	8	4	0	4	0	0	0	0	4	0	0	4	0	0	0	0	4	0	4	0	4	4	4	4	4	0	4	4	0	0	0	0	0	0	4	4	0
762984	0	0	0	0	0	8	4	0	0	0	0	4	8	4	0	4	0	0	0	0	4	0	0	4	0	0	0	0	4	0	4	0	4	4	4	4	4	0	4	4	0	0	0	0	0	0	4	4	0
762985	0	0	0	0	0	8	4	0	0	0	0	4	8	4	0	4	0	0	0	0	4	0	0	4	0	0	0	0	4	0	4	0	4	4	4	0	4	0	4	4	0	0	0	0	0	0	4	4	0
762986	0	0	0	0	0	8	4	0	0	0	0	4	8	4	0	4	0	0	0	0	4	0	0	4	0	0	0	0	4	0	4	0	4	4	4	0	4	0	4	4	0	0	0	0	0	0	4	4	0
762987	0	0	0	0	0	8	4	0	0	0	0	4	8	4	0	4	0	0	0	0	4	0	0	4	0	0	0	0	4	0	4	0	4	4	4	0	4	0	4	4	0	0	0	0	0	0	4	4	0
762988	0	0	0	0	0	8	4	0	0	0	0	4	8	4	0	4	0	0	0	0	4	0	0	4	0	0	0	0	4	0	4	0	4	4	4	0	4	0	4	4	0	0	0	0	0	0	4	4	0
762989	0	0	0	0	0	8	4	0	0	0	0	4	8	4	0	4	0	0	0	0	4	0	0	4	0	0	0	0	4	0	4	0	4	4	4	0	4	0	4	4	0	0	0	0	0	0	4	4	0
762990	0	0	0	0	0	8	0	0	0	0	0	4	8	4	0	4	0	0	0	0	4	0	0	4	0	0	0	0	4	0	4	0	4	4	4	0	4	0	4	4	0	0	0	0	0	0	4	4	0
762991	0	0	0	0	0	8	0	0	0	0	0	4	8	4	0	4	0	0	0	0	4	0	0	4	0	0	0	0	4	0	4	0	4	4	4	0	4	0	4	4	0	0	0	0	0	0	4	4	0
762992	0	0	0	0	0	8	0	0	0	0	0	4	8	4	0	4	0	0	0	0	4	0	0	4	0	0	0	0	4	0	4	0	4	4	4	0	4	0	4	4	0	0	0	0	0	0	4	4	0
762993	0	0	0	0	0	8	0	0	0	0	0	4	8	4	0	4	0	0	0	0	4	0	0	4	0	0	0	0	4	0	4	0	4	4	4	0	4	0	4	4	0	0	0	0	0	0	4	4	0
762994	0	0	0	0	0	8	0	0	0	0	0	4	8	4	0	4	0	0	0	0	4	0	0	4	0	0	0	0	4	0	4	0	4	4	4	0	4	0	4	4	0	0	0	0	0	0	4	4	0
762995	0	0	0	0	0	8	0	0	0	0	0	4	8	4	0	0	0	0	0	0	4	0	0	4	0	0	0	0	4	0	4	0	4	4	4	0	4	0	4	4	0	0	0	0	0	0	4	4	0
762996	0	0	0	0	0	8	0	0	0	0	0	4	8	4	0	0	0	0	0	0	4	0	0	4	0	0	0	0	4	0	4	0	4	4	4	0	4	0	4	4	0	0	0	0	0	0	4	4	0
762997	0	0	0	0	0	8	0	0	0	0	0	4	8	4	0	0	0	0	0	0	4	0	0	4	0	0	0	0	4	0	4	0	4	4	4	0	4	0	4	4	0	0	0	0	0	0	4	4	0
762998	0	0	0	0	0	8	0	0	0	0	0	4	8	4	0	0	0	0	0	0	4	0	0	4	0	0	0	0	4	0	4	0	4	4	4	0	4	0	4	4	0	0	0	0	0	0	4	4	0
762999	0	0	0	0	0	8	0	0	0	0	0	4	8	4	0	0	0	0	0	0	4	0	0	4	0	0	0	0	4	0	4	0	4	4	4	0	4	0	4	4	0	0	0	0	0	0	4	4	0
763673	0	0	0	0	0	8	4	0	0	0	0	0	8	4	0	4	0	0	0	0	4	0	0	4	0	0	0	0	0	0	4	0	4	0	0	4	4	0	0	4	0	0	0	0	0	0	0	4	0
763674	0	0	0	0	0	8	4	0	0	0	0	0	8	4	0	4	0	0	0	0	4	0	0	4	0	0	0	0	0	0	4	0	4	0	0	4	4	0	0	4	0	0	0	0	0	0	0	4	0
763675	0	0	0	0	0	8	4	0	0	0	0	0	8	4	0	4	0	0	0	0	4	0	0	4	0	0	0	0	0	0	4	0	4	0	0	4	4	0	0	4	0	0	0	0	0	0	0	4	0
763676	0	0	0	0	0	8	4	0	0	0	0	0	8	4	0	4	0	0	0	0	4	0	0	4	0	0	0	0	0	0	4	0	4	4	0	4	4	0	0	4	0	0	0	0	0	0	0	4	0
763677	0	0	0	0	0	8	4	0	0	0	0	0	8	4	0	4	0	0	0	0	4	0	0	4	0	0	0	0	0	0	4	0	4	4	4	4	4	0	0	4	0	0	0	0	0	0	0	4	0
763678	0	0	0	0	0	8	4	0	0	0	0	0	8	4	0	4	0	0	0	0	4	0	0	4	0	0	0	0	0	0	4	0	4	4	4	4	4	0	0	4	0	0	0	0	0	0	0	4	0
763679	0	0	0	0	0	8	4	0	0	0	0	0	8	4	0	4	0	0	0	0	4	0	0	4	0	0	0	0	0	0	4	0	4	0	4	4	4	0	0	4	0	0	0	0	0	0	0	4	0
763680	0	0	0	0	0	8	4	0	0	0	0	0	8	4	0	4	0	0	0	0	4	0	0	4	0	0	0	0	0	0	4	0	4	0	4	4	4	0	0	4	0	0	0	0	0	0	0	4	0
763681	0	0	0	0	0	8	4	0	0	0	0	0	8	4	0	4	0	0	0	0	4	0	0	4	0	0	0	0	0	0	4	0	4	0	4	4	4	0	0	4	0	0	0	0	0	0	0	4	0
763682	0	0	0	0	0	8	4	0	0	0	0	0	8	4	0	4	0	0	0	0	4	0	0	4	0	0	0	0	0	0	4	0	4	0	4	4	4	0	0	4	0	0	0	0	0	0	0	4	0
763683	0	0	0	0	0	8	4	0	0	0	0	0	8	4	0	4	0	0	0	0	4	0	0	4	0	0	0	0	0	0	4	0	4	0	0	4	4	0	4	4	0	0	0	0	0	0	0	4	0
763684	0	0	0	0	0	8	4	0	0	0	0	0	8	4	0	4	0	0	0	0	4	0	0	4	0	0	0	0	0	0	4	0	4	0	0	4	4	0	4	4	0	0	0	0	0	0	0	4	0
763685	0	0	0	0	0	8	4	0	0	0	0	0	8	4	0	4	0	0	0	0	4	0	0	4	0	0	0	0	0	0	4	0	4	0	0	4	4	0	0	4	0	0	0	0	0	0	0	4	0
763686	0	0	0	0	0	8	4	0	0	0	0	0	8	4	0	4	0	0	0	0	4	0	0	4	0	0	0	0	0	0	0	0	4	0	0	4	4	0	0	4	0	0	0	0	0	0	0	4	0
763687	0	0	0	0	0	8	4	0	0	0	0	0	8	4	0	4	0	0	0	0	4	0	0	4	0	0	0	0	0	0	0	0	4	0	0	4	4	0	0	4	0	0	0	0	0	0	0	4	0
763688	0	0	0	0	0	8	4	0	0	0	0	0	8	4	0	4	0	0	0	0	4	0	0	4	0	0	0	0	0	0	0	0	4	0	0	4	4	0	0	4	0	0	0	0	0	0	0	4	0
763689	0	0	0	0	0	8	4	0	0	0	0	0	8	4	0	4	0	0	0	0	4	0	0	4	0	0	0	0	0	0	0	0	4	0	0	4	4	0	0	4	0	0	0	0	0	0	0	4	0
763690	0	0	0	0	0	8	4	0	0	0	0	0	8	4	0	4	0	0	0	0	4	0	0	4	0	0	0	0	0	0	0	0	4	0	0	4	4	0	0	4	0	0	0	0	0	0	0	4	0
763691	0	0	0	0	0	8	4	0	0	0	0	0	8	4	0	4	0	0	0	0	4	0	0	4	0	0	0	0	0	0	0	0	4	0	0	4	4	0	0	4	0	0	0	0	0	0	0	4	0
763692	0	0	0	0	0	8	4	0	0	0	0	0	8	4	0	4	0	0	0	0	4	0	0	4	0	0	0	0	0	0	0	0	4	0	0	4	4	0	0	4	0	0	0	0	0	0	0	4	0
763693	0	0	0	0	0	8	4	0	0	0	0	0	8	4	0	4	0	0	0	0	4	0	0	4	0	0	0	0	0	0	0	0	4	0	0	4	4	0	0	4	0	0	0	0	0	0	0	4	0
763694	0	0	0	0	0	8	4	0	0	0	0	0	8	4	0	4	0	0	0	0	4	0	0	4	0	0	0	0	4	0	4	0	4	4	0	4	4	0	0	4	0	0	0	0	0	0	0	4	0
763695	0	0	0	0	0	8	4	0	0	0	0	0	8	4	0	4	0	0	0	0	4	0	0	4	0	0	0	0	4	0	4	0	4	4	4	4	4	0	0	4	0	0	0	0	0	0	4	4	0
763696	0	0	0	0	0	8	4	0	0	0	0	0	8	4	0	4	0	0	0	0	4	0	0	4	0	0	0	0	4	0	4	0	4	4	4	4	4	0	0	4	0	0	0	0	0	0	4	4	0
763697	0	0	0	0	0	8	4	0	0	0	0	0	8	4	0	4	0	0	0	0	4	0	0	4	0	0	0	0	4	0	4	0	4	4	4	4	4	0	4	4	0	0	0	0	0	0	4	4	0
763698	0	0	0	0	0	8	4	0	0	0	0	0	8	4	0	4	0	0	0	0	4	0	0	4	0	0	0	0	4	0	4	0	4	4	4	4	4	0	4	4	0	0	0	0	0	0	4	4	0
763699	0	0	0	0	0	8	4	0	0	0	0	0	8	4	0	4	0	0	0	0	4	0	0	4	0	0	0	0	4	0	4	0	4	4	4	4	4	0	4	4	0	0	0	0	0	0	4	4	0
763700	0	0	0	0	0	8	4	0	0	0	0	0	8	4	0	4	0	0	0	0	4	0	0	4	0	0	0	0	4	0	4	0	4	4	4	4	4	0	4	4	0	0	0	0	0	0	4	4	0
763701	0	0	0	0	0	8	4	0	0	0	0	0	8	4	0	4	0	0	0	0	4	0	0	4	0	0	0	0	4	0	4	0	4	4	4	4	4	0	4	4	0	0	0	0	0	0	4	4	0
763702	0	0	0	0	0	8	4	0	0	0	0	4	8	4	0	4	0	0	0	0	4	0	0	4	0	0	0	0	4	0	4	0	4	4	4	4	4	0	4	4	0	0	0	0	0	0	4	4	0
763703	0	0	0	0	0	8	4	0	0	0	0	4	8	4	0	4	0	0	0	0	4	0	0	4	0	0	0	0	4	0	4	0	4	4	4	4	4	0	4	4	0	0	0	0	0	0	4	4	0
763704	0	0	0	0	0	8	4	0	0	0	0	4	8	4	0	4	0	0	0	0	4	0	0	4	0	0	0	0	4	0	4	0	4	4	4	4	4	0	4	4	0	0	0	0	0	0	4	4	0
763705	0	0	0	0	0	8	4	0	0	0	0	4	8	4	0	4	0	0	0	0	4	0	0	4	0	0	0	0	4	0	4	0	4	4	4	0	4	0	4	4	0	0	0	0	0	0	4	4	0
763706	0	0	0	0	0	8	4	0	0	0	0	4	8	4	0	4	0	0	0	0	4	0	0	4	0	0	0	0	4	0	4	0	4	4	4	0	4	0	4	4	0	0	0	0	0	0	4	4	0
763707	0	0	0	0	0	8	4	0	0	0	0	4	8	4	0	4	0	0	0	0	4	0	0	4	0	0	0	0	4	0	4	0	4	4	4	0	4	0	4	4	0	0	0	0	0	0	4	4	0
763708	0	0	0	0	0	8	4	0	0	0	0	4	8	4	0	4	0	0	0	0	4	0	0	4	0	0	0	0	4	0	4	0	4	4	4	0	4	0	4	4	0	0	0	0	0	0	4	4	0
763709	0	0	0	0	0	8	4	0	0	0	0	4	8	4	0	4	0	0	0	0	4	0	0	4	0	0	0	0	4	0	4	0	4	4	4	0	4	0	4	4	0	0	0	0	0	0	4	4	0
763710	0	0	0	0	0	8	0	0	0	0	0	4	8	4	0	4	0	0	0	0	4	0	0	4	0	0	0	0	4	0	4	0	4	4	4	0	4	0	4	4	0	0	0	0	0	0	4	4	0
763711	0	0	0	0	0	8	0	0	0	0	0	4	8	4	0	4	0	0	0	0	4	0	0	4	0	0	0	0	4	0	4	0	4	4	4	0	4	0	4	4	0	0	0	0	0	0	4	4	0
763712	0	0	0	0	0	8	0	0	0	0	0	4	8	4	0	4	0	0	0	0	4	0	0	4	0	0	0	0	4	0	4	0	4	4	4	0	4	0	4	4	0	0	0	0	0	0	4	4	0
763713	0	0	0	0	0	8	0	0	0	0	0	4	8	4	0	4	0	0	0	0	4	0	0	4	0	0	0	0	4	0	4	0	4	4	4	0	4	0	4	4	0	0	0	0	0	0	4	4	0
763714	0	0	0	0	0	8	0	0	0	0	0	4	8	4	0	4	0	0	0	0	4	0	0	4	0	0	0	0	4	0	4	0	4	4	4	0	4	0	4	4	0	0	0	0	0	0	4	4	0
763715	0	0	0	0	0	8	0	0	0	0	0	4	8	4	0	4	0	0	0	0	4	0	0	4	0	0	0	0	4	0	4	0	4	4	4	0	4	0	4	4	0	0	0	0	0	0	4	4	0
763716	0	0	0	0	0	8	0	0	0	0	0	4	8	4	0	0	0	0	0	0	4	0	0	4	0	0	0	0	4	0	4	0	4	4	4	0	4	0	4	4	0	0	0	0	0	0	4	4	0
763717	0	0	0	0	0	8	0	0	0	0	0	4	8	4	0	0	0	0	0	0	4	0	0	4	0	0	0	0	4	0	4	0	4	4	4	0	4	0	4	4	0	0	0	0	0	0	4	4	0
763718	0	0	0	0	0	8	0	0	0	0	0	4	8	4	0	0	0	0	0	0	4	0	0	4	0	0	0	0	4	0	4	0	4	4	4	0	4	0	4	4	0	0	0	0	0	0	4	4	0
764393	0	0	0	0	0	8	4	0	0	0	0	0	8	4	0	4	0	0	0	0	4	0	0	4	0	0	0	0	0	0	4	0	4	0	0	4	4	0	0	4	0	0	0	0	0	0	0	4	0
764394	0	0	0	0	0	8	4	0	0	0	0	0	8	4	0	4	0	0	0	0	4	0	0	4	0	0	0	0	0	0	4	0	4	4	0	4	4	0	0	4	0	0	0	0	0	0	0	4	0
764395	0	0	0	0	0	8	4	0	0	0	0	0	8	4	0	4	0	0	0	0	4	0	0	4	0	0	0	0	0	0	4	0	4	4	0	4	4	0	0	4	0	0	0	0	0	0	0	4	0
764396	0	0	0	0	0	8	4	0	0	0	0	0	8	4	0	4	0	0	0	0	4	0	0	4	0	0	0	0	0	0	4	0	4	4	0	4	4	0	0	4	0	0	0	0	0	0	0	4	0
764397	0	0	0	0	0	8	4	0	0	0	0	0	8	4	0	4	0	0	0	0	4	0	0	4	0	0	0	0	0	0	4	0	4	4	4	4	4	0	0	4	0	0	0	0	0	0	0	4	0
764398	0	0	0	0	0	8	4	0	0	0	0	0	8	4	0	4	0	0	0	0	4	0	0	4	0	0	0	0	0	0	4	0	4	4	4	4	4	0	0	4	0	0	0	0	0	0	0	4	0
764399	0	0	0	0	0	8	4	0	0	0	0	0	8	4	0	4	0	0	0	0	4	0	0	4	0	0	0	0	0	0	4	0	4	4	4	4	4	0	0	4	0	0	0	0	0	0	0	4	0
764400	0	0	0	0	0	8	4	0	0	0	0	0	8	4	0	4	0	0	0	0	4	0	0	4	0	0	0	0	0	0	4	0	4	4	4	4	4	0	0	4	0	0	0	0	0	0	0	4	0
764401	0	0	0	0	0	8	4	0	0	0	0	0	8	4	0	4	0	0	0	0	4	0	0	4	0	0	0	0	0	0	4	0	4	4	4	4	4	0	0	4	0	0	0	0	0	0	0	4	0
764402	0	0	0	0	0	8	4	0	0	0	0	0	8	4	0	4	0	0	0	0	4	0	0	4	0	0	0	0	0	0	4	0	4	4	4	4	4	0	0	4	0	0	0	0	0	0	0	4	0
764403	0	0	0	0	0	8	4	0	0	0	0	0	8	4	0	4	0	0	0	0	4	0	0	4	0	0	0	0	0	0	4	0	4	0	4	4	4	0	4	4	0	0	0	0	0	0	0	4	0
764404	0	0	0	0	0	8	4	0	0	0	0	0	8	4	0	4	0	0	0	0	4	0	0	4	0	0	0	0	0	0	4	0	4	0	4	4	4	0	4	4	0	0	0	0	0	0	0	4	0
764405	0	0	0	0	0	8	4	0	0	0	0	0	8	4	0	4	0	0	0	0	4	0	0	4	0	0	0	0	0	0	4	0	4	0	0	4	4	0	4	4	0	0	0	0	0	0	0	4	0
764406	0	0	0	0	0	8	4	0	0	0	0	0	8	4	0	4	0	0	0	0	4	0	0	4	0	0	0	0	0	0	4	0	4	0	0	4	4	0	0	4	0	0	0	0	0	0	0	4	0
764407	0	0	0	0	0	8	4	0	0	0	0	0	8	4	0	4	0	0	0	0	4	0	0	4	0	0	0	0	0	0	0	0	4	0	0	4	4	0	0	4	0	0	0	0	0	0	0	4	0
764408	0	0	0	0	0	8	4	0	0	0	0	0	8	4	0	4	0	0	0	0	4	0	0	4	0	0	0	0	0	0	0	0	4	0	0	4	4	0	0	4	0	0	0	0	0	0	0	4	0
764409	0	0	0	0	0	8	4	0	0	0	0	0	8	4	0	4	0	0	0	0	4	0	0	4	0	0	0	0	0	0	0	0	4	0	0	4	4	0	0	4	0	0	0	0	0	0	0	4	0
764410	0	0	0	0	0	8	4	0	0	0	0	0	8	4	0	4	0	0	0	0	4	0	0	4	0	0	0	0	0	0	0	0	4	0	0	4	4	0	0	4	0	0	0	0	0	0	0	4	0
764411	0	0	0	0	0	8	4	0	0	0	0	0	8	4	0	4	0	0	0	0	4	0	0	4	0	0	0	0	0	0	0	0	4	0	0	4	4	0	0	4	0	0	0	0	0	0	0	4	0
764412	0	0	0	0	0	8	4	0	0	0	0	0	8	4	0	4	0	0	0	0	4	0	0	4	0	0	0	0	0	0	0	0	4	0	0	4	4	0	0	4	0	0	0	0	0	0	0	4	0
764413	0	0	0	0	0	8	4	0	0	0	0	0	8	4	0	4	0	0	0	0	4	0	0	4	0	0	0	0	4	0	0	0	4	0	0	4	4	0	0	4	0	0	0	0	0	0	0	4	0
764414	0	0	0	0	0	8	4	0	0	0	0	0	8	4	0	4	0	0	0	0	4	0	0	4	0	0	0	0	4	0	4	0	4	4	0	4	4	0	0	4	0	0	0	0	0	0	4	4	0
764415	0	0	0	0	0	8	4	0	0	0	0	0	8	4	0	4	0	0	0	0	4	0	0	4	0	0	0	0	4	0	4	0	4	4	4	4	4	0	0	4	0	0	0	0	0	0	4	4	0
764416	0	0	0	0	0	8	4	0	0	0	0	0	8	4	0	4	0	0	0	0	4	0	0	4	0	0	0	0	4	0	4	0	4	4	4	4	4	0	0	4	0	0	0	0	0	0	4	4	0
764417	0	0	0	0	0	8	4	0	0	0	0	0	8	4	0	4	0	0	0	0	4	0	0	4	0	0	0	0	4	0	4	0	4	4	4	4	4	0	4	4	0	0	0	0	0	0	4	4	0
764418	0	0	0	0	0	8	4	0	0	0	0	0	8	4	0	4	0	0	0	0	4	0	0	4	0	0	0	0	4	0	4	0	4	4	4	4	4	0	4	4	0	0	0	0	0	0	4	4	0
764419	0	0	0	0	0	8	4	0	0	0	0	0	8	4	0	4	0	0	0	0	4	0	0	4	0	0	0	0	4	0	4	0	4	4	4	4	4	0	4	4	0	0	0	0	0	0	4	4	0
764420	0	0	0	0	0	8	4	0	0	0	0	4	8	4	0	4	0	0	0	0	4	0	0	4	0	0	0	0	4	0	4	0	4	4	4	4	4	0	4	4	0	0	0	0	0	0	4	4	0
764421	0	0	0	0	0	8	4	0	0	0	0	4	8	4	0	4	0	0	0	0	4	0	0	4	0	0	0	0	4	0	4	0	4	4	4	4	4	0	4	4	0	0	0	0	0	0	4	4	0
764422	0	0	0	0	0	8	4	0	0	0	0	4	8	4	0	4	0	0	0	0	4	0	0	4	0	0	0	0	4	0	4	0	4	4	4	4	4	0	4	4	0	0	0	0	0	0	4	4	0
764423	0	0	0	0	0	8	4	0	0	0	0	4	8	4	0	4	0	0	0	0	4	0	0	4	0	0	0	0	4	0	4	0	4	4	4	4	4	0	4	4	0	0	0	0	0	0	4	4	0
764424	0	0	0	0	0	8	4	0	0	0	0	4	8	4	0	4	0	0	0	0	4	0	0	4	0	0	0	0	4	0	4	0	4	4	4	0	4	0	4	4	0	0	0	0	0	0	4	4	0
764425	0	0	0	0	0	8	4	0	0	0	0	4	8	4	0	4	0	0	0	0	4	0	0	4	0	0	0	0	4	0	4	0	4	4	4	0	4	0	4	4	0	0	0	0	0	0	4	4	0
764426	0	0	0	0	0	8	4	0	0	0	0	4	8	4	0	4	0	0	0	0	4	0	0	4	0	0	0	0	4	0	4	0	4	4	4	0	4	0	4	4	0	0	0	0	0	0	4	4	0
764427	0	0	0	0	0	8	4	0	0	0	0	4	8	4	0	4	0	0	0	0	4	0	0	4	0	0	0	0	4	0	4	0	4	4	4	0	4	0	4	4	0	0	0	0	0	0	4	4	0
764428	0	0	0	0	0	8	4	0	0	0	0	4	8	4	0	4	0	0	0	0	4	0	0	4	0	0	0	0	4	0	4	0	4	4	4	0	4	0	4	4	0	0	0	0	0	0	4	4	0
764429	0	0	0	0	0	8	4	0	0	0	0	4	8	4	0	4	0	0	0	0	4	0	0	4	0	0	0	0	4	0	4	0	4	4	4	0	4	0	4	4	0	0	0	0	0	0	4	4	0
764430	0	0	0	0	0	8	0	0	0	0	0	4	8	4	0	4	0	0	0	0	4	0	0	4	0	0	0	0	4	0	4	0	4	4	4	0	4	0	4	4	0	0	0	0	0	0	4	4	0
764431	0	0	0	0	0	8	0	0	0	0	0	4	8	4	0	4	0	0	0	0	4	0	0	4	0	0	0	0	4	0	4	0	4	4	4	0	4	0	4	4	0	0	0	0	0	0	4	4	0
764432	0	0	0	0	0	8	0	0	0	0	0	4	8	4	0	4	0	0	0	0	4	0	0	4	0	0	0	0	4	0	4	0	4	4	4	0	4	0	4	4	0	0	0	0	0	0	4	4	0
764433	0	0	0	0	0	8	0	0	0	0	0	4	8	4	0	4	0	0	0	0	4	0	0	4	0	0	0	0	4	0	4	0	4	4	4	0	4	0	4	4	0	0	0	0	0	0	4	4	0
764434	0	0	0	0	0	8	0	0	0	0	0	4	8	4	0	4	0	0	0	0	4	0	0	4	0	0	0	0	4	0	4	0	4	4	4	0	4	0	4	4	0	0	0	0	0	0	4	4	0
764435	0	0	0	0	0	8	0	0	0	0	0	4	8	4	0	4	0	0	0	0	4	0	0	4	0	0	0	0	4	0	4	0	4	4	4	0	4	0	4	4	0	0	0	0	0	0	4	4	0
764436	0	0	0	0	0	8	0	0	0	0	0	4	8	4	0	4	0	0	0	0	4	0	0	4	0	0	0	0	4	0	4	0	4	4	4	0	4	0	4	4	0	0	0	0	0	0	4	4	0
764437	0	0	0	0	0	8	0	0	0	0	0	4	8	4	0	4	0	0	0	0	4	0	0	4	0	0	0	0	4	0	4	0	4	4	4	0	4	0	4	4	0	0	0	0	0	0	4	4	0
765114	0	0	0	0	0	8	4	0	0	0	0	0	8	4	0	4	0	0	0	0	4	0	0	4	0	0	0	0	0	0	4	0	4	4	0	4	4	0	0	4	0	0	0	0	0	0	0	4	0
765115	0	0	0	0	0	8	4	0	0	0	0	0	8	4	0	4	0	0	0	0	4	0	0	4	0	0	0	0	0	0	4	0	4	4	0	4	4	0	0	4	0	0	0	0	0	0	0	4	0
765116	0	0	0	0	0	8	4	0	0	0	0	0	8	4	0	4	0	0	0	0	4	0	0	4	0	0	0	0	0	0	4	0	4	4	4	4	4	0	0	4	0	0	0	0	0	0	0	4	0
765117	0	0	0	0	0	8	4	0	0	0	0	0	8	4	0	4	0	0	0	0	4	0	0	4	0	0	0	0	0	0	4	0	4	4	4	4	4	0	0	4	0	0	0	0	0	0	0	4	0
765118	0	0	0	0	0	8	4	0	0	0	0	0	8	4	0	4	0	0	0	0	4	0	0	4	0	0	0	0	0	0	4	0	4	4	4	4	4	0	0	4	0	0	0	0	0	0	0	4	0
765119	0	0	0	0	0	8	4	0	0	0	0	0	8	4	0	4	0	0	0	0	4	0	0	4	0	0	0	0	0	0	4	0	4	4	4	4	4	0	0	4	0	0	0	0	0	0	0	4	0
765120	0	0	0	0	0	8	4	0	0	0	0	0	8	4	0	4	0	0	0	0	4	0	0	4	0	0	0	0	0	0	4	0	4	4	4	4	4	0	0	4	0	0	0	0	0	0	0	4	0
765121	0	0	0	0	0	8	4	0	0	0	0	0	8	4	0	4	0	0	0	0	4	0	0	4	0	0	0	0	0	0	4	0	4	4	4	4	4	0	0	4	0	0	0	0	0	0	0	4	0
765122	0	0	0	0	0	8	4	0	0	0	0	0	8	4	0	4	0	0	0	0	4	0	0	4	0	0	0	0	0	0	4	0	4	4	4	4	4	0	0	4	0	0	0	0	0	0	4	4	0
765123	0	0	0	0	0	8	4	0	0	0	0	0	8	4	0	4	0	0	0	0	4	0	0	4	0	0	0	0	0	0	4	0	4	4	4	4	4	0	0	4	0	0	0	0	0	0	4	4	0
765124	0	0	0	0	0	8	4	0	0	0	0	0	8	4	0	4	0	0	0	0	4	0	0	4	0	0	0	0	0	0	4	0	4	4	4	4	4	0	0	4	0	0	0	0	0	0	4	4	0
765125	0	0	0	0	0	8	4	0	0	0	0	0	8	4	0	4	0	0	0	0	4	0	0	4	0	0	0	0	0	0	4	0	4	0	4	4	4	0	4	4	0	0	0	0	0	0	0	4	0
765126	0	0	0	0	0	8	4	0	0	0	0	0	8	4	0	4	0	0	0	0	4	0	0	4	0	0	0	0	0	0	4	0	4	0	0	4	4	0	4	4	0	0	0	0	0	0	0	4	0
765127	0	0	0	0	0	8	4	0	0	0	0	0	8	4	0	4	0	0	0	0	4	0	0	4	0	0	0	0	0	0	4	0	4	0	0	4	4	0	0	4	0	0	0	0	0	0	0	4	0
765128	0	0	0	0	0	8	4	0	0	0	0	0	8	4	0	4	0	0	0	0	4	0	0	4	0	0	0	0	0	0	0	0	4	0	0	4	4	0	0	4	0	0	0	0	0	0	0	4	0
765129	0	0	0	0	0	8	4	0	0	0	0	0	8	4	0	4	0	0	0	0	4	0	0	4	0	0	0	0	0	0	0	0	4	0	0	4	4	0	0	4	0	0	0	0	0	0	0	4	0
765130	0	0	0	0	0	8	4	0	0	0	0	0	8	4	0	4	0	0	0	0	4	0	0	4	0	0	0	0	0	0	0	0	4	0	0	4	4	0	0	4	0	0	0	0	0	0	0	4	0
765131	0	0	0	0	0	8	4	0	0	0	0	0	8	4	0	4	0	0	0	0	4	0	0	4	0	0	0	0	0	0	0	0	4	0	0	4	4	0	0	4	0	0	0	0	0	0	0	4	0
765132	0	0	0	0	0	8	4	0	0	0	0	0	8	4	0	4	0	0	0	0	4	0	0	4	0	0	0	0	0	0	0	0	4	0	0	4	4	0	0	4	0	0	0	0	0	0	0	4	0
765133	0	0	0	0	0	8	4	0	0	0	0	0	8	4	0	4	0	0	0	0	4	0	0	4	0	0	0	0	4	0	0	0	4	4	0	4	4	0	0	4	0	0	0	0	0	0	0	4	0
765134	0	0	0	0	0	8	4	0	0	0	0	0	8	4	0	4	0	0	0	0	4	0	0	4	0	0	0	0	4	0	4	0	4	4	0	4	4	0	0	4	0	0	0	0	0	0	4	4	0
765135	0	0	0	0	0	8	4	0	0	0	0	0	8	4	0	4	0	0	0	0	4	0	0	4	0	0	0	0	4	0	4	0	4	4	4	4	4	0	0	4	0	0	0	0	0	0	4	4	0
765136	0	0	0	0	0	8	4	0	0	0	0	0	8	4	0	4	0	0	0	0	4	0	0	4	0	0	0	0	4	0	4	0	4	4	4	4	4	0	0	4	0	0	0	0	0	0	4	4	0
765137	0	0	0	0	0	8	4	0	0	0	0	0	8	4	0	4	0	0	0	0	4	0	0	4	0	0	0	0	4	0	4	0	4	4	4	4	4	0	0	4	0	0	0	0	0	0	4	4	0
765138	0	0	0	0	0	8	4	0	0	0	0	0	8	4	0	4	0	0	0	0	4	0	0	4	0	0	0	0	4	0	4	0	4	4	4	4	4	0	4	4	0	0	0	0	0	0	4	4	0
765139	0	0	0	0	0	8	4	0	0	0	0	4	8	4	0	4	0	0	0	0	4	0	0	4	0	0	0	0	4	0	4	0	4	4	4	4	4	0	4	4	0	0	0	0	0	0	4	4	0
765140	0	0	0	0	0	8	4	0	0	0	0	4	8	4	0	4	0	0	0	0	4	0	0	4	0	0	0	0	4	0	4	0	4	4	4	4	4	0	4	4	0	0	0	0	0	0	4	4	0
765141	0	0	0	0	0	8	4	0	0	0	0	4	8	4	0	4	0	0	0	0	4	0	0	4	0	0	0	0	4	0	4	0	4	4	4	4	4	0	4	4	0	0	0	0	0	0	4	4	0
765142	0	0	0	0	0	8	4	0	0	0	0	4	8	4	0	4	0	0	0	0	4	0	0	4	0	0	0	0	4	0	4	0	4	4	4	4	4	0	4	4	0	0	0	0	0	0	4	4	0
765143	0	0	0	0	0	8	4	0	0	0	0	4	8	4	0	4	0	0	0	0	4	0	0	4	0	0	0	0	4	0	4	0	4	4	4	4	4	0	4	4	0	0	0	0	0	0	4	4	0
765144	0	0	0	0	0	8	4	0	0	0	0	4	8	4	0	4	0	0	0	0	4	0	0	4	0	0	0	0	4	0	4	0	4	4	4	0	4	0	4	4	0	0	0	0	0	0	4	4	0
765145	0	0	0	0	0	8	4	0	0	0	0	4	8	4	0	4	0	0	0	0	4	0	0	4	0	0	0	0	4	0	4	0	4	4	4	0	4	0	4	4	0	0	0	0	0	0	4	4	0
765146	0	0	0	0	0	8	4	0	0	0	0	4	8	4	0	4	0	0	0	0	4	0	0	4	0	0	0	0	4	0	4	0	4	4	4	0	4	0	4	4	0	0	0	0	0	0	4	4	0
765147	0	0	0	0	0	8	4	0	0	0	0	4	8	4	0	4	0	0	0	0	4	0	0	4	0	0	0	0	4	0	4	0	4	4	4	0	4	0	4	4	0	0	0	0	0	0	4	4	0
765148	0	0	0	0	0	8	4	0	0	0	0	4	8	4	0	4	0	0	0	0	4	0	0	4	0	0	0	0	4	0	4	0	4	4	4	0	4	0	4	4	0	0	0	0	0	0	4	4	0
765149	0	0	0	0	0	8	4	0	0	0	0	4	8	4	0	4	0	0	0	0	4	0	0	4	0	0	0	0	4	0	4	0	4	4	4	0	4	0	4	4	0	0	0	0	0	0	4	4	0
765150	0	0	0	0	0	8	0	0	0	0	0	4	8	4	0	4	0	0	0	0	4	0	0	4	0	0	0	0	4	0	4	0	4	4	4	0	4	0	4	4	0	0	0	0	0	0	4	4	0
765151	0	0	0	0	0	8	0	0	0	0	0	4	8	4	0	4	0	0	0	0	4	0	0	4	0	0	0	0	4	0	4	0	4	4	4	0	4	0	4	4	0	0	0	0	0	0	4	4	0
765152	0	0	0	0	0	8	0	0	0	0	0	4	8	4	0	4	0	0	0	0	4	0	0	4	0	0	0	0	4	0	4	0	4	4	4	0	4	0	4	4	0	0	0	0	0	0	4	4	0
765153	0	0	0	0	0	8	0	0	0	0	0	4	8	4	0	4	0	0	0	0	4	0	0	4	0	0	0	0	4	0	4	0	4	4	4	0	4	0	4	4	0	0	0	0	0	0	4	4	0
765154	0	0	0	0	0	8	0	0	0	0	0	4	8	4	0	4	0	0	0	0	4	0	0	4	0	0	0	0	4	0	4	0	4	4	4	0	4	0	4	4	0	0	0	0	0	0	4	4	0
765155	0	0	0	0	0	8	0	0	0	0	0	4	8	4	0	4	0	0	0	0	4	0	0	4	0	0	0	0	4	0	4	0	4	4	4	0	4	0	4	4	0	0	0	0	0	0	4	4	0
765156	0	0	0	0	0	8	0	0	0	0	0	4	8	4	0	4	0	0	0	0	4	0	0	4	0	0	0	0	4	0	4	0	4	4	4	0	4	0	4	4	0	0	0	0	0	0	4	4	0
765157	0	0	0	0	0	8	0	0	0	0	0	4	8	4	0	4	0	0	0	0	4	0	0	4	0	0	0	0	4	0	4	0	4	4	4	0	4	0	4	4	0	0	0	0	0	0	4	4	0
765835	0	0	0	0	0	8	4	0	0	0	0	0	8	4	0	4	0	0	0	0	4	0	0	4	0	0	0	0	0	0	4	0	4	4	4	4	4	0	0	4	0	0	0	0	0	0	0	4	0
765836	0	0	0	0	0	8	4	0	0	0	0	0	8	4	0	4	0	0	0	0	4	0	0	4	0	0	0	0	0	0	4	0	4	4	4	4	4	0	0	4	0	0	0	0	0	0	0	4	0
765837	0	0	0	0	0	8	4	0	0	0	0	0	8	4	0	4	0	0	0	0	4	0	0	4	0	0	0	0	0	0	4	0	4	4	4	4	4	0	0	4	0	0	0	0	0	0	0	4	0
765838	0	0	0	0	0	8	4	0	0	0	0	0	8	4	0	4	0	0	0	0	4	0	0	4	0	0	0	0	0	0	4	0	4	4	4	4	4	0	0	4	0	0	0	0	0	0	0	4	0
765839	0	0	0	0	0	8	4	0	0	0	0	0	8	4	0	4	0	0	0	0	4	0	0	4	0	0	0	0	0	0	4	0	4	4	4	4	4	0	0	4	0	0	0	0	0	0	0	4	0
765840	0	0	0	0	0	8	4	0	0	0	0	0	8	4	0	4	0	0	0	0	4	0	0	4	0	0	0	0	0	0	4	0	4	4	4	4	4	0	0	4	0	0	0	0	0	0	0	4	0
765841	0	0	0	0	0	8	4	0	0	0	0	0	8	4	0	4	0	0	0	0	4	0	0	4	0	0	0	0	0	0	4	0	4	4	4	4	4	0	0	4	0	0	0	0	0	0	0	4	0
765842	0	0	0	0	0	8	4	0	0	0	0	0	8	4	0	4	0	0	0	0	4	0	0	4	0	0	0	0	0	0	4	0	4	4	4	4	4	0	0	4	0	0	0	0	0	0	4	4	0
765843	0	0	0	0	0	8	4	0	0	0	0	0	8	4	0	4	0	0	0	0	4	0	0	4	0	0	0	0	0	0	4	0	4	4	4	4	4	0	0	4	0	0	0	0	0	0	4	4	0
765844	0	0	0	0	0	8	4	0	0	0	0	0	8	4	0	4	0	0	0	0	4	0	0	4	0	0	0	0	0	0	4	0	4	4	4	4	4	0	0	4	0	0	0	0	0	0	4	4	0
765845	0	0	0	0	0	8	4	0	0	0	0	0	8	4	0	4	0	0	0	0	4	0	0	4	0	0	0	0	0	0	4	0	4	4	4	4	4	0	4	4	0	0	0	0	0	0	4	4	0
765846	0	0	0	0	0	8	4	0	0	0	0	0	8	4	0	4	0	0	0	0	4	0	0	4	0	0	0	0	0	0	4	0	4	4	4	4	4	0	4	4	0	0	0	0	0	0	0	4	0
765847	0	0	0	0	0	8	4	0	0	0	0	0	8	4	0	4	0	0	0	0	4	0	0	4	0	0	0	0	0	0	4	0	4	0	0	4	4	0	4	4	0	0	0	0	0	0	0	4	0
765848	0	0	0	0	0	8	4	0	0	0	0	0	8	4	0	4	0	0	0	0	4	0	0	4	0	0	0	0	0	0	4	0	4	0	0	4	4	0	0	4	0	0	0	0	0	0	0	4	0
765849	0	0	0	0	0	8	4	0	0	0	0	0	8	4	0	4	0	0	0	0	4	0	0	4	0	0	0	0	0	0	0	0	4	0	0	4	4	0	0	4	0	0	0	0	0	0	0	4	0
765850	0	0	0	0	0	8	4	0	0	0	0	0	8	4	0	4	0	0	0	0	4	0	0	4	0	0	0	0	0	0	0	0	4	0	0	4	4	0	0	4	0	0	0	0	0	0	0	4	0
765851	0	0	0	0	0	8	4	0	0	0	0	0	8	4	0	4	0	0	0	0	4	0	0	4	0	0	0	0	0	0	0	0	4	0	0	4	4	0	0	4	0	0	0	0	0	0	0	4	0
765852	0	0	0	0	0	8	4	0	0	0	0	0	8	4	0	4	0	0	0	0	4	0	0	4	0	0	0	0	0	0	0	0	4	4	0	4	4	0	0	4	0	0	0	0	0	0	0	4	0
765853	0	0	0	0	0	8	4	0	0	0	0	0	8	4	0	4	0	0	0	0	4	0	0	4	0	0	0	0	4	0	4	0	4	4	0	4	4	0	0	4	0	0	0	0	0	0	4	4	0
765854	0	0	0	0	0	8	4	0	0	0	0	0	8	4	0	4	0	0	0	0	4	0	0	4	0	0	0	0	4	0	4	0	4	4	4	4	4	0	0	4	0	0	0	0	0	0	4	4	0
765855	0	0	0	0	0	8	4	0	0	0	0	0	8	4	0	4	0	0	0	0	4	0	0	4	0	0	0	0	4	0	4	0	4	4	4	4	4	0	0	4	0	0	0	0	0	0	4	4	0
765856	0	0	0	0	0	8	4	0	0	0	0	0	8	4	0	4	0	0	0	0	4	0	0	4	0	0	0	0	4	0	4	0	4	4	4	4	4	0	0	4	0	0	0	0	0	0	4	4	0
765857	0	0	0	0	0	8	4	0	0	0	0	0	8	4	0	4	0	0	0	0	4	0	0	4	0	0	0	0	4	0	4	0	4	4	4	4	4	0	0	4	0	0	0	0	0	0	4	4	0
765858	0	0	0	0	0	8	4	0	0	0	0	4	8	4	0	4	0	0	0	0	4	0	0	4	0	0	0	0	4	0	4	0	4	4	4	4	4	0	4	4	0	0	0	0	0	0	4	4	0
765859	0	0	0	0	0	8	4	0	0	0	0	4	8	4	0	4	0	0	0	0	4	0	0	4	0	0	0	0	4	0	4	0	4	4	4	4	4	0	4	4	0	0	0	0	0	0	4	4	0
765860	0	0	0	0	0	8	4	0	0	0	0	4	8	4	0	4	0	0	0	0	4	0	0	4	0	0	0	0	4	0	4	0	4	4	4	4	4	0	4	4	0	0	0	0	0	0	4	4	0
765861	0	0	0	0	0	8	4	0	0	0	0	4	8	4	0	4	0	0	0	0	4	0	0	4	0	0	0	0	4	0	4	0	4	4	4	4	4	0	4	4	0	0	0	0	0	0	4	4	0
765862	0	0	0	0	0	8	4	0	0	0	0	4	8	4	0	4	0	0	0	0	4	0	0	4	0	0	0	0	4	0	4	0	4	4	4	4	4	0	4	4	0	0	0	0	0	0	4	4	0
765863	0	0	0	0	0	8	4	0	0	0	0	4	8	4	0	4	0	0	0	0	4	0	0	4	0	0	0	0	4	0	4	0	4	4	4	4	4	0	4	4	0	0	0	0	0	0	4	4	0
765864	0	0	0	0	0	8	4	0	0	0	0	4	8	4	0	4	0	0	0	0	4	0	0	4	0	0	0	0	4	0	4	0	4	4	4	0	4	0	4	4	0	0	0	0	0	0	4	4	0
765865	0	0	0	0	0	8	4	0	0	0	0	4	8	4	0	4	0	0	0	0	4	0	0	4	0	0	0	0	4	0	4	0	4	4	4	0	4	0	4	4	0	0	0	0	0	0	4	4	0
765866	0	0	0	0	0	8	4	0	0	0	0	4	8	4	0	4	0	0	0	0	4	0	0	4	0	0	0	0	4	0	4	0	4	4	4	0	4	0	4	4	0	0	0	0	0	0	4	4	0
765867	0	0	0	0	0	8	4	0	0	0	0	4	8	4	0	4	0	0	0	0	4	0	0	4	0	0	0	0	4	0	4	0	4	4	4	0	4	0	4	4	0	0	0	0	0	0	4	4	0
765868	0	0	0	0	0	8	4	0	0	0	0	4	8	4	0	4	0	0	0	0	4	0	0	4	0	0	0	0	4	0	4	0	4	4	4	0	4	0	4	4	0	0	0	0	0	0	4	4	0
765869	0	0	0	0	0	8	4	0	0	0	0	4	8	4	0	4	0	0	0	0	4	0	0	4	0	0	0	0	4	0	4	0	4	4	4	0	4	0	4	4	0	0	0	0	0	0	4	4	0
765870	0	0	0	0	0	8	0	0	0	0	0	4	8	4	0	4	0	0	0	0	4	0	0	4	0	0	0	0	4	0	4	0	4	4	4	0	4	0	4	4	0	0	0	0	0	0	4	4	0
765871	0	0	0	0	0	8	0	0	0	0	0	4	8	4	0	4	0	0	0	0	4	0	0	4	0	0	0	0	4	0	4	0	4	4	4	0	4	0	4	4	0	0	0	0	0	0	4	4	0
765872	0	0	0	0	0	8	0	0	0	0	0	4	8	4	0	4	0	0	0	0	4	0	0	4	0	0	0	0	4	0	4	0	4	4	4	0	4	0	4	4	0	0	0	0	0	0	4	4	0
765873	0	0	0	0	0	8	0	0	0	0	0	4	8	4	0	4	0	0	0	0	4	0	0	4	0	0	0	0	4	0	4	0	4	4	4	0	4	0	4	4	0	0	0	0	0	0	4	4	0
765874	0	0	0	0	0	8	0	0	0	0	0	4	8	4	0	4	0	0	0	0	4	0	0	4	0	0	0	0	4	0	4	0	4	4	4	0	4	0	4	4	0	0	0	0	0	0	4	4	0
765876	0	0	0	0	0	8	0	0	0	0	0	4	8	4	0	4	0	0	0	0	4	0	0	4	0	0	0	0	4	0	4	0	4	4	4	0	4	0	4	4	0	0	0	0	0	0	4	4	0
766555	0	0	0	0	0	8	4	0	0	0	0	0	8	4	0	4	0	0	0	0	4	0	0	4	0	0	0	0	0	0	4	0	4	4	4	4	4	0	0	4	0	0	0	0	0	0	0	4	0
766556	0	0	0	0	0	8	4	0	0	0	0	0	8	4	0	4	0	0	0	0	4	0	0	4	0	0	0	0	0	0	4	0	4	4	4	4	4	0	0	4	0	0	0	0	0	0	0	4	0
766557	0	0	0	0	0	8	4	0	0	0	0	0	8	4	0	4	0	0	0	0	4	0	0	4	0	0	0	0	0	0	4	0	4	4	4	4	4	0	0	4	0	0	0	0	0	0	0	4	0
766558	0	0	0	0	0	8	4	0	0	0	0	0	8	4	0	4	0	0	0	0	4	0	0	4	0	0	0	0	0	0	4	0	4	4	0	4	4	0	0	4	0	0	0	0	0	0	0	4	0
766559	0	0	0	0	0	8	4	0	0	0	0	0	8	4	0	4	0	0	0	0	4	0	0	4	0	0	0	0	0	0	4	0	4	4	0	4	4	0	0	4	0	0	0	0	0	0	0	4	0
766560	0	0	0	0	0	8	4	0	0	0	0	0	8	4	0	4	0	0	0	0	4	0	0	4	0	0	0	0	0	0	4	0	4	4	4	4	4	0	0	4	0	0	0	0	0	0	0	4	0
766561	0	0	0	0	0	8	4	0	0	0	0	0	8	4	0	4	0	0	0	0	4	0	0	4	0	0	0	0	0	0	4	0	4	4	4	4	4	0	0	4	0	0	0	0	0	0	0	4	0
766562	0	0	0	0	0	8	4	0	0	0	0	0	8	4	0	4	0	0	0	0	4	0	0	4	0	0	0	0	0	0	4	0	4	4	4	4	4	0	0	4	0	0	0	0	0	0	4	4	0
766563	0	0	0	0	0	8	4	0	0	0	0	0	8	4	0	4	0	0	0	0	4	0	0	4	0	0	0	0	0	0	4	0	4	4	4	4	4	0	0	4	0	0	0	0	0	0	4	4	0
766564	0	0	0	0	0	8	4	0	0	0	0	0	8	4	0	4	0	0	0	0	4	0	0	4	0	0	0	0	0	0	4	0	4	4	4	4	4	0	0	4	0	0	0	0	0	0	4	4	0
766565	0	0	0	0	0	8	4	0	0	0	0	0	8	4	0	4	0	0	0	0	4	0	0	4	0	0	0	0	0	0	4	0	4	4	4	4	4	0	4	4	0	0	0	0	0	0	4	4	0
766566	0	0	0	0	0	8	4	0	0	0	0	0	8	4	0	4	0	0	0	0	4	0	0	4	0	0	0	0	0	0	4	0	4	4	4	4	4	0	4	4	0	0	0	0	0	0	4	4	0
766567	0	0	0	0	0	8	4	0	0	0	0	0	8	4	0	4	0	0	0	0	4	0	0	4	0	0	0	0	0	0	4	0	4	4	4	4	4	0	4	4	0	0	0	0	0	0	4	4	0
766568	0	0	0	0	0	8	4	0	0	0	0	0	8	4	0	4	0	0	0	0	4	0	0	4	0	0	0	0	0	0	4	0	4	4	0	4	4	0	4	4	0	0	0	0	0	0	4	4	0
766569	0	0	0	0	0	8	4	0	0	0	0	0	8	4	0	4	0	0	0	0	4	0	0	4	0	0	0	0	0	0	4	0	4	4	0	4	4	0	0	4	0	0	0	0	0	0	4	4	0
766570	0	0	0	0	0	8	4	0	0	0	0	0	8	4	0	4	0	0	0	0	4	0	0	4	0	0	0	0	0	0	0	0	4	4	0	4	4	0	0	4	0	0	0	0	0	0	4	4	0
766571	0	0	0	0	0	8	4	0	0	0	0	0	8	4	0	4	0	0	0	0	4	0	0	4	0	0	0	0	0	0	0	0	4	4	0	4	4	0	0	4	0	0	0	0	0	0	4	4	0
766572	0	0	0	0	0	8	4	0	0	0	0	0	8	4	0	4	0	0	0	0	4	0	0	4	0	0	0	0	4	0	0	0	4	4	0	4	4	0	0	4	0	0	0	0	0	0	4	4	0
766573	0	0	0	0	0	8	4	0	0	0	0	0	8	4	0	4	0	0	0	0	4	0	0	4	0	0	0	0	4	0	4	0	4	4	0	4	4	0	0	4	0	0	0	0	0	0	4	4	0
766574	0	0	0	0	0	8	4	0	0	0	0	0	8	4	0	4	0	0	0	0	4	0	0	4	0	0	0	0	4	0	4	0	4	4	4	4	4	0	0	4	0	0	0	0	0	0	4	4	0
766575	0	0	0	0	0	8	4	0	0	0	0	0	8	4	0	4	0	0	0	0	4	0	0	4	0	0	0	0	4	0	4	0	4	4	4	4	4	0	0	4	0	0	0	0	0	0	4	4	0
766576	0	0	0	0	0	8	4	0	0	0	0	0	8	4	0	4	0	0	0	0	4	0	0	4	0	0	0	0	4	0	4	0	4	4	4	4	4	0	0	4	0	0	0	0	0	0	4	4	0
766577	0	0	0	0	0	8	4	0	0	0	0	4	8	4	0	4	0	0	0	0	4	0	0	4	0	0	0	0	4	0	4	0	4	4	4	4	4	0	0	4	0	0	0	0	0	0	4	4	0
766578	0	0	0	0	0	8	4	0	0	0	0	4	8	4	0	4	0	0	0	0	4	0	0	4	0	0	0	0	4	0	4	0	4	4	4	4	4	0	4	4	0	0	0	0	0	0	4	4	0
766579	0	0	0	0	0	8	4	0	0	0	0	4	8	4	0	4	0	0	0	0	4	0	0	4	0	0	0	0	4	0	4	0	4	4	4	4	4	0	4	4	0	0	0	0	0	0	4	4	0
766580	0	0	0	0	0	8	4	0	0	0	0	4	8	4	0	4	0	0	0	0	4	0	0	4	0	0	0	0	4	0	4	0	4	4	4	4	4	0	4	4	0	0	0	0	0	0	4	4	0
766581	0	0	0	0	0	8	4	0	0	0	0	4	8	4	0	4	0	0	0	0	4	0	0	4	0	0	0	0	4	0	4	0	4	4	4	4	4	0	4	4	0	0	0	0	0	0	4	4	0
766582	0	0	0	0	0	8	4	0	0	0	0	4	8	4	0	4	0	0	0	0	4	0	0	4	0	0	0	0	4	0	4	0	4	4	4	4	4	0	4	4	0	0	0	0	0	0	4	4	0
766583	0	0	0	0	0	8	4	0	0	0	0	4	8	4	0	4	0	0	0	0	4	0	0	4	0	0	0	0	4	0	4	0	4	4	4	0	4	0	4	4	0	0	0	0	0	0	4	4	0
766584	0	0	0	0	0	8	4	0	0	0	0	4	8	4	0	4	0	0	0	0	4	0	0	4	0	0	0	0	4	0	4	0	4	4	4	0	4	0	4	4	0	0	0	0	0	0	4	4	0
766585	0	0	0	0	0	8	4	0	0	0	0	4	8	4	0	4	0	0	0	0	4	0	0	4	0	0	0	0	4	0	4	0	4	4	4	0	4	0	4	4	0	0	0	0	0	0	4	4	0
766586	0	0	0	0	0	8	4	0	0	0	0	4	8	4	0	4	0	0	0	0	4	0	0	4	0	0	0	0	4	0	4	0	4	4	4	0	4	0	4	4	0	0	0	0	0	0	4	4	0
766587	0	0	0	0	0	8	4	0	0	0	0	4	8	4	0	4	0	0	0	0	4	0	0	4	0	0	0	0	4	0	4	0	4	4	4	0	4	0	4	4	0	0	0	0	0	0	4	4	0
766588	0	0	0	0	0	8	4	0	0	0	0	4	8	4	0	4	0	0	0	0	4	0	0	4	0	0	0	0	4	0	4	0	4	4	4	0	4	0	4	4	0	0	0	0	0	0	4	4	0
766589	0	0	0	0	0	8	4	0	0	0	0	4	8	4	0	4	0	0	0	0	4	0	0	4	0	0	0	0	4	0	4	0	4	4	4	0	4	0	4	4	0	0	0	0	0	0	4	4	0
766590	0	0	0	0	0	8	0	0	0	0	0	4	8	4	0	4	0	0	0	0	4	0	0	4	0	0	0	0	4	0	4	0	4	4	4	0	4	0	4	4	0	0	0	0	0	0	4	4	0
766591	0	0	0	0	0	8	0	0	0	0	0	4	8	4	0	4	0	0	0	0	4	0	0	4	0	0	0	0	4	0	4	0	4	4	4	0	4	0	4	4	0	0	0	0	0	0	4	4	0
766592	0	0	0	0	0	8	0	0	0	0	0	4	8	4	0	4	0	0	0	0	4	0	0	4	0	0	0	0	4	0	4	0	4	4	4	0	4	0	4	4	0	0	0	0	0	0	4	4	0
766593	0	0	0	0	0	8	0	0	0	0	0	4	8	4	0	4	0	0	0	0	4	0	0	4	0	0	0	0	4	0	4	0	4	4	4	0	4	0	4	4	0	0	0	0	0	0	4	4	0
766596	0	0	0	0	0	8	0	0	0	0	0	4	8	4	0	4	0	0	0	0	4	0	0	4	0	0	0	0	4	0	4	0	4	4	4	0	4	0	4	4	0	0	0	0	0	0	4	4	0
767277	0	0	0	0	0	8	4	0	0	0	0	0	8	4	0	4	0	0	0	0	4	0	0	4	0	0	0	0	0	0	4	0	4	4	0	0	4	0	0	4	0	0	0	0	0	0	0	4	0
767278	0	0	0	0	0	8	4	0	0	0	0	0	8	4	0	4	0	0	0	0	4	0	0	4	0	0	0	0	0	0	4	0	4	4	0	4	4	0	0	4	0	0	0	0	0	0	0	4	0
767279	0	0	0	0	0	8	4	0	0	0	0	0	8	4	0	4	0	0	0	0	4	0	0	4	0	0	0	0	0	0	4	0	4	4	0	4	4	0	0	4	0	0	0	0	0	0	0	4	0
767280	0	0	0	0	0	8	4	0	0	0	0	0	8	4	0	4	0	0	0	0	4	0	0	4	0	0	0	0	0	0	4	0	4	4	0	4	4	0	0	4	0	0	0	0	0	0	0	4	0
767281	0	0	0	0	0	8	4	0	0	0	0	0	8	4	0	4	0	0	0	0	4	0	0	4	0	0	0	0	0	0	4	0	4	4	0	4	4	0	0	4	0	0	0	0	0	0	0	4	0
767282	0	0	0	0	0	8	4	0	0	0	0	0	8	4	0	4	0	0	0	0	4	0	0	4	0	0	0	0	0	0	4	0	4	4	0	4	4	0	0	4	0	0	0	0	0	0	0	4	0
767283	0	0	0	0	0	8	4	0	0	0	0	0	8	4	0	4	0	0	0	0	4	0	0	4	0	0	0	0	0	0	4	0	4	4	4	4	4	0	0	4	0	0	0	0	0	0	4	4	0
767284	0	0	0	0	0	8	4	0	0	0	0	0	8	4	0	4	0	0	0	0	4	0	0	4	0	0	0	0	0	0	4	0	4	4	4	4	4	0	0	4	0	0	0	0	0	0	4	4	0
767285	0	0	0	0	0	8	4	0	0	0	0	0	8	4	0	4	0	0	0	0	4	0	0	4	0	0	0	0	0	0	4	0	4	4	4	4	4	0	4	4	0	0	0	0	0	0	4	4	0
767286	0	0	0	0	0	8	4	0	0	0	0	0	8	4	0	4	0	0	0	0	4	0	0	4	0	0	0	0	0	0	4	0	4	4	4	4	4	0	4	4	0	0	0	0	0	0	4	4	0
767287	0	0	0	0	0	8	4	0	0	0	0	0	8	4	0	4	0	0	0	0	4	0	0	4	0	0	0	0	0	0	4	0	4	4	4	4	4	0	4	4	0	0	0	0	0	0	4	4	0
767288	0	0	0	0	0	8	4	0	0	0	0	0	8	4	0	4	0	0	0	0	4	0	0	4	0	0	0	0	0	0	4	0	4	4	4	4	4	0	4	4	0	0	0	0	0	0	4	4	0
767289	0	0	0	0	0	8	4	0	0	0	0	0	8	4	0	4	0	0	0	0	4	0	0	4	0	0	0	0	0	0	4	0	4	4	0	4	4	0	4	4	0	0	0	0	0	0	4	4	0
767290	0	0	0	0	0	8	4	0	0	0	0	0	8	4	0	4	0	0	0	0	4	0	0	4	0	0	0	0	0	0	4	0	4	4	0	4	4	0	0	4	0	0	0	0	0	0	4	4	0
767291	0	0	0	0	0	8	4	0	0	0	0	0	8	4	0	4	0	0	0	0	4	0	0	4	0	0	0	0	0	0	0	0	4	4	0	4	4	0	0	4	0	0	0	0	0	0	4	4	0
767292	0	0	0	0	0	8	4	0	0	0	0	0	8	4	0	4	0	0	0	0	4	0	0	4	0	0	0	0	4	0	0	0	4	4	0	4	4	0	0	4	0	0	0	0	0	0	4	4	0
767293	0	0	0	0	0	8	4	0	0	0	0	0	8	4	0	4	0	0	0	0	4	0	0	4	0	0	0	0	4	0	4	0	4	4	0	4	4	0	0	4	0	0	0	0	0	0	4	4	0
767294	0	0	0	0	0	8	4	0	0	0	0	0	8	4	0	4	0	0	0	0	4	0	0	4	0	0	0	0	4	0	4	0	4	4	4	4	4	0	0	4	0	0	0	0	0	0	4	4	0
767295	0	0	0	0	0	8	4	0	0	0	0	4	8	4	0	4	0	0	0	0	4	0	0	4	0	0	0	0	4	0	4	0	4	4	4	4	4	0	0	4	0	0	0	0	0	0	4	4	0
767296	0	0	0	0	0	8	4	0	0	0	0	4	8	4	0	4	0	0	0	0	4	0	0	4	0	0	0	0	4	0	4	0	4	4	4	4	4	0	0	4	0	0	0	0	0	0	4	4	0
767297	0	0	0	0	0	8	4	0	0	0	0	4	8	4	0	4	0	0	0	0	4	0	0	4	0	0	0	0	4	0	4	0	4	4	4	4	4	0	0	4	0	0	0	0	0	0	4	4	0
767298	0	0	0	0	0	8	4	0	0	0	0	4	8	4	0	4	0	0	0	0	4	0	0	4	0	0	0	0	4	0	4	0	4	4	4	4	4	0	0	4	0	0	0	0	0	0	4	4	0
767299	0	0	0	0	0	8	4	0	0	0	0	4	8	4	0	4	0	0	0	0	4	0	0	4	0	0	0	0	4	0	4	0	4	4	4	4	4	0	4	4	0	0	0	0	0	0	4	4	0
767300	0	0	0	0	0	8	4	0	0	0	0	4	8	4	0	4	0	0	0	0	4	0	0	4	0	0	0	0	4	0	4	0	4	4	4	4	4	0	4	4	0	0	0	0	0	0	4	4	0
767301	0	0	0	0	0	8	4	0	0	0	0	4	8	4	0	4	0	0	0	0	4	0	0	4	0	0	0	0	4	0	4	0	4	4	4	4	4	0	4	4	0	0	0	0	0	0	4	4	0
767302	0	0	0	0	0	8	4	0	0	0	0	4	8	4	0	4	0	0	0	0	4	0	0	4	0	0	0	0	4	0	4	0	4	4	4	4	4	0	4	4	0	0	0	0	0	0	4	4	0
767303	0	0	0	0	0	8	4	0	0	0	0	4	8	4	0	4	0	0	0	0	4	0	0	4	0	0	0	0	4	0	4	0	4	4	4	0	4	0	4	4	0	0	0	0	0	0	4	4	0
767304	0	0	0	0	0	8	4	0	0	0	0	4	8	4	0	4	0	0	0	0	4	0	0	4	0	0	0	0	4	0	4	0	4	4	4	0	4	0	4	4	0	0	0	0	0	0	4	4	0
767305	0	0	0	0	0	8	4	0	0	0	0	4	8	4	0	4	0	0	0	0	4	0	0	4	0	0	0	0	4	0	4	0	4	4	4	0	4	0	4	4	0	0	0	0	0	0	4	4	0
767306	0	0	0	0	0	8	4	0	0	0	0	4	8	4	0	4	0	0	0	0	4	0	0	4	0	0	0	0	4	0	4	0	4	4	4	0	4	0	4	4	0	0	0	0	0	0	4	4	0
767307	0	0	0	0	0	8	4	0	0	0	0	4	8	4	0	4	0	0	0	0	4	0	0	4	0	0	0	0	4	0	4	0	4	4	4	0	4	0	4	4	0	0	0	0	0	0	4	4	0
767308	0	0	0	0	0	8	4	0	0	0	0	4	8	4	0	4	0	0	0	0	4	0	0	4	0	0	0	0	4	0	4	0	4	4	4	0	4	0	4	4	0	0	0	0	0	0	4	4	0
767309	0	0	0	0	0	8	0	0	0	0	0	4	8	4	0	4	0	0	0	0	4	0	0	4	0	0	0	0	4	0	4	0	4	4	4	0	4	0	4	4	0	0	0	0	0	0	4	4	0
767310	0	0	0	0	0	8	0	0	0	0	0	4	8	4	0	4	0	0	0	0	4	0	0	4	0	0	0	0	4	0	4	0	4	4	4	0	4	0	4	4	0	0	0	0	0	0	4	4	0
767311	0	0	0	0	0	8	0	0	0	0	0	4	8	4	0	4	0	0	0	0	4	0	0	4	0	0	0	0	4	0	4	0	4	4	4	0	4	0	4	4	0	0	0	0	0	0	4	4	0
767312	0	0	0	0	0	8	0	0	0	0	0	4	8	4	0	4	0	0	0	0	4	0	0	4	0	0	0	0	4	0	4	0	4	4	4	0	4	0	4	4	0	0	0	0	0	0	4	4	0
767313	0	0	0	0	0	8	0	0	0	0	0	4	8	4	0	4	0	0	0	0	4	0	0	4	0	0	0	0	4	0	4	0	4	4	4	0	4	0	4	4	0	0	0	0	0	0	4	4	0
767998	0	0	0	0	0	8	4	0	0	0	0	0	8	4	0	4	0	0	0	0	4	0	0	4	0	0	0	0	0	0	4	0	4	4	0	0	4	0	0	4	0	0	0	0	0	0	0	4	0
767999	0	0	0	0	0	8	4	0	0	0	0	0	8	4	0	4	0	0	0	0	4	0	0	4	0	0	0	0	0	0	4	0	4	4	0	0	4	0	0	4	0	0	0	0	0	0	0	4	0
768000	0	0	0	0	0	8	4	0	0	0	0	0	8	4	0	4	0	0	0	0	4	0	0	4	0	0	0	0	0	0	4	0	4	4	0	0	4	0	0	4	0	0	0	0	0	0	0	4	0
768001	0	0	0	0	0	8	4	0	0	0	0	0	8	4	0	4	0	0	0	0	4	0	0	4	0	0	0	0	0	0	4	0	4	4	0	4	4	0	0	4	0	0	0	0	0	0	0	4	0
768002	0	0	0	0	0	8	4	0	0	0	0	0	8	4	0	4	0	0	0	0	4	0	0	4	0	0	0	0	0	0	4	0	4	4	0	4	4	0	0	4	0	0	0	0	0	0	0	4	0
768003	0	0	0	0	0	8	4	0	0	0	0	0	8	4	0	4	0	0	0	0	4	0	0	4	0	0	0	0	0	0	4	0	4	4	0	4	4	0	0	4	0	0	0	0	0	0	0	4	0
768004	0	0	0	0	0	8	4	0	0	0	0	0	8	4	0	4	0	0	0	0	4	0	0	4	0	0	0	0	0	0	4	0	4	4	4	4	4	0	0	4	0	0	0	0	0	0	4	4	0
768005	0	0	0	0	0	8	4	0	0	0	0	0	8	4	0	4	0	0	0	0	4	0	0	4	0	0	0	0	0	0	4	0	4	4	4	4	4	0	4	4	0	0	0	0	0	0	4	4	0
768006	0	0	0	0	0	8	4	0	0	0	0	0	8	4	0	4	0	0	0	0	4	0	0	4	0	0	0	0	0	0	4	0	4	4	4	4	4	0	4	4	0	0	0	0	0	0	4	4	0
768007	0	0	0	0	0	8	4	0	0	0	0	0	8	4	0	4	0	0	0	0	4	0	0	4	0	0	0	0	0	0	4	0	4	4	4	4	4	0	4	4	0	0	0	0	0	0	4	4	0
768008	0	0	0	0	0	8	4	0	0	0	0	0	8	4	0	4	0	0	0	0	4	0	0	4	0	0	0	0	0	0	4	0	4	4	4	4	4	0	4	4	0	0	0	0	0	0	4	4	0
768009	0	0	0	0	0	8	4	0	0	0	0	0	8	4	0	4	0	0	0	0	4	0	0	4	0	0	0	0	0	0	4	0	4	4	0	4	4	0	4	4	0	0	0	0	0	0	4	4	0
768010	0	0	0	0	0	8	4	0	0	0	0	0	8	4	0	4	0	0	0	0	4	0	0	4	0	0	0	0	0	0	4	0	4	4	0	4	4	0	4	4	0	0	0	0	0	0	4	4	0
768011	0	0	0	0	0	8	4	0	0	0	0	0	8	4	0	4	0	0	0	0	4	0	0	4	0	0	0	0	0	0	4	0	4	4	0	4	4	0	0	4	0	0	0	0	0	0	4	4	0
768012	0	0	0	0	0	8	4	0	0	0	0	0	8	4	0	4	0	0	0	0	4	0	0	4	0	0	0	0	4	0	4	0	4	4	0	4	4	0	0	4	0	0	0	0	0	0	4	4	0
768013	0	0	0	0	0	8	4	0	0	0	0	0	8	4	0	4	0	0	0	0	4	0	0	4	0	0	0	0	4	0	4	0	4	4	4	4	4	0	0	4	0	0	0	0	0	0	4	4	0
768014	0	0	0	0	0	8	4	0	0	0	0	4	8	4	0	4	0	0	0	0	4	0	0	4	0	0	0	0	4	0	4	0	4	4	4	4	4	0	0	4	0	0	0	0	0	0	4	4	0
768015	0	0	0	0	0	8	4	0	0	0	0	4	8	4	0	4	0	0	0	0	4	0	0	4	0	0	0	0	4	0	4	0	4	4	4	4	4	0	0	4	0	0	0	0	0	0	4	4	0
768016	0	0	0	0	0	8	4	0	0	0	0	4	8	4	0	4	0	0	0	0	4	0	0	4	0	0	0	0	4	0	4	0	4	4	4	4	4	0	0	4	0	0	0	0	0	0	4	4	0
768017	0	0	0	0	0	8	4	0	0	0	0	4	8	4	0	4	0	0	0	0	4	0	0	4	0	0	0	0	4	0	4	0	4	4	4	4	4	0	0	4	0	0	0	0	0	0	4	4	0
768018	0	0	0	0	0	8	4	0	0	0	0	4	8	4	0	4	0	0	0	0	4	0	0	4	0	0	0	0	4	0	4	0	4	4	4	4	4	0	0	4	0	0	0	0	0	0	4	4	0
768019	0	0	0	0	0	8	4	0	0	0	0	4	8	4	0	4	0	0	0	0	4	0	0	4	0	0	0	0	4	0	4	0	4	4	4	4	4	0	4	4	0	0	0	0	0	0	4	4	0
768020	0	0	0	0	0	8	4	0	0	0	0	4	8	4	0	4	0	0	0	0	4	0	0	4	0	0	0	0	4	0	4	0	4	4	4	4	4	0	4	4	0	0	0	0	0	0	4	4	0
768021	0	0	0	0	0	8	4	0	0	0	0	4	8	4	0	4	0	0	0	0	4	0	0	4	0	0	0	0	4	0	4	0	4	4	4	4	4	0	4	4	0	0	0	0	0	0	4	4	0
768022	0	0	0	0	0	8	4	0	0	0	0	4	8	4	0	4	0	0	0	0	4	0	0	4	0	0	0	0	4	0	4	0	4	4	4	0	4	0	4	4	0	0	0	0	0	0	4	4	0
768023	0	0	0	0	0	8	4	0	0	0	0	4	8	4	0	4	0	0	0	0	4	0	0	4	0	0	0	0	4	0	4	0	4	4	4	0	4	0	4	4	0	0	0	0	0	0	4	4	0
768024	0	0	0	0	0	8	4	0	0	0	0	4	8	4	0	4	0	0	0	0	4	0	0	4	0	0	0	0	4	0	4	0	4	4	4	0	4	0	4	4	0	0	0	0	0	0	4	4	0
768025	0	0	0	0	0	8	4	0	0	0	0	4	8	4	0	4	0	0	0	0	4	0	0	4	0	0	0	0	4	0	4	0	4	4	4	0	4	0	4	4	0	0	0	0	0	0	4	4	0
768026	0	0	0	0	0	8	4	0	0	0	0	4	8	4	0	4	0	0	0	0	4	0	0	4	0	0	0	0	4	0	4	0	4	4	4	0	4	0	4	4	0	0	0	0	0	0	4	4	0
768027	0	0	0	0	0	8	4	0	0	0	0	4	8	4	0	4	0	0	0	0	4	0	0	4	0	0	0	0	4	0	4	0	4	4	4	0	4	0	4	4	0	0	0	0	0	0	4	4	0
768028	0	0	0	0	0	8	0	0	0	0	0	4	8	4	0	4	0	0	0	0	4	0	0	4	0	0	0	0	4	0	4	0	4	4	4	0	4	0	4	4	0	0	0	0	0	0	4	4	0
768029	0	0	0	0	0	8	0	0	0	0	0	4	8	4	0	4	0	0	0	0	4	0	0	4	0	0	0	0	4	0	4	0	4	4	4	0	4	0	4	4	0	0	0	0	0	0	4	4	0
768030	0	0	0	0	0	8	0	0	0	0	0	4	8	4	0	4	0	0	0	0	4	0	0	4	0	0	0	0	4	0	4	0	4	4	4	0	4	0	4	4	0	0	0	0	0	0	4	4	0
768031	0	0	0	0	0	8	0	0	0	0	0	4	8	4	0	4	0	0	0	0	4	0	0	4	0	0	0	0	4	0	4	0	4	4	4	0	4	0	4	4	0	0	0	0	0	0	4	4	0
768032	0	0	0	0	0	8	0	0	0	0	0	4	8	4	0	4	0	0	0	0	4	0	0	4	0	0	0	0	4	0	4	0	4	4	4	0	4	0	4	4	0	0	0	0	0	0	4	4	0
768033	0	0	0	0	0	8	0	0	0	0	0	4	8	4	0	4	0	0	0	0	4	0	0	4	0	0	0	0	4	0	4	0	4	4	4	0	4	0	4	4	0	0	0	0	0	0	4	4	0
768718	0	0	0	0	0	8	4	0	0	0	0	0	8	4	0	4	0	0	0	0	4	0	0	4	0	0	0	0	0	0	4	0	4	4	0	0	4	0	0	4	0	0	0	0	0	0	0	4	0
768719	0	0	0	0	0	8	4	0	0	0	0	0	8	4	0	4	0	0	0	0	4	0	0	4	0	0	0	0	0	0	4	0	4	4	0	0	4	0	0	4	0	0	0	0	0	0	0	4	0
768720	0	0	0	0	0	8	4	0	0	0	0	0	8	4	0	4	0	0	0	0	4	0	0	4	0	0	0	0	0	0	4	0	4	4	0	0	4	0	0	4	0	0	0	0	0	0	0	4	0
768721	0	0	0	0	0	8	4	0	0	0	0	0	8	4	0	4	0	0	0	0	4	0	0	4	0	0	0	0	0	0	4	0	4	4	0	0	4	0	0	4	0	0	0	0	0	0	0	4	0
768722	0	0	0	0	0	8	4	0	0	0	0	0	8	4	0	4	0	0	0	0	4	0	0	4	0	0	0	0	0	0	4	0	4	4	0	4	4	0	0	4	0	0	0	0	0	0	0	4	0
768723	0	0	0	0	0	8	4	0	0	0	0	0	8	4	0	4	0	0	0	0	4	0	0	4	0	0	0	0	0	0	4	0	4	4	0	4	4	0	0	4	0	0	0	0	0	0	0	4	0
768724	0	0	0	0	0	8	4	0	0	0	0	0	8	4	0	4	0	0	0	0	4	0	0	4	0	0	0	0	0	0	4	0	4	4	0	4	4	0	0	4	0	0	0	0	0	0	0	4	0
768725	0	0	0	0	0	8	4	0	0	0	0	0	8	4	0	4	0	0	0	0	4	0	0	4	0	0	0	0	0	0	4	0	4	4	4	4	4	0	4	4	0	0	0	0	0	0	4	4	0
768726	0	0	0	0	0	8	4	0	0	0	0	0	8	4	0	4	0	0	0	0	4	0	0	4	0	0	0	0	0	0	4	0	4	4	4	4	4	0	4	4	0	0	0	0	0	0	4	4	0
768727	0	0	0	0	0	8	4	0	0	0	0	0	8	4	0	4	0	0	0	0	4	0	0	4	0	0	0	0	0	0	4	0	4	4	4	4	4	0	4	4	0	0	0	0	0	0	4	4	0
768728	0	0	0	0	0	8	4	0	0	0	0	0	8	4	0	4	0	0	0	0	4	0	0	4	0	0	0	0	0	0	4	0	4	4	4	4	4	0	4	4	0	0	0	0	0	0	4	4	0
768729	0	0	0	0	0	8	4	0	0	0	0	0	8	4	0	4	0	0	0	0	4	0	0	4	0	0	0	0	0	0	4	0	4	4	4	4	4	0	4	4	0	0	0	0	0	0	4	4	0
768730	0	0	0	0	0	8	4	0	0	0	0	0	8	4	0	4	0	0	0	0	4	0	0	4	0	0	0	0	0	0	4	0	4	4	0	4	4	0	4	4	0	0	0	0	0	0	4	4	0
768731	0	0	0	0	0	8	4	0	0	0	0	0	8	4	0	4	0	0	0	0	4	0	0	4	0	0	0	0	0	0	4	0	4	4	0	4	4	0	4	4	0	0	0	0	0	0	4	4	0
768732	0	0	0	0	0	8	4	0	0	0	0	0	8	4	0	4	0	0	0	0	4	0	0	4	0	0	0	0	4	0	4	0	4	4	0	4	4	0	0	4	0	0	0	0	0	0	4	4	0
768733	0	0	0	0	0	8	4	0	0	0	0	4	8	4	0	4	0	0	0	0	4	0	0	4	0	0	0	0	4	0	4	0	4	4	4	4	4	0	0	4	0	0	0	0	0	0	4	4	0
768734	0	0	0	0	0	8	4	0	0	0	0	4	8	4	0	4	0	0	0	0	4	0	0	4	0	0	0	0	4	0	4	0	4	4	4	4	4	0	0	4	0	0	0	0	0	0	4	4	0
768735	0	0	0	0	0	8	4	0	0	0	0	4	8	4	0	4	0	0	0	0	4	0	0	4	0	0	0	0	4	0	4	0	4	4	4	4	4	0	0	4	0	0	0	0	0	0	4	4	0
768736	0	0	0	0	0	8	4	0	0	0	0	4	8	4	0	4	0	0	0	0	4	0	0	4	0	0	0	0	4	0	4	0	4	4	4	4	4	0	0	4	0	0	0	0	0	0	4	4	0
768737	0	0	0	0	0	8	4	0	0	0	0	4	8	4	0	4	0	0	0	0	4	0	0	4	0	0	0	0	4	0	4	0	4	4	4	4	4	0	0	4	0	0	0	0	0	0	4	4	0
768738	0	0	0	0	0	8	4	0	0	0	0	4	8	4	0	4	0	0	0	0	4	0	0	4	0	0	0	0	4	0	4	0	4	4	4	4	4	0	0	4	0	0	0	0	0	0	4	4	0
768739	0	0	0	0	0	8	4	0	0	0	0	4	8	4	0	4	0	0	0	0	4	0	0	4	0	0	0	0	4	0	4	0	4	4	4	4	4	0	4	4	0	0	0	0	0	0	4	4	0
768740	0	0	0	0	0	8	4	0	0	0	0	4	8	4	0	4	0	0	0	0	4	0	0	4	0	0	0	0	4	0	4	0	4	4	4	4	4	0	4	4	0	0	0	0	0	0	4	4	0
768741	0	0	0	0	0	8	4	0	0	0	0	4	8	4	0	4	0	0	0	0	4	0	0	4	0	0	0	0	4	0	4	0	4	4	4	4	4	0	4	4	0	0	0	0	0	0	4	4	0
768742	0	0	0	0	0	8	4	0	0	0	0	4	8	4	0	4	0	0	0	0	4	0	0	4	0	0	0	0	4	0	4	0	4	4	4	0	4	0	4	4	0	0	0	0	0	0	4	4	0
768743	0	0	0	0	0	8	4	0	0	0	0	4	8	4	0	4	0	0	0	0	4	0	0	4	0	0	0	0	4	0	4	0	4	4	4	0	4	0	4	4	0	0	0	0	0	0	4	4	0
768744	0	0	0	0	0	8	4	0	0	0	0	4	8	4	0	4	0	0	0	0	4	0	0	4	0	0	0	0	4	0	4	0	4	4	4	0	4	0	4	4	0	0	0	0	0	0	4	4	0
768745	0	0	0	0	0	8	4	0	0	0	0	4	8	4	0	4	0	0	0	0	4	0	0	4	0	0	0	0	4	0	4	0	4	4	4	0	4	0	4	4	0	0	0	0	0	0	4	4	0
768746	0	0	0	0	0	8	4	0	0	0	0	4	8	4	0	4	0	0	0	0	4	0	0	4	0	0	0	0	4	0	4	0	4	4	4	0	4	0	4	4	0	0	0	0	0	0	4	4	0
768747	0	0	0	0	0	8	4	0	0	0	0	4	8	4	0	4	0	0	0	0	4	0	0	4	0	0	0	0	4	0	4	0	4	4	4	0	4	0	4	4	0	0	0	0	0	0	4	4	0
768748	0	0	0	0	0	8	0	0	0	0	0	4	8	4	0	4	0	0	0	0	4	0	0	4	0	0	0	0	4	0	4	0	4	4	4	0	4	0	4	4	0	0	0	0	0	0	4	4	0
768749	0	0	0	0	0	8	0	0	0	0	0	4	8	4	0	4	0	0	0	0	4	0	0	4	0	0	0	0	4	0	4	0	4	4	4	0	4	0	4	4	0	0	0	0	0	0	4	4	0
768750	0	0	0	0	0	8	0	0	0	0	0	4	8	4	0	4	0	0	0	0	4	0	0	4	0	0	0	0	4	0	4	0	4	4	4	0	4	0	4	4	0	0	0	0	0	0	4	4	0
768751	0	0	0	0	0	8	0	0	0	0	0	4	8	4	0	4	0	0	0	0	4	0	0	4	0	0	0	0	4	0	4	0	4	4	4	0	4	0	4	4	0	0	0	0	0	0	4	4	0
768752	0	0	0	0	0	8	0	0	0	0	0	4	8	4	0	4	0	0	0	0	4	0	0	4	0	0	0	0	4	0	4	0	4	4	4	0	4	0	4	4	0	0	0	0	0	0	4	4	0
768753	0	0	0	0	0	8	0	0	0	0	0	4	8	4	0	4	0	0	0	0	4	0	0	4	0	0	0	0	4	0	4	0	4	4	4	0	4	0	4	4	0	0	0	0	0	0	4	4	0
769438	0	0	0	0	0	8	4	0	0	0	0	0	8	4	0	4	0	0	0	0	4	0	0	4	0	0	0	0	0	0	4	0	4	4	0	0	4	0	0	4	0	0	0	0	0	0	0	4	0
769439	0	0	0	0	0	8	4	0	0	0	0	0	8	4	0	4	0	0	0	0	4	0	0	4	0	0	0	0	0	0	4	0	4	4	0	0	4	0	0	4	0	0	0	0	0	0	0	4	0
769440	0	0	0	0	0	8	4	0	0	0	0	0	8	4	0	4	0	0	0	0	4	0	0	4	0	0	0	0	0	0	4	0	4	4	0	0	4	0	0	4	0	0	0	0	0	0	0	4	0
769441	0	0	0	0	0	8	4	0	0	0	0	0	8	4	0	4	0	0	0	0	4	0	0	4	0	0	0	0	0	0	4	0	4	4	0	0	4	0	0	4	0	0	0	0	0	0	0	4	0
769442	0	0	0	0	0	8	4	0	0	0	0	0	8	4	0	4	0	0	0	0	4	0	0	4	0	0	0	0	0	0	4	0	4	4	0	4	4	0	0	4	0	0	0	0	0	0	0	4	0
769443	0	0	0	0	0	8	4	0	0	0	0	0	8	4	0	4	0	0	0	0	4	0	0	4	0	0	0	0	0	0	4	0	4	4	0	4	4	0	0	4	0	0	0	0	0	0	0	4	0
769444	0	0	0	0	0	8	4	0	0	0	0	0	8	4	0	4	0	0	0	0	4	0	0	4	0	0	0	0	0	0	4	0	4	4	0	4	4	0	0	4	0	0	0	0	0	0	0	4	0
769445	0	0	0	0	0	8	4	0	0	0	0	0	8	4	0	4	0	0	0	0	4	0	0	4	0	0	0	0	0	0	4	0	4	4	0	4	4	0	4	4	0	0	0	0	0	0	4	4	0
769446	0	0	0	0	0	8	4	0	0	0	0	0	8	4	0	4	0	0	0	0	4	0	0	4	0	0	0	0	0	0	4	0	4	4	4	4	4	0	4	4	0	0	0	0	0	0	4	4	0
769447	0	0	0	0	0	8	4	0	0	0	0	0	8	4	0	4	0	0	0	0	4	0	0	4	0	0	0	0	0	0	4	0	4	4	4	4	4	0	4	4	0	0	0	0	0	0	4	4	0
769448	0	0	0	0	0	8	4	0	0	0	0	0	8	4	0	4	0	0	0	0	4	0	0	4	0	0	0	0	0	0	4	0	4	4	4	4	4	0	4	4	0	0	0	0	0	0	4	4	0
769449	0	0	0	0	0	8	4	0	0	0	0	0	8	4	0	4	0	0	0	0	4	0	0	4	0	0	0	0	0	0	4	0	4	4	4	4	4	0	4	4	0	0	0	0	0	0	4	4	0
769450	0	0	0	0	0	8	4	0	0	0	0	0	8	4	0	4	0	0	0	0	4	0	0	4	0	0	0	0	0	0	4	0	4	4	4	4	4	0	4	4	0	0	0	0	0	0	4	4	0
769451	0	0	0	0	0	8	4	0	0	0	0	0	8	4	0	4	0	0	0	0	4	0	0	4	0	0	0	0	0	0	4	0	4	4	0	4	4	0	4	4	0	0	0	0	0	0	4	4	0
769452	0	0	0	0	0	8	4	0	0	0	0	0	8	4	0	4	0	0	0	0	4	0	0	4	0	0	0	0	4	0	4	0	4	4	4	4	4	0	4	4	0	0	0	0	0	0	4	4	0
769453	0	0	0	0	0	8	4	0	0	0	0	4	8	4	0	4	0	0	0	0	4	0	0	4	0	0	0	0	4	0	4	0	4	4	4	4	4	0	4	4	0	0	0	0	0	0	4	4	0
769454	0	0	0	0	0	8	4	0	0	0	0	4	8	4	0	4	0	0	0	0	4	0	0	4	0	0	0	0	4	0	4	0	4	4	4	4	4	0	0	4	0	0	0	0	0	0	4	4	0
769455	0	0	0	0	0	8	4	0	0	0	0	4	8	4	0	4	0	0	0	0	4	0	0	4	0	0	0	0	4	0	4	0	4	4	4	4	4	0	0	4	0	0	0	0	0	0	4	4	0
769456	0	0	0	0	0	8	4	0	0	0	0	4	8	4	0	4	0	0	0	0	4	0	0	4	0	0	0	0	4	0	4	0	4	4	4	4	4	0	0	4	0	0	0	0	0	0	4	4	0
769457	0	0	0	0	0	8	4	0	0	0	0	4	8	4	0	4	0	0	0	0	4	0	0	4	0	0	0	0	4	0	4	0	4	4	4	4	4	0	0	4	0	0	0	0	0	0	4	4	0
769458	0	0	0	0	0	8	4	0	0	0	0	4	8	4	0	4	0	0	0	0	4	0	0	4	0	0	0	0	4	0	4	0	4	4	4	4	4	0	0	4	0	0	0	0	0	0	4	4	0
769459	0	0	0	0	0	8	4	0	0	0	0	4	8	4	0	4	0	0	0	0	4	0	0	4	0	0	0	0	4	0	4	0	4	4	4	4	4	0	4	4	0	0	0	0	0	0	4	4	0
769460	0	0	0	0	0	8	4	0	0	0	0	4	8	4	0	4	0	0	0	0	4	0	0	4	0	0	0	0	4	0	4	0	4	4	4	4	4	0	4	4	0	0	0	0	0	0	4	4	0
769461	0	0	0	0	0	8	4	0	0	0	0	4	8	4	0	4	0	0	0	0	4	0	0	4	0	0	0	0	4	0	4	0	4	4	4	4	4	0	4	4	0	0	0	0	0	0	4	4	0
769462	0	0	0	0	0	8	4	0	0	0	0	4	8	4	0	4	0	0	0	0	4	0	0	4	0	0	0	0	4	0	4	0	4	4	4	0	4	0	4	4	0	0	0	0	0	0	4	4	0
769463	0	0	0	0	0	8	4	0	0	0	0	4	8	4	0	4	0	0	0	0	4	0	0	4	0	0	0	0	4	0	4	0	4	4	4	0	4	0	4	4	0	0	0	0	0	0	4	4	0
769464	0	0	0	0	0	8	4	0	0	0	0	4	8	4	0	4	0	0	0	0	4	0	0	4	0	0	0	0	4	0	4	0	4	4	4	0	4	0	4	4	0	0	0	0	0	0	4	4	0
769465	0	0	0	0	0	8	4	0	0	0	0	4	8	4	0	4	0	0	0	0	4	0	0	4	0	0	0	0	4	0	4	0	4	4	4	0	4	0	4	4	0	0	0	0	0	0	4	4	0
769466	0	0	0	0	0	8	4	0	0	0	0	4	8	4	0	4	0	0	0	0	4	0	0	4	0	0	0	0	4	0	4	0	4	4	4	0	4	0	4	4	0	0	0	0	0	0	4	4	0
769467	0	0	0	0	0	8	0	0	0	0	0	4	8	4	0	4	0	0	0	0	4	0	0	4	0	0	0	0	4	0	4	0	4	4	4	0	4	0	4	4	0	0	0	0	0	0	4	4	0
769468	0	0	0	0	0	8	0	0	0	0	0	4	8	4	0	4	0	0	0	0	4	0	0	4	0	0	0	0	4	0	4	0	4	4	4	0	4	0	4	4	0	0	0	0	0	0	4	4	0
769469	0	0	0	0	0	8	0	0	0	0	0	4	8	4	0	4	0	0	0	0	4	0	0	4	0	0	0	0	4	0	4	0	4	4	4	0	4	0	4	4	0	0	0	0	0	0	4	4	0
769470	0	0	0	0	0	8	0	0	0	0	0	4	8	4	0	4	0	0	0	0	4	0	0	4	0	0	0	0	4	0	4	0	4	4	4	0	4	0	4	4	0	0	0	0	0	0	4	4	0
769471	0	0	0	0	0	8	0	0	0	0	0	4	8	4	0	4	0	0	0	0	4	0	0	4	0	0	0	0	4	0	4	0	4	4	4	0	4	0	4	4	0	0	0	0	0	0	4	4	0
769472	0	0	0	0	0	8	0	0	0	0	0	4	8	4	0	4	0	0	0	0	4	0	0	4	0	0	0	0	4	0	4	0	4	4	4	0	4	0	4	4	0	0	0	0	0	0	4	4	0
769473	0	0	0	0	0	8	0	0	0	0	0	4	8	4	0	4	0	0	0	0	4	0	0	4	0	0	0	0	4	0	4	0	4	4	4	0	4	0	4	4	0	0	0	0	0	0	4	4	0
769474	0	0	0	0	0	8	0	0	0	0	0	4	8	4	0	4	0	0	0	0	4	0	0	4	0	0	0	0	4	0	4	0	4	4	4	0	4	0	4	4	0	0	0	0	0	0	4	4	0
770153	0	0	0	0	0	8	4	0	0	0	0	0	8	4	0	4	0	0	0	0	0	0	0	0	0	0	0	0	0	0	4	0	4	4	0	0	4	0	0	4	0	0	0	0	0	0	0	4	0
770154	0	0	0	0	0	8	4	0	0	0	0	0	8	4	0	4	0	0	0	0	0	0	0	0	0	0	0	0	0	0	4	0	4	4	0	0	4	0	0	4	0	0	0	0	0	0	0	4	0
770155	0	0	0	0	0	8	4	0	0	0	0	0	8	4	0	4	0	0	0	0	0	0	0	0	0	0	0	0	0	0	4	0	4	4	0	0	4	0	0	4	0	0	0	0	0	0	0	4	0
770157	0	0	0	0	0	8	4	0	0	0	0	0	8	4	0	4	0	0	0	0	0	0	0	0	0	0	0	0	0	0	4	0	4	4	0	0	4	0	0	4	0	0	0	0	0	0	0	4	0
770158	0	0	0	0	0	8	4	0	0	0	0	0	8	4	0	4	0	0	0	0	4	0	0	4	0	0	0	0	0	0	4	0	4	4	0	0	4	0	0	4	0	0	0	0	0	0	0	4	0
770159	0	0	0	0	0	8	4	0	0	0	0	0	8	4	0	4	0	0	0	0	4	0	0	4	0	0	0	0	0	0	4	0	4	4	0	0	4	0	0	4	0	0	0	0	0	0	0	4	0
770160	0	0	0	0	0	8	4	0	0	0	0	0	8	4	0	4	0	0	0	0	4	0	0	4	0	0	0	0	0	0	4	0	4	4	0	0	4	0	0	4	0	0	0	0	0	0	0	4	0
770161	0	0	0	0	0	8	4	0	0	0	0	0	8	4	0	4	0	0	0	0	4	0	0	4	0	0	0	0	0	0	4	0	4	4	0	0	4	0	0	4	0	0	0	0	0	0	0	4	0
770162	0	0	0	0	0	8	4	0	0	0	0	0	8	4	0	4	0	0	0	0	4	0	0	4	0	0	0	0	0	0	4	0	4	4	0	4	4	0	0	4	0	0	0	0	0	0	0	4	0
770163	0	0	0	0	0	8	4	0	0	0	0	0	8	4	0	4	0	0	0	0	4	0	0	4	0	0	0	0	0	0	4	0	4	4	0	4	4	0	0	4	0	0	0	0	0	0	0	4	0
770164	0	0	0	0	0	8	4	0	0	0	0	0	8	4	0	4	0	0	0	0	4	0	0	4	0	0	0	0	0	0	4	0	4	4	0	4	4	0	0	4	0	0	0	0	0	0	0	4	0
770165	0	0	0	0	0	8	4	0	0	0	0	0	8	4	0	4	0	0	0	0	4	0	0	4	0	0	0	0	0	0	4	0	4	4	0	4	4	0	4	4	0	0	0	0	0	0	0	4	0
770166	0	0	0	0	0	8	4	0	0	0	0	0	8	4	0	4	0	0	0	0	4	0	0	4	0	0	0	0	0	0	4	0	4	4	4	4	4	0	4	4	0	0	0	0	0	0	4	4	0
770167	0	0	0	0	0	8	4	0	0	0	0	0	8	4	0	4	0	0	0	0	4	0	0	4	0	0	0	0	0	0	4	0	4	4	4	4	4	0	4	4	0	0	0	0	0	0	4	4	0
770168	0	0	0	0	0	8	4	0	0	0	0	0	8	4	0	4	0	0	0	0	4	0	0	4	0	0	0	0	0	0	4	0	4	4	4	4	4	0	4	4	0	0	0	0	0	0	4	4	0
770169	0	0	0	0	0	8	4	0	0	0	0	0	8	4	0	4	0	0	0	0	4	0	0	4	0	0	0	0	0	0	4	0	4	4	4	4	4	0	4	4	0	0	0	0	0	0	4	4	0
770170	0	0	0	0	0	8	4	0	0	0	0	0	8	4	0	4	0	0	0	0	4	0	0	4	0	0	0	0	0	0	4	0	4	4	4	4	4	0	4	4	0	0	0	0	0	0	4	4	0
770171	0	0	0	0	0	8	4	0	0	0	0	0	8	4	0	4	0	0	0	0	4	0	0	4	0	0	0	0	0	0	4	0	4	4	4	4	4	0	4	4	0	0	0	0	0	0	4	4	0
770172	0	0	0	0	0	8	4	0	0	0	0	0	8	4	0	4	0	0	0	0	4	0	0	4	0	0	0	0	0	0	4	0	4	4	4	4	4	0	4	4	0	0	0	0	0	0	4	4	0
770173	0	0	0	0	0	8	4	0	0	0	0	4	8	4	0	4	0	0	0	0	4	0	0	4	0	0	0	0	4	0	4	0	4	4	4	4	4	0	4	4	0	0	0	0	0	0	4	4	0
770174	0	0	0	0	0	8	4	0	0	0	0	4	8	4	0	4	0	0	0	0	4	0	0	4	0	0	0	0	4	0	4	0	4	4	4	4	4	0	4	4	0	0	0	0	0	0	4	4	0
770175	0	0	0	0	0	8	4	0	0	0	0	4	8	4	0	4	0	0	0	0	4	0	0	4	0	0	0	0	4	0	4	0	4	4	4	4	4	0	4	4	0	0	0	0	0	0	4	4	0
770176	0	0	0	0	0	8	4	0	0	0	0	4	8	4	0	4	0	0	0	0	4	0	0	4	0	0	0	0	4	0	4	0	4	4	4	4	4	0	0	4	0	0	0	0	0	0	4	4	0
770177	0	0	0	0	0	8	4	0	0	0	0	4	8	4	0	4	0	0	0	0	4	0	0	4	0	0	0	0	4	0	4	0	4	4	4	4	4	0	0	4	0	0	0	0	0	0	4	4	0
770178	0	0	0	0	0	8	4	0	0	0	0	4	8	4	0	4	0	0	0	0	4	0	0	4	0	0	0	0	4	0	4	0	4	4	4	4	4	0	4	4	0	0	0	0	0	0	4	4	0
770179	0	0	0	0	0	8	4	0	0	0	0	4	8	4	0	4	0	0	0	0	4	0	0	4	0	0	0	0	4	0	4	0	4	4	4	4	4	0	4	4	0	0	0	0	0	0	4	4	0
770180	0	0	0	0	0	8	4	0	0	0	0	4	8	4	0	4	0	0	0	0	4	0	0	4	0	0	0	0	4	0	4	0	4	4	4	4	4	0	4	4	0	0	0	0	0	0	4	4	0
770181	0	0	0	0	0	8	4	0	0	0	0	4	8	4	0	4	0	0	0	0	4	0	0	4	0	0	0	0	4	0	4	0	4	4	4	4	4	0	4	4	0	0	0	0	0	0	4	4	0
770182	0	0	0	0	0	8	4	0	0	0	0	4	8	4	0	4	0	0	0	0	4	0	0	4	0	0	0	0	4	0	4	0	4	4	4	0	4	0	4	4	0	0	0	0	0	0	4	4	0
770183	0	0	0	0	0	8	4	0	0	0	0	4	8	4	0	4	0	0	0	0	4	0	0	4	0	0	0	0	4	0	4	0	4	4	4	0	4	0	4	4	0	0	0	0	0	0	4	4	0
770184	0	0	0	0	0	8	4	0	0	0	0	4	8	4	0	4	0	0	0	0	4	0	0	4	0	0	0	0	4	0	4	0	4	4	4	0	4	0	4	4	0	0	0	0	0	0	4	4	0
770185	0	0	0	0	0	8	4	0	0	0	0	4	8	4	0	4	0	0	0	0	4	0	0	4	0	0	0	0	4	0	4	0	4	4	4	0	4	0	4	4	0	0	0	0	0	0	4	4	0
770186	0	0	0	0	0	8	4	0	0	0	0	4	8	4	0	4	0	0	0	0	4	0	0	4	0	0	0	0	4	0	4	0	4	4	4	0	4	0	4	4	0	0	0	0	0	0	4	4	0
770187	0	0	0	0	0	8	0	0	0	0	0	4	8	4	0	4	0	0	0	0	4	0	0	4	0	0	0	0	4	0	4	0	4	4	4	0	4	0	4	4	0	0	0	0	0	0	4	4	0
770188	0	0	0	0	0	8	0	0	0	0	0	4	8	4	0	4	0	0	0	0	4	0	0	4	0	0	0	0	4	0	4	0	4	4	4	0	4	0	4	4	0	0	0	0	0	0	4	4	0
770189	0	0	0	0	0	8	0	0	0	0	0	4	8	4	0	4	0	0	0	0	4	0	0	4	0	0	0	0	4	0	4	0	4	4	4	0	4	0	4	4	0	0	0	0	0	0	4	4	0
770190	0	0	0	0	0	8	0	0	0	0	0	4	8	4	0	4	0	0	0	0	4	0	0	4	0	0	0	0	4	0	4	0	4	4	4	0	4	0	4	4	0	0	0	0	0	0	4	4	0
770191	0	0	0	0	0	8	0	0	0	0	0	4	8	4	0	4	0	0	0	0	4	0	0	4	0	0	0	0	4	0	4	0	4	4	4	0	4	0	4	4	0	0	0	0	0	0	4	4	0
770192	0	0	0	0	0	8	0	0	0	0	0	4	8	4	0	4	0	0	0	0	4	0	0	4	0	0	0	0	4	0	4	0	4	4	4	0	4	0	4	4	0	0	0	0	0	0	4	4	0
770872	0	0	0	0	0	8	4	0	0	0	0	0	8	4	0	4	0	0	0	0	0	0	0	0	0	0	0	0	0	0	4	0	4	4	0	0	4	0	0	4	0	0	0	0	0	0	0	4	0
770873	0	0	0	0	0	8	4	0	0	0	0	0	8	4	0	4	0	0	0	0	0	0	0	0	0	0	0	0	0	0	4	0	4	4	0	0	4	0	0	4	0	0	0	0	0	0	0	4	0
770874	0	0	0	0	0	8	4	0	0	0	0	0	8	4	0	4	0	0	0	0	0	0	0	0	0	0	0	0	0	0	4	0	4	4	0	0	4	0	0	4	0	0	0	0	0	0	0	4	0
770877	0	0	0	0	0	8	4	0	0	0	0	0	8	4	0	4	0	0	0	0	0	0	0	0	0	0	0	0	0	0	4	0	4	4	0	0	4	0	0	4	0	0	0	0	0	0	0	4	0
770878	0	0	0	0	0	8	4	0	0	0	0	0	8	4	0	4	0	0	0	0	4	0	0	0	0	0	0	0	0	0	4	0	4	4	0	0	4	0	0	4	0	0	0	0	0	0	0	4	0
770879	0	0	0	0	0	8	4	0	0	0	0	0	8	4	0	4	0	0	0	0	4	0	0	4	0	0	0	0	0	0	4	0	4	4	0	0	4	0	0	4	0	0	0	0	0	0	0	4	0
770880	0	0	0	0	0	8	4	0	0	0	0	0	8	4	0	4	0	0	0	0	4	0	0	4	0	0	0	0	0	0	4	0	4	4	0	0	4	0	0	4	0	0	0	0	0	0	0	4	0
770881	0	0	0	0	0	8	4	0	0	0	0	0	8	4	0	4	0	0	0	0	4	0	0	4	0	0	0	0	0	0	4	0	4	4	0	0	4	0	0	4	0	0	0	0	0	0	0	4	0
770882	0	0	0	0	0	8	4	0	0	0	0	0	8	4	0	4	0	0	0	0	4	0	0	4	0	0	0	0	0	0	4	0	4	4	0	4	4	0	0	4	0	0	0	0	0	0	0	4	0
770883	0	0	0	0	0	8	4	0	0	0	0	0	8	4	0	4	0	0	0	0	4	0	0	4	0	0	0	0	0	0	4	0	4	4	0	4	4	0	0	4	0	0	0	0	0	0	0	4	0
770884	0	0	0	0	0	8	4	0	0	0	0	0	8	4	0	4	0	0	0	0	4	0	0	4	0	0	0	0	0	0	4	0	4	4	0	4	4	0	0	4	0	0	0	0	0	0	0	4	0
770885	0	0	0	0	0	8	4	0	0	0	0	0	8	4	0	4	0	0	0	0	4	0	0	4	0	0	0	0	0	0	4	0	4	4	0	4	4	0	0	4	0	0	0	0	0	0	4	4	0
770886	0	0	0	0	0	8	4	0	0	0	0	0	8	4	0	4	0	0	0	0	4	0	0	4	0	0	0	0	0	0	4	0	4	4	4	4	4	0	0	4	0	0	0	0	0	0	4	4	0
770887	0	0	0	0	0	8	4	0	0	0	0	0	8	4	0	4	0	0	0	0	4	0	0	4	0	0	0	0	0	0	4	0	4	4	4	4	4	0	0	4	0	0	0	0	0	0	4	4	0
770888	0	0	0	0	0	8	4	0	0	0	0	0	8	4	0	4	0	0	0	0	4	0	0	4	0	0	0	0	0	0	4	0	4	4	4	4	4	0	0	4	0	0	0	0	0	0	4	4	0
770889	0	0	0	0	0	8	4	0	0	0	0	0	8	4	0	4	0	0	0	0	4	0	0	4	0	0	0	0	0	0	4	0	4	4	4	4	4	0	0	4	0	0	0	0	0	0	4	4	0
770890	0	0	0	0	0	8	4	0	0	0	0	0	8	4	0	4	0	0	0	0	4	0	0	4	0	0	0	0	0	0	4	0	4	4	4	4	4	0	0	4	0	0	0	0	0	0	4	4	0
770891	0	0	0	0	0	8	4	0	0	0	0	0	8	4	0	4	0	0	0	0	4	0	0	4	0	0	0	0	0	0	4	0	4	4	4	4	4	0	0	4	0	0	0	0	0	0	4	4	0
770892	0	0	0	0	0	8	4	0	0	0	0	0	8	4	0	4	0	0	0	0	4	0	0	4	0	0	0	0	0	0	4	0	4	4	4	4	4	0	0	4	0	0	0	0	0	0	4	4	0
770893	0	0	0	0	0	8	4	0	0	0	0	4	8	4	0	4	0	0	0	0	4	0	0	4	0	0	0	0	0	0	4	0	4	4	4	4	4	0	4	4	0	0	0	0	0	0	4	4	0
770894	0	0	0	0	0	8	4	0	0	0	0	4	8	4	0	4	0	0	0	0	4	0	0	4	0	0	0	0	4	0	4	0	4	4	4	4	4	0	4	4	0	0	0	0	0	0	4	4	0
770895	0	0	0	0	0	8	4	0	0	0	0	4	8	4	0	4	0	0	0	0	4	0	0	4	0	0	0	0	4	0	4	0	4	4	4	4	4	0	4	4	0	0	0	0	0	0	4	4	0
770896	0	0	0	0	0	8	4	0	0	0	0	4	8	4	0	4	0	0	0	0	4	0	0	4	0	0	0	0	4	0	4	0	4	4	4	4	4	0	4	4	0	0	0	0	0	0	4	4	0
770897	0	0	0	0	0	8	4	0	0	0	0	4	8	4	0	4	0	0	0	0	4	0	0	4	0	0	0	0	4	0	4	0	4	4	4	4	4	0	4	4	0	0	0	0	0	0	4	4	0
770898	0	0	0	0	0	8	4	0	0	0	0	4	8	4	0	4	0	0	0	0	4	0	0	4	0	0	0	0	4	0	4	0	4	4	4	4	4	0	4	4	0	0	0	0	0	0	4	4	0
770899	0	0	0	0	0	8	4	0	0	0	0	4	8	4	0	4	0	0	0	0	4	0	0	4	0	0	0	0	4	0	4	0	4	4	4	4	4	0	4	4	0	0	0	0	0	0	4	4	0
770900	0	0	0	0	0	8	4	0	0	0	0	4	8	4	0	4	0	0	0	0	4	0	0	4	0	0	0	0	4	0	4	0	4	4	4	4	4	0	4	4	0	0	0	0	0	0	4	4	0
[truncated: 24,344 more rows]
[truncated: 145 more columns]
