# Supplementary material for: Functional Resilience against Climate-Driven Extinctions – Comparing the Functional Diversity of European and North American Tree Floras
Source: PLoS One. 2016 Feb 5;11(2):e0148607. doi: 10.1371/journal.pone.0148607 (PMC4743854; doi:10.1371/journal.pone.0148607)
Supplement: S7 File — (ZIP) [file pone.0148607.s007.zip › species co occurences/species co occurences_region3.txt]

Abies.alba	Abies.fraseri	Acer.barbatum	Acer.campestre	Acer.negundo	Acer.nigrum	Acer.opalus	Acer.pensylvanicum	Acer.platanoides	Acer.pseudoplatanus	Acer.rubrum	Acer.saccharinum	Acer.saccharum	Acer.spicatum	Aesculus.glabra	Aesculus.hippocastanum	Aesculus.octandra	Alnus.glutinosa	Alnus.incana	Asimina.triloba	Betula.alleghaniensis	Betula.lenta	Betula.nigra	Betula.pendula	Betula.pubescens	Bumelia.lanuginosa	Carpinus.betulus	Carpinus.caroliniana	Carya.aquatica	Carya.cordiformis	Carya.glabra	Carya.illinoensis	Carya.laciniosa	Carya.ovata	Carya.texana	Carya.tomentosa	Castanea.dentata	Castanea.ozarkensis	Castanea.pumila	Castanea.sativa	Catalpa.speciosa	Celtis.australis	Celtis.laevigata	Celtis.occidentalis	Celtis.reticulata	Cercis.canadensis	Chamaecyparis.thyoides	Chionanthus.virginicus	Cladrastis.kentukea	Cornus.florida
717656	0	0	0	0	10	0	0	0	0	0	0	5	0	0	5	0	0	0	0	0	0	0	0	0	0	5	0	0	0	0	0	5	0	0	5	0	0	0	0	0	0	0	5	5	0	5	0	0	0
717657	0	0	0	0	10	0	0	0	0	0	0	5	0	0	5	0	0	0	0	0	0	0	0	0	0	5	0	0	0	0	0	5	0	0	5	0	0	0	0	0	0	0	5	0	0	5	0	0	0
717658	0	0	0	0	10	0	0	0	0	0	0	5	0	0	5	0	0	0	0	0	0	0	0	0	0	5	0	0	0	0	0	5	0	0	5	0	0	0	0	0	0	0	5	0	0	5	0	0	0
717659	0	0	0	0	10	0	0	0	0	0	0	5	0	0	5	0	0	0	0	0	0	0	0	0	0	5	0	0	0	0	0	5	0	0	5	0	0	0	0	0	0	0	5	0	0	5	0	0	0
717660	0	0	0	0	10	0	0	0	0	0	0	5	0	0	5	0	0	0	0	0	0	0	0	0	0	5	0	0	0	0	0	5	0	0	5	0	0	0	0	0	0	0	5	0	0	5	0	0	0
717661	0	0	0	0	10	0	0	0	0	0	0	5	0	0	5	0	0	0	0	0	0	0	0	0	0	5	0	0	0	0	0	5	0	0	5	0	0	0	0	0	0	0	5	0	0	5	0	0	0
717662	0	0	0	0	10	0	0	0	0	0	0	5	0	0	5	0	0	0	0	0	0	0	0	0	0	5	0	0	0	0	0	5	0	0	0	0	0	0	0	0	0	0	5	0	0	5	0	0	0
717663	0	0	0	0	10	0	0	0	0	0	0	5	0	0	5	0	0	0	0	0	0	0	0	0	0	5	0	0	0	0	0	5	0	0	0	0	0	0	0	0	0	0	5	0	0	5	0	0	0
717664	0	0	0	0	10	0	0	0	0	0	0	5	0	0	5	0	0	0	0	0	0	0	0	0	0	5	0	0	0	0	0	5	0	0	0	0	0	0	0	0	0	0	5	0	0	5	0	0	0
717665	0	0	0	0	10	0	0	0	0	0	0	5	0	0	5	0	0	0	0	0	0	0	0	0	0	5	0	0	0	0	0	5	0	0	0	0	0	0	0	0	0	0	5	0	0	5	0	0	0
717666	0	0	0	0	10	0	0	0	0	0	0	5	0	0	5	0	0	0	0	0	0	0	0	0	0	5	0	0	0	5	0	5	0	0	5	0	0	0	0	0	0	0	5	0	5	5	0	0	0
717667	0	0	0	0	10	0	0	0	0	0	0	5	0	0	5	0	0	0	0	0	0	0	0	0	0	5	0	0	0	5	0	5	0	0	5	0	0	0	0	0	0	0	5	0	5	5	0	0	0
717668	0	0	0	0	10	0	0	0	0	0	0	5	0	0	5	0	0	0	0	0	0	0	0	0	0	5	0	0	0	0	0	5	0	0	5	0	0	0	0	0	0	0	5	0	5	5	0	0	0
717669	0	0	0	0	10	0	0	0	0	0	0	5	0	0	5	0	0	0	0	0	0	0	0	0	0	5	0	0	0	0	0	5	0	0	5	0	0	0	0	0	0	0	5	0	5	5	0	0	0
717670	0	0	0	0	10	0	0	0	0	0	0	5	0	0	5	0	0	0	0	0	0	0	0	0	0	5	0	0	0	0	0	5	0	0	5	0	0	0	0	0	0	0	5	0	5	5	0	0	0
717671	0	0	0	0	10	0	0	0	0	0	0	5	0	0	5	0	0	0	0	0	0	0	0	0	0	5	0	0	0	0	0	5	0	0	5	0	0	0	0	0	0	0	5	0	5	5	0	0	0
717672	0	0	0	0	10	0	0	0	0	0	0	5	0	0	5	0	0	0	0	0	0	0	0	0	0	5	0	0	0	0	0	5	0	0	5	0	0	0	0	0	0	0	5	0	5	5	0	0	0
717673	0	0	0	0	10	0	0	0	0	0	0	5	0	0	5	0	0	0	0	0	0	0	0	0	0	5	0	0	0	0	0	5	0	0	5	0	0	0	0	0	0	0	5	0	5	5	0	0	0
717674	0	0	0	0	10	0	0	0	0	0	0	5	0	0	5	0	0	0	0	0	0	0	0	0	0	5	0	0	0	0	0	5	0	0	0	0	0	0	0	0	0	0	5	0	5	5	0	0	0
717675	0	0	0	0	10	0	0	0	0	0	0	5	0	0	5	0	0	0	0	0	0	0	0	0	0	5	0	0	0	0	0	5	0	0	0	0	0	0	0	0	0	0	5	0	0	5	0	0	0
717676	0	0	0	0	10	0	0	0	0	0	0	5	0	0	5	0	0	0	0	0	0	0	0	0	0	5	0	0	0	0	0	5	0	0	0	0	0	0	0	0	0	0	5	0	0	5	0	0	0
717677	0	0	0	0	10	0	0	0	0	0	0	0	0	0	5	0	0	0	0	0	0	0	0	0	0	5	0	0	0	0	0	5	0	0	0	0	0	0	0	0	0	0	5	0	0	5	0	0	0
717678	0	0	0	0	10	0	0	0	0	0	0	0	0	0	5	0	0	0	0	0	0	0	0	0	0	5	0	0	0	0	0	5	0	0	0	0	0	0	0	0	0	0	5	0	0	5	0	0	0
717679	0	0	0	0	10	0	0	0	0	0	0	0	0	0	5	0	0	0	0	0	0	0	0	0	0	5	0	0	0	0	0	5	0	0	0	0	0	0	0	0	0	0	5	0	5	5	0	0	0
717680	0	0	0	0	10	0	0	0	0	0	0	0	0	0	5	0	0	0	0	0	0	0	0	0	0	5	0	0	0	0	0	5	0	0	0	0	0	0	0	0	0	0	5	0	5	5	0	0	0
717681	0	0	0	0	10	0	0	0	0	0	0	0	0	0	5	0	0	0	0	0	0	0	0	0	0	5	0	0	0	0	0	5	0	0	0	0	0	0	0	0	0	0	5	0	5	5	0	0	0
717682	0	0	0	0	10	0	0	0	0	0	0	0	0	0	5	0	0	0	0	0	0	0	0	0	0	5	0	0	0	0	0	5	0	0	0	0	0	0	0	0	0	0	5	0	5	5	0	0	0
717683	0	0	0	0	10	0	0	0	0	0	0	0	0	0	5	0	0	0	0	0	0	0	0	0	0	5	0	0	0	0	0	5	0	0	0	0	0	0	0	0	0	0	5	0	5	5	0	0	0
717684	0	0	0	0	10	0	0	0	0	0	0	0	0	0	5	0	0	0	0	0	0	0	0	0	0	5	0	0	0	0	0	5	0	0	0	0	0	0	0	0	0	0	5	0	5	5	0	0	0
717685	0	0	0	0	10	0	0	0	0	0	0	0	0	0	5	0	0	0	0	0	0	0	0	0	0	5	0	0	0	0	0	5	0	0	0	0	0	0	0	0	0	0	5	0	5	5	0	0	0
717686	0	0	0	0	10	0	0	0	0	0	0	0	0	0	5	0	0	0	0	0	0	0	0	0	0	5	0	0	0	0	0	5	0	0	0	0	0	0	0	0	0	0	5	0	5	5	0	0	0
717687	0	0	0	0	10	0	0	0	0	0	0	0	0	0	5	0	0	0	0	0	0	0	0	0	0	5	0	0	0	0	0	5	0	0	0	0	0	0	0	0	0	0	5	0	0	5	0	0	0
717688	0	0	0	0	10	0	0	0	0	0	0	0	0	0	5	0	0	0	0	0	0	0	0	0	0	5	0	0	0	0	0	5	0	0	0	0	0	0	0	0	0	0	5	0	0	5	0	0	0
717689	0	0	0	0	10	0	0	0	0	0	0	0	0	0	5	0	0	0	0	0	0	0	0	0	0	5	0	0	0	0	0	5	0	0	0	0	0	0	0	0	0	0	5	0	0	5	0	0	0
717690	0	0	0	0	10	0	0	0	0	0	0	0	0	0	5	0	0	0	0	0	0	0	0	0	0	5	0	0	0	0	0	5	0	0	0	0	0	0	0	0	0	0	5	0	0	5	0	0	0
717691	0	0	0	0	10	0	0	0	0	0	0	0	0	0	5	0	0	0	0	0	0	0	0	0	0	5	0	0	0	0	0	5	0	0	0	0	0	0	0	0	0	0	5	0	0	5	0	0	0
717692	0	0	0	0	10	0	0	0	0	0	0	0	0	0	5	0	0	0	0	0	0	0	0	0	0	5	0	0	0	0	0	5	0	0	0	0	0	0	0	0	0	0	5	0	0	5	0	0	0
717693	0	0	0	0	10	0	0	0	0	0	0	0	0	0	5	0	0	0	0	0	0	0	0	0	0	5	0	0	0	0	0	5	0	0	0	0	0	0	0	0	0	0	5	0	0	5	0	0	0
717694	0	0	0	0	10	0	0	0	0	0	0	0	0	0	5	0	0	0	0	0	0	0	0	0	0	5	0	0	0	0	0	5	0	0	0	0	0	0	0	0	0	0	5	0	0	5	0	0	0
717695	0	0	0	0	10	0	0	0	0	0	0	0	0	0	5	0	0	0	0	0	0	0	0	0	0	5	0	0	0	0	0	5	0	0	0	0	0	0	0	0	0	0	5	0	0	5	0	0	0
717696	0	0	0	0	10	0	0	0	0	0	0	0	0	0	5	0	0	0	0	0	0	0	0	0	0	5	0	0	0	0	0	5	0	0	0	0	0	0	0	0	0	0	5	0	0	5	0	0	0
717697	0	0	0	0	10	0	0	0	0	0	0	0	0	0	5	0	0	0	0	0	0	0	0	0	0	5	0	0	0	0	0	5	0	0	0	0	0	0	0	0	0	0	5	0	0	5	0	0	0
717698	0	0	0	0	10	0	0	0	0	0	0	0	0	0	5	0	0	0	0	0	0	0	0	0	0	5	0	0	0	0	0	5	0	0	0	0	0	0	0	0	0	0	5	0	0	5	0	0	0
717699	0	0	0	0	10	0	0	0	0	0	0	0	0	0	5	0	0	0	0	0	0	0	0	0	0	5	0	0	0	0	0	5	0	0	0	0	0	0	0	0	0	0	5	0	0	5	0	0	0
717700	0	0	0	0	10	0	0	0	0	0	0	0	0	0	5	0	0	0	0	0	0	0	0	0	0	5	0	0	0	0	0	5	0	0	0	0	0	0	0	0	0	0	5	0	0	5	0	0	0
717701	0	0	0	0	10	0	0	0	0	0	0	0	0	0	5	0	0	0	0	0	0	0	0	0	0	5	0	0	0	0	0	5	0	0	0	0	0	0	0	0	0	0	5	0	0	5	0	0	0
717702	0	0	0	0	10	0	0	0	0	0	0	0	0	0	0	0	0	0	0	0	0	0	0	0	0	5	0	0	0	0	0	5	0	0	0	0	0	0	0	0	0	0	5	0	0	5	0	0	0
717703	0	0	0	0	10	0	0	0	0	0	0	0	0	0	0	0	0	0	0	0	0	0	0	0	0	5	0	0	0	0	0	5	0	0	0	0	0	0	0	0	0	0	5	0	0	5	0	0	0
717704	0	0	0	0	10	0	0	0	0	0	0	0	0	0	0	0	0	0	0	0	0	0	0	0	0	5	0	0	0	0	0	5	0	0	0	0	0	0	0	0	0	0	5	0	0	5	0	0	0
717705	0	0	0	0	10	0	0	0	0	0	0	0	0	0	0	0	0	0	0	0	0	0	0	0	0	5	0	0	0	0	0	5	0	0	0	0	0	0	0	0	0	0	5	0	0	5	0	0	0
717706	0	0	0	0	10	0	0	0	0	0	0	0	0	0	0	0	0	0	0	0	0	0	0	0	0	5	0	0	0	0	0	5	0	0	0	0	0	0	0	0	0	0	5	0	0	5	0	0	0
717707	0	0	0	0	10	0	0	0	0	0	0	0	0	0	0	0	0	0	0	0	0	0	0	0	0	5	0	0	0	0	0	5	0	0	0	0	0	0	0	0	0	0	5	0	0	5	0	0	0
717708	0	0	0	0	10	0	0	0	0	0	0	0	0	0	0	0	0	0	0	0	0	0	0	0	0	5	0	0	0	0	0	5	0	0	0	0	0	0	0	0	0	0	5	0	0	5	0	0	0
718375	0	0	0	0	10	0	0	0	0	0	0	5	0	0	5	0	0	0	0	0	0	0	0	0	0	5	0	0	0	0	0	5	0	0	5	0	0	0	0	0	0	0	5	5	0	5	0	0	0
718376	0	0	0	0	10	0	0	0	0	0	0	5	0	0	5	0	0	0	0	0	0	0	0	0	0	5	0	0	0	0	0	5	0	0	5	0	0	0	0	0	0	0	5	5	0	5	0	0	0
718377	0	0	0	0	10	0	0	0	0	0	0	5	0	0	5	0	0	0	0	0	0	0	0	0	0	5	0	0	0	0	0	5	0	0	5	0	0	0	0	0	0	0	5	0	0	5	0	0	0
718378	0	0	0	0	10	0	0	0	0	0	0	5	0	0	5	0	0	0	0	0	0	0	0	0	0	5	0	0	0	0	0	5	0	0	5	0	0	0	0	0	0	0	5	0	0	5	0	0	0
718379	0	0	0	0	10	0	0	0	0	0	0	5	0	0	5	0	0	0	0	0	0	0	0	0	0	5	0	0	0	0	0	5	0	0	5	0	0	0	0	0	0	0	5	0	0	5	0	0	0
718380	0	0	0	0	10	0	0	0	0	0	0	5	0	0	5	0	0	0	0	0	0	0	0	0	0	5	0	0	0	0	0	5	0	0	5	0	0	0	0	0	0	0	5	0	0	5	0	0	0
718381	0	0	0	0	10	0	0	0	0	0	0	5	0	0	5	0	0	0	0	0	0	0	0	0	0	5	0	0	0	0	0	5	0	0	5	0	0	0	0	0	0	0	5	0	0	5	0	0	0
718382	0	0	0	0	10	0	0	0	0	0	0	5	0	0	5	0	0	0	0	0	0	0	0	0	0	5	0	0	0	0	0	5	0	0	5	0	0	0	0	0	0	0	5	0	0	5	0	0	0
718383	0	0	0	0	10	0	0	0	0	0	0	5	0	0	5	0	0	0	0	0	0	0	0	0	0	5	0	0	0	0	0	5	0	0	0	0	0	0	0	0	0	0	5	0	0	5	0	0	0
718384	0	0	0	0	10	0	0	0	0	0	0	5	0	0	5	0	0	0	0	0	0	0	0	0	0	5	0	0	0	0	0	5	0	0	0	0	0	0	0	0	0	0	5	0	0	5	0	0	0
718385	0	0	0	0	10	0	0	0	0	0	0	5	0	0	5	0	0	0	0	0	0	0	0	0	0	5	0	0	0	5	0	5	0	0	5	0	0	0	0	0	0	0	5	0	0	5	0	0	0
718386	0	0	0	0	10	0	0	0	0	0	0	5	0	0	5	0	0	0	0	0	0	0	0	0	0	5	0	0	0	5	0	5	0	0	5	0	0	0	0	0	0	0	5	0	0	5	0	0	0
718387	0	0	0	0	10	0	0	0	0	0	0	5	0	0	5	0	0	0	0	0	0	0	0	0	0	5	0	0	0	5	0	5	0	0	5	0	0	0	0	0	0	0	5	0	5	5	0	0	0
718388	0	0	0	0	10	0	0	0	0	0	0	5	0	0	5	0	0	0	0	0	0	0	0	0	0	5	0	0	0	5	0	5	0	0	5	0	0	0	0	0	0	0	5	0	5	5	0	0	0
718389	0	0	0	0	10	0	0	0	0	0	0	5	0	0	5	0	0	0	0	0	0	0	0	0	0	5	0	0	0	0	0	5	0	0	5	0	0	0	0	0	0	0	5	0	5	5	0	0	0
718390	0	0	0	0	10	0	0	0	0	0	0	5	0	0	5	0	0	0	0	0	0	0	0	0	0	5	0	0	0	0	0	5	0	0	5	0	0	0	0	0	0	0	5	0	5	5	0	0	0
718391	0	0	0	0	10	0	0	0	0	0	0	5	0	0	5	0	0	0	0	0	0	0	0	0	0	5	0	0	0	0	0	5	0	0	5	0	0	0	0	0	0	0	5	0	5	5	0	0	0
718392	0	0	0	0	10	0	0	0	0	0	0	5	0	0	5	0	0	0	0	0	0	0	0	0	0	5	0	0	0	0	0	5	0	0	5	0	0	0	0	0	0	0	5	0	5	5	0	0	0
718393	0	0	0	0	10	0	0	0	0	0	0	5	0	0	5	0	0	0	0	0	0	0	0	0	0	5	0	0	0	0	0	5	0	0	5	0	0	0	0	0	0	0	5	0	5	5	0	0	0
718394	0	0	0	0	10	0	0	0	0	0	0	5	0	0	5	0	0	0	0	0	0	0	0	0	0	5	0	0	0	0	0	5	0	0	5	0	0	0	0	0	0	0	5	0	0	5	0	0	0
718395	0	0	0	0	10	0	0	0	0	0	0	5	0	0	5	0	0	0	0	0	0	0	0	0	0	5	0	0	0	0	0	5	0	0	0	0	0	0	0	0	0	0	5	0	0	5	0	0	0
718396	0	0	0	0	10	0	0	0	0	0	0	5	0	0	5	0	0	0	0	0	0	0	0	0	0	5	0	0	0	0	0	5	0	0	0	0	0	0	0	0	0	0	5	0	0	5	0	0	0
718397	0	0	0	0	10	0	0	0	0	0	0	0	0	0	5	0	0	0	0	0	0	0	0	0	0	5	0	0	0	0	0	5	0	0	0	0	0	0	0	0	0	0	5	0	0	5	0	0	0
718398	0	0	0	0	10	0	0	0	0	0	0	0	0	0	5	0	0	0	0	0	0	0	0	0	0	5	0	0	0	0	0	5	0	0	0	0	0	0	0	0	0	0	5	0	0	5	0	0	0
718399	0	0	0	0	10	0	0	0	0	0	0	0	0	0	5	0	0	0	0	0	0	0	0	0	0	5	0	0	0	0	0	5	0	0	0	0	0	0	0	0	0	0	5	0	0	5	0	0	0
718400	0	0	0	0	10	0	0	0	0	0	0	0	0	0	5	0	0	0	0	0	0	0	0	0	0	5	0	0	0	0	0	5	0	0	0	0	0	0	0	0	0	0	5	0	0	5	0	0	0
718401	0	0	0	0	10	0	0	0	0	0	0	0	0	0	5	0	0	0	0	0	0	0	0	0	0	5	0	0	0	0	0	5	0	0	0	0	0	0	0	0	0	0	5	0	0	5	0	0	0
718402	0	0	0	0	10	0	0	0	0	0	0	0	0	0	5	0	0	0	0	0	0	0	0	0	0	5	0	0	0	0	0	5	0	0	0	0	0	0	0	0	0	0	5	0	5	5	0	0	0
718403	0	0	0	0	10	0	0	0	0	0	0	0	0	0	5	0	0	0	0	0	0	0	0	0	0	5	0	0	0	0	0	5	0	0	0	0	0	0	0	0	0	0	5	0	5	5	0	0	0
718404	0	0	0	0	10	0	0	0	0	0	0	0	0	0	5	0	0	0	0	0	0	0	0	0	0	5	0	0	0	0	0	5	0	0	0	0	0	0	0	0	0	0	5	0	5	5	0	0	0
718405	0	0	0	0	10	0	0	0	0	0	0	0	0	0	5	0	0	0	0	0	0	0	0	0	0	5	0	0	0	0	0	5	0	0	0	0	0	0	0	0	0	0	5	0	5	5	0	0	0
718406	0	0	0	0	10	0	0	0	0	0	0	0	0	0	5	0	0	0	0	0	0	0	0	0	0	5	0	0	0	0	0	5	0	0	0	0	0	0	0	0	0	0	5	0	5	5	0	0	0
718407	0	0	0	0	10	0	0	0	0	0	0	0	0	0	5	0	0	0	0	0	0	0	0	0	0	5	0	0	0	0	0	5	0	0	0	0	0	0	0	0	0	0	5	0	5	5	0	0	0
718408	0	0	0	0	10	0	0	0	0	0	0	0	0	0	5	0	0	0	0	0	0	0	0	0	0	5	0	0	0	0	0	5	0	0	0	0	0	0	0	0	0	0	5	0	0	5	0	0	0
718409	0	0	0	0	10	0	0	0	0	0	0	0	0	0	5	0	0	0	0	0	0	0	0	0	0	5	0	0	0	0	0	5	0	0	0	0	0	0	0	0	0	0	5	0	0	5	0	0	0
718410	0	0	0	0	10	0	0	0	0	0	0	0	0	0	5	0	0	0	0	0	0	0	0	0	0	5	0	0	0	0	0	5	0	0	0	0	0	0	0	0	0	0	5	0	0	5	0	0	0
718411	0	0	0	0	10	0	0	0	0	0	0	0	0	0	5	0	0	0	0	0	0	0	0	0	0	5	0	0	0	0	0	5	0	0	0	0	0	0	0	0	0	0	5	0	0	5	0	0	0
718412	0	0	0	0	10	0	0	0	0	0	0	0	0	0	5	0	0	0	0	0	0	0	0	0	0	5	0	0	0	0	0	5	0	0	0	0	0	0	0	0	0	0	5	0	0	5	0	0	0
718413	0	0	0	0	10	0	0	0	0	0	0	0	0	0	5	0	0	0	0	0	0	0	0	0	0	5	0	0	0	0	0	5	0	0	0	0	0	0	0	0	0	0	5	0	0	5	0	0	0
718414	0	0	0	0	10	0	0	0	0	0	0	0	0	0	5	0	0	0	0	0	0	0	0	0	0	5	0	0	0	0	0	5	0	0	0	0	0	0	0	0	0	0	5	0	0	5	0	0	0
718415	0	0	0	0	10	0	0	0	0	0	0	0	0	0	5	0	0	0	0	0	0	0	0	0	0	5	0	0	0	0	0	5	0	0	0	0	0	0	0	0	0	0	5	0	0	5	0	0	0
718416	0	0	0	0	10	0	0	0	0	0	0	0	0	0	5	0	0	0	0	0	0	0	0	0	0	5	0	0	0	0	0	5	0	0	0	0	0	0	0	0	0	0	5	0	0	5	0	0	0
718417	0	0	0	0	10	0	0	0	0	0	0	0	0	0	5	0	0	0	0	0	0	0	0	0	0	5	0	0	0	0	0	5	0	0	0	0	0	0	0	0	0	0	5	0	0	5	0	0	0
718418	0	0	0	0	10	0	0	0	0	0	0	0	0	0	5	0	0	0	0	0	0	0	0	0	0	5	0	0	0	0	0	5	0	0	0	0	0	0	0	0	0	0	5	0	0	5	0	0	0
718419	0	0	0	0	10	0	0	0	0	0	0	0	0	0	5	0	0	0	0	0	0	0	0	0	0	5	0	0	0	0	0	5	0	0	0	0	0	0	0	0	0	0	5	0	0	5	0	0	0
718420	0	0	0	0	10	0	0	0	0	0	0	0	0	0	5	0	0	0	0	0	0	0	0	0	0	5	0	0	0	0	0	5	0	0	0	0	0	0	0	0	0	0	5	0	0	5	0	0	0
718421	0	0	0	0	10	0	0	0	0	0	0	0	0	0	0	0	0	0	0	0	0	0	0	0	0	5	0	0	0	0	0	5	0	0	0	0	0	0	0	0	0	0	5	0	0	5	0	0	0
718422	0	0	0	0	10	0	0	0	0	0	0	0	0	0	0	0	0	0	0	0	0	0	0	0	0	5	0	0	0	0	0	5	0	0	0	0	0	0	0	0	0	0	5	0	0	5	0	0	0
718423	0	0	0	0	10	0	0	0	0	0	0	0	0	0	0	0	0	0	0	0	0	0	0	0	0	5	0	0	0	0	0	5	0	0	0	0	0	0	0	0	0	0	5	0	0	5	0	0	0
718424	0	0	0	0	10	0	0	0	0	0	0	0	0	0	0	0	0	0	0	0	0	0	0	0	0	5	0	0	0	0	0	5	0	0	0	0	0	0	0	0	0	0	5	0	0	5	0	0	0
718425	0	0	0	0	10	0	0	0	0	0	0	0	0	0	0	0	0	0	0	0	0	0	0	0	0	5	0	0	0	0	0	5	0	0	0	0	0	0	0	0	0	0	5	0	0	5	0	0	0
718426	0	0	0	0	10	0	0	0	0	0	0	0	0	0	0	0	0	0	0	0	0	0	0	0	0	5	0	0	0	0	0	5	0	0	0	0	0	0	0	0	0	0	5	0	0	5	0	0	0
718427	0	0	0	0	10	0	0	0	0	0	0	0	0	0	0	0	0	0	0	0	0	0	0	0	0	5	0	0	0	0	0	5	0	0	0	0	0	0	0	0	0	0	5	0	0	5	0	0	0
719095	0	0	0	0	10	0	0	0	0	0	0	5	0	0	5	0	0	0	0	0	0	0	0	0	0	5	0	0	0	0	0	5	0	0	5	0	0	0	0	0	0	0	5	5	0	5	0	0	0
719096	0	0	0	0	10	0	0	0	0	0	0	5	0	0	5	0	0	0	0	0	0	0	0	0	0	5	0	0	0	0	0	5	0	0	5	0	0	0	0	0	0	0	5	5	0	5	0	0	0
719097	0	0	0	0	10	0	0	0	0	0	0	5	0	0	5	0	0	0	0	0	0	0	0	0	0	5	0	0	0	0	0	5	0	0	5	0	0	0	0	0	0	0	5	0	0	5	0	0	0
719098	0	0	0	0	10	0	0	0	0	0	0	5	0	0	5	0	0	0	0	0	0	0	0	0	0	5	0	0	0	0	0	5	0	0	5	0	0	0	0	0	0	0	5	0	0	5	0	0	0
719099	0	0	0	0	10	0	0	0	0	0	0	5	0	0	5	0	0	0	0	0	0	0	0	0	0	5	0	0	0	0	0	5	0	0	5	0	0	0	0	0	0	0	5	0	0	5	0	0	0
719100	0	0	0	0	10	0	0	0	0	0	0	5	0	0	5	0	0	0	0	0	0	0	0	0	0	5	0	0	0	0	0	5	0	0	5	0	0	0	0	0	0	0	5	0	0	5	0	0	0
719101	0	0	0	0	10	0	0	0	0	0	0	5	0	0	5	0	0	0	0	0	0	0	0	0	0	5	0	0	0	0	0	5	0	0	5	0	0	0	0	0	0	0	5	0	0	5	0	0	0
719102	0	0	0	0	10	0	0	0	0	0	0	5	0	0	5	0	0	0	0	0	0	0	0	0	0	5	0	0	0	0	0	5	0	0	5	0	0	0	0	0	0	0	5	0	0	5	0	0	0
719103	0	0	0	0	10	0	0	0	0	0	0	5	0	0	5	0	0	0	0	0	0	0	0	0	0	5	0	0	0	0	0	5	0	0	5	0	0	0	0	0	0	0	5	0	0	5	0	0	0
719104	0	0	0	0	10	0	0	0	0	0	0	5	0	0	5	0	0	0	0	0	0	0	0	0	0	5	0	0	0	0	0	5	0	0	5	0	0	0	0	0	0	0	5	0	0	5	0	0	0
719105	0	0	0	0	10	0	0	0	0	0	0	5	0	0	5	0	0	0	0	0	0	0	0	0	0	5	0	0	0	5	0	5	0	0	5	0	0	0	0	0	0	0	5	0	0	5	0	0	0
719106	0	0	0	0	10	0	0	0	0	0	0	5	0	0	5	0	0	0	0	0	0	0	0	0	0	5	0	0	0	5	0	5	0	0	5	0	0	0	0	0	0	0	5	0	0	5	0	0	0
719107	0	0	0	0	10	0	0	0	0	0	0	5	0	0	5	0	0	0	0	0	0	0	0	0	0	5	0	0	0	5	0	5	0	0	5	0	0	0	0	0	0	0	5	0	5	5	0	0	0
719108	0	0	0	0	10	0	0	0	0	0	0	5	0	0	5	0	0	0	0	0	0	0	0	0	0	5	0	0	0	5	0	5	0	0	5	0	0	0	0	0	0	0	5	0	5	5	0	0	0
719109	0	0	0	0	10	0	0	0	0	0	0	5	0	0	5	0	0	0	0	0	0	0	0	0	0	5	0	0	0	5	0	5	0	0	5	0	0	0	0	0	0	0	5	0	5	5	0	0	0
719110	0	0	0	0	10	0	0	0	0	0	0	5	0	0	5	0	0	0	0	0	0	0	0	0	0	5	0	0	0	0	0	5	0	0	5	0	0	0	0	0	0	0	5	0	5	5	0	0	0
719111	0	0	0	0	10	0	0	0	0	0	0	5	0	0	5	0	0	0	0	0	0	0	0	0	0	5	0	0	0	0	0	5	0	0	5	0	0	0	0	0	0	0	5	0	5	5	0	0	0
719112	0	0	0	0	10	0	0	0	0	0	0	5	0	0	5	0	0	0	0	0	0	0	0	0	0	5	0	0	0	0	0	5	0	0	5	0	0	0	0	0	0	0	5	0	5	5	0	0	0
719113	0	0	0	0	10	0	0	0	0	0	0	5	0	0	5	0	0	0	0	0	0	0	0	0	0	5	0	0	0	0	0	5	0	0	5	0	0	0	0	0	0	0	5	0	0	5	0	0	0
719114	0	0	0	0	10	0	0	0	0	0	0	5	0	0	5	0	0	0	0	0	0	0	0	0	0	5	0	0	0	0	0	5	0	0	5	0	0	0	0	0	0	0	5	0	0	5	0	0	0
719115	0	0	0	0	10	0	0	0	0	0	0	5	0	0	5	0	0	0	0	0	0	0	0	0	0	5	0	0	0	0	0	5	0	0	0	0	0	0	0	0	0	0	5	0	0	5	0	0	0
719116	0	0	0	0	10	0	0	0	0	0	0	5	0	0	5	0	0	0	0	0	0	0	0	0	0	5	0	0	0	0	0	5	0	0	0	0	0	0	0	0	0	0	5	0	0	5	0	0	0
719117	0	0	0	0	10	0	0	0	0	0	0	0	0	0	5	0	0	0	0	0	0	0	0	0	0	5	0	0	0	0	0	5	0	0	0	0	0	0	0	0	0	0	5	0	0	5	0	0	0
719118	0	0	0	0	10	0	0	0	0	0	0	0	0	0	5	0	0	0	0	0	0	0	0	0	0	5	0	0	0	0	0	5	0	0	0	0	0	0	0	0	0	0	5	0	0	5	0	0	0
719119	0	0	0	0	10	0	0	0	0	0	0	0	0	0	5	0	0	0	0	0	0	0	0	0	0	5	0	0	0	0	0	5	0	0	0	0	0	0	0	0	0	0	5	0	0	5	0	0	0
719120	0	0	0	0	10	0	0	0	0	0	0	0	0	0	5	0	0	0	0	0	0	0	0	0	0	5	0	0	0	0	0	5	0	0	0	0	0	0	0	0	0	0	5	0	0	5	0	0	0
719121	0	0	0	0	10	0	0	0	0	0	0	0	0	0	5	0	0	0	0	0	0	0	0	0	0	5	0	0	0	0	0	5	0	0	0	0	0	0	0	0	0	0	5	0	0	5	0	0	0
719122	0	0	0	0	10	0	0	0	0	0	0	0	0	0	5	0	0	0	0	0	0	0	0	0	0	5	0	0	0	0	0	5	0	0	0	0	0	0	0	0	0	0	5	0	0	5	0	0	0
719123	0	0	0	0	10	0	0	0	0	0	0	0	0	0	5	0	0	0	0	0	0	0	0	0	0	5	0	0	0	0	0	5	0	0	0	0	0	0	0	0	0	0	5	0	0	5	0	0	0
719124	0	0	0	0	10	0	0	0	0	0	0	0	0	0	5	0	0	0	0	0	0	0	0	0	0	5	0	0	0	0	0	5	0	0	0	0	0	0	0	0	0	0	5	0	0	5	0	0	0
719125	0	0	0	0	10	0	0	0	0	0	0	0	0	0	5	0	0	0	0	0	0	0	0	0	0	5	0	0	0	0	0	5	0	0	0	0	0	0	0	0	0	0	5	0	0	5	0	0	0
719126	0	0	0	0	10	0	0	0	0	0	0	0	0	0	5	0	0	0	0	0	0	0	0	0	0	5	0	0	0	0	0	5	0	0	0	0	0	0	0	0	0	0	5	0	5	5	0	0	0
719127	0	0	0	0	10	0	0	0	0	0	0	0	0	0	5	0	0	0	0	0	0	0	0	0	0	5	0	0	0	5	0	5	0	0	0	0	0	0	0	0	0	0	5	0	5	5	0	0	0
719128	0	0	0	0	10	0	0	0	0	0	0	0	0	0	5	0	0	0	0	0	0	0	0	0	0	5	0	0	0	5	0	5	0	0	0	0	0	0	0	0	0	0	5	0	5	5	0	0	0
719129	0	0	0	0	10	0	0	0	0	0	0	0	0	0	5	0	0	0	0	0	0	0	0	0	0	5	0	0	0	5	0	5	0	0	0	0	0	0	0	0	0	0	5	0	0	5	0	0	0
719130	0	0	0	0	10	0	0	0	0	0	0	0	0	0	5	0	0	0	0	0	0	0	0	0	0	5	0	0	0	0	0	5	0	0	0	0	0	0	0	0	0	0	5	0	0	5	0	0	0
719131	0	0	0	0	10	0	0	0	0	0	0	0	0	0	5	0	0	0	0	0	0	0	0	0	0	5	0	0	0	0	0	5	0	0	0	0	0	0	0	0	0	0	5	0	0	5	0	0	0
719132	0	0	0	0	10	0	0	0	0	0	0	0	0	0	5	0	0	0	0	0	0	0	0	0	0	5	0	0	0	0	0	5	0	0	0	0	0	0	0	0	0	0	5	0	0	5	0	0	0
719133	0	0	0	0	10	0	0	0	0	0	0	0	0	0	5	0	0	0	0	0	0	0	0	0	0	5	0	0	0	0	0	5	0	0	0	0	0	0	0	0	0	0	5	0	0	5	0	0	0
719134	0	0	0	0	10	0	0	0	0	0	0	0	0	0	5	0	0	0	0	0	0	0	0	0	0	5	0	0	0	0	0	5	0	0	0	0	0	0	0	0	0	0	5	0	0	5	0	0	0
719135	0	0	0	0	10	0	0	0	0	0	0	0	0	0	5	0	0	0	0	0	0	0	0	0	0	5	0	0	0	0	0	5	0	0	0	0	0	0	0	0	0	0	5	0	0	5	0	0	0
719136	0	0	0	0	10	0	0	0	0	0	0	0	0	0	5	0	0	0	0	0	0	0	0	0	0	5	0	0	0	0	0	5	0	0	0	0	0	0	0	0	0	0	5	0	0	5	0	0	0
719137	0	0	0	0	10	0	0	0	0	0	0	0	0	0	5	0	0	0	0	0	0	0	0	0	0	5	0	0	0	0	0	5	0	0	0	0	0	0	0	0	0	0	5	0	0	5	0	0	0
719138	0	0	0	0	10	0	0	0	0	0	0	0	0	0	5	0	0	0	0	0	0	0	0	0	0	5	0	0	0	0	0	5	0	0	0	0	0	0	0	0	0	0	5	0	0	5	0	0	0
719139	0	0	0	0	10	0	0	0	0	0	0	0	0	0	5	0	0	0	0	0	0	0	0	0	0	5	0	0	0	0	0	5	0	0	0	0	0	0	0	0	0	0	5	0	0	5	0	0	0
719140	0	0	0	0	10	0	0	0	0	0	0	0	0	0	5	0	0	0	0	0	0	0	0	0	0	5	0	0	0	0	0	5	0	0	0	0	0	0	0	0	0	0	5	0	0	5	0	0	0
719141	0	0	0	0	10	0	0	0	0	0	0	0	0	0	0	0	0	0	0	0	0	0	0	0	0	5	0	0	0	0	0	5	0	0	0	0	0	0	0	0	0	0	5	0	0	5	0	0	0
719142	0	0	0	0	10	0	0	0	0	0	0	0	0	0	0	0	0	0	0	0	0	0	0	0	0	5	0	0	0	0	0	5	0	0	0	0	0	0	0	0	0	0	5	0	0	5	0	0	0
719143	0	0	0	0	10	0	0	0	0	0	0	0	0	0	0	0	0	0	0	0	0	0	0	0	0	5	0	0	0	0	0	5	0	0	0	0	0	0	0	0	0	0	5	0	0	5	0	0	0
719144	0	0	0	0	10	0	0	0	0	0	0	0	0	0	0	0	0	0	0	0	0	0	0	0	0	5	0	0	0	0	0	5	0	0	0	0	0	0	0	0	0	0	5	0	0	5	0	0	0
719145	0	0	0	0	10	0	0	0	0	0	0	0	0	0	0	0	0	0	0	0	0	0	0	0	0	5	0	0	0	0	0	5	0	0	0	0	0	0	0	0	0	0	5	0	0	5	0	0	0
719146	0	0	0	0	10	0	0	0	0	0	0	0	0	0	0	0	0	0	0	0	0	0	0	0	0	5	0	0	0	0	0	5	0	0	5	0	0	0	0	0	0	0	5	0	0	5	0	0	0
719814	0	0	0	0	10	0	0	0	0	0	0	5	0	0	5	0	0	0	0	0	0	0	0	0	0	5	0	0	0	0	0	5	0	0	5	0	0	0	0	0	0	0	5	5	0	5	0	0	0
719815	0	0	0	0	10	0	0	0	0	0	0	5	0	0	5	0	0	0	0	0	0	0	0	0	0	5	0	0	0	0	0	5	0	0	5	0	0	0	0	0	0	0	5	5	0	5	0	0	0
719816	0	0	0	0	10	0	0	0	0	0	0	5	0	0	5	0	0	0	0	0	0	0	0	0	0	5	0	0	0	0	0	5	0	0	5	0	0	0	0	0	0	0	5	5	0	5	0	0	0
719817	0	0	0	0	10	0	0	0	0	0	0	5	0	0	5	0	0	0	0	0	0	0	0	0	0	5	0	0	0	0	0	5	0	0	5	0	0	0	0	0	0	0	5	5	0	5	0	0	0
719818	0	0	0	0	10	0	0	0	0	0	0	5	0	0	5	0	0	0	0	0	0	0	0	0	0	5	0	0	0	0	0	5	0	0	5	0	0	0	0	0	0	0	5	0	0	5	0	0	0
719819	0	0	0	0	10	0	0	0	0	0	0	5	0	0	5	0	0	0	0	0	0	0	0	0	0	5	0	0	0	0	0	5	0	0	5	0	0	0	0	0	0	0	5	0	0	5	0	0	0
719820	0	0	0	0	10	0	0	0	0	0	0	5	0	0	5	0	0	0	0	0	0	0	0	0	0	5	0	0	0	0	0	5	0	0	5	0	0	0	0	0	0	0	5	0	0	5	0	0	0
719821	0	0	0	0	10	0	0	0	0	0	0	5	0	0	5	0	0	0	0	0	0	0	0	0	0	5	0	0	0	0	0	5	0	0	5	0	0	0	0	0	0	0	5	0	0	5	0	0	0
719822	0	0	0	0	10	0	0	0	0	0	0	5	0	0	5	0	0	0	0	0	0	0	0	0	0	5	0	0	0	0	0	5	0	0	5	0	0	0	0	0	0	0	5	0	0	5	0	0	0
719823	0	0	0	0	10	0	0	0	0	0	0	5	0	0	5	0	0	0	0	0	0	0	0	0	0	5	0	0	0	0	0	5	0	0	5	0	0	0	0	0	0	0	5	0	0	5	0	0	0
719824	0	0	0	0	10	0	0	0	0	0	0	5	0	0	5	0	0	0	0	0	0	0	0	0	0	5	0	0	0	0	0	5	0	0	5	0	0	0	0	0	0	0	5	0	0	5	0	0	0
719825	0	0	0	0	10	0	0	0	0	0	0	5	0	0	5	0	0	0	0	0	0	0	0	0	0	5	0	0	0	5	0	5	0	0	5	0	0	0	0	0	0	0	5	0	0	5	0	0	0
719826	0	0	0	0	10	0	0	0	0	0	0	5	0	0	5	0	0	0	0	0	0	0	0	0	0	5	0	0	0	5	0	5	0	0	5	0	0	0	0	0	0	0	5	0	0	5	0	0	0
719827	0	0	0	0	10	0	0	0	0	0	0	5	0	0	5	0	0	0	0	0	0	0	0	0	0	5	0	0	0	5	0	5	0	0	5	0	0	0	0	0	0	0	5	0	0	5	0	0	0
719828	0	0	0	0	10	0	0	0	0	0	0	5	0	0	5	0	0	0	0	0	0	0	0	0	0	5	0	0	0	5	0	5	0	0	5	0	0	0	0	0	0	0	5	0	0	5	0	0	0
719829	0	0	0	0	10	0	0	0	0	0	0	5	0	0	5	0	0	0	0	0	0	0	0	0	0	5	0	0	0	5	0	5	0	0	5	0	0	0	0	0	0	0	5	0	5	5	0	0	0
719830	0	0	0	0	10	0	0	0	0	0	0	5	0	0	5	0	0	0	0	0	0	0	0	0	0	5	0	0	0	0	0	5	0	0	5	0	0	0	0	0	0	0	5	0	5	5	0	0	0
719831	0	0	0	0	10	0	0	0	0	0	0	5	0	0	5	0	0	0	0	0	0	0	0	0	0	5	0	0	0	0	0	5	0	0	5	0	0	0	0	0	0	0	5	0	0	5	0	0	0
719832	0	0	0	0	10	0	0	0	0	0	0	5	0	0	5	0	0	0	0	0	0	0	0	0	0	5	0	0	0	0	0	5	0	0	5	0	0	0	0	0	0	0	5	0	0	5	0	0	0
719833	0	0	0	0	10	0	0	0	0	0	0	5	0	0	5	0	0	0	0	0	0	0	0	0	0	5	0	0	0	0	0	5	0	0	5	0	0	0	0	0	0	0	5	0	0	5	0	0	0
719834	0	0	0	0	10	0	0	0	0	0	0	5	0	0	5	0	0	0	0	0	0	0	0	0	0	5	0	0	0	0	0	5	0	0	5	0	0	0	0	0	0	0	5	0	0	5	0	0	0
719835	0	0	0	0	10	0	0	0	0	0	0	5	0	0	5	0	0	0	0	0	0	0	0	0	0	5	0	0	0	0	0	5	0	0	0	0	0	0	0	0	0	0	5	0	0	5	0	0	0
719836	0	0	0	0	10	0	0	0	0	0	0	5	0	0	5	0	0	0	0	0	0	0	0	0	0	5	0	0	0	0	0	5	0	0	0	0	0	0	0	0	0	0	5	0	0	5	0	0	0
719837	0	0	0	0	10	0	0	0	0	0	0	5	0	0	5	0	0	0	0	0	0	0	0	0	0	5	0	0	0	0	0	5	0	0	0	0	0	0	0	0	0	0	5	0	0	5	0	0	0
719838	0	0	0	0	10	0	0	0	0	0	0	0	0	0	5	0	0	0	0	0	0	0	0	0	0	5	0	0	0	0	0	5	0	0	0	0	0	0	0	0	0	0	5	0	0	5	0	0	0
719839	0	0	0	0	10	0	0	0	0	0	0	0	0	0	5	0	0	0	0	0	0	0	0	0	0	5	0	0	0	0	0	5	0	0	0	0	0	0	0	0	0	0	5	0	0	5	0	0	0
719840	0	0	0	0	10	0	0	0	0	0	0	0	0	0	5	0	0	0	0	0	0	0	0	0	0	5	0	0	0	0	0	5	0	0	0	0	0	0	0	0	0	0	5	0	0	5	0	0	0
719841	0	0	0	0	10	0	0	0	0	0	0	0	0	0	5	0	0	0	0	0	0	0	0	0	0	5	0	0	0	0	0	5	0	0	0	0	0	0	0	0	0	0	5	0	0	5	0	0	0
719842	0	0	0	0	10	0	0	0	0	0	0	0	0	0	5	0	0	0	0	0	0	0	0	0	0	5	0	0	0	0	0	5	0	0	0	0	0	0	0	0	0	0	5	0	0	5	0	0	0
719843	0	0	0	0	10	0	0	0	0	0	0	0	0	0	5	0	0	0	0	0	0	0	0	0	0	5	0	0	0	0	0	5	0	0	0	0	0	0	0	0	0	0	5	0	0	5	0	0	0
719844	0	0	0	0	10	0	0	0	0	0	0	0	0	0	5	0	0	0	0	0	0	0	0	0	0	5	0	0	0	0	0	5	0	0	0	0	0	0	0	0	0	0	5	0	0	5	0	0	0
719845	0	0	0	0	10	0	0	0	0	0	0	0	0	0	5	0	0	0	0	0	0	0	0	0	0	5	0	0	0	0	0	5	0	0	0	0	0	0	0	0	0	0	5	0	0	5	0	0	0
719846	0	0	0	0	10	0	0	0	0	0	0	0	0	0	5	0	0	0	0	0	0	0	0	0	0	5	0	0	0	0	0	5	0	0	0	0	0	0	0	0	0	0	5	0	0	5	0	0	0
719847	0	0	0	0	10	0	0	0	0	0	0	0	0	0	5	0	0	0	0	0	0	0	0	0	0	5	0	0	0	5	0	5	0	0	0	0	0	0	0	0	0	0	5	0	5	5	0	0	0
719848	0	0	0	0	10	0	0	0	0	0	0	0	0	0	5	0	0	0	0	0	0	0	0	0	0	5	0	0	0	5	0	5	0	0	0	0	0	0	0	0	0	0	5	0	5	5	0	0	0
719849	0	0	0	0	10	0	0	0	0	0	0	0	0	0	5	0	0	0	0	0	0	0	0	0	0	5	0	0	0	5	0	5	0	0	0	0	0	0	0	0	0	0	5	0	0	5	0	0	0
719850	0	0	0	0	10	0	0	0	0	0	0	0	0	0	5	0	0	0	0	0	0	0	0	0	0	5	0	0	0	0	0	5	0	0	0	0	0	0	0	0	0	0	5	0	0	5	0	0	0
719851	0	0	0	0	10	0	0	0	0	0	0	0	0	0	5	0	0	0	0	0	0	0	0	0	0	5	0	0	0	0	0	5	0	0	0	0	0	0	0	0	0	0	5	0	0	5	0	0	0
719852	0	0	0	0	10	0	0	0	0	0	0	0	0	0	5	0	0	0	0	0	0	0	0	0	0	5	0	0	0	0	0	5	0	0	0	0	0	0	0	0	0	0	5	0	0	5	0	0	0
719853	0	0	0	0	10	0	0	0	0	0	0	0	0	0	5	0	0	0	0	0	0	0	0	0	0	5	0	0	0	0	0	5	0	0	0	0	0	0	0	0	0	0	5	0	0	5	0	0	0
719854	0	0	0	0	10	0	0	0	0	0	0	0	0	0	5	0	0	0	0	0	0	0	0	0	0	5	0	0	0	0	0	5	0	0	0	0	0	0	0	0	0	0	5	0	0	5	0	0	0
719855	0	0	0	0	10	0	0	0	0	0	0	0	0	0	5	0	0	0	0	0	0	0	0	0	0	5	0	0	0	0	0	5	0	0	0	0	0	0	0	0	0	0	5	0	0	5	0	0	0
719856	0	0	0	0	10	0	0	0	0	0	0	0	0	0	5	0	0	0	0	0	0	0	0	0	0	5	0	0	0	0	0	5	0	0	0	0	0	0	0	0	0	0	5	0	0	5	0	0	0
719857	0	0	0	0	10	0	0	0	0	0	0	0	0	0	5	0	0	0	0	0	0	0	0	0	0	5	0	0	0	0	0	5	0	0	0	0	0	0	0	0	0	0	5	0	0	5	0	0	0
719858	0	0	0	0	10	0	0	0	0	0	0	0	0	0	5	0	0	0	0	0	0	0	0	0	0	5	0	0	0	0	0	5	0	0	0	0	0	0	0	0	0	0	5	0	0	5	0	0	0
719859	0	0	0	0	10	0	0	0	0	0	0	0	0	0	5	0	0	0	0	0	0	0	0	0	0	5	0	0	0	0	0	5	0	0	0	0	0	0	0	0	0	0	5	0	0	5	0	0	0
719860	0	0	0	0	10	0	0	0	0	0	0	0	0	0	0	0	0	0	0	0	0	0	0	0	0	5	0	0	0	0	0	5	0	0	0	0	0	0	0	0	0	0	5	0	0	5	0	0	0
719861	0	0	0	0	10	0	0	0	0	0	0	0	0	0	0	0	0	0	0	0	0	0	0	0	0	5	0	0	0	0	0	5	0	0	0	0	0	0	0	0	0	0	5	0	0	5	0	0	0
719862	0	0	0	0	10	0	0	0	0	0	0	0	0	0	0	0	0	0	0	0	0	0	0	0	0	5	0	0	0	0	0	5	0	0	0	0	0	0	0	0	0	0	5	0	0	5	0	0	0
719863	0	0	0	0	10	0	0	0	0	0	0	0	0	0	0	0	0	0	0	0	0	0	0	0	0	5	0	0	0	0	0	5	0	0	0	0	0	0	0	0	0	0	5	0	0	5	0	0	0
719864	0	0	0	0	10	0	0	0	0	0	0	0	0	0	0	0	0	0	0	0	0	0	0	0	0	5	0	0	0	0	0	5	0	0	0	0	0	0	0	0	0	0	5	0	0	5	0	0	0
719865	0	0	0	0	10	0	0	0	0	0	0	0	0	0	0	0	0	0	0	0	0	0	0	0	0	5	0	0	0	0	0	5	0	0	5	0	0	0	0	0	0	0	5	0	0	5	0	0	0
719866	0	0	0	0	10	0	0	0	0	0	0	0	0	0	0	0	0	0	0	0	0	0	0	0	0	5	0	0	0	5	0	5	0	0	5	5	0	0	0	0	0	0	5	0	0	5	0	0	0
720533	0	0	0	0	10	0	0	0	0	0	0	5	0	0	5	0	0	0	0	0	0	0	0	0	0	5	0	0	0	0	0	5	0	0	5	0	0	0	0	0	0	0	5	5	0	5	0	0	0
720534	0	0	0	0	10	0	0	0	0	0	0	5	0	0	5	0	0	0	0	0	0	0	0	0	0	5	0	0	0	0	0	5	0	0	5	0	0	0	0	0	0	0	5	5	0	5	0	0	0
720535	0	0	0	0	10	0	0	0	0	0	0	5	0	0	5	0	0	0	0	0	0	0	0	0	0	5	0	0	0	0	0	5	0	0	5	0	0	0	0	0	0	0	5	5	0	5	0	0	0
720536	0	0	0	0	10	0	0	0	0	0	0	5	0	0	5	0	0	0	0	0	0	0	0	0	0	5	0	0	0	0	0	5	0	0	5	0	0	0	0	0	0	0	5	5	0	5	0	0	0
720537	0	0	0	0	10	0	0	0	0	0	0	5	0	0	5	0	0	0	0	0	0	0	0	0	0	5	0	0	0	0	0	5	0	0	5	0	0	0	0	0	0	0	5	5	0	5	0	0	0
720538	0	0	0	0	10	0	0	0	0	0	0	5	0	0	5	0	0	0	0	0	0	0	0	0	0	5	0	0	0	0	0	5	0	0	5	0	0	0	0	0	0	0	5	0	0	5	0	0	0
720539	0	0	0	0	10	0	0	0	0	0	0	5	0	0	5	0	0	0	0	0	0	0	0	0	0	5	0	0	0	0	0	5	0	0	5	0	0	0	0	0	0	0	5	0	0	5	0	0	0
720540	0	0	0	0	10	0	0	0	0	0	0	5	0	0	5	0	0	0	0	0	0	0	0	0	0	5	0	0	0	0	0	5	0	0	5	0	0	0	0	0	0	0	5	0	0	5	0	0	0
720541	0	0	0	0	10	0	0	0	0	0	0	5	0	0	5	0	0	0	0	0	0	0	0	0	0	5	0	0	0	0	0	5	0	0	5	0	0	0	0	0	0	0	5	0	0	5	0	0	0
720542	0	0	0	0	10	0	0	0	0	0	0	5	0	0	5	0	0	0	0	0	0	0	0	0	0	5	0	0	0	0	0	5	0	0	5	0	0	0	0	0	0	0	5	0	0	5	0	0	0
720543	0	0	0	0	10	0	0	0	0	0	0	5	0	0	5	0	0	0	0	0	0	0	0	0	0	5	0	0	0	0	0	5	0	0	5	0	0	0	0	0	0	0	5	0	0	5	0	0	0
720544	0	0	0	0	10	0	0	0	0	0	0	5	0	0	5	0	0	0	0	0	0	0	0	0	0	5	0	0	0	0	0	5	0	0	5	0	0	0	0	0	0	0	5	0	0	5	0	0	0
720545	0	0	0	0	10	0	0	0	0	0	0	5	0	0	5	0	0	0	0	0	0	0	0	0	0	5	0	0	0	5	0	5	0	0	5	0	0	0	0	0	0	0	5	0	0	5	0	0	0
720546	0	0	0	0	10	0	0	0	0	0	0	5	0	0	5	0	0	0	0	0	0	0	0	0	0	5	0	0	0	5	0	5	0	0	5	0	0	0	0	0	0	0	5	0	0	5	0	0	0
720547	0	0	0	0	10	0	0	0	0	0	0	5	0	0	5	0	0	0	0	0	0	0	0	0	0	5	0	0	0	0	0	5	0	0	5	0	0	0	0	0	0	0	5	0	0	5	0	0	0
720548	0	0	0	0	10	0	0	0	0	0	0	5	0	0	5	0	0	0	0	0	0	0	0	0	0	5	0	0	0	0	0	5	0	0	5	0	0	0	0	0	0	0	5	0	0	5	0	0	0
720549	0	0	0	0	10	0	0	0	0	0	0	5	0	0	5	0	0	0	0	0	0	0	0	0	0	5	0	0	0	5	0	5	0	0	5	0	0	0	0	0	0	0	5	0	0	5	0	0	0
720550	0	0	0	0	10	0	0	0	0	0	0	5	0	0	5	0	0	0	0	0	0	0	0	0	0	5	0	0	0	0	0	5	0	0	5	0	0	0	0	0	0	0	5	0	0	5	0	0	0
720551	0	0	0	0	10	0	0	0	0	0	0	5	0	0	5	0	0	0	0	0	0	0	0	0	0	5	0	0	0	0	0	5	0	0	5	0	0	0	0	0	0	0	5	0	0	5	0	0	0
720552	0	0	0	0	10	0	0	0	0	0	0	5	0	0	5	0	0	0	0	0	0	0	0	0	0	5	0	0	0	0	0	5	0	0	5	0	0	0	0	0	0	0	5	0	0	5	0	0	0
720553	0	0	0	0	10	0	0	0	0	0	0	5	0	0	5	0	0	0	0	0	0	0	0	0	0	5	0	0	0	0	0	5	0	0	5	0	0	0	0	0	0	0	5	0	0	5	0	0	0
720554	0	0	0	0	10	0	0	0	0	0	0	5	0	0	5	0	0	0	0	0	0	0	0	0	0	5	0	0	0	0	0	5	0	0	5	0	0	0	0	0	0	0	5	0	0	5	0	0	0
720555	0	0	0	0	10	0	0	0	0	0	0	5	0	0	5	0	0	0	0	0	0	0	0	0	0	5	0	0	0	0	0	5	0	0	0	0	0	0	0	0	0	0	5	0	0	5	0	0	0
720556	0	0	0	0	10	0	0	0	0	0	0	5	0	0	5	0	0	0	0	0	0	0	0	0	0	5	0	0	0	0	0	5	0	0	0	0	0	0	0	0	0	0	5	0	0	5	0	0	0
720557	0	0	0	0	10	0	0	0	0	0	0	5	0	0	5	0	0	0	0	0	0	0	0	0	0	5	0	0	0	0	0	5	0	0	0	0	0	0	0	0	0	0	5	0	0	5	0	0	0
720558	0	0	0	0	10	0	0	0	0	0	0	0	0	0	5	0	0	0	0	0	0	0	0	0	0	5	0	0	0	0	0	5	0	0	0	0	0	0	0	0	0	0	5	0	0	5	0	0	0
720559	0	0	0	0	10	0	0	0	0	0	0	0	0	0	5	0	0	0	0	0	0	0	0	0	0	5	0	0	0	0	0	5	0	0	0	0	0	0	0	0	0	0	5	0	0	5	0	0	0
720560	0	0	0	0	10	0	0	0	0	0	0	0	0	0	5	0	0	0	0	0	0	0	0	0	0	5	0	0	0	0	0	5	0	0	0	0	0	0	0	0	0	0	5	0	0	5	0	0	0
720561	0	0	0	0	10	0	0	0	0	0	0	0	0	0	5	0	0	0	0	0	0	0	0	0	0	5	0	0	0	0	0	5	0	0	0	0	0	0	0	0	0	0	5	0	0	5	0	0	0
720562	0	0	0	0	10	0	0	0	0	0	0	0	0	0	5	0	0	0	0	0	0	0	0	0	0	5	0	0	0	0	0	5	0	0	0	0	0	0	0	0	0	0	5	0	0	5	0	0	0
720563	0	0	0	0	10	0	0	0	0	0	0	0	0	0	5	0	0	0	0	0	0	0	0	0	0	5	0	0	0	0	0	5	0	0	0	0	0	0	0	0	0	0	5	0	0	5	0	0	0
720564	0	0	0	0	10	0	0	0	0	0	0	0	0	0	5	0	0	0	0	0	0	0	0	0	0	5	0	0	0	0	0	5	0	0	0	0	0	0	0	0	0	0	5	0	0	5	0	0	0
720565	0	0	0	0	10	0	0	0	0	0	0	0	0	0	5	0	0	0	0	0	0	0	0	0	0	5	0	0	0	0	0	5	0	0	0	0	0	0	0	0	0	0	5	0	0	5	0	0	0
720566	0	0	0	0	10	0	0	0	0	0	0	0	0	0	5	0	0	0	0	0	0	0	0	0	0	5	0	0	0	0	0	5	0	0	0	0	0	0	0	0	0	0	5	0	0	5	0	0	0
720567	0	0	0	0	10	0	0	0	0	0	0	0	0	0	5	0	0	0	0	0	0	0	0	0	0	5	0	0	0	0	0	5	0	0	0	0	0	0	0	0	0	0	5	0	0	5	0	0	0
720568	0	0	0	0	10	0	0	0	0	0	0	0	0	0	5	0	0	0	0	0	0	0	0	0	0	5	0	0	0	5	0	5	0	0	0	0	0	0	0	0	0	0	5	0	0	5	0	0	0
720569	0	0	0	0	10	0	0	0	0	0	0	0	0	0	5	0	0	0	0	0	0	0	0	0	0	5	0	0	0	0	0	5	0	0	0	0	0	0	0	0	0	0	5	0	0	5	0	0	0
720570	0	0	0	0	10	0	0	0	0	0	0	0	0	0	5	0	0	0	0	0	0	0	0	0	0	5	0	0	0	0	0	5	0	0	0	0	0	0	0	0	0	0	5	0	0	5	0	0	0
720571	0	0	0	0	10	0	0	0	0	0	0	0	0	0	5	0	0	0	0	0	0	0	0	0	0	5	0	0	0	0	0	5	0	0	0	0	0	0	0	0	0	0	5	0	0	5	0	0	0
720572	0	0	0	0	10	0	0	0	0	0	0	0	0	0	5	0	0	0	0	0	0	0	0	0	0	5	0	0	0	0	0	5	0	0	0	0	0	0	0	0	0	0	5	0	0	5	0	0	0
720573	0	0	0	0	10	0	0	0	0	0	0	0	0	0	5	0	0	0	0	0	0	0	0	0	0	5	0	0	0	0	0	5	0	0	0	0	0	0	0	0	0	0	5	0	0	5	0	0	0
720574	0	0	0	0	10	0	0	0	0	0	0	0	0	0	5	0	0	0	0	0	0	0	0	0	0	5	0	0	0	0	0	5	0	0	0	0	0	0	0	0	0	0	5	0	0	5	0	0	0
720575	0	0	0	0	10	0	0	0	0	0	0	0	0	0	5	0	0	0	0	0	0	0	0	0	0	5	0	0	0	0	0	5	0	0	0	0	0	0	0	0	0	0	5	0	0	5	0	0	0
720576	0	0	0	0	10	0	0	0	0	0	0	0	0	0	5	0	0	0	0	0	0	0	0	0	0	5	0	0	0	0	0	5	0	0	0	0	0	0	0	0	0	0	5	0	0	5	0	0	0
720577	0	0	0	0	10	0	0	0	0	0	0	0	0	0	5	0	0	0	0	0	0	0	0	0	0	5	0	0	0	0	0	5	0	0	0	0	0	0	0	0	0	0	5	0	0	5	0	0	0
720578	0	0	0	0	10	0	0	0	0	0	0	0	0	0	5	0	0	0	0	0	0	0	0	0	0	5	0	0	0	0	0	5	0	0	0	0	0	0	0	0	0	0	5	0	0	5	0	0	0
720579	0	0	0	0	10	0	0	0	0	0	0	0	0	0	5	0	0	0	0	0	0	0	0	0	0	5	0	0	0	0	0	5	0	0	0	0	0	0	0	0	0	0	5	0	0	5	0	0	0
720580	0	0	0	0	10	0	0	0	0	0	0	0	0	0	0	0	0	0	0	0	0	0	0	0	0	5	0	0	0	0	0	5	0	0	0	0	0	0	0	0	0	0	5	0	0	5	0	0	0
720581	0	0	0	0	10	0	0	0	0	0	0	0	0	0	0	0	0	0	0	0	0	0	0	0	0	5	0	0	0	0	0	5	0	0	0	0	0	0	0	0	0	0	5	0	0	5	0	0	0
720582	0	0	0	0	10	0	0	0	0	0	0	0	0	0	0	0	0	0	0	0	0	0	0	0	0	5	0	0	0	0	0	5	0	0	0	0	0	0	0	0	0	0	5	0	0	5	0	0	0
720583	0	0	0	0	10	0	0	0	0	0	0	0	0	0	0	0	0	0	0	0	0	0	0	0	0	5	0	0	0	0	0	5	0	0	5	0	0	0	0	0	0	0	5	0	0	5	0	0	0
720584	0	0	0	0	10	0	0	0	0	0	0	0	0	0	0	0	0	0	0	0	0	0	0	0	0	5	0	0	0	0	0	5	0	0	5	0	0	0	0	0	0	0	5	0	0	5	0	0	0
720585	0	0	0	0	10	0	0	0	0	0	0	0	0	0	0	0	0	0	0	0	0	0	0	0	0	5	0	0	0	5	0	5	0	0	5	0	0	0	0	0	0	0	5	0	0	5	0	0	0
720586	0	0	0	0	10	0	0	0	0	0	0	0	0	0	0	0	0	0	0	0	0	0	0	0	0	5	0	0	0	5	0	5	0	0	5	5	0	0	0	0	0	0	5	0	0	5	0	0	0
721252	0	0	0	0	10	0	0	0	0	0	0	5	0	0	5	0	0	0	0	0	0	0	0	0	0	5	0	0	0	0	0	5	0	0	5	0	0	0	0	0	0	0	5	5	0	5	0	0	0
721253	0	0	0	0	10	0	0	0	0	0	0	5	0	0	5	0	0	0	0	0	0	0	0	0	0	5	0	0	0	0	0	5	0	0	5	0	0	0	0	0	0	0	5	5	0	5	0	0	0
721254	0	0	0	0	10	0	0	0	0	0	0	5	0	0	5	0	0	0	0	0	0	0	0	0	0	5	0	0	0	0	0	5	0	0	5	0	0	0	0	0	0	0	5	5	0	5	0	0	0
721255	0	0	0	0	10	0	0	0	0	0	0	5	0	0	5	0	0	0	0	0	0	0	0	0	0	5	0	0	0	0	0	5	0	0	5	0	0	0	0	0	0	0	5	5	0	5	0	0	0
721256	0	0	0	0	10	0	0	0	0	0	0	5	0	0	5	0	0	0	0	0	0	0	0	0	0	5	0	0	0	0	0	5	0	0	5	0	0	0	0	0	0	0	5	5	0	5	0	0	0
721257	0	0	0	0	10	0	0	0	0	0	0	5	0	0	5	0	0	0	0	0	0	0	0	0	0	5	0	0	0	0	0	5	0	0	5	0	0	0	0	0	0	0	5	0	0	5	0	0	0
721258	0	0	0	0	10	0	0	0	0	0	0	5	0	0	5	0	0	0	0	0	0	0	0	0	0	5	0	0	0	0	0	5	0	0	5	0	0	0	0	0	0	0	5	0	0	5	0	0	0
721259	0	0	0	0	10	0	0	0	0	0	0	5	0	0	5	0	0	0	0	0	0	0	0	0	0	5	0	0	0	0	0	5	0	0	5	0	0	0	0	0	0	0	5	0	0	5	0	0	0
721260	0	0	0	0	10	0	0	0	0	0	0	5	0	0	5	0	0	0	0	0	0	0	0	0	0	5	0	0	0	0	0	5	0	0	5	0	0	0	0	0	0	0	5	0	0	5	0	0	0
721261	0	0	0	0	10	0	0	0	0	0	0	5	0	0	5	0	0	0	0	0	0	0	0	0	0	5	0	0	0	0	0	5	0	0	5	0	0	0	0	0	0	0	5	0	0	5	0	0	0
721262	0	0	0	0	10	0	0	0	0	0	0	5	0	0	5	0	0	0	0	0	0	0	0	0	0	5	0	0	0	0	0	5	0	0	5	0	0	0	0	0	0	0	5	0	0	5	0	0	0
721263	0	0	0	0	10	0	0	0	0	0	0	5	0	0	5	0	0	0	0	0	0	0	0	0	0	5	0	0	0	0	0	5	0	0	5	0	0	0	0	0	0	0	5	0	0	5	0	0	0
721264	0	0	0	0	10	0	0	0	0	0	0	5	0	0	5	0	0	0	0	0	0	0	0	0	0	5	0	0	0	0	0	5	0	0	5	0	0	0	0	0	0	0	5	0	0	5	0	0	0
721265	0	0	0	0	10	0	0	0	0	0	0	5	0	0	5	0	0	0	0	0	0	0	0	0	0	5	0	0	0	0	0	5	0	0	5	0	0	0	0	0	0	0	5	0	0	5	0	0	0
721266	0	0	0	0	10	0	0	0	0	0	0	5	0	0	5	0	0	0	0	0	0	0	0	0	0	5	0	0	0	0	0	5	0	0	5	0	0	0	0	0	0	0	5	0	0	5	0	0	0
721267	0	0	0	0	10	0	0	0	0	0	0	5	0	0	5	0	0	0	0	0	0	0	0	0	0	5	0	0	0	0	0	5	0	0	5	0	0	0	0	0	0	0	5	0	0	5	0	0	0
721268	0	0	0	0	10	0	0	0	0	0	0	5	0	0	5	0	0	0	0	0	0	0	0	0	0	5	0	0	0	0	0	5	0	0	5	0	0	0	0	0	0	0	5	0	0	5	0	0	0
721269	0	0	0	0	10	0	0	0	0	0	0	5	0	0	5	0	0	0	0	0	0	0	0	0	0	5	0	0	0	0	0	5	0	0	5	0	0	0	0	0	0	0	5	0	0	5	0	0	0
721270	0	0	0	0	10	0	0	0	0	0	0	5	0	0	5	0	0	0	0	0	0	0	0	0	0	5	0	0	0	0	0	5	0	0	5	0	0	0	0	0	0	0	5	0	0	5	0	0	0
721271	0	0	0	0	10	0	0	0	0	0	0	5	0	0	5	0	0	0	0	0	0	0	0	0	0	5	0	0	0	0	0	5	0	0	5	0	0	0	0	0	0	0	5	0	0	5	0	0	0
721272	0	0	0	0	10	0	0	0	0	0	0	5	0	0	5	0	0	0	0	0	0	0	0	0	0	5	0	0	0	0	0	5	0	0	5	0	0	0	0	0	0	0	5	0	0	5	0	0	0
721273	0	0	0	0	10	0	0	0	0	0	0	5	0	0	5	0	0	0	0	0	0	0	0	0	0	5	0	0	0	0	0	5	0	0	5	0	0	0	0	0	0	0	5	0	0	5	0	0	0
721274	0	0	0	0	10	0	0	0	0	0	0	5	0	0	5	0	0	0	0	0	0	0	0	0	0	5	0	0	0	0	0	5	0	0	5	0	0	0	0	0	0	0	5	0	0	5	0	0	0
721275	0	0	0	0	10	0	0	0	0	0	0	5	0	0	5	0	0	0	0	0	0	0	0	0	0	5	0	0	0	0	0	5	0	0	0	0	0	0	0	0	0	0	5	0	0	5	0	0	0
721276	0	0	0	0	10	0	0	0	0	0	0	5	0	0	5	0	0	0	0	0	0	0	0	0	0	5	0	0	0	0	0	5	0	0	0	0	0	0	0	0	0	0	5	0	0	5	0	0	0
721277	0	0	0	0	10	0	0	0	0	0	0	5	0	0	5	0	0	0	0	0	0	0	0	0	0	5	0	0	0	0	0	5	0	0	0	0	0	0	0	0	0	0	5	0	0	5	0	0	0
721278	0	0	0	0	10	0	0	0	0	0	0	0	0	0	5	0	0	0	0	0	0	0	0	0	0	5	0	0	0	0	0	5	0	0	0	0	0	0	0	0	0	0	5	0	0	5	0	0	0
721279	0	0	0	0	10	0	0	0	0	0	0	0	0	0	5	0	0	0	0	0	0	0	0	0	0	5	0	0	0	0	0	5	0	0	0	0	0	0	0	0	0	0	5	0	0	5	0	0	0
721280	0	0	0	0	10	0	0	0	0	0	0	0	0	0	5	0	0	0	0	0	0	0	0	0	0	5	0	0	0	0	0	5	0	0	0	0	0	0	0	0	0	0	5	0	0	5	0	0	0
721281	0	0	0	0	10	0	0	0	0	0	0	0	0	0	5	0	0	0	0	0	0	0	0	0	0	5	0	0	0	0	0	5	0	0	0	0	0	0	0	0	0	0	5	0	0	5	0	0	0
721282	0	0	0	0	10	0	0	0	0	0	0	0	0	0	5	0	0	0	0	0	0	0	0	0	0	5	0	0	0	0	0	5	0	0	0	0	0	0	0	0	0	0	5	0	0	5	0	0	0
721283	0	0	0	0	10	0	0	0	0	0	0	0	0	0	5	0	0	0	0	0	0	0	0	0	0	5	0	0	0	0	0	5	0	0	0	0	0	0	0	0	0	0	5	0	0	5	0	0	0
721284	0	0	0	0	10	0	0	0	0	0	0	0	0	0	5	0	0	0	0	0	0	0	0	0	0	5	0	0	0	0	0	5	0	0	0	0	0	0	0	0	0	0	5	0	0	5	0	0	0
721285	0	0	0	0	10	0	0	0	0	0	0	0	0	0	5	0	0	0	0	0	0	0	0	0	0	5	0	0	0	0	0	5	0	0	0	0	0	0	0	0	0	0	5	0	0	5	0	0	0
721286	0	0	0	0	10	0	0	0	0	0	0	0	0	0	5	0	0	0	0	0	0	0	0	0	0	5	0	0	0	0	0	5	0	0	0	0	0	0	0	0	0	0	5	0	0	5	0	0	0
721287	0	0	0	0	10	0	0	0	0	0	0	0	0	0	5	0	0	0	0	0	0	0	0	0	0	5	0	0	0	0	0	5	0	0	0	0	0	0	0	0	0	0	5	0	0	5	0	0	0
721288	0	0	0	0	10	0	0	0	0	0	0	0	0	0	5	0	0	0	0	0	0	0	0	0	0	5	0	0	0	0	0	5	0	0	0	0	0	0	0	0	0	0	5	0	0	5	0	0	0
721289	0	0	0	0	10	0	0	0	0	0	0	0	0	0	5	0	0	0	0	0	0	0	0	0	0	5	0	0	0	0	0	5	0	0	0	0	0	0	0	0	0	0	5	0	0	5	0	0	0
721290	0	0	0	0	10	0	0	0	0	0	0	0	0	0	5	0	0	0	0	0	0	0	0	0	0	5	0	0	0	0	0	5	0	0	0	0	0	0	0	0	0	0	5	0	0	5	0	0	0
721291	0	0	0	0	10	0	0	0	0	0	0	0	0	0	5	0	0	0	0	0	0	0	0	0	0	5	0	0	0	0	0	5	0	0	0	0	0	0	0	0	0	0	5	0	0	5	0	0	0
721292	0	0	0	0	10	0	0	0	0	0	0	0	0	0	5	0	0	0	0	0	0	0	0	0	0	5	0	0	0	0	0	5	0	0	0	0	0	0	0	0	0	0	5	0	0	5	0	0	0
721293	0	0	0	0	10	0	0	0	0	0	0	0	0	0	5	0	0	0	0	0	0	0	0	0	0	5	0	0	0	0	0	5	0	0	0	0	0	0	0	0	0	0	5	0	0	5	0	0	0
721294	0	0	0	0	10	0	0	0	0	0	0	0	0	0	5	0	0	0	0	0	0	0	0	0	0	5	0	0	0	0	0	5	0	0	0	0	0	0	0	0	0	0	5	0	0	5	0	0	0
721295	0	0	0	0	10	0	0	0	0	0	0	0	0	0	5	0	0	0	0	0	0	0	0	0	0	5	0	0	0	0	0	5	0	0	0	0	0	0	0	0	0	0	5	0	0	5	0	0	0
721296	0	0	0	0	10	0	0	0	0	0	0	0	0	0	5	0	0	0	0	0	0	0	0	0	0	5	0	0	0	0	0	5	0	0	0	0	0	0	0	0	0	0	5	0	0	5	0	0	0
721297	0	0	0	0	10	0	0	0	0	0	0	0	0	0	5	0	0	0	0	0	0	0	0	0	0	5	0	0	0	0	0	5	0	0	0	0	0	0	0	0	0	0	5	0	0	5	0	0	0
721298	0	0	0	0	10	0	0	0	0	0	0	0	0	0	5	0	0	0	0	0	0	0	0	0	0	5	0	0	0	0	0	5	0	0	0	0	0	0	0	0	0	0	5	0	0	5	0	0	0
721299	0	0	0	0	10	0	0	0	0	0	0	0	0	0	5	0	0	0	0	0	0	0	0	0	0	5	0	0	0	0	0	5	0	0	0	0	0	0	0	0	0	0	5	0	0	5	0	0	0
721300	0	0	0	0	10	0	0	0	0	0	0	0	0	0	0	0	0	0	0	0	0	0	0	0	0	5	0	0	0	0	0	5	0	0	5	0	0	0	0	0	0	0	5	0	0	5	0	0	0
721301	0	0	0	0	10	0	0	0	0	0	0	0	0	0	0	0	0	0	0	0	0	0	0	0	0	5	0	0	0	0	0	5	0	0	5	0	0	0	0	0	0	0	5	0	0	5	0	0	0
721302	0	0	0	0	10	0	0	0	0	0	0	0	0	0	0	0	0	0	0	0	0	0	0	0	0	5	0	0	0	0	0	5	0	0	5	0	0	0	0	0	0	0	5	0	0	5	0	0	0
721303	0	0	0	0	10	0	0	0	0	0	0	0	0	0	0	0	0	0	0	0	0	0	0	0	0	5	0	0	0	0	0	5	0	0	5	0	0	0	0	0	0	0	5	0	0	5	0	0	0
721304	0	0	0	0	10	0	0	0	0	0	0	0	0	0	0	0	0	0	0	0	0	0	0	0	0	5	0	0	0	5	0	5	0	0	5	0	0	0	0	0	0	0	5	0	0	5	0	0	0
721306	0	0	0	0	10	0	0	0	0	0	0	0	0	0	0	0	0	0	0	0	0	0	0	0	0	5	0	0	0	5	0	5	0	0	5	5	0	0	0	0	0	0	5	0	0	5	0	0	0
721971	0	0	0	0	10	0	0	0	0	0	0	5	0	0	5	0	0	0	0	0	0	0	0	0	0	5	0	0	0	0	0	5	0	0	5	0	0	0	0	0	0	0	5	5	0	5	0	0	0
721972	0	0	0	0	10	0	0	0	0	0	0	5	0	0	5	0	0	0	0	0	0	0	0	0	0	5	0	0	0	0	0	5	0	0	5	0	0	0	0	0	0	0	5	5	0	5	0	0	0
721973	0	0	0	0	10	0	0	0	0	0	0	5	0	0	5	0	0	0	0	0	0	0	0	0	0	5	0	0	0	0	0	5	0	0	5	0	0	0	0	0	0	0	5	5	0	5	0	0	0
721974	0	0	0	0	10	0	0	0	0	0	0	5	0	0	5	0	0	0	0	0	0	0	0	0	0	5	0	0	0	0	0	5	0	0	5	0	0	0	0	0	0	0	5	5	0	5	0	0	0
721975	0	0	0	0	10	0	0	0	0	0	0	5	0	0	5	0	0	0	0	0	0	0	0	0	0	5	0	0	0	0	0	5	0	0	5	0	0	0	0	0	0	0	5	5	0	5	0	0	0
721976	0	0	0	0	10	0	0	0	0	0	0	5	0	0	5	0	0	0	0	0	0	0	0	0	0	5	0	0	0	0	0	5	0	0	5	0	0	0	0	0	0	0	5	5	0	5	0	0	0
721977	0	0	0	0	10	0	0	0	0	0	0	5	0	0	5	0	0	0	0	0	0	0	0	0	0	5	0	0	0	0	0	5	0	0	5	0	0	0	0	0	0	0	5	0	0	5	0	0	0
721978	0	0	0	0	10	0	0	0	0	0	0	5	0	0	5	0	0	0	0	0	0	0	0	0	0	5	0	0	0	0	0	5	0	0	5	0	0	0	0	0	0	0	5	0	0	5	0	0	0
721979	0	0	0	0	10	0	0	0	0	0	0	5	0	0	5	0	0	0	0	0	0	0	0	0	0	5	0	0	0	0	0	5	0	0	5	0	0	0	0	0	0	0	5	0	0	5	0	0	0
721980	0	0	0	0	10	0	0	0	0	0	0	5	0	0	5	0	0	0	0	0	0	0	0	0	0	5	0	0	0	0	0	5	0	0	5	0	0	0	0	0	0	0	5	0	0	5	0	0	0
721981	0	0	0	0	10	0	0	0	0	0	0	5	0	0	5	0	0	0	0	0	0	0	0	0	0	5	0	0	0	0	0	5	0	0	5	0	0	0	0	0	0	0	5	0	0	5	0	0	0
721982	0	0	0	0	10	0	0	0	0	0	0	5	0	0	5	0	0	0	0	0	0	0	0	0	0	5	0	0	0	0	0	5	0	0	5	0	0	0	0	0	0	0	5	0	0	5	0	0	0
721983	0	0	0	0	10	0	0	0	0	0	0	5	0	0	5	0	0	0	0	0	0	0	0	0	0	5	0	0	0	0	0	5	0	0	5	0	0	0	0	0	0	0	5	0	0	5	0	0	0
721984	0	0	0	0	10	0	0	0	0	0	0	5	0	0	5	0	0	0	0	0	0	0	0	0	0	5	0	0	0	0	0	5	0	0	5	0	0	0	0	0	0	0	5	0	0	5	0	0	0
721985	0	0	0	0	10	0	0	0	0	0	0	5	0	0	5	0	0	0	0	0	0	0	0	0	0	5	0	0	0	0	0	5	0	0	5	0	0	0	0	0	0	0	5	0	0	5	0	0	0
721986	0	0	0	0	10	0	0	0	0	0	0	5	0	0	5	0	0	0	0	0	0	0	0	0	0	5	0	0	0	0	0	5	0	0	5	0	0	0	0	0	0	0	5	0	0	5	0	0	0
721987	0	0	0	0	10	0	0	0	0	0	0	5	0	0	5	0	0	0	0	0	0	0	0	0	0	5	0	0	0	0	0	5	0	0	5	0	0	0	0	0	0	0	5	0	0	5	0	0	0
721988	0	0	0	0	10	0	0	0	0	0	0	5	0	0	5	0	0	0	0	0	0	0	0	0	0	5	0	0	0	0	0	5	0	0	5	0	0	0	0	0	0	0	5	0	0	5	0	0	0
721989	0	0	0	0	10	0	0	0	0	0	0	5	0	0	5	0	0	0	0	0	0	0	0	0	0	5	0	0	0	0	0	5	0	0	5	0	0	0	0	0	0	0	5	0	0	5	0	0	0
721990	0	0	0	0	10	0	0	0	0	0	0	5	0	0	5	0	0	0	0	0	0	0	0	0	0	5	0	0	0	0	0	5	0	0	5	0	0	0	0	0	0	0	5	0	0	5	0	0	0
721991	0	0	0	0	10	0	0	0	0	0	0	5	0	0	5	0	0	0	0	0	0	0	0	0	0	5	0	0	0	0	0	5	0	0	5	0	0	0	0	0	0	0	5	0	0	5	0	0	0
721992	0	0	0	0	10	0	0	0	0	0	0	5	0	0	5	0	0	0	0	0	0	0	0	0	0	5	0	0	0	0	0	5	0	0	5	0	0	0	0	0	0	0	5	0	0	5	0	0	0
721993	0	0	0	0	10	0	0	0	0	0	0	5	0	0	5	0	0	0	0	0	0	0	0	0	0	5	0	0	0	0	0	5	0	0	5	0	0	0	0	0	0	0	5	0	0	5	0	0	0
721994	0	0	0	0	10	0	0	0	0	0	0	5	0	0	5	0	0	0	0	0	0	0	0	0	0	5	0	0	0	0	0	5	0	0	5	0	0	0	0	0	0	0	5	0	0	5	0	0	0
721995	0	0	0	0	10	0	0	0	0	0	0	5	0	0	5	0	0	0	0	0	0	0	0	0	0	5	0	0	0	0	0	5	0	0	0	0	0	0	0	0	0	0	5	0	0	5	0	0	0
721996	0	0	0	0	10	0	0	0	0	0	0	5	0	0	5	0	0	0	0	0	0	0	0	0	0	5	0	0	0	0	0	5	0	0	0	0	0	0	0	0	0	0	5	0	0	5	0	0	0
721997	0	0	0	0	10	0	0	0	0	0	0	5	0	0	5	0	0	0	0	0	0	0	0	0	0	5	0	0	0	0	0	5	0	0	0	0	0	0	0	0	0	0	5	0	0	5	0	0	0
721998	0	0	0	0	10	0	0	0	0	0	0	5	0	0	5	0	0	0	0	0	0	0	0	0	0	5	0	0	0	0	0	5	0	0	0	0	0	0	0	0	0	0	5	0	0	5	0	0	0
721999	0	0	0	0	10	0	0	0	0	0	0	0	0	0	5	0	0	0	0	0	0	0	0	0	0	5	0	0	0	0	0	5	0	0	0	0	0	0	0	0	0	0	5	0	0	5	0	0	0
722000	0	0	0	0	10	0	0	0	0	0	0	0	0	0	5	0	0	0	0	0	0	0	0	0	0	5	0	0	0	0	0	5	0	0	0	0	0	0	0	0	0	0	5	0	0	5	0	0	0
722001	0	0	0	0	10	0	0	0	0	0	0	0	0	0	5	0	0	0	0	0	0	0	0	0	0	5	0	0	0	0	0	5	0	0	0	0	0	0	0	0	0	0	5	0	0	5	0	0	0
722002	0	0	0	0	10	0	0	0	0	0	0	0	0	0	5	0	0	0	0	0	0	0	0	0	0	5	0	0	0	0	0	5	0	0	0	0	0	0	0	0	0	0	5	0	0	5	0	0	0
722003	0	0	0	0	10	0	0	0	0	0	0	0	0	0	5	0	0	0	0	0	0	0	0	0	0	5	0	0	0	0	0	5	0	0	0	0	0	0	0	0	0	0	5	0	0	5	0	0	0
722004	0	0	0	0	10	0	0	0	0	0	0	0	0	0	5	0	0	0	0	0	0	0	0	0	0	5	0	0	0	0	0	5	0	0	0	0	0	0	0	0	0	0	5	0	0	5	0	0	0
722005	0	0	0	0	10	0	0	0	0	0	0	0	0	0	5	0	0	0	0	0	0	0	0	0	0	5	0	0	0	0	0	5	0	0	0	0	0	0	0	0	0	0	5	0	0	5	0	0	0
722006	0	0	0	0	10	0	0	0	0	0	0	0	0	0	5	0	0	0	0	0	0	0	0	0	0	5	0	0	0	0	0	5	0	0	0	0	0	0	0	0	0	0	5	0	0	5	0	0	0
722007	0	0	0	0	10	0	0	0	0	0	0	0	0	0	5	0	0	0	0	0	0	0	0	0	0	5	0	0	0	0	0	5	0	0	0	0	0	0	0	0	0	0	5	0	0	5	0	0	0
722008	0	0	0	0	10	0	0	0	0	0	0	0	0	0	5	0	0	0	0	0	0	0	0	0	0	5	0	0	0	0	0	5	0	0	0	0	0	0	0	0	0	0	5	0	0	5	0	0	0
722009	0	0	0	0	10	0	0	0	0	0	0	0	0	0	5	0	0	0	0	0	0	0	0	0	0	5	0	0	0	0	0	5	0	0	0	0	0	0	0	0	0	0	5	0	0	5	0	0	0
722010	0	0	0	0	10	0	0	0	0	0	0	0	0	0	5	0	0	0	0	0	0	0	0	0	0	5	0	0	0	0	0	5	0	0	0	0	0	0	0	0	0	0	5	0	0	5	0	0	0
722011	0	0	0	0	10	0	0	0	0	0	0	0	0	0	5	0	0	0	0	0	0	0	0	0	0	5	0	0	0	0	0	5	0	0	0	0	0	0	0	0	0	0	5	0	0	5	0	0	0
722012	0	0	0	0	10	0	0	0	0	0	0	0	0	0	5	0	0	0	0	0	0	0	0	0	0	5	0	0	0	0	0	5	0	0	0	0	0	0	0	0	0	0	5	0	0	5	0	0	0
722013	0	0	0	0	10	0	0	0	0	0	0	0	0	0	5	0	0	0	0	0	0	0	0	0	0	5	0	0	0	0	0	5	0	0	0	0	0	0	0	0	0	0	5	0	0	5	0	0	0
722014	0	0	0	0	10	0	0	0	0	0	0	0	0	0	5	0	0	0	0	0	0	0	0	0	0	5	0	0	0	0	0	5	0	0	0	0	0	0	0	0	0	0	5	0	0	5	0	0	0
722015	0	0	0	0	10	0	0	0	0	0	0	0	0	0	5	0	0	0	0	0	0	0	0	0	0	5	0	0	0	0	0	5	0	0	0	0	0	0	0	0	0	0	5	0	0	5	0	0	0
722016	0	0	0	0	10	0	0	0	0	0	0	0	0	0	5	0	0	0	0	0	0	0	0	0	0	5	0	0	0	0	0	5	0	0	0	0	0	0	0	0	0	0	5	0	0	5	0	0	0
722017	0	0	0	0	10	0	0	0	0	0	0	0	0	0	5	0	0	0	0	0	0	0	0	0	0	5	0	0	0	0	0	5	0	0	0	0	0	0	0	0	0	0	5	0	0	5	0	0	0
722018	0	0	0	0	10	0	0	0	0	0	0	0	0	0	5	0	0	0	0	0	0	0	0	0	0	5	0	0	0	0	0	5	0	0	5	0	0	0	0	0	0	0	5	0	0	5	0	0	0
722019	0	0	0	0	10	0	0	0	0	0	0	0	0	0	5	0	0	0	0	0	0	0	0	0	0	5	0	0	0	0	0	5	0	0	5	0	0	0	0	0	0	0	5	0	0	5	0	0	0
722020	0	0	0	0	10	0	0	0	0	0	0	0	0	0	0	0	0	0	0	0	0	0	0	0	0	5	0	0	0	0	0	5	0	0	5	0	0	0	0	0	0	0	5	0	0	5	0	5	0
722021	0	0	0	0	10	0	0	0	0	0	0	0	0	0	0	0	0	0	0	0	0	0	0	0	0	5	0	0	0	0	0	5	0	0	5	0	0	0	0	0	0	0	5	0	0	5	0	5	0
722022	0	0	0	0	10	0	0	0	0	0	0	0	0	0	0	0	0	0	0	0	0	0	0	0	0	5	0	0	0	0	0	5	0	0	5	0	0	0	0	0	0	0	5	0	0	5	0	5	0
722024	0	0	0	0	10	0	0	0	0	0	0	0	0	0	0	0	0	0	0	0	0	0	0	0	0	5	0	0	0	5	0	5	0	0	5	5	0	0	0	0	0	0	5	0	0	5	0	5	0
722025	0	0	0	0	10	0	0	0	0	0	0	0	0	0	0	0	0	0	0	0	0	0	0	0	0	5	0	0	0	5	0	5	0	0	5	5	0	0	0	0	0	0	5	0	0	5	0	5	0
722689	0	0	0	0	10	0	0	0	0	0	0	5	0	0	5	0	0	0	0	0	0	0	0	0	0	5	0	0	0	0	0	5	0	0	5	0	0	0	0	0	0	0	5	5	0	5	0	0	0
722690	0	0	0	0	10	0	0	0	0	0	0	5	0	0	5	0	0	0	0	0	0	0	0	0	0	5	0	0	0	0	0	5	0	0	5	0	0	0	0	0	0	0	5	5	0	5	0	0	0
722691	0	0	0	0	10	0	0	0	0	0	0	5	0	0	5	0	0	0	0	0	0	0	0	0	0	5	0	0	0	0	0	5	0	0	5	0	0	0	0	0	0	0	5	5	0	5	0	0	0
722692	0	0	0	0	10	0	0	0	0	0	0	5	0	0	5	0	0	0	0	0	0	0	0	0	0	5	0	0	0	0	0	5	0	0	5	0	0	0	0	0	0	0	5	5	0	5	0	0	0
722693	0	0	0	0	10	0	0	0	0	0	0	5	0	0	5	0	0	0	0	0	0	0	0	0	0	5	0	0	0	0	0	5	0	0	5	0	0	0	0	0	0	0	5	5	0	5	0	0	0
722694	0	0	0	0	10	0	0	0	0	0	0	5	0	0	5	0	0	0	0	0	0	0	0	0	0	5	0	0	0	0	0	5	0	0	5	0	0	0	0	0	0	0	5	5	0	5	0	0	0
722695	0	0	0	0	10	0	0	0	0	0	0	5	0	0	5	0	0	0	0	0	0	0	0	0	0	5	0	0	0	0	0	5	0	0	5	0	0	0	0	0	0	0	5	5	0	5	0	0	0
722696	0	0	0	0	10	0	0	0	0	0	0	5	0	0	5	0	0	0	0	0	0	0	0	0	0	5	0	0	0	0	0	5	0	0	5	0	0	0	0	0	0	0	5	5	0	5	0	0	0
722697	0	0	0	0	10	0	0	0	0	0	0	5	0	0	5	0	0	0	0	0	0	0	0	0	0	5	0	0	0	0	0	5	0	0	5	0	0	0	0	0	0	0	5	0	0	5	0	0	0
722698	0	0	0	0	10	0	0	0	0	0	0	5	0	0	5	0	0	0	0	0	0	0	0	0	0	5	0	0	0	0	0	5	0	0	5	0	0	0	0	0	0	0	5	0	0	5	0	0	0
722699	0	0	0	0	10	0	0	0	0	0	0	5	0	0	5	0	0	0	0	0	0	0	0	0	0	5	0	0	0	0	0	5	0	0	5	0	0	0	0	0	0	0	5	0	0	5	0	0	0
722700	0	0	0	0	10	0	0	0	0	0	0	5	0	0	5	0	0	0	0	0	0	0	0	0	0	5	0	0	0	0	0	5	0	0	5	0	0	0	0	0	0	0	5	0	0	5	0	0	0
722701	0	0	0	0	10	0	0	0	0	0	0	5	0	0	5	0	0	0	0	0	0	0	0	0	0	5	0	0	0	0	0	5	0	0	5	0	0	0	0	0	0	0	5	0	0	5	0	0	0
722702	0	0	0	0	10	0	0	0	0	0	0	5	0	0	5	0	0	0	0	0	0	0	0	0	0	5	0	0	0	0	0	5	0	0	5	0	0	0	0	0	0	0	5	0	0	5	0	0	0
722703	0	0	0	0	10	0	0	0	0	0	0	5	0	0	5	0	0	0	0	0	0	0	0	0	0	5	0	0	0	0	0	5	0	0	5	0	0	0	0	0	0	0	5	0	0	5	0	0	0
722704	0	0	0	0	10	0	0	0	0	0	0	5	0	0	5	0	0	0	0	0	0	0	0	0	0	5	0	0	0	0	0	5	0	0	5	0	0	0	0	0	0	0	5	0	0	5	0	0	0
722705	0	0	0	0	10	0	0	0	0	0	0	5	0	0	5	0	0	0	0	0	0	0	0	0	0	5	0	0	0	0	0	5	0	0	5	0	0	0	0	0	0	0	5	0	0	5	0	0	0
722706	0	0	0	0	10	0	0	0	0	0	0	5	0	0	5	0	0	0	0	0	0	0	0	0	0	5	0	0	0	0	0	5	0	0	5	0	0	0	0	0	0	0	5	0	0	5	0	0	0
722707	0	0	0	0	10	0	0	0	0	0	0	5	0	0	5	0	0	0	0	0	0	0	0	0	0	5	0	0	0	0	0	5	0	0	5	0	0	0	0	0	0	0	5	0	0	5	0	0	0
722708	0	0	0	0	10	0	0	0	0	0	0	5	0	0	5	0	0	0	0	0	0	0	0	0	0	5	0	0	0	0	0	5	0	0	5	0	0	0	0	0	0	0	5	0	0	5	0	0	0
722709	0	0	0	0	10	0	0	0	0	0	0	5	0	0	5	0	0	0	0	0	0	0	0	0	0	5	0	0	0	0	0	5	0	0	5	0	0	0	0	0	0	0	5	0	0	5	0	0	0
722710	0	0	0	0	10	0	0	0	0	0	0	5	0	0	5	0	0	0	0	0	0	0	0	0	0	5	0	0	0	0	0	5	0	0	5	0	0	0	0	0	0	0	5	0	0	5	0	0	0
722711	0	0	0	0	10	0	0	0	0	0	0	5	0	0	5	0	0	0	0	0	0	0	0	0	0	5	0	0	0	0	0	5	0	0	5	0	0	0	0	0	0	0	5	0	0	5	0	0	0
722712	0	0	0	0	10	0	0	0	0	0	0	5	0	0	5	0	0	0	0	0	0	0	0	0	0	5	0	0	0	0	0	5	0	0	5	0	0	0	0	0	0	0	5	0	0	5	0	0	0
722713	0	0	0	0	10	0	0	0	0	0	0	5	0	0	5	0	0	0	0	0	0	0	0	0	0	5	0	0	0	0	0	5	0	0	5	0	0	0	0	0	0	0	5	0	0	5	0	0	0
722714	0	0	0	0	10	0	0	0	0	0	0	5	0	0	5	0	0	0	0	0	0	0	0	0	0	5	0	0	0	0	0	5	0	0	5	0	0	0	0	0	0	0	5	0	0	5	0	0	0
722715	0	0	0	0	10	0	0	0	0	0	0	5	0	0	5	0	0	0	0	0	0	0	0	0	0	5	0	0	0	0	0	5	0	0	5	0	0	0	0	0	0	0	5	0	0	5	0	0	0
722716	0	0	0	0	10	0	0	0	0	0	0	5	0	0	5	0	0	0	0	0	0	0	0	0	0	5	0	0	0	0	0	5	0	0	0	0	0	0	0	0	0	0	5	0	0	5	0	0	0
722717	0	0	0	0	10	0	0	0	0	0	0	5	0	0	5	0	0	0	0	0	0	0	0	0	0	5	0	0	0	0	0	5	0	0	0	0	0	0	0	0	0	0	5	0	0	5	0	0	0
722718	0	0	0	0	10	0	0	0	0	0	0	5	0	0	5	0	0	0	0	0	0	0	0	0	0	5	0	0	0	0	0	5	0	0	0	0	0	0	0	0	0	0	5	0	0	5	0	0	0
722719	0	0	0	0	10	0	0	0	0	0	0	5	0	0	5	0	0	0	0	0	0	0	0	0	0	5	0	0	0	0	0	5	0	0	0	0	0	0	0	0	0	0	5	0	0	5	0	0	0
722720	0	0	0	0	10	0	0	0	0	0	0	0	0	0	5	0	0	0	0	0	0	0	0	0	0	5	0	0	0	0	0	5	0	0	0	0	0	0	0	0	0	0	5	0	0	5	0	0	0
722721	0	0	0	0	10	0	0	0	0	0	0	0	0	0	5	0	0	0	0	0	0	0	0	0	0	5	0	0	0	0	0	5	0	0	0	0	0	0	0	0	0	0	5	0	0	5	0	0	0
722722	0	0	0	0	10	0	0	0	0	0	0	0	0	0	5	0	0	0	0	0	0	0	0	0	0	5	0	0	0	0	0	5	0	0	0	0	0	0	0	0	0	0	5	0	0	5	0	0	0
722723	0	0	0	0	10	0	0	0	0	0	0	0	0	0	5	0	0	0	0	0	0	0	0	0	0	5	0	0	0	0	0	5	0	0	0	0	0	0	0	0	0	0	5	0	0	5	0	0	0
722724	0	0	0	0	10	0	0	0	0	0	0	0	0	0	5	0	0	0	0	0	0	0	0	0	0	5	0	0	0	0	0	5	0	0	0	0	0	0	0	0	0	0	5	0	0	5	0	0	0
722725	0	0	0	0	10	0	0	0	0	0	0	0	0	0	5	0	0	0	0	0	0	0	0	0	0	5	0	0	0	0	0	5	0	0	0	0	0	0	0	0	0	0	5	0	0	5	0	0	0
722726	0	0	0	0	10	0	0	0	0	0	0	0	0	0	5	0	0	0	0	0	0	0	0	0	0	5	0	0	0	0	0	5	0	0	0	0	0	0	0	0	0	0	5	0	0	5	0	0	0
722727	0	0	0	0	10	0	0	0	0	0	0	0	0	0	5	0	0	0	0	0	0	0	0	0	0	5	0	0	0	0	0	5	0	0	0	0	0	0	0	0	0	0	5	0	0	5	0	0	0
722728	0	0	0	0	10	0	0	0	0	0	0	0	0	0	5	0	0	0	0	0	0	0	0	0	0	5	0	0	0	0	0	5	0	0	0	0	0	0	0	0	0	0	5	0	0	5	0	0	0
722729	0	0	0	0	10	0	0	0	0	0	0	0	0	0	5	0	0	0	0	0	0	0	0	0	0	5	0	0	0	0	0	5	0	0	0	0	0	0	0	0	0	0	5	0	0	5	0	0	0
722730	0	0	0	0	10	0	0	0	0	0	0	0	0	0	5	0	0	0	0	0	0	0	0	0	0	5	0	0	0	0	0	5	0	0	0	0	0	0	0	0	0	0	5	0	0	5	0	0	0
722731	0	0	0	0	10	0	0	0	0	0	0	0	0	0	5	0	0	0	0	0	0	0	0	0	0	5	0	0	0	0	0	5	0	0	0	0	0	0	0	0	0	0	5	0	0	5	0	0	0
722732	0	0	0	0	10	0	0	0	0	0	0	0	0	0	5	0	0	0	0	0	0	0	0	0	0	5	0	0	0	0	0	5	0	0	0	0	0	0	0	0	0	0	5	0	0	5	0	0	0
722733	0	0	0	0	10	0	0	0	0	0	0	0	0	0	5	0	0	0	0	0	0	0	0	0	0	5	0	0	0	0	0	5	0	0	0	0	0	0	0	0	0	0	5	0	0	5	0	0	0
722734	0	0	0	0	10	0	0	0	0	0	0	0	0	0	5	0	0	0	0	0	0	0	0	0	0	5	0	0	0	0	0	5	0	0	0	0	0	0	0	0	0	0	5	0	0	5	0	0	0
722735	0	0	0	0	10	0	0	0	0	0	0	0	0	0	5	0	0	0	0	0	0	0	0	0	0	5	0	0	0	0	0	5	0	0	0	0	0	0	0	0	0	0	5	0	0	5	0	5	0
722736	0	0	0	0	10	0	0	0	0	0	0	0	0	0	5	0	0	0	0	0	0	0	0	0	0	5	0	0	0	0	0	5	0	0	0	0	0	0	0	0	0	0	5	0	0	5	0	5	0
722737	0	0	0	0	10	0	0	0	0	0	0	0	0	0	5	0	0	0	0	0	0	0	0	0	0	5	0	0	0	0	0	5	0	0	0	0	0	0	0	0	0	0	5	0	0	5	0	5	0
722738	0	0	0	0	10	0	0	0	0	0	0	0	0	0	5	0	0	0	0	0	0	0	0	0	0	5	0	0	0	0	0	5	0	0	5	0	0	0	0	0	0	0	5	0	0	5	0	5	0
722739	0	0	0	0	10	0	0	0	0	0	0	0	0	0	5	0	0	0	0	0	0	0	0	0	0	5	0	0	0	0	0	5	0	0	5	0	0	0	0	0	0	0	5	0	0	5	0	5	0
722740	0	0	0	0	10	0	0	0	0	0	0	0	0	0	5	0	0	0	0	0	0	0	0	0	0	5	0	0	0	5	0	5	0	0	5	5	0	0	0	0	0	0	5	0	0	5	0	5	0
722741	0	0	0	0	10	0	0	0	0	0	0	0	0	0	0	0	0	0	0	0	0	0	0	0	0	5	0	0	0	5	0	5	0	0	5	5	0	0	0	0	0	0	5	0	0	5	0	5	0
722742	0	0	0	0	10	0	0	0	0	0	0	0	0	0	0	0	0	0	0	0	0	0	0	0	0	5	0	0	0	5	0	5	0	0	5	5	0	0	0	0	0	0	5	0	0	5	0	5	0
722744	0	0	0	0	10	0	0	0	0	0	0	0	0	0	0	0	0	0	0	0	0	0	0	0	0	5	0	0	0	5	0	5	0	0	5	5	0	0	0	0	0	0	5	0	0	5	0	5	0
723408	0	0	0	0	10	0	0	0	0	0	0	5	0	0	5	0	0	0	0	0	0	0	0	0	0	5	0	0	0	5	0	5	0	0	5	0	0	0	0	0	0	0	5	5	0	5	0	0	0
723409	0	0	0	0	10	0	0	0	0	0	0	5	0	0	5	0	0	0	0	0	0	0	0	0	0	5	0	0	0	0	0	5	0	0	5	0	0	0	0	0	0	0	5	5	0	5	0	0	0
723410	0	0	0	0	10	0	0	0	0	0	0	5	0	0	5	0	0	0	0	0	0	0	0	0	0	5	0	0	0	0	0	5	0	0	5	0	0	0	0	0	0	0	5	5	0	5	0	0	0
723411	0	0	0	0	10	0	0	0	0	0	0	5	0	0	5	0	0	0	0	0	0	0	0	0	0	5	0	0	0	0	0	5	0	0	5	0	0	0	0	0	0	0	5	5	0	5	0	0	0
723412	0	0	0	0	10	0	0	0	0	0	0	5	0	0	5	0	0	0	0	0	0	0	0	0	0	5	0	0	0	0	0	5	0	0	5	0	0	0	0	0	0	0	5	5	0	5	0	0	0
723413	0	0	0	0	10	0	0	0	0	0	0	5	0	0	5	0	0	0	0	0	0	0	0	0	0	5	0	0	0	0	0	5	0	0	5	0	0	0	0	0	0	0	5	5	0	5	0	0	0
723414	0	0	0	0	10	0	0	0	0	0	0	5	0	0	5	0	0	0	0	0	0	0	0	0	0	5	0	0	0	0	0	5	0	0	5	0	0	0	0	0	0	0	5	5	0	5	0	0	0
723415	0	0	0	0	10	0	0	0	0	0	0	5	0	0	5	0	0	0	0	0	0	0	0	0	0	5	0	0	0	0	0	5	0	0	5	0	0	0	0	0	0	0	5	5	0	5	0	0	0
723416	0	0	0	0	10	0	0	0	0	0	0	5	0	0	5	0	0	0	0	0	0	0	0	0	0	5	0	0	0	0	0	5	0	0	5	0	0	0	0	0	0	0	5	5	0	5	0	0	0
723417	0	0	0	0	10	0	0	0	0	0	0	5	0	0	5	0	0	0	0	0	0	0	0	0	0	5	0	0	0	0	0	5	0	0	5	0	0	0	0	0	0	0	5	0	0	5	0	0	0
723418	0	0	0	0	10	0	0	0	0	0	0	5	0	0	5	0	0	0	0	0	0	0	0	0	0	5	0	0	0	0	0	5	0	0	5	0	0	0	0	0	0	0	5	0	0	5	0	0	0
723419	0	0	0	0	10	0	0	0	0	0	0	5	0	0	5	0	0	0	0	0	0	0	0	0	0	5	0	0	0	0	0	5	0	0	5	0	0	0	0	0	0	0	5	0	0	5	0	0	0
723420	0	0	0	0	10	0	0	0	0	0	0	5	0	0	5	0	0	0	0	0	0	0	0	0	0	5	0	0	0	0	0	5	0	0	5	0	0	0	0	0	0	0	5	0	0	5	0	0	0
723421	0	0	0	0	10	0	0	0	0	0	0	5	0	0	5	0	0	0	0	0	0	0	0	0	0	5	0	0	0	0	0	5	0	0	5	0	0	0	0	0	0	0	5	0	0	5	0	0	0
723422	0	0	0	0	10	0	0	0	0	0	0	5	0	0	5	0	0	0	0	0	0	0	0	0	0	5	0	0	0	0	0	5	0	0	5	0	0	0	0	0	0	0	5	0	0	5	0	0	0
723423	0	0	0	0	10	0	0	0	0	0	0	5	0	0	5	0	0	0	0	0	0	0	0	0	0	5	0	0	0	0	0	5	0	0	5	0	0	0	0	0	0	0	5	0	0	5	0	0	0
723424	0	0	0	0	10	0	0	0	0	0	0	5	0	0	5	0	0	0	0	0	0	0	0	0	0	5	0	0	0	0	0	5	0	0	5	0	0	0	0	0	0	0	5	0	0	5	0	0	0
723425	0	0	0	0	10	0	0	0	0	0	0	5	0	0	5	0	0	0	0	0	0	0	0	0	0	5	0	0	0	0	0	5	0	0	5	0	0	0	0	0	0	0	5	0	0	5	0	0	0
723426	0	0	0	0	10	0	0	0	0	0	0	5	0	0	5	0	0	0	0	0	0	0	0	0	0	5	0	0	0	0	0	5	0	0	5	0	0	0	0	0	0	0	5	0	0	5	0	0	0
723427	0	0	0	0	10	0	0	0	0	0	0	5	0	0	5	0	0	0	0	0	0	0	0	0	0	5	0	0	0	0	0	5	0	0	5	0	0	0	0	0	0	0	5	0	0	5	0	0	0
723428	0	0	0	0	10	0	0	0	0	0	0	5	0	0	5	0	0	0	0	0	0	0	0	0	0	5	0	0	0	0	0	5	0	0	5	0	0	0	0	0	0	0	5	0	0	5	0	0	0
723429	0	0	0	0	10	0	0	0	0	0	0	5	0	0	5	0	0	0	0	0	0	0	0	0	0	5	0	0	0	0	0	5	0	0	5	0	0	0	0	0	0	0	5	0	0	5	0	0	0
723430	0	0	0	0	10	0	0	0	0	0	0	5	0	0	5	0	0	0	0	0	0	0	0	0	0	5	0	0	0	0	0	5	0	0	5	0	0	0	0	0	0	0	5	0	0	5	0	0	0
723431	0	0	0	0	10	0	0	0	0	0	0	5	0	0	5	0	0	0	0	0	0	0	0	0	0	5	0	0	0	0	0	5	0	0	5	0	0	0	0	0	0	0	5	0	0	5	0	0	0
723432	0	0	0	0	10	0	0	0	0	0	0	5	0	0	5	0	0	0	0	0	0	0	0	0	0	5	0	0	0	0	0	5	0	0	5	0	0	0	0	0	0	0	5	0	0	5	0	0	0
723433	0	0	0	0	10	0	0	0	0	0	0	5	0	0	5	0	0	0	0	0	0	0	0	0	0	5	0	0	0	0	0	5	0	0	5	0	0	0	0	0	0	0	5	0	0	5	0	0	0
723434	0	0	0	0	10	0	0	0	0	0	5	5	0	0	5	0	0	0	0	0	0	0	0	0	0	5	0	0	0	0	0	5	0	0	5	0	0	0	0	0	0	0	5	0	0	5	0	0	0
723435	0	0	0	0	10	0	0	0	0	0	5	5	0	0	5	0	0	0	0	0	0	0	0	0	0	5	0	0	0	0	0	5	0	0	5	0	0	0	0	0	0	0	5	0	0	5	0	0	0
723436	0	0	0	0	10	0	0	0	0	0	0	5	0	0	5	0	0	0	0	0	0	0	0	0	0	5	0	0	0	0	0	5	0	0	0	0	0	0	0	0	0	0	5	0	0	5	0	0	0
723437	0	0	0	0	10	0	0	0	0	0	0	5	0	0	5	0	0	0	0	0	0	0	0	0	0	5	0	0	0	0	0	5	0	0	0	0	0	0	0	0	0	0	5	0	0	5	0	0	0
723438	0	0	0	0	10	0	0	0	0	0	0	5	0	0	5	0	0	0	0	0	0	0	0	0	0	5	0	0	0	0	0	5	0	0	0	0	0	0	0	0	0	0	5	0	0	5	0	0	0
723439	0	0	0	0	10	0	0	0	0	0	0	5	0	0	5	0	0	0	0	0	0	0	0	0	0	5	0	0	0	0	0	5	0	0	0	0	0	0	0	0	0	0	5	0	0	5	0	0	0
723440	0	0	0	0	10	0	0	0	0	0	0	0	0	0	5	0	0	0	0	0	0	0	0	0	0	5	0	0	0	0	0	5	0	0	0	0	0	0	0	0	0	0	5	0	0	5	0	0	0
723441	0	0	0	0	10	0	0	0	0	0	0	0	0	0	5	0	0	0	0	0	0	0	0	0	0	5	0	0	0	0	0	5	0	0	0	0	0	0	0	0	0	0	5	0	0	5	0	0	0
723442	0	0	0	0	10	0	0	0	0	0	0	0	0	0	5	0	0	0	0	0	0	0	0	0	0	5	0	0	0	0	0	5	0	0	0	0	0	0	0	0	0	0	5	0	0	5	0	0	0
723443	0	0	0	0	10	0	0	0	0	0	0	0	0	0	5	0	0	0	0	0	0	0	0	0	0	5	0	0	0	0	0	5	0	0	0	0	0	0	0	0	0	0	5	0	0	5	0	0	0
723444	0	0	0	0	10	0	0	0	0	0	0	0	0	0	5	0	0	0	0	0	0	0	0	0	0	5	0	0	0	0	0	5	0	0	0	0	0	0	0	0	0	0	5	0	0	5	0	0	0
723445	0	0	0	0	10	0	0	0	0	0	0	0	0	0	5	0	0	0	0	0	0	0	0	0	0	5	0	0	0	0	0	5	0	0	0	0	0	0	0	0	0	0	5	0	0	5	0	0	0
723446	0	0	0	0	10	0	0	0	0	0	0	0	0	0	5	0	0	0	0	0	0	0	0	0	0	5	0	0	0	0	0	5	0	0	0	0	0	0	0	0	0	0	5	0	0	5	0	0	0
723447	0	0	0	0	10	0	0	0	0	0	0	0	0	0	5	0	0	0	0	0	0	0	0	0	0	5	0	0	0	0	0	5	0	0	0	0	0	0	0	0	0	0	5	0	0	5	0	0	0
723448	0	0	0	0	10	0	0	0	0	0	0	0	0	0	5	0	0	0	0	0	0	0	0	0	0	5	0	0	0	0	0	5	0	0	0	0	0	0	0	0	0	0	5	0	0	5	0	0	0
723449	0	0	0	0	10	0	0	0	0	0	0	0	0	0	5	0	0	0	0	0	0	0	0	0	0	5	0	0	0	0	0	5	0	0	0	0	0	0	0	0	0	0	5	0	0	5	0	0	0
723450	0	0	0	0	10	0	0	0	0	0	0	0	0	0	5	0	0	0	0	0	0	0	0	0	0	5	0	0	0	0	0	5	0	0	0	0	0	0	0	0	0	0	5	0	0	5	0	0	0
723451	0	0	0	0	10	0	0	0	0	0	0	0	0	0	5	0	0	0	0	0	0	0	0	0	0	5	0	0	0	0	0	5	0	0	0	0	0	0	0	0	0	0	5	0	0	5	0	0	0
723452	0	0	0	0	10	0	0	0	0	0	0	0	0	0	5	0	0	0	0	0	0	0	0	0	0	5	0	0	0	0	0	5	0	0	0	0	0	0	0	0	0	0	5	0	0	5	0	0	0
723453	0	0	0	0	10	0	0	0	0	0	0	0	0	0	5	0	0	0	0	0	0	0	0	0	0	5	0	0	0	0	0	5	0	0	0	0	0	0	0	0	0	0	5	0	0	5	0	5	0
723454	0	0	0	0	10	0	0	0	0	0	0	0	0	0	5	0	0	0	0	0	0	0	0	0	0	5	0	0	0	0	0	5	0	0	5	0	0	0	0	0	0	0	5	0	0	5	0	5	0
723455	0	0	0	0	10	0	0	0	0	0	0	0	0	0	5	0	0	0	0	0	0	0	0	0	0	5	0	0	0	5	0	5	0	0	0	0	0	0	0	0	0	0	5	0	0	5	0	5	0
723456	0	0	0	0	10	0	0	0	0	0	0	0	0	0	5	0	0	0	0	0	0	0	0	0	0	5	0	0	0	5	0	5	0	0	5	0	0	0	0	0	0	0	5	0	0	5	0	5	0
723457	0	0	0	0	10	0	0	0	0	0	0	0	0	0	5	0	0	0	0	0	0	0	0	0	0	5	0	0	0	5	0	5	0	0	5	0	0	0	0	0	0	0	5	0	0	5	0	5	0
723458	0	0	0	0	10	0	0	0	0	0	0	0	0	0	5	0	0	0	0	0	0	0	0	0	0	5	0	0	0	5	0	5	0	0	5	0	0	0	0	0	0	0	5	0	0	5	0	5	0
723459	0	0	0	0	10	0	0	0	0	0	0	0	0	0	5	0	0	0	0	0	0	0	0	0	0	5	0	0	0	5	0	5	0	0	5	5	0	0	0	0	0	0	5	0	0	5	0	5	0
723460	0	0	0	0	10	0	0	0	0	0	0	0	0	0	5	0	0	0	0	0	0	0	0	0	0	5	0	0	0	5	0	5	0	0	5	5	0	0	0	0	0	0	5	0	0	5	0	5	0
723461	0	0	0	0	10	0	0	0	0	0	0	0	0	0	0	0	0	0	0	0	0	0	0	0	0	5	0	0	0	5	0	5	0	0	5	5	0	0	0	0	0	0	5	0	0	5	0	5	0
723462	0	0	0	0	10	0	0	0	0	0	0	0	0	0	0	0	0	0	0	0	0	0	0	0	0	5	0	0	0	5	0	5	0	0	5	5	0	0	0	0	0	0	5	0	0	5	0	5	0
723463	0	0	0	0	10	0	0	0	0	0	0	0	0	0	0	0	0	0	0	0	0	0	0	0	0	5	0	0	0	5	0	5	0	0	5	5	0	0	0	0	0	0	5	0	0	5	0	5	0
723464	0	0	0	0	10	0	0	0	0	0	0	0	0	0	0	0	0	0	0	0	0	0	0	0	0	5	0	0	0	5	0	5	0	0	5	5	0	0	0	0	0	0	5	0	0	5	0	5	0
723465	0	0	0	0	10	0	0	0	0	0	0	0	0	0	0	0	0	0	0	0	0	0	0	0	0	5	0	0	0	5	0	5	0	0	5	5	0	0	0	0	0	0	5	0	0	5	0	5	0
724125	0	0	0	0	10	0	0	0	0	0	0	10	0	0	5	0	0	0	0	0	0	0	0	0	0	5	0	0	0	5	0	0	0	0	5	0	0	0	0	0	0	0	0	5	0	5	0	0	0
724126	0	0	0	0	10	0	0	0	0	0	0	10	0	0	5	0	0	0	0	0	0	0	5	0	0	5	0	0	0	5	0	5	0	0	5	0	0	0	0	0	0	0	5	5	0	5	0	0	0
724127	0	0	0	0	10	0	0	0	0	0	0	10	0	0	5	0	0	0	0	0	0	0	0	0	0	5	0	0	0	5	0	5	0	0	5	0	0	0	0	0	0	0	5	5	0	5	0	0	0
724128	0	0	0	0	10	0	0	0	0	0	0	10	0	0	5	0	0	0	0	0	0	0	0	0	0	5	0	0	0	5	0	5	0	0	5	0	0	0	0	0	0	0	5	5	0	5	0	0	0
724129	0	0	0	0	10	0	0	0	0	0	0	5	0	0	5	0	0	0	0	0	0	0	0	0	0	5	0	0	0	0	0	5	0	0	5	0	0	0	0	0	0	0	5	5	0	5	0	0	0
724130	0	0	0	0	10	0	0	0	0	0	0	5	0	0	5	0	0	0	0	0	0	0	0	0	0	5	0	0	0	0	0	5	0	0	5	0	0	0	0	0	0	0	5	5	0	5	0	0	0
724131	0	0	0	0	10	0	0	0	0	0	0	5	0	0	5	0	0	0	0	0	0	0	0	0	0	5	0	0	0	0	0	5	0	0	5	0	0	0	0	0	0	0	5	5	0	5	0	0	0
724132	0	0	0	0	10	0	0	0	0	0	0	5	0	0	5	0	0	0	0	0	0	0	0	0	0	5	0	0	0	0	0	5	0	0	5	0	0	0	0	0	0	0	5	5	0	5	0	0	0
724133	0	0	0	0	10	0	0	0	0	0	0	5	0	0	5	0	0	0	0	0	0	0	0	0	0	5	0	0	0	0	0	5	0	0	5	0	0	0	0	0	0	0	5	5	0	5	0	0	0
724134	0	0	0	0	10	0	0	0	0	0	0	5	0	0	5	0	0	0	0	0	0	0	0	0	0	5	0	0	0	0	0	5	0	0	5	0	0	0	0	0	0	0	5	5	0	5	0	0	0
724135	0	0	0	0	10	0	0	0	0	0	0	5	0	0	5	0	0	0	0	0	0	0	0	0	0	5	0	0	0	0	0	5	0	0	5	0	0	0	0	0	0	0	5	5	0	5	0	0	0
724136	0	0	0	0	10	0	0	0	0	0	0	5	0	0	5	0	0	0	0	0	0	0	0	0	0	5	0	0	0	0	0	5	0	0	5	0	0	0	0	0	0	0	5	5	0	5	0	0	0
724137	0	0	0	0	10	0	0	0	0	0	0	5	0	0	5	0	0	0	0	0	0	0	0	0	0	5	0	0	0	0	0	5	0	0	5	0	0	0	0	0	0	0	5	0	0	5	0	0	0
724138	0	0	0	0	10	0	0	0	0	0	0	5	0	0	5	0	0	0	0	0	0	0	0	0	0	5	0	0	0	0	0	5	0	0	5	0	0	0	0	0	0	0	5	0	0	5	0	0	0
724139	0	0	0	0	10	0	0	0	0	0	0	5	0	0	5	0	0	0	0	0	0	0	0	0	0	5	0	0	0	0	0	5	0	0	5	0	0	0	0	0	0	0	5	0	0	5	0	0	0
724140	0	0	0	0	10	0	0	0	0	0	0	5	0	0	5	0	0	0	0	0	0	0	0	0	0	5	0	0	0	0	0	5	0	0	5	0	0	0	0	0	0	0	5	0	0	5	0	0	0
724141	0	0	0	0	10	0	0	0	0	0	0	5	0	0	5	0	0	0	0	0	0	0	0	0	0	5	0	0	0	0	0	5	0	0	5	0	0	0	0	0	0	0	5	0	0	5	0	0	0
724142	0	0	0	0	10	0	0	0	0	0	0	5	0	0	5	0	0	0	0	0	0	0	0	0	0	5	0	0	0	0	0	5	0	0	5	0	0	0	0	0	0	0	5	0	0	5	0	0	0
724143	0	0	0	0	10	0	0	0	0	0	0	5	0	0	5	0	0	0	0	0	0	0	0	0	0	5	0	0	0	0	0	5	0	0	5	0	0	0	0	0	0	0	5	0	0	5	0	0	0
724144	0	0	0	0	10	0	0	0	0	0	0	5	0	0	5	0	0	0	0	0	0	0	0	0	0	5	0	0	0	0	0	5	0	0	5	0	0	0	0	0	0	0	5	0	0	5	0	0	0
724145	0	0	0	0	10	0	0	0	0	0	0	5	0	0	5	0	0	0	0	0	0	0	0	0	0	5	0	0	0	0	0	5	0	0	5	0	0	0	0	0	0	0	5	0	0	5	0	0	0
724146	0	0	0	0	10	0	0	0	0	0	0	5	0	0	5	0	0	0	0	0	0	0	0	0	0	5	0	0	0	0	0	5	0	0	5	0	0	0	0	0	0	0	5	0	0	5	0	0	0
724147	0	0	0	0	10	0	0	0	0	0	0	5	0	0	5	0	0	0	0	0	0	0	0	0	0	5	0	0	0	0	0	5	0	0	5	0	0	0	0	0	0	0	5	0	0	5	0	0	0
724148	0	0	0	0	10	0	0	0	0	0	0	5	0	0	5	0	0	0	0	0	0	0	0	0	0	5	0	0	0	0	0	5	0	0	5	0	0	0	0	0	0	0	5	0	0	5	0	0	0
724149	0	0	0	0	10	0	0	0	0	0	0	5	0	0	5	0	0	0	0	0	0	0	0	0	0	5	0	0	0	0	0	5	0	0	5	0	0	0	0	0	0	0	5	0	0	5	0	0	0
724150	0	0	0	0	10	0	0	0	0	0	0	5	0	0	5	0	0	0	0	0	0	0	0	0	0	5	0	0	0	0	0	5	0	0	5	0	0	0	0	0	0	0	5	0	0	5	0	0	0
724151	0	0	0	0	10	0	0	0	0	0	0	5	0	0	5	0	0	0	0	0	0	0	0	0	0	5	0	0	0	0	0	5	0	0	5	0	0	0	0	0	0	0	5	0	0	5	0	0	0
724152	0	0	0	0	10	0	0	0	0	0	0	5	0	0	5	0	0	0	0	0	0	0	0	0	0	5	0	0	0	0	0	5	0	0	5	0	0	0	0	0	0	0	5	0	0	5	0	0	0
724153	0	0	0	0	10	0	0	0	0	0	5	5	0	0	5	0	0	0	0	0	0	0	0	0	0	5	0	0	0	0	0	5	0	0	5	0	0	0	0	0	0	0	5	0	0	5	0	0	0
724154	0	0	0	0	10	0	0	0	0	0	5	5	0	0	5	0	0	0	0	0	0	0	0	0	0	5	0	0	0	0	0	5	0	0	5	0	0	0	0	0	0	0	5	0	0	5	0	0	0
724155	0	0	0	0	10	0	0	0	0	0	5	5	0	0	5	0	0	0	0	0	0	0	0	0	0	5	0	0	0	0	0	5	0	0	5	0	0	0	0	0	0	0	5	0	0	5	0	0	0
724156	0	0	0	0	10	0	0	0	0	0	0	5	0	0	5	0	0	0	0	0	0	0	0	0	0	5	0	0	0	0	0	5	0	0	0	0	0	0	0	0	0	0	5	0	0	5	0	0	0
724157	0	0	0	0	10	0	0	0	0	0	0	5	0	0	5	0	0	0	0	0	0	0	0	0	0	5	0	0	0	0	0	5	0	0	0	0	0	0	0	0	0	0	5	0	0	5	0	0	0
724158	0	0	0	0	10	0	0	0	0	0	0	5	0	0	5	0	0	0	0	0	0	0	0	0	0	5	0	0	0	0	0	5	0	0	0	0	0	0	0	0	0	0	5	0	0	5	0	0	0
724159	0	0	0	0	10	0	0	0	0	0	0	5	0	0	5	0	0	0	0	0	0	0	0	0	0	5	0	0	0	0	0	5	0	0	0	0	0	0	0	0	0	0	5	0	0	5	0	0	0
724160	0	0	0	0	10	0	0	0	0	0	0	0	0	0	5	0	0	0	0	0	0	0	0	0	0	5	0	0	0	0	0	5	0	0	0	0	0	0	0	0	0	0	5	0	0	5	0	0	0
724161	0	0	0	0	10	0	0	0	0	0	0	0	0	0	5	0	0	0	0	0	0	0	0	0	0	5	0	0	0	0	0	5	0	0	0	0	0	0	0	0	0	0	5	0	0	5	0	0	0
724162	0	0	0	0	10	0	0	0	0	0	0	0	0	0	5	0	0	0	0	0	0	0	0	0	0	5	0	0	0	0	0	5	0	0	0	0	0	0	0	0	0	0	5	0	0	5	0	0	0
724163	0	0	0	0	10	0	0	0	0	0	0	0	0	0	5	0	0	0	0	0	0	0	0	0	0	5	0	0	0	0	0	5	0	0	0	0	0	0	0	0	0	0	5	0	0	5	0	0	0
724164	0	0	0	0	10	0	0	0	0	0	0	0	0	0	5	0	0	0	0	0	0	0	0	0	0	5	0	0	0	0	0	5	0	0	0	0	0	0	0	0	0	0	5	0	0	5	0	0	0
724165	0	0	0	0	10	0	0	0	0	0	0	0	0	0	5	0	0	0	0	0	0	0	0	0	0	5	0	0	0	0	0	5	0	0	0	0	0	0	0	0	0	0	5	0	0	5	0	0	0
724166	0	0	0	0	10	0	0	0	0	0	0	0	0	0	5	0	0	0	0	0	0	0	0	0	0	5	0	0	5	0	0	5	0	0	0	0	0	0	0	0	0	0	5	0	0	5	0	0	0
724167	0	0	0	0	10	0	0	0	0	0	0	0	0	0	5	0	0	0	0	0	0	0	0	0	0	5	0	0	5	0	0	5	0	0	0	0	0	0	0	0	0	0	5	0	0	5	0	0	0
724168	0	0	0	0	10	0	0	0	0	0	0	0	0	0	5	0	0	0	0	0	0	0	0	0	0	5	0	0	0	0	0	5	0	0	0	0	0	0	0	0	0	0	5	0	0	5	0	0	0
724169	0	0	0	0	10	0	0	0	0	0	0	0	0	0	5	0	0	0	0	0	0	0	0	0	0	5	0	0	0	0	0	5	0	0	0	0	0	0	0	0	0	0	5	0	0	5	0	0	0
724170	0	0	0	0	10	0	0	0	0	0	0	0	0	0	5	0	0	0	0	0	0	0	0	0	0	5	0	0	0	0	0	5	0	0	0	0	0	0	0	0	0	0	5	0	0	5	0	0	0
724171	0	0	0	0	10	0	0	0	0	0	0	0	0	0	5	0	0	0	0	0	0	0	0	0	0	5	0	0	0	0	0	5	0	0	0	0	0	0	0	0	0	0	5	0	0	5	0	5	0
724172	0	0	0	0	10	0	0	0	0	0	0	0	0	0	5	0	0	0	0	0	0	0	0	0	0	5	0	0	0	0	0	5	0	0	0	0	0	0	0	0	0	0	5	0	0	5	0	5	0
724173	0	0	0	0	10	0	0	0	0	0	0	0	0	0	5	0	0	0	0	0	0	0	0	0	0	5	0	0	0	0	0	5	0	0	5	0	0	0	0	0	0	0	5	0	0	5	0	5	0
724174	0	0	0	0	10	0	0	0	0	0	0	0	0	0	5	0	0	0	0	0	0	0	0	0	0	5	0	0	0	5	0	5	0	0	5	5	0	0	0	0	0	0	5	0	0	5	0	5	0
724175	0	0	0	0	10	0	0	0	0	0	0	0	0	0	5	0	0	0	0	0	0	0	0	0	0	5	0	0	0	5	0	5	0	0	5	5	0	0	0	0	0	0	5	0	0	5	0	5	0
724176	0	0	0	0	10	0	0	0	0	0	0	0	0	0	5	0	0	0	0	0	0	0	0	0	0	5	0	0	0	5	0	5	0	0	5	5	0	0	0	0	0	0	5	0	0	5	0	5	0
724177	0	0	0	0	10	0	0	0	0	0	0	0	0	0	5	0	0	0	0	0	0	0	0	0	0	5	0	0	0	5	0	5	0	0	5	5	0	0	0	0	0	0	5	0	0	5	0	5	0
724178	0	0	0	0	10	0	0	0	0	0	0	0	0	0	5	0	0	0	0	0	0	0	0	0	0	5	0	0	0	5	0	5	0	0	5	5	0	0	0	0	0	0	5	0	0	5	0	5	0
724179	0	0	0	0	10	0	0	0	0	0	0	0	0	0	5	0	0	0	0	0	0	0	0	0	0	5	0	0	0	5	0	5	0	0	5	5	0	0	0	0	0	0	5	0	0	5	0	5	0
724180	0	0	0	0	10	0	0	0	0	0	0	0	0	0	5	0	0	0	0	0	0	0	0	0	0	5	0	0	0	5	0	5	0	0	5	5	0	0	0	0	0	0	5	0	0	5	0	5	0
724181	0	0	0	0	10	0	0	0	0	0	0	0	0	0	0	0	0	0	0	0	0	0	0	0	0	5	0	0	0	5	0	5	0	0	5	5	0	0	0	0	0	0	5	0	0	5	0	5	0
724182	0	0	0	0	10	0	0	0	0	0	0	0	0	0	0	0	0	0	0	0	0	0	0	0	0	5	0	0	0	5	0	5	0	0	5	5	0	0	0	0	0	0	5	0	0	5	0	5	0
724183	0	0	0	0	10	0	0	0	0	0	0	0	0	0	0	0	0	0	0	0	0	0	0	0	0	5	0	0	0	5	0	5	0	0	5	5	0	0	0	0	0	0	5	0	0	5	0	5	0
724184	0	0	0	0	10	0	0	0	0	0	0	0	0	0	0	0	0	0	0	0	0	0	0	0	0	5	0	0	0	5	0	5	0	0	5	5	0	0	0	0	0	0	5	0	0	5	0	5	0
724185	0	0	0	0	10	0	0	0	0	0	0	0	0	0	0	0	0	0	0	0	0	0	0	0	0	5	0	0	0	5	0	5	0	0	5	5	0	0	0	0	0	0	5	0	0	5	0	5	0
724841	0	0	0	0	10	0	0	0	0	0	0	10	0	0	5	0	0	0	0	0	0	0	0	0	0	5	0	0	0	5	0	0	0	0	5	0	0	0	0	0	0	0	0	5	0	5	0	0	0
724842	0	0	0	0	10	0	0	0	0	0	0	10	0	0	5	0	0	0	0	0	0	0	0	0	0	5	0	0	0	5	0	0	0	0	5	0	0	0	0	0	0	0	0	5	0	5	0	0	0
724843	0	0	0	0	10	0	0	0	0	0	0	10	0	0	5	0	0	0	0	0	0	0	0	0	0	5	0	0	0	5	0	0	0	0	5	0	0	0	0	0	0	0	0	5	0	5	0	0	0
724844	0	0	0	0	10	0	0	0	0	0	0	10	0	0	5	0	0	0	0	0	0	0	0	0	0	5	0	0	0	5	0	0	0	0	5	0	0	0	0	0	0	0	0	5	0	5	0	0	0
724845	0	0	0	0	10	0	0	0	0	0	0	10	0	0	5	0	0	0	0	0	0	0	0	0	0	5	0	0	0	5	0	0	0	0	5	0	0	0	0	0	0	0	0	5	0	5	0	0	0
724846	0	0	0	0	10	0	0	0	0	0	0	10	0	0	5	0	0	0	0	5	0	0	5	0	0	5	0	0	0	5	0	5	0	0	5	0	0	0	0	0	0	0	5	5	0	5	0	0	0
724847	0	0	0	0	10	0	0	0	0	0	0	10	0	0	5	0	0	0	0	5	0	0	5	0	0	5	0	0	0	5	0	5	0	0	5	0	0	0	0	0	0	0	5	5	0	5	0	0	0
724848	0	0	0	0	10	0	0	0	0	0	0	10	0	0	5	0	0	0	0	0	0	0	5	0	0	5	0	0	0	5	0	5	0	0	5	0	0	0	0	0	0	0	5	5	0	5	0	0	0
724849	0	0	0	0	10	0	0	0	0	0	0	10	0	0	5	0	0	0	0	0	0	0	5	0	0	5	0	0	0	0	0	5	0	0	5	0	0	0	0	0	0	0	5	5	0	5	0	0	0
724850	0	0	0	0	10	0	0	0	0	0	0	5	0	0	5	0	0	0	0	0	0	0	0	0	0	5	0	0	0	0	0	5	0	0	5	0	0	0	0	0	0	0	5	5	0	5	0	0	0
724851	0	0	0	0	10	0	0	0	0	0	0	5	0	0	5	0	0	0	0	0	0	0	0	0	0	5	0	0	0	0	0	5	0	0	5	0	0	0	0	0	0	0	5	5	0	5	0	0	0
724852	0	0	0	0	10	0	0	0	0	0	0	5	0	0	5	0	0	0	0	0	0	0	0	0	0	5	0	0	0	0	0	5	0	0	5	0	0	0	0	0	0	0	5	5	0	5	0	0	0
724853	0	0	0	0	10	0	0	0	0	0	0	5	0	0	5	0	0	0	0	0	0	0	0	0	0	5	0	0	0	0	0	5	0	0	5	0	0	0	0	0	0	0	5	5	0	5	0	0	0
724854	0	0	0	0	10	0	0	0	0	0	0	5	0	0	5	0	0	0	0	0	0	0	0	0	0	5	0	0	0	0	0	5	0	0	5	0	0	0	0	0	0	0	5	5	0	5	0	0	0
724855	0	0	0	0	10	0	0	0	0	0	0	5	0	0	5	0	0	0	0	0	0	0	0	0	0	5	0	0	0	0	0	5	0	0	5	0	0	0	0	0	0	0	5	5	0	5	0	0	0
724856	0	0	0	0	10	0	0	0	0	0	0	5	0	0	5	0	0	0	0	0	0	0	0	0	0	5	0	0	0	0	0	5	0	0	5	0	0	0	0	0	0	0	5	5	0	5	0	0	0
724857	0	0	0	0	10	0	0	0	0	0	0	5	0	0	5	0	0	0	0	0	0	0	0	0	0	5	0	0	0	0	0	5	0	0	5	0	0	0	0	0	0	0	5	5	0	5	0	0	0
724858	0	0	0	0	10	0	0	0	0	0	0	5	0	0	5	0	0	0	0	0	0	0	0	0	0	5	0	0	0	0	0	5	0	0	5	0	0	0	0	0	0	0	5	0	0	5	0	0	0
724859	0	0	0	0	10	0	0	0	0	0	0	5	0	0	5	0	0	0	0	0	0	0	0	0	0	5	0	0	0	0	0	5	0	0	5	0	0	0	0	0	0	0	5	0	0	5	0	0	0
724860	0	0	0	0	10	0	0	0	0	0	0	5	0	0	5	0	0	0	0	0	0	0	0	0	0	5	0	0	0	0	0	5	0	0	5	0	0	0	0	0	0	0	5	0	0	5	0	0	0
724861	0	0	0	0	10	0	0	0	0	0	0	5	0	0	5	0	0	0	0	0	0	0	5	0	0	5	0	0	0	0	0	5	0	0	5	0	0	0	0	0	0	0	5	0	0	5	0	0	0
724862	0	0	0	0	10	0	0	0	0	0	0	5	0	0	5	0	0	0	0	0	0	0	5	0	0	5	0	0	0	0	0	5	0	0	5	0	0	0	0	0	0	0	5	0	0	5	0	0	0
724863	0	0	0	0	10	0	0	0	0	0	0	5	0	0	5	0	0	0	0	0	0	0	5	0	0	5	0	0	0	0	0	5	0	0	5	0	0	0	0	0	0	0	5	0	0	5	0	0	0
724864	0	0	0	0	10	0	0	0	0	0	0	5	0	0	5	0	0	0	0	0	0	0	5	0	0	5	0	0	0	0	0	5	0	0	5	0	0	0	0	0	0	0	5	0	0	5	0	0	0
724865	0	0	0	0	10	0	0	0	0	0	0	5	0	0	5	0	0	0	0	0	0	0	5	0	0	5	0	0	0	0	0	5	0	0	5	0	0	0	0	0	0	0	5	0	0	5	0	0	0
724866	0	0	0	0	10	0	0	0	0	0	0	5	0	0	5	0	0	0	0	0	0	0	5	0	0	5	0	0	0	0	0	5	0	0	5	0	0	0	0	0	0	0	5	0	0	5	0	0	0
724867	0	0	0	0	10	0	0	0	0	0	0	5	0	0	5	0	0	0	0	0	0	0	0	0	0	5	0	0	0	0	0	5	0	0	5	0	0	0	0	0	0	0	5	0	0	5	0	0	0
724868	0	0	0	0	10	0	0	0	0	0	0	5	0	0	5	0	0	0	0	0	0	0	0	0	0	5	0	0	0	0	0	5	0	0	5	0	0	0	0	0	0	0	5	0	0	5	0	0	0
724869	0	0	0	0	10	0	0	0	0	0	0	5	0	0	5	0	0	0	0	0	0	0	0	0	0	5	0	0	0	0	0	5	0	0	5	0	0	0	0	0	0	0	5	0	0	5	0	0	0
724870	0	0	0	0	10	0	0	0	0	0	0	5	0	0	5	0	0	0	0	0	0	0	0	0	0	5	0	0	0	0	0	5	0	0	5	0	0	0	0	0	0	0	5	0	0	5	0	0	0
724871	0	0	0	0	10	0	0	0	0	0	0	5	0	0	5	0	0	0	0	0	0	0	0	0	0	5	0	0	0	0	0	5	0	0	5	0	0	0	0	0	0	0	5	0	0	5	0	0	0
724872	0	0	0	0	10	0	0	0	0	0	0	5	0	0	5	0	0	0	0	0	0	0	0	0	0	5	0	0	0	0	0	5	0	0	5	0	0	0	0	0	0	0	5	0	0	5	0	0	0
724873	0	0	0	0	10	0	0	0	0	0	5	5	0	0	5	0	0	0	0	0	0	0	0	0	0	5	0	0	0	0	0	5	0	0	5	0	0	0	0	0	0	0	5	0	0	5	0	0	0
724874	0	0	0	0	10	0	0	0	0	0	5	5	0	0	5	0	0	0	0	0	0	0	0	0	0	5	0	0	0	0	0	5	0	0	5	0	0	0	0	0	0	0	5	0	0	5	0	0	0
724875	0	0	0	0	10	0	0	0	0	0	5	5	0	0	5	0	0	0	0	0	0	0	0	0	0	5	0	0	0	0	0	5	0	0	5	0	0	0	0	0	0	0	5	0	0	5	0	0	0
724876	0	0	0	0	10	0	0	0	0	0	0	5	0	0	5	0	0	0	0	0	0	0	0	0	0	5	0	0	0	0	0	5	0	0	0	0	0	0	0	0	0	0	5	0	0	5	0	0	0
724877	0	0	0	0	10	0	0	0	0	0	0	5	0	0	5	0	0	0	0	0	0	0	0	0	0	5	0	0	0	0	0	5	0	0	0	0	0	0	0	0	0	0	5	0	0	5	0	0	0
724878	0	0	0	0	10	0	0	0	0	0	0	5	0	0	5	0	0	0	0	0	0	0	0	0	0	5	0	0	0	0	0	5	0	0	0	0	0	0	0	0	0	0	5	0	0	5	0	0	0
724879	0	0	0	0	10	0	0	0	0	0	0	5	0	0	5	0	0	0	0	0	0	0	0	0	0	5	0	0	0	0	0	5	0	0	0	0	0	0	0	0	0	0	5	0	0	5	0	0	0
724880	0	0	0	0	10	0	0	0	0	0	0	5	0	0	5	0	0	0	0	0	0	0	0	0	0	5	0	0	0	0	0	5	0	0	0	0	0	0	0	0	0	0	5	0	0	5	0	0	0
724881	0	0	0	0	10	0	0	0	0	0	0	0	0	0	5	0	0	0	0	0	0	0	0	0	0	5	0	0	0	0	0	5	0	0	0	0	0	0	0	0	0	0	5	0	0	5	0	0	0
724882	0	0	0	0	10	0	0	0	0	0	0	0	0	0	5	0	0	0	0	0	0	0	0	0	0	5	0	0	0	0	0	5	0	0	0	0	0	0	0	0	0	0	5	0	0	5	0	0	0
724883	0	0	0	0	10	0	0	0	0	0	0	0	0	0	5	0	0	0	0	0	0	0	0	0	0	5	0	0	0	0	0	5	0	0	0	0	0	0	0	0	0	0	5	0	0	5	0	0	0
724884	0	0	0	0	10	0	0	0	0	0	0	0	0	0	5	0	0	0	0	0	0	0	0	0	0	5	0	0	0	0	0	5	0	0	0	0	0	0	0	0	0	0	5	0	0	5	0	0	0
724885	0	0	0	0	10	0	0	0	0	0	0	0	0	0	5	0	0	0	0	0	0	0	0	0	0	5	0	0	0	0	0	5	0	0	0	0	0	0	0	0	0	0	5	0	0	5	0	0	0
724886	0	0	0	0	10	0	0	0	0	0	0	0	0	0	5	0	0	0	0	0	0	0	0	0	0	5	0	0	5	0	0	5	0	0	0	0	0	0	0	0	0	0	5	0	0	5	0	0	0
724887	0	0	0	0	10	0	0	0	0	0	0	0	0	0	5	0	0	0	0	0	0	0	0	0	0	5	0	0	5	0	0	5	0	0	0	0	0	0	0	0	0	0	5	0	0	5	0	0	0
724888	0	0	0	0	10	0	0	0	0	0	0	0	0	0	5	0	0	0	0	0	0	0	0	0	0	5	0	0	0	0	0	5	0	0	0	0	0	0	0	0	0	0	5	0	0	5	0	5	0
724889	0	0	0	0	10	0	0	0	0	0	0	0	0	0	5	0	0	0	0	0	0	0	0	0	0	5	0	0	0	0	0	5	0	0	0	0	0	0	0	0	0	0	5	0	0	5	0	5	0
724890	0	0	0	0	10	0	0	0	0	0	0	0	0	0	5	0	0	0	0	0	0	0	0	0	0	5	0	0	0	0	0	5	0	0	0	0	0	0	0	0	0	0	5	0	0	5	0	5	0
724891	0	0	0	0	10	0	0	0	0	0	0	0	0	0	5	0	0	0	0	0	0	0	0	0	0	5	0	0	0	0	0	5	0	0	5	0	0	0	0	0	0	0	5	0	0	5	0	5	0
724892	0	0	0	0	10	0	0	0	0	0	0	0	0	0	5	0	0	0	0	0	0	0	0	0	0	5	0	0	0	5	0	5	0	0	5	0	0	0	0	0	0	0	5	0	0	5	0	5	0
724893	0	0	0	0	10	0	0	0	0	0	0	0	0	0	5	0	0	0	0	0	0	0	0	0	0	5	0	0	0	5	0	5	0	0	5	5	0	0	0	0	0	0	5	0	0	5	0	5	0
724894	0	0	0	0	10	0	0	0	0	0	0	0	0	0	5	0	0	0	0	0	0	0	0	0	0	5	0	0	0	5	0	5	0	0	5	5	0	0	0	0	0	0	5	0	0	5	0	5	0
724895	0	0	0	0	10	0	0	0	0	0	0	0	0	0	5	0	0	0	0	0	0	0	0	0	0	5	0	0	0	5	0	5	0	0	5	5	0	0	0	0	0	0	5	0	0	5	0	5	0
724896	0	0	0	0	10	0	0	0	0	0	0	0	0	0	5	0	0	0	0	0	0	0	0	0	0	5	0	0	0	5	0	5	0	0	5	5	0	0	0	0	0	0	5	0	0	5	0	5	0
724897	0	0	0	0	10	0	0	0	0	0	0	0	0	0	5	0	0	0	0	0	0	0	0	0	0	5	0	0	0	5	0	5	0	0	5	5	0	0	0	0	0	0	5	0	0	5	0	5	0
724898	0	0	0	0	10	0	0	0	0	0	0	0	0	0	5	0	0	0	0	0	0	0	0	0	0	5	0	0	0	5	0	5	0	0	5	5	0	0	0	0	0	0	5	0	0	5	0	5	0
724899	0	0	0	0	10	0	0	0	0	0	0	0	0	0	5	0	0	0	0	0	0	0	0	0	0	5	0	0	0	5	0	5	0	0	5	5	0	0	0	0	0	0	5	0	0	5	0	5	0
724900	0	0	0	0	10	0	0	0	0	0	0	0	0	0	5	0	0	0	0	0	0	0	0	0	0	5	0	0	0	5	0	5	0	0	5	5	0	0	0	0	0	0	5	0	0	5	0	5	0
724901	0	0	0	0	10	0	0	0	0	0	0	0	0	0	0	0	0	0	0	0	0	0	0	0	0	5	0	0	0	5	0	5	0	0	5	5	0	0	0	0	0	0	5	0	0	5	0	5	0
724902	0	0	0	0	10	0	0	0	0	0	0	0	0	0	0	0	0	0	0	0	0	0	0	0	0	5	0	0	0	5	0	5	0	0	5	5	0	0	0	0	0	0	5	0	0	5	0	5	0
724903	0	0	0	0	10	0	0	0	0	0	0	0	0	0	0	0	0	0	0	0	0	0	0	0	0	5	0	0	0	5	0	5	0	0	5	5	0	0	0	0	0	0	5	0	0	5	0	5	0
724904	0	0	0	0	10	0	0	0	0	0	0	0	0	0	0	0	0	0	0	0	0	0	0	0	0	5	0	0	0	5	0	5	0	0	5	5	0	0	0	0	0	0	5	0	0	5	0	5	0
724905	0	0	0	0	10	0	0	0	0	0	0	0	0	0	0	0	0	0	0	0	0	0	0	0	0	5	0	0	0	5	0	5	0	0	5	5	0	0	0	0	0	0	5	0	0	5	0	5	0
724906	0	0	0	0	10	0	0	0	0	0	0	0	0	0	0	0	0	0	0	0	0	0	0	0	0	5	0	0	0	5	0	5	0	0	5	5	0	0	0	0	0	0	5	0	0	5	0	5	0
725561	0	0	0	0	10	0	0	0	0	0	0	10	0	0	5	0	0	0	0	0	0	0	0	0	0	5	0	0	0	5	0	0	0	0	5	0	0	0	0	0	0	0	0	5	0	5	0	0	0
725562	0	0	0	0	10	0	0	0	0	0	0	10	0	0	5	0	0	0	0	0	0	0	0	0	0	5	0	0	0	5	0	5	0	0	5	0	0	0	0	0	0	0	0	5	0	5	0	0	0
725563	0	0	0	0	10	0	0	0	0	0	0	10	0	0	5	0	0	0	0	0	0	0	0	0	0	5	0	0	0	5	0	5	0	0	5	0	0	0	0	0	0	0	0	5	0	5	0	0	0
725564	0	0	0	0	10	0	0	0	0	0	0	10	0	0	5	0	0	0	0	0	0	0	0	0	0	5	0	0	0	5	0	5	0	0	5	0	0	0	0	0	0	0	0	5	0	5	0	0	0
725565	0	0	0	0	10	0	0	0	0	0	0	10	0	0	5	0	0	0	0	5	0	0	0	0	0	5	0	0	0	5	0	5	0	0	5	0	0	0	0	0	0	0	0	5	0	5	0	0	0
725566	0	0	0	0	10	0	0	0	0	0	0	10	0	0	5	0	0	0	0	5	0	0	0	0	0	5	0	0	0	5	0	5	0	0	5	0	0	0	0	0	0	0	5	5	0	5	0	0	0
725567	0	0	0	0	10	0	0	0	0	0	0	10	0	0	5	0	0	0	0	5	0	0	5	0	0	5	0	0	0	5	0	5	0	0	5	0	0	0	0	0	0	0	5	5	0	5	0	0	0
725568	0	0	0	0	10	0	0	0	0	0	0	10	0	0	5	0	0	0	0	0	0	0	5	0	0	5	0	0	0	5	0	5	0	0	5	0	0	0	0	0	0	0	5	5	0	5	0	0	0
725569	0	0	0	0	10	0	0	0	0	0	0	10	0	0	5	0	0	0	0	0	0	0	5	0	0	5	0	0	0	5	0	5	0	0	5	0	0	0	0	0	0	0	5	5	0	5	0	0	0
725570	0	0	0	0	10	0	0	0	0	0	0	10	0	0	5	0	0	0	0	0	0	0	0	0	0	5	0	0	0	0	0	5	0	0	5	0	0	0	0	0	0	0	5	5	0	5	0	0	0
725571	0	0	0	0	10	0	0	0	0	0	0	10	0	0	5	0	0	0	0	0	0	0	0	0	0	5	0	0	0	0	0	5	0	0	5	0	0	0	0	0	0	0	5	5	0	5	0	0	0
725572	0	0	0	0	10	0	0	0	0	0	0	5	0	0	5	0	0	0	0	0	0	0	0	0	0	5	0	0	0	0	0	5	0	0	5	0	0	0	0	0	0	0	5	5	0	5	0	0	0
725573	0	0	0	0	10	0	0	0	0	0	0	5	0	0	5	0	0	0	0	0	0	0	0	0	0	5	0	0	0	0	0	5	0	0	5	0	0	0	0	0	0	0	5	5	0	5	0	0	0
725574	0	0	0	0	10	0	0	0	0	0	0	5	0	0	5	0	0	0	0	0	0	0	0	0	0	5	0	0	0	0	0	5	0	0	5	0	0	0	0	0	0	0	5	5	0	5	0	0	0
725575	0	0	0	0	10	0	0	0	0	0	0	5	0	0	5	0	0	0	0	0	0	0	0	0	0	5	0	0	0	0	0	5	0	0	5	0	0	0	0	0	0	0	5	5	0	5	0	0	0
725576	0	0	0	0	10	0	0	0	0	0	0	5	0	0	5	0	0	0	0	0	0	0	0	0	0	5	0	0	0	0	0	5	0	0	5	0	0	0	0	0	0	0	5	5	0	5	0	0	0
725577	0	0	0	0	10	0	0	0	0	0	0	5	0	0	5	0	0	0	0	0	0	0	0	0	0	5	0	0	0	0	0	5	0	0	5	0	0	0	0	0	0	0	5	5	0	5	0	0	0
725578	0	0	0	0	10	0	0	0	0	0	0	5	0	0	5	0	0	0	0	0	0	0	0	0	0	5	0	0	0	0	0	5	0	0	5	0	0	0	0	0	0	0	5	0	0	5	0	0	0
725579	0	0	0	0	10	0	0	0	0	0	0	5	0	0	5	0	0	0	0	0	0	0	0	0	0	5	0	0	0	0	0	5	0	0	5	0	0	0	0	0	0	0	5	0	0	5	0	0	0
725580	0	0	0	0	10	0	0	0	0	0	0	5	0	0	5	0	0	0	0	0	0	0	5	0	0	5	0	0	0	0	0	5	0	0	5	0	0	0	0	0	0	0	5	0	0	5	0	0	0
725581	0	0	0	0	10	0	0	0	0	0	0	5	0	0	5	0	0	0	0	0	0	0	5	0	0	5	0	0	0	0	0	5	0	0	5	0	0	0	0	0	0	0	5	0	0	5	0	0	0
725582	0	0	0	0	10	0	0	0	0	0	0	5	0	0	5	0	0	0	0	0	0	0	5	0	0	5	0	0	0	0	0	5	0	0	5	0	0	0	0	0	0	0	5	0	0	5	0	0	0
725583	0	0	0	0	10	0	0	0	0	0	0	5	0	0	5	0	0	0	0	0	0	0	5	0	0	5	0	0	0	0	0	5	0	0	5	0	0	0	0	0	0	0	5	0	0	5	0	0	0
725584	0	0	0	0	10	0	0	0	0	0	0	5	0	0	5	0	0	0	0	0	0	0	5	0	0	5	0	0	0	0	0	5	0	0	5	0	0	0	0	0	0	0	5	0	0	5	0	0	0
725585	0	0	0	0	10	0	0	0	0	0	0	5	0	0	5	0	0	0	0	0	0	0	5	0	0	5	0	0	0	0	0	5	0	0	5	0	0	0	0	0	0	0	5	0	0	5	0	0	0
725586	0	0	0	0	10	0	0	0	0	0	0	5	0	0	5	0	0	0	0	0	0	0	5	0	0	5	0	0	0	0	0	5	0	0	5	0	0	0	0	0	0	0	5	0	0	5	0	0	0
725587	0	0	0	0	10	0	0	0	0	0	0	5	0	0	5	0	0	0	0	0	0	0	5	0	0	5	0	0	0	5	0	5	0	0	5	0	0	0	0	0	0	0	5	0	0	5	0	0	0
725588	0	0	0	0	10	0	0	0	0	0	0	5	0	0	5	0	0	0	0	0	0	0	0	0	0	5	0	0	0	5	0	5	0	0	5	0	0	0	0	0	0	0	5	0	0	5	0	0	0
725589	0	0	0	0	10	0	0	0	0	0	0	5	0	0	5	0	0	0	0	0	0	0	0	0	0	5	0	0	0	5	0	5	0	0	5	0	0	0	0	0	0	0	5	0	0	5	0	0	0
725590	0	0	0	0	10	0	0	0	0	0	0	5	0	0	5	0	0	0	0	0	0	0	0	0	0	5	0	0	0	0	0	5	0	0	5	0	0	0	0	0	0	0	5	0	0	5	0	0	0
725591	0	0	0	0	10	0	0	0	0	0	5	5	0	0	5	0	0	0	0	0	0	0	0	0	0	5	0	0	0	0	0	5	0	0	5	0	0	0	0	0	0	0	5	0	0	5	0	0	0
725592	0	0	0	0	10	0	0	0	0	0	5	5	0	0	5	0	0	0	0	0	0	0	0	0	0	5	0	0	0	0	0	5	0	0	5	0	0	0	0	0	0	0	5	0	0	5	0	0	0
725593	0	0	0	0	10	0	0	0	0	0	5	5	0	0	5	0	0	0	0	0	0	0	0	0	0	5	0	0	0	0	0	5	0	0	5	0	0	0	0	0	0	0	5	0	0	5	0	0	0
725594	0	0	0	0	10	0	0	0	0	0	5	5	0	0	5	0	0	0	0	0	0	0	5	0	0	5	0	0	0	0	0	5	0	0	5	0	0	0	0	0	0	0	5	0	0	5	0	0	0
725595	0	0	0	0	10	0	0	0	0	0	5	5	0	0	5	0	0	0	0	0	0	0	0	0	0	5	0	0	0	0	0	5	0	0	5	0	0	0	0	0	0	0	5	0	0	5	0	0	0
725596	0	0	0	0	10	0	0	0	0	0	0	5	0	0	5	0	0	0	0	0	0	0	0	0	0	5	0	0	0	0	0	5	0	0	0	0	0	0	0	0	0	0	5	0	0	5	0	0	0
725597	0	0	0	0	10	0	0	0	0	0	0	5	0	0	5	0	0	0	0	0	0	0	0	0	0	5	0	0	0	0	0	5	0	0	0	0	0	0	0	0	0	0	5	0	0	5	0	0	0
725598	0	0	0	0	10	0	0	0	0	0	0	5	0	0	5	0	0	0	0	0	0	0	0	0	0	5	0	0	0	0	0	5	0	0	0	0	0	0	0	0	0	0	5	0	0	5	0	0	0
725599	0	0	0	0	10	0	0	0	0	0	0	5	0	0	5	0	0	0	0	0	0	0	0	0	0	5	0	0	0	0	0	5	0	0	0	0	0	0	0	0	0	0	5	0	0	5	0	0	0
725600	0	0	0	0	10	0	0	0	0	0	0	5	0	0	5	0	0	0	0	0	0	0	0	0	0	5	0	0	0	0	0	5	0	0	0	0	0	0	0	0	0	0	5	0	0	5	0	0	0
725601	0	0	0	0	10	0	0	0	0	0	0	0	0	0	5	0	0	0	0	0	0	0	0	0	0	5	0	0	0	0	0	5	0	0	0	0	0	0	0	0	0	0	5	0	0	5	0	0	0
725602	0	0	0	0	10	0	0	0	0	0	0	0	0	0	5	0	0	0	0	0	0	0	0	0	0	5	0	0	0	0	0	5	0	0	0	0	0	0	0	0	0	0	5	0	0	5	0	5	0
725603	0	0	0	0	10	0	0	0	0	0	0	0	0	0	5	0	0	0	0	0	0	0	0	0	0	5	0	0	0	0	0	5	0	0	0	0	0	0	0	0	0	0	5	0	0	5	0	5	0
725604	0	0	0	0	10	0	0	0	0	0	0	0	0	0	5	0	0	0	0	0	0	0	0	0	0	5	0	0	0	0	0	5	0	0	0	0	0	0	0	0	0	0	5	0	0	5	0	5	0
725605	0	0	0	0	10	0	0	0	0	0	0	0	0	0	5	0	0	0	0	0	0	0	0	0	0	5	0	0	0	0	0	5	0	0	0	0	0	0	0	0	0	0	5	0	0	5	0	5	0
725606	0	0	0	0	10	0	0	0	0	0	0	0	0	0	5	0	0	0	0	0	0	0	0	0	0	5	0	0	5	5	0	5	0	0	0	0	0	0	0	0	0	0	5	0	0	5	0	5	0
725607	0	0	0	0	10	0	0	0	0	0	0	0	0	0	5	0	0	0	0	0	0	0	0	0	0	5	0	0	5	5	0	5	0	0	0	0	0	0	0	0	0	0	5	0	0	5	0	5	0
725608	0	0	0	0	10	0	0	0	0	0	0	0	0	0	5	0	0	0	0	0	0	0	0	0	0	5	0	0	0	5	0	5	0	0	0	0	0	0	0	0	0	0	5	0	0	5	0	5	0
725609	0	0	0	0	10	0	0	0	0	0	0	0	0	0	5	0	0	0	0	0	0	0	0	0	0	5	0	0	0	0	0	5	0	0	5	0	0	0	0	0	0	0	5	0	0	5	0	5	0
725610	0	0	0	0	10	0	0	0	0	0	0	0	0	0	5	0	0	0	0	0	0	0	0	0	0	5	0	0	0	0	0	5	0	0	5	0	0	0	0	0	0	0	5	0	0	5	0	5	0
725611	0	0	0	0	10	0	0	0	0	0	0	0	0	0	5	0	0	0	0	0	0	0	0	0	0	5	0	0	0	5	0	5	0	0	5	0	0	0	0	0	0	0	5	0	0	5	0	5	0
725612	0	0	0	0	10	0	0	0	0	0	0	0	0	0	5	0	0	0	0	0	0	0	0	0	0	5	0	0	0	5	0	5	0	0	5	5	0	0	0	0	0	0	5	0	0	5	0	5	0
725613	0	0	0	0	10	0	0	0	0	0	0	0	0	0	5	0	0	0	0	0	0	0	0	0	0	5	0	0	0	5	0	5	0	0	5	5	0	0	0	0	0	0	5	0	0	5	0	5	0
725614	0	0	0	0	10	0	0	0	0	0	0	0	0	0	5	0	0	0	0	0	0	0	0	0	0	5	0	0	0	5	0	5	0	0	5	5	0	0	0	0	0	0	5	0	0	5	0	5	0
725615	0	0	0	0	10	0	0	0	0	0	0	0	0	0	5	0	0	0	0	0	0	0	0	0	0	5	0	0	0	5	0	5	0	0	5	5	0	0	0	0	0	0	5	0	0	5	0	5	0
725616	0	0	0	0	10	0	0	0	0	0	0	0	0	0	5	0	0	0	0	0	0	0	0	0	0	5	0	0	0	5	0	5	0	0	5	5	0	0	0	0	0	0	5	0	0	5	0	5	0
725617	0	0	0	0	10	0	0	0	0	0	0	0	0	0	5	0	0	0	0	0	0	0	0	0	0	5	0	0	0	5	0	5	0	0	5	5	0	0	0	0	0	0	5	0	0	5	0	5	0
725618	0	0	0	0	10	0	0	0	0	0	0	0	0	0	5	0	0	0	0	0	0	0	0	0	0	5	0	0	0	5	0	5	0	0	5	5	0	0	0	0	0	0	5	0	0	5	0	5	0
725619	0	0	0	0	10	0	0	0	0	0	0	0	0	0	5	0	0	0	0	0	0	0	0	0	0	5	0	0	0	5	0	5	0	0	5	5	0	0	0	0	0	0	5	0	0	5	0	5	0
725620	0	0	0	0	10	0	0	0	0	0	0	0	0	0	5	0	0	0	0	0	0	0	0	0	0	5	0	0	0	5	0	5	0	0	5	5	0	0	0	0	0	0	5	0	0	5	0	5	0
725621	0	0	0	0	10	0	0	0	0	0	0	0	0	0	0	0	0	0	0	0	0	0	0	0	0	5	0	0	0	5	0	5	0	0	5	5	0	0	0	0	0	0	5	0	0	5	0	5	0
725622	0	0	0	0	10	0	0	0	0	0	0	0	0	0	0	0	0	0	0	0	0	0	0	0	0	5	0	0	0	5	0	5	0	0	5	5	0	0	0	0	0	0	5	0	0	5	0	5	0
725623	0	0	0	0	10	0	0	0	0	0	0	0	0	0	0	0	0	0	0	0	0	0	0	0	0	5	0	0	0	5	0	5	0	0	5	5	0	0	0	0	0	0	5	0	0	5	0	5	0
725624	0	0	0	0	10	0	0	0	0	0	0	0	0	0	0	0	0	0	0	0	0	0	0	0	0	5	0	0	0	5	0	5	0	0	5	5	0	0	0	0	0	0	5	0	0	5	0	5	0
725625	0	0	0	0	10	0	0	0	0	0	0	0	0	0	0	0	0	0	0	0	0	0	0	0	0	5	0	0	0	5	0	5	0	0	5	5	0	0	0	0	0	0	5	0	0	5	0	5	0
725626	0	0	0	0	10	0	0	0	0	0	0	0	0	0	0	0	0	0	0	0	0	0	0	0	0	5	0	0	0	5	0	5	0	0	5	5	0	0	0	0	0	0	5	0	0	5	0	5	0
725627	0	0	0	0	10	0	0	0	0	0	0	0	0	0	0	0	0	0	0	0	0	0	5	0	0	5	0	0	0	5	0	5	0	0	5	5	0	0	0	0	0	0	5	0	0	5	0	5	0
726281	0	0	0	0	10	0	0	0	0	0	0	10	0	0	5	0	0	0	0	0	0	0	0	0	0	5	0	0	0	5	0	5	0	0	5	0	0	0	0	0	0	0	0	5	0	5	0	0	0
726282	0	0	0	0	10	0	0	0	0	0	0	10	0	0	5	0	0	0	0	0	0	0	0	0	0	5	0	0	0	5	0	5	0	0	5	0	0	5	0	0	0	0	0	5	0	5	0	0	0
726283	0	0	0	0	10	0	0	0	0	0	0	10	0	0	5	0	0	0	0	0	0	0	0	0	0	5	0	0	0	5	0	5	0	0	5	0	0	5	0	0	0	0	0	5	0	5	0	0	0
726284	0	0	0	0	10	0	0	0	0	0	0	10	0	0	5	0	0	0	0	0	0	0	0	0	0	5	0	0	0	5	0	5	0	0	5	0	0	0	0	0	0	0	0	5	0	5	0	0	0
726285	0	0	0	0	10	0	0	0	0	0	0	10	0	0	5	0	0	0	0	5	0	0	0	0	0	5	0	0	0	5	0	5	0	0	5	0	0	0	0	0	0	0	0	5	0	5	0	0	0
726286	0	0	0	0	10	0	0	0	0	0	0	10	0	0	5	0	0	0	0	5	0	0	0	0	0	5	0	0	0	5	0	5	0	0	5	0	0	0	0	0	0	0	0	5	0	5	0	0	0
726287	0	0	0	0	10	0	0	0	0	0	0	10	0	0	5	0	0	0	0	0	0	0	5	0	0	5	0	0	0	5	0	5	0	0	5	0	0	0	0	0	0	0	5	5	0	5	0	0	0
726288	0	0	0	0	10	0	0	0	0	0	0	10	0	0	5	0	0	0	0	0	0	0	5	0	0	5	0	0	0	5	0	5	0	0	5	0	0	0	0	0	0	0	5	5	0	5	0	0	0
726289	0	0	0	0	10	0	0	0	0	0	0	10	0	0	5	0	0	0	0	0	0	0	5	0	0	5	0	0	0	5	0	5	0	0	5	0	0	0	0	0	0	0	5	5	0	5	0	0	0
726290	0	0	0	0	10	0	0	0	0	0	0	10	0	0	5	0	0	0	0	0	0	0	0	0	0	5	0	0	0	0	0	5	0	0	5	0	0	0	0	0	0	0	5	5	0	5	0	0	0
726291	0	0	0	0	10	0	0	0	0	0	0	10	0	0	5	0	0	0	0	0	0	0	0	0	0	5	0	0	0	0	0	5	0	0	5	0	0	0	0	0	0	0	5	5	0	5	0	0	0
726292	0	0	0	0	10	0	0	0	0	0	0	10	0	0	5	0	0	0	0	0	0	0	0	0	0	5	0	0	0	0	0	5	0	0	5	0	0	0	0	0	0	0	5	5	0	5	0	0	0
726293	0	0	0	0	10	0	0	0	0	0	0	10	0	0	5	0	0	0	0	0	0	0	0	0	0	5	0	0	0	0	0	5	0	0	5	0	0	0	0	0	0	0	5	5	0	5	0	0	0
726294	0	0	0	0	10	0	0	0	0	0	0	5	0	0	5	0	0	0	0	0	0	0	0	0	0	5	0	0	0	0	0	5	0	0	5	0	0	0	0	0	0	0	5	5	0	5	0	0	0
726295	0	0	0	0	10	0	0	0	0	0	0	5	0	0	5	0	0	0	0	0	0	0	0	0	0	5	0	0	0	0	0	5	0	0	5	0	0	0	0	0	0	0	5	5	0	5	0	0	0
726296	0	0	0	0	10	0	0	0	0	0	0	5	0	0	5	0	0	0	0	0	0	0	0	0	0	5	0	0	0	0	0	5	0	0	5	0	0	0	0	0	0	0	5	5	0	5	0	0	0
726297	0	0	0	0	10	0	0	0	0	0	0	5	0	0	5	0	0	0	0	0	0	0	0	0	0	5	0	0	0	0	0	5	0	0	5	0	0	0	0	0	0	0	5	5	0	5	0	0	0
726298	0	0	0	0	10	0	0	0	0	0	0	5	0	0	5	0	0	0	0	0	0	0	0	0	0	5	0	0	0	0	0	5	0	0	5	0	0	0	0	0	0	0	5	0	0	5	0	0	0
726299	0	0	0	0	10	0	0	0	0	0	0	5	0	0	5	0	0	0	0	0	0	0	5	0	0	5	0	0	0	0	0	5	0	0	5	0	0	0	0	0	0	0	5	0	0	5	0	0	0
726300	0	0	0	0	10	0	0	0	0	0	0	5	0	0	5	0	0	0	0	0	0	0	5	0	0	5	0	0	0	0	0	5	0	0	5	0	0	0	0	0	0	0	5	0	0	5	0	0	0
726301	0	0	0	0	10	0	0	0	0	0	0	5	0	0	5	0	0	0	0	0	0	0	5	0	0	5	0	0	0	0	0	5	0	0	5	0	0	0	0	0	0	0	5	0	0	5	0	0	0
726302	0	0	0	0	10	0	0	0	0	0	0	5	0	0	5	0	0	0	0	0	0	0	5	0	0	5	0	0	0	0	0	5	0	0	5	0	0	0	0	0	0	0	5	0	0	5	0	0	0
726303	0	0	0	0	10	0	0	0	0	0	0	5	0	0	5	0	0	0	0	0	0	0	5	0	0	5	0	0	0	0	0	5	0	0	5	0	0	0	0	0	0	0	5	0	0	5	0	0	0
726304	0	0	0	0	10	0	0	0	0	0	0	5	0	0	5	0	0	0	0	0	0	0	5	0	0	5	0	0	0	0	0	5	0	0	5	0	0	0	0	0	0	0	5	0	0	5	0	0	0
726305	0	0	0	0	10	0	0	0	0	0	0	5	0	0	5	0	0	0	0	0	0	0	5	0	0	5	0	0	0	5	0	5	0	0	5	0	0	0	0	0	0	0	5	0	0	5	0	0	0
726306	0	0	0	0	10	0	0	0	0	0	0	5	0	0	5	0	0	0	0	0	0	0	5	0	0	5	0	0	0	5	0	5	0	0	5	5	0	0	0	0	0	0	5	0	0	5	0	0	0
726307	0	0	0	0	10	0	0	0	0	0	0	5	0	0	5	0	0	0	0	0	0	0	5	0	0	5	0	0	0	5	0	5	0	0	5	5	0	0	0	0	0	0	5	0	0	5	0	0	0
726308	0	0	0	0	10	0	0	0	0	0	0	5	0	0	5	0	0	0	0	0	0	0	5	0	0	5	0	0	0	5	0	5	0	0	5	5	0	0	0	0	0	0	5	0	0	5	0	0	0
726309	0	0	0	0	10	0	0	0	0	0	5	5	0	0	5	0	0	0	0	0	0	0	0	0	0	5	0	0	0	5	0	5	0	0	5	5	0	0	0	0	0	0	5	0	0	5	0	0	0
726310	0	0	0	0	10	0	0	0	0	0	5	5	0	0	5	0	0	0	0	0	0	0	0	0	0	5	0	0	0	5	0	5	0	0	5	5	0	0	0	0	0	0	5	0	0	5	0	0	0
726311	0	0	0	0	10	0	0	0	0	0	5	5	0	0	5	0	0	0	0	0	0	0	0	0	0	5	0	0	0	0	0	5	0	0	5	0	0	0	0	0	0	0	5	0	0	5	0	0	0
726312	0	0	0	0	10	0	0	0	0	0	5	5	0	0	5	0	0	0	0	0	0	0	0	0	0	5	0	0	0	0	0	5	0	0	5	0	0	0	0	0	0	0	5	0	0	5	0	0	0
726313	0	0	0	0	10	0	0	0	0	0	5	5	0	0	5	0	0	0	0	0	0	0	0	0	0	5	0	0	0	0	0	5	0	0	5	0	0	0	0	0	0	0	5	0	0	5	0	0	0
726314	0	0	0	0	10	0	0	0	0	0	5	5	0	0	5	0	0	0	0	0	0	0	5	0	0	5	0	0	0	0	0	5	0	0	5	0	0	0	0	0	0	0	5	0	0	5	0	0	0
726315	0	0	0	0	10	0	0	0	0	0	5	5	0	0	5	0	0	0	0	0	0	0	5	0	0	5	0	0	0	0	0	5	0	0	5	0	0	0	0	0	0	0	5	0	0	5	0	0	0
726316	0	0	0	0	10	0	0	0	0	0	0	5	0	0	5	0	0	0	0	0	0	0	0	0	0	5	0	0	0	0	0	5	0	0	0	0	0	0	0	0	0	0	5	0	0	5	0	0	0
726317	0	0	0	0	10	0	0	0	0	0	0	5	0	0	5	0	0	0	0	0	0	0	0	0	0	5	0	0	0	0	0	5	0	0	0	0	0	0	0	0	0	0	5	0	0	5	0	0	0
726318	0	0	0	0	10	0	0	0	0	0	0	5	0	0	5	0	0	0	0	0	0	0	0	0	0	5	0	0	0	0	0	5	0	0	0	0	0	0	0	0	0	0	5	0	0	5	0	0	0
726319	0	0	0	0	10	0	0	0	0	0	0	5	0	0	5	0	0	0	0	0	0	0	0	0	0	5	0	0	0	0	0	5	0	0	0	0	0	0	0	0	0	0	5	0	0	5	0	5	0
726320	0	0	0	0	10	0	0	0	0	0	0	5	0	0	5	0	0	0	0	0	0	0	0	0	0	5	0	0	0	0	0	5	0	0	0	0	0	0	0	0	0	0	5	0	0	5	0	5	0
726321	0	0	0	0	10	0	0	0	0	0	0	0	0	0	5	0	0	0	0	0	0	0	0	0	0	5	0	0	0	0	0	5	0	0	0	0	0	0	0	0	0	0	5	0	0	5	0	5	0
726322	0	0	0	0	10	0	0	0	0	0	0	0	0	0	5	0	0	0	0	0	0	0	0	0	0	5	0	0	0	0	0	5	0	0	5	0	0	0	0	0	0	0	5	0	0	5	0	5	0
726323	0	0	0	0	10	0	0	0	0	0	0	0	0	0	5	0	0	0	0	0	0	0	0	0	0	5	0	0	0	0	0	5	0	0	5	0	0	0	0	0	0	0	5	0	0	5	0	5	0
726324	0	0	0	0	10	0	0	0	0	0	0	0	0	0	5	0	0	0	0	0	0	0	0	0	0	5	0	0	0	0	0	5	0	0	0	0	0	0	0	0	0	0	5	0	0	5	0	5	0
726325	0	0	0	0	10	0	0	0	0	0	0	0	0	0	5	0	0	0	0	0	0	0	0	0	0	5	0	0	0	5	0	5	0	0	0	0	0	0	0	0	0	0	5	0	0	5	0	5	0
726326	0	0	0	0	10	0	0	0	0	0	0	0	0	0	5	0	0	0	0	0	0	0	0	0	0	5	0	0	5	5	0	5	0	0	0	0	0	0	0	0	0	0	5	0	0	5	0	5	0
726327	0	0	0	0	10	0	0	0	0	0	0	0	0	0	5	0	0	0	0	0	0	0	0	0	0	5	0	0	5	5	0	5	0	0	5	0	0	0	0	0	0	0	5	0	0	5	0	5	0
726328	0	0	0	0	10	0	0	0	0	0	0	0	0	0	5	0	0	0	0	0	0	0	0	0	0	5	0	0	0	5	0	5	0	0	5	0	0	0	0	0	0	0	5	0	0	5	0	5	0
726329	0	0	0	0	10	0	0	0	0	0	0	0	0	0	5	0	0	0	0	0	0	0	0	0	0	5	0	0	0	5	0	5	0	0	5	5	0	0	0	0	0	0	5	0	0	5	0	5	0
726330	0	0	0	0	10	0	0	0	0	0	0	0	0	0	5	0	0	0	0	0	0	0	0	0	0	5	0	0	0	5	0	5	0	0	5	5	0	0	0	0	0	0	5	0	0	5	0	5	0
726331	0	0	0	0	10	0	0	0	0	0	0	0	0	0	5	0	0	0	0	0	0	0	0	0	0	5	0	0	0	5	0	5	0	0	5	5	0	0	0	0	0	0	5	0	0	5	0	5	0
726332	0	0	0	0	10	0	0	0	0	0	0	0	0	0	5	0	0	0	0	0	0	0	0	0	0	5	0	5	0	5	0	5	0	0	5	5	0	0	0	0	0	0	5	0	0	5	0	5	0
726333	0	0	0	0	10	0	0	0	0	0	0	0	0	0	5	0	0	0	0	0	0	0	0	0	0	5	0	5	0	5	0	5	0	0	5	5	0	0	0	0	0	0	5	0	0	5	0	5	0
726334	0	0	0	0	10	0	0	0	0	0	0	0	0	0	5	0	0	0	0	0	0	0	0	0	0	5	0	5	0	5	0	5	0	0	5	5	0	0	0	0	0	0	5	0	0	5	0	5	0
726335	0	0	0	0	10	0	0	0	0	0	0	0	0	0	5	0	0	0	0	0	0	0	0	0	0	5	0	5	0	5	0	5	0	0	5	5	0	0	0	0	0	0	5	0	0	5	0	5	0
726336	0	0	0	0	10	0	0	0	0	0	0	0	0	0	5	0	0	0	0	0	0	0	0	0	0	5	0	5	0	5	0	5	0	0	5	5	0	0	0	0	0	0	5	0	0	5	0	5	0
726337	0	0	0	0	10	0	0	0	0	0	0	0	0	0	5	0	0	0	0	0	0	0	0	0	0	5	0	5	0	5	0	5	0	0	5	5	0	0	0	0	0	0	5	0	0	5	0	5	0
726338	0	0	0	0	10	0	0	0	0	0	0	0	0	0	5	0	0	0	0	0	0	0	0	0	0	5	0	5	0	5	0	5	0	0	5	5	0	0	0	0	0	0	5	0	0	5	0	5	0
726339	0	0	0	0	10	0	0	0	0	0	0	0	0	0	5	0	0	0	0	0	0	0	0	0	0	5	0	5	0	5	0	5	0	0	5	5	0	0	0	0	0	0	5	0	0	5	0	5	0
726340	0	0	0	0	10	0	0	0	0	0	0	0	0	0	5	0	0	0	0	0	0	0	0	0	0	5	0	5	0	5	0	5	0	0	5	5	0	0	0	0	0	0	5	0	0	5	0	5	0
726341	0	0	0	0	10	0	0	0	0	0	0	0	0	0	0	0	0	0	0	0	0	0	0	0	0	5	0	5	0	5	0	5	0	0	5	5	0	0	0	0	0	0	5	0	0	5	0	5	0
726342	0	0	0	0	10	0	0	0	0	0	0	0	0	0	0	0	0	0	0	0	0	0	0	0	0	5	0	5	0	5	0	5	0	0	5	5	0	0	0	0	0	0	5	0	0	5	0	5	0
726343	0	0	0	0	10	0	0	0	0	0	0	0	0	0	0	0	0	0	0	0	0	0	0	0	0	5	0	0	0	5	0	5	0	0	5	5	0	0	0	0	0	0	5	0	0	5	0	5	0
726344	0	0	0	0	10	0	0	0	0	0	0	0	0	0	0	0	0	0	0	0	0	0	0	0	0	5	0	0	0	5	0	5	0	0	5	5	0	0	0	0	0	0	5	0	0	5	0	5	0
726345	0	0	0	0	10	0	0	0	0	0	0	0	0	0	0	0	0	0	0	0	0	0	0	0	0	5	0	0	0	5	0	5	0	0	5	5	0	0	0	0	0	0	5	0	0	5	0	5	0
726346	0	0	0	0	10	0	0	0	0	0	0	0	0	0	0	0	0	0	0	0	0	0	5	0	0	5	0	0	0	5	0	5	0	0	5	5	0	0	0	0	0	0	5	0	0	5	0	5	0
726994	0	0	0	0	10	0	0	0	0	0	0	10	0	0	5	0	0	0	0	5	0	0	0	0	0	5	0	0	0	5	0	0	0	5	0	0	0	0	0	0	0	0	0	5	0	5	0	0	0
726995	0	0	0	0	10	0	0	0	0	0	0	10	0	0	5	0	0	0	0	5	0	0	0	0	0	5	0	0	0	5	0	0	5	5	0	0	0	0	0	0	0	0	0	5	0	5	0	0	0
726996	0	0	0	0	10	0	0	0	0	0	0	10	0	0	5	0	0	0	0	0	0	0	0	0	0	5	0	0	0	5	0	0	5	0	0	0	0	0	0	0	0	0	0	5	0	5	0	0	0
726998	0	0	0	0	10	0	0	0	0	0	0	10	0	0	5	0	0	0	0	0	0	0	0	0	0	5	0	0	0	5	0	0	5	0	0	0	0	0	0	0	0	0	0	5	0	5	0	0	0
726999	0	0	0	0	10	0	0	0	0	0	0	10	0	0	5	0	0	0	0	0	0	0	0	0	0	5	0	0	0	5	0	0	5	0	5	0	0	0	0	0	0	0	0	5	0	5	0	0	0
727000	0	0	0	0	10	0	0	0	0	0	0	10	0	0	5	0	0	0	0	0	0	0	0	0	0	5	0	0	0	5	0	5	5	0	5	0	0	0	0	0	0	0	0	5	0	5	0	0	0
727001	0	0	0	0	10	0	0	0	0	0	0	10	0	0	5	0	0	0	0	0	0	0	0	0	0	5	0	0	0	5	0	5	0	0	5	0	0	0	0	0	0	0	0	5	0	5	0	0	0
727002	0	0	0	0	10	0	0	0	0	0	0	10	0	0	5	0	0	0	0	0	0	0	0	0	0	5	0	0	0	5	0	5	0	0	5	0	0	5	0	0	0	0	0	5	0	5	0	0	0
727003	0	0	0	0	10	0	0	0	0	0	0	10	0	0	5	0	0	0	0	0	0	0	0	0	0	5	0	0	0	5	0	5	0	0	5	0	0	5	0	0	0	0	0	5	0	5	0	0	0
727004	0	0	0	0	10	0	0	0	0	0	0	10	0	0	5	0	0	0	0	5	0	0	0	0	0	5	0	0	0	5	0	5	0	0	5	0	0	0	0	0	0	0	0	5	0	5	0	0	0
727005	0	0	0	0	10	0	0	0	0	0	0	10	0	0	5	0	0	0	0	5	0	0	0	0	0	5	0	0	0	5	0	5	0	0	5	0	0	0	0	0	0	0	0	5	0	5	0	0	0
727006	0	0	0	0	10	0	0	0	0	0	0	10	0	0	5	0	0	0	0	0	0	0	0	0	0	5	0	0	0	5	0	5	0	0	5	0	0	0	0	0	0	0	0	5	0	5	0	0	0
727007	0	0	0	0	10	0	0	0	0	0	0	10	0	0	5	0	0	0	0	0	0	0	0	0	0	5	0	0	0	5	0	5	0	0	5	0	0	0	0	0	0	0	5	5	0	5	0	0	0
727008	0	0	0	0	10	0	0	0	0	0	0	10	0	0	5	0	0	0	0	0	0	0	5	0	0	5	0	0	0	5	0	5	0	0	5	0	0	0	0	0	0	0	5	5	0	5	0	0	0
727009	0	0	0	0	10	0	0	0	0	0	0	10	0	0	5	0	0	0	0	0	0	0	5	0	0	5	0	0	0	5	0	5	0	0	5	0	0	0	0	0	0	0	5	5	0	5	0	0	0
727010	0	0	0	0	10	0	0	0	0	0	0	10	0	0	5	0	0	0	0	0	0	0	0	0	0	5	0	0	0	5	0	5	0	0	5	0	0	0	0	0	0	0	5	5	0	5	0	0	0
727011	0	0	0	0	10	0	0	0	0	0	0	10	0	0	5	0	0	0	0	0	0	0	0	0	0	5	0	0	0	0	0	5	0	0	5	0	0	0	0	0	0	0	5	5	0	5	0	0	0
727012	0	0	0	0	10	0	0	0	0	0	0	10	0	0	5	0	0	0	0	0	0	0	0	0	0	5	0	0	0	0	0	5	0	0	5	0	0	0	0	0	0	0	5	5	0	5	0	0	0
727013	0	0	0	0	10	0	0	0	0	0	0	10	0	0	5	0	0	0	0	0	0	0	0	0	0	5	0	0	0	0	0	5	0	0	5	0	0	0	0	0	0	0	5	5	0	5	0	0	0
727014	0	0	0	0	10	0	0	0	0	0	0	10	0	0	5	0	0	0	0	0	0	0	0	0	0	5	0	0	0	0	0	5	0	0	5	0	0	0	0	0	0	0	5	5	0	5	0	0	0
727015	0	0	0	0	10	0	0	0	0	0	0	10	0	0	5	0	0	0	0	0	0	0	0	0	0	5	0	0	0	0	0	5	0	0	5	0	0	0	0	0	0	0	5	5	0	5	0	0	0
727016	0	0	0	0	10	0	0	0	0	0	0	10	0	0	5	0	0	0	0	0	0	0	0	0	0	5	0	0	0	0	0	5	0	0	5	0	0	0	0	0	0	0	5	5	0	5	0	0	0
727017	0	0	0	0	10	0	0	0	0	0	0	10	0	0	5	0	0	0	0	0	0	0	0	0	0	5	0	0	0	0	0	5	0	0	5	0	0	0	0	0	0	0	5	5	0	5	0	0	0
727018	0	0	0	0	10	0	0	0	0	0	0	5	0	0	5	0	0	0	0	0	0	0	0	0	0	5	0	0	0	0	0	5	0	0	5	0	0	0	0	0	0	0	5	0	0	5	0	0	0
727019	0	0	0	0	10	0	0	0	0	0	0	5	0	0	5	0	0	0	0	0	0	0	5	0	0	5	0	0	0	0	0	5	0	0	5	0	0	0	0	0	0	0	5	0	0	5	0	0	0
727020	0	0	0	0	10	0	0	0	0	0	0	5	0	0	5	0	0	0	0	0	0	0	5	0	0	5	0	0	0	0	0	5	0	0	5	0	0	0	0	0	0	0	5	0	0	5	0	0	0
727021	0	0	0	0	10	0	0	0	0	0	0	5	0	0	5	0	0	0	0	0	0	0	5	0	0	5	0	0	0	0	0	5	0	0	5	0	0	0	0	0	0	0	5	0	0	5	0	0	0
727022	0	0	0	0	10	0	0	0	0	0	0	5	0	0	5	0	0	0	0	0	0	0	5	0	0	5	0	0	0	0	0	5	0	0	5	0	0	0	0	0	0	0	5	0	0	5	0	0	0
727023	0	0	0	0	10	0	0	0	0	0	0	5	0	0	5	0	0	0	0	0	0	0	5	0	0	5	0	0	0	0	0	5	0	0	5	5	0	0	0	0	0	0	5	0	0	5	0	0	0
727024	0	0	0	0	10	0	0	0	0	0	0	5	0	0	5	0	0	0	0	0	0	0	5	0	0	5	0	0	0	5	0	5	0	0	5	5	0	0	0	0	0	0	5	0	0	5	0	0	0
727025	0	0	0	0	10	0	0	0	0	0	0	5	0	0	5	0	0	0	0	0	0	0	5	0	0	5	0	0	0	5	0	5	0	0	5	5	0	0	0	0	0	0	5	0	0	5	0	0	0
727026	0	0	0	0	10	0	0	0	0	0	0	5	0	0	5	0	0	0	0	0	0	0	5	0	0	5	0	0	0	5	0	5	0	0	5	5	0	0	0	0	0	0	5	0	0	5	0	0	0
727027	0	0	0	0	10	0	0	0	0	0	0	5	0	0	5	0	0	0	0	0	0	0	5	0	0	5	0	0	0	5	0	5	0	0	5	5	0	0	0	0	0	0	5	0	0	5	0	0	0
727028	0	0	0	0	10	0	0	0	0	0	0	5	0	0	5	0	0	0	0	0	0	0	5	0	0	5	0	0	0	5	0	5	0	0	5	5	0	0	0	0	0	0	5	0	0	5	0	0	0
727029	0	0	0	0	10	0	0	0	0	0	5	5	0	0	5	0	0	0	0	0	0	0	5	0	0	5	0	0	0	5	0	5	0	0	5	5	0	0	0	0	0	0	5	0	0	5	0	0	0
727030	0	0	0	0	10	0	0	0	0	0	5	5	0	0	5	0	0	0	0	0	0	0	0	0	0	5	0	0	0	5	0	5	0	0	5	5	0	0	0	0	0	0	5	0	0	5	0	0	0
727031	0	0	0	0	10	0	0	0	0	0	5	5	0	0	5	0	0	0	0	0	0	0	0	0	0	5	0	0	0	5	0	5	0	0	5	0	0	0	0	0	0	0	5	0	0	5	0	0	0
727032	0	0	0	0	10	0	0	0	0	0	5	5	0	0	5	0	0	0	0	0	0	0	0	0	0	5	0	0	0	0	0	5	0	0	5	0	0	0	0	0	0	0	5	0	0	5	0	0	0
727033	0	0	0	0	10	0	0	0	0	0	5	5	0	0	5	0	0	0	0	0	0	0	0	0	0	5	0	0	0	0	0	5	0	0	5	0	0	0	0	0	0	0	5	0	0	5	0	0	0
727034	0	0	0	0	10	0	0	0	0	0	5	5	0	0	5	0	0	0	0	0	0	0	5	0	0	5	0	0	0	0	0	5	0	0	5	0	0	0	0	0	0	0	5	0	0	5	0	0	0
727035	0	0	0	0	10	0	0	0	0	0	5	5	0	0	5	0	0	0	0	0	0	0	5	0	0	5	0	0	0	0	0	5	0	0	5	0	0	0	0	0	0	0	5	0	0	5	0	0	0
727036	0	0	0	0	10	0	0	0	0	0	0	5	0	0	5	0	0	0	0	0	0	0	0	0	0	5	0	0	0	0	0	5	0	0	0	0	0	0	0	0	0	0	5	0	0	5	0	0	0
727037	0	0	0	0	10	0	0	0	0	0	0	5	0	0	5	0	0	0	0	0	0	0	0	0	0	5	0	0	0	0	0	5	0	0	0	0	0	0	0	0	0	0	5	0	0	5	0	5	0
727038	0	0	0	0	10	0	0	0	0	0	0	5	0	0	5	0	0	0	0	0	0	0	0	0	0	5	0	0	0	0	0	5	0	0	0	0	0	0	0	0	0	0	5	0	0	5	0	5	0
727039	0	0	0	0	10	0	0	0	0	0	0	5	0	0	5	0	0	0	0	0	0	0	0	0	0	5	0	0	0	0	0	5	0	0	0	0	0	0	0	0	0	0	5	0	0	5	0	5	0
727040	0	0	0	0	10	0	0	0	0	0	0	5	0	0	5	0	0	0	0	0	0	0	0	0	0	5	0	0	0	0	0	5	0	0	0	0	0	0	0	0	0	0	5	0	0	5	0	5	0
727041	0	0	0	0	10	0	0	0	0	0	0	5	0	0	5	0	0	0	0	0	0	0	0	0	0	5	0	0	0	0	0	5	0	0	5	0	0	0	0	0	0	0	5	0	0	5	0	5	0
727042	0	0	0	0	10	0	0	0	0	0	0	0	0	0	5	0	0	0	0	0	0	0	0	0	0	5	0	0	0	0	0	5	0	0	5	0	0	0	0	0	0	0	5	0	0	5	0	5	0
727043	0	0	0	0	10	0	0	0	0	0	0	0	0	0	5	0	0	0	0	0	0	0	0	0	0	5	0	0	0	5	0	5	0	0	5	0	0	0	0	0	0	0	5	0	0	5	0	5	0
727044	0	0	0	0	10	0	0	0	0	0	0	0	0	0	5	0	0	0	0	0	0	0	0	0	0	5	0	0	0	5	0	5	0	0	5	0	0	0	0	0	0	0	5	0	0	5	0	5	0
727045	0	0	0	0	10	0	0	0	0	0	0	0	0	0	5	0	0	0	0	0	0	0	0	0	0	5	0	0	0	5	0	5	0	0	5	0	0	0	0	0	0	0	5	0	0	5	0	5	0
727046	0	0	0	0	10	0	0	0	0	0	0	0	0	0	5	0	0	0	0	0	0	0	0	0	0	5	0	0	0	5	0	5	0	0	5	0	0	0	0	0	0	0	5	0	0	5	0	5	0
727047	0	0	0	0	10	0	0	0	0	0	0	0	0	0	5	0	0	0	0	0	0	0	0	0	0	5	0	0	5	5	0	5	0	0	5	5	0	0	0	0	0	0	5	0	0	5	0	5	0
727048	0	0	0	0	10	0	0	0	0	0	0	0	0	0	5	0	0	0	0	0	0	0	0	0	0	5	0	0	5	5	0	5	0	0	5	5	0	0	0	0	0	0	5	0	0	5	0	5	0
727049	0	0	0	0	10	0	0	0	0	0	0	0	0	0	5	0	0	0	0	0	0	0	0	0	0	5	0	5	0	5	0	5	0	0	5	5	0	0	0	0	0	0	5	0	0	5	0	5	0
727050	0	0	0	0	10	0	0	0	0	0	0	0	0	0	5	0	0	0	0	0	0	0	0	0	0	5	0	5	0	5	0	5	0	0	5	5	0	0	0	0	0	0	5	0	0	5	0	5	0
727051	0	0	0	0	10	0	0	0	0	0	0	0	0	0	5	0	0	0	0	0	0	0	0	0	0	5	0	5	0	5	0	5	0	0	5	5	0	0	0	0	0	0	5	0	0	5	0	5	0
727052	0	0	0	0	10	0	0	0	0	0	0	0	0	0	5	0	0	0	0	0	0	0	0	0	0	5	0	5	0	5	0	5	0	0	5	5	0	0	0	0	0	0	5	0	0	5	0	5	0
727053	0	0	0	0	10	0	0	0	0	0	0	0	0	0	5	0	0	0	0	0	0	0	0	0	0	5	0	5	0	5	0	5	0	0	5	5	0	0	0	0	0	0	5	0	0	5	0	5	0
727054	0	0	0	0	10	0	0	0	0	0	0	0	0	0	5	0	0	0	0	0	0	0	0	0	0	5	0	5	0	5	0	5	0	0	5	5	0	0	0	0	0	0	5	0	0	5	0	5	0
727055	0	0	0	0	10	0	0	0	0	0	0	0	0	0	5	0	0	0	0	0	0	0	0	0	0	5	0	5	0	5	0	5	0	0	5	5	0	0	0	0	0	0	5	0	5	5	0	5	0
727056	0	0	0	0	10	0	0	0	0	0	0	0	0	0	5	0	0	0	0	0	0	0	0	0	0	5	0	5	0	5	0	5	0	0	5	5	0	0	0	0	0	0	5	0	0	5	0	5	0
727057	0	0	0	0	10	0	0	0	0	0	0	0	0	0	5	0	0	0	0	0	0	0	0	0	0	5	0	5	0	5	0	5	0	0	5	5	0	0	0	0	0	0	5	0	0	5	0	5	0
727058	0	0	0	0	10	0	0	0	0	0	0	0	0	0	5	0	0	0	0	0	0	0	0	0	0	5	0	5	0	5	0	5	0	0	5	5	0	0	0	0	0	0	5	0	0	5	0	5	0
727059	0	0	0	0	10	0	0	0	0	0	0	0	0	0	5	0	0	0	0	0	0	0	0	0	0	5	0	5	0	5	0	5	0	0	5	5	0	0	0	0	0	0	5	0	0	5	0	5	0
727060	0	0	0	0	10	0	0	0	0	0	0	0	0	0	5	0	0	0	0	0	0	0	0	0	0	5	0	5	0	5	0	5	0	0	5	5	0	0	0	0	0	0	5	0	0	5	0	5	0
727061	0	0	0	0	10	0	0	0	0	0	0	0	0	0	0	0	0	0	0	0	0	0	0	0	0	5	0	5	0	5	0	5	0	0	5	5	0	0	0	0	0	0	5	0	0	5	0	5	0
727062	0	0	0	0	10	0	0	0	0	0	0	0	0	0	0	0	0	0	0	0	0	0	0	0	0	5	0	5	0	5	0	5	0	0	5	5	0	0	0	0	0	0	5	0	0	5	0	5	0
727063	0	0	0	0	10	0	0	0	0	0	0	0	0	0	0	0	0	0	0	0	0	0	0	0	0	5	0	5	0	5	0	5	0	0	5	5	0	0	0	0	0	0	5	0	0	5	0	5	0
727064	0	0	0	0	10	0	0	0	0	0	0	0	0	0	0	0	0	0	0	0	0	0	0	0	0	5	0	5	0	5	0	5	0	0	5	5	0	0	0	0	0	0	5	0	0	5	0	5	0
727065	0	0	0	0	10	0	0	0	0	0	0	0	0	0	0	0	0	0	0	0	0	0	5	0	0	5	0	5	0	5	0	5	0	0	5	5	0	0	0	0	0	0	5	0	0	5	0	5	0
727066	0	0	0	0	10	0	0	0	0	0	0	0	0	0	0	0	0	0	0	0	0	0	5	0	0	5	0	0	0	5	0	5	0	0	5	5	0	0	0	0	0	0	5	0	0	5	0	5	0
727711	0	0	0	0	10	0	0	0	0	0	0	10	0	0	5	0	0	0	0	5	0	0	0	0	0	5	0	0	0	5	0	5	5	5	0	0	0	0	0	0	0	0	0	5	0	5	0	0	0
727712	0	0	0	0	10	0	0	0	0	0	0	10	0	0	5	0	0	0	0	5	0	0	0	0	0	5	0	0	0	5	0	0	0	5	0	0	0	0	0	0	0	0	0	5	0	5	0	0	0
727713	0	0	0	0	10	0	0	0	0	0	0	10	0	0	5	0	0	0	0	5	0	0	0	0	0	5	0	0	0	5	0	0	0	5	0	0	0	0	0	0	0	0	0	5	0	5	0	0	0
727714	0	0	0	0	10	0	0	0	0	0	0	10	0	0	5	0	0	0	0	5	0	0	0	0	0	5	0	0	0	5	0	0	5	5	0	0	0	0	0	0	0	0	0	5	0	5	0	0	0
727715	0	0	0	0	10	0	0	0	0	0	0	10	0	0	5	0	0	0	0	5	0	0	0	0	0	5	0	0	0	5	0	0	5	5	0	0	0	0	0	0	0	0	0	5	0	5	0	0	0
727716	0	0	0	0	10	0	0	0	0	0	0	10	0	0	5	0	0	0	0	5	0	0	0	0	0	5	0	0	0	5	0	0	5	0	0	0	0	0	0	0	0	0	0	5	0	5	0	0	0
727717	0	0	0	0	10	0	0	0	0	0	0	10	0	0	5	0	0	0	0	0	0	0	0	0	0	5	0	0	0	5	0	0	5	0	0	0	0	0	0	0	0	0	0	5	0	5	0	0	0
727718	0	0	0	0	10	0	0	0	0	0	0	10	0	0	5	0	0	0	0	0	0	0	0	0	0	5	0	0	0	5	0	0	5	0	0	0	0	0	0	0	0	0	0	5	0	5	0	0	0
727719	0	0	0	0	10	0	0	0	0	0	0	10	0	0	5	0	0	0	0	0	0	0	0	0	0	5	0	0	0	5	0	0	5	0	5	0	0	0	0	0	0	0	0	5	0	5	0	0	0
727720	0	0	0	0	10	0	0	0	0	0	0	10	0	0	5	0	0	0	0	0	0	0	0	0	0	5	0	0	0	5	0	5	0	0	5	0	0	0	0	0	0	0	0	5	0	5	0	0	0
727721	0	0	0	0	10	0	0	0	0	0	0	10	0	0	5	0	0	0	0	0	0	0	0	0	0	5	0	0	0	5	0	5	0	0	5	0	0	0	0	0	0	0	0	5	0	5	0	0	0
727722	0	0	0	0	10	0	0	0	0	0	0	10	0	0	5	0	0	0	0	0	0	0	0	0	0	5	0	0	0	5	0	5	0	0	5	0	0	0	0	0	0	0	0	5	0	5	0	0	0
727723	0	0	0	0	10	0	0	0	0	0	0	10	0	0	5	0	0	0	0	0	0	0	0	0	0	5	0	0	0	5	0	5	0	0	5	0	0	0	0	0	0	0	0	5	0	5	0	0	0
727724	0	0	0	0	10	0	0	0	0	0	0	10	0	0	5	0	0	0	0	0	0	0	0	0	0	5	0	0	0	5	0	5	0	0	5	0	0	0	0	0	0	0	0	5	0	5	0	0	0
727725	0	0	0	0	10	0	0	0	0	0	0	10	0	0	5	0	0	0	0	0	0	0	0	0	0	5	0	0	0	5	0	5	0	0	5	0	0	0	0	0	0	0	0	5	0	5	0	0	0
727726	0	0	0	0	10	0	0	0	0	0	0	10	0	0	5	0	0	0	0	0	0	0	0	0	0	5	0	0	0	5	0	5	0	0	5	0	0	0	0	0	0	0	5	5	0	5	0	0	0
727727	0	0	0	0	10	0	0	0	0	0	0	10	0	0	5	0	0	0	0	0	0	0	0	0	0	5	0	0	0	5	0	5	0	0	5	0	0	0	0	0	0	0	5	5	0	5	0	0	0
727728	0	0	0	0	10	0	0	0	0	0	0	10	0	0	5	0	0	0	0	0	0	0	5	0	0	5	0	0	0	5	0	5	0	0	5	0	0	0	0	0	0	0	5	5	0	5	0	0	0
727729	0	0	0	0	10	0	0	0	0	0	0	10	0	0	5	0	0	0	0	0	0	0	5	0	0	5	0	0	0	5	0	5	0	0	5	0	0	0	0	0	0	0	5	5	0	5	0	0	0
727730	0	0	0	0	10	0	0	0	0	0	0	10	0	0	5	0	0	0	0	0	0	0	0	0	0	5	0	0	0	5	0	5	0	0	5	0	0	0	0	0	0	0	5	5	0	5	0	0	0
727731	0	0	0	0	10	0	0	0	0	0	0	10	0	0	5	0	0	0	0	0	0	0	0	0	0	5	0	0	0	5	0	5	0	0	5	0	0	0	0	0	0	0	5	5	0	5	0	0	0
727732	0	0	0	0	10	0	0	0	0	0	0	10	0	0	5	0	0	0	0	0	0	0	0	0	0	5	0	0	0	0	0	5	0	0	5	0	0	0	0	0	0	0	5	5	0	5	0	0	0
727733	0	0	0	0	10	0	0	0	0	0	0	10	0	0	5	0	0	0	0	0	0	0	0	0	0	5	0	0	0	0	0	5	0	0	5	0	0	0	0	0	0	0	5	5	0	5	0	0	0
727734	0	0	0	0	10	0	0	0	0	0	0	10	0	0	5	0	0	0	0	0	0	0	0	0	0	5	0	0	0	0	0	5	0	0	5	0	0	0	0	0	0	0	5	5	0	5	0	0	0
727735	0	0	0	0	10	0	0	0	0	0	0	10	0	0	5	0	0	0	0	0	0	0	0	0	0	5	0	0	0	0	0	5	0	0	5	0	0	0	0	0	0	0	5	5	0	5	0	0	0
727736	0	0	0	0	10	0	0	0	0	0	0	10	0	0	5	0	0	0	0	0	0	0	0	0	0	5	0	0	0	0	0	5	0	0	5	0	0	0	0	0	0	0	5	5	0	5	0	0	0
727737	0	0	0	0	10	0	0	0	0	0	0	10	0	0	5	0	0	0	0	0	0	0	0	0	0	5	0	0	0	0	0	5	0	0	5	0	0	0	0	0	0	0	5	5	0	5	0	0	0
727738	0	0	0	0	10	0	0	0	0	0	0	10	0	0	5	0	0	0	0	0	0	0	5	0	0	5	0	0	0	0	0	5	0	0	5	0	0	0	0	0	0	0	5	0	0	5	0	5	0
727739	0	0	0	0	10	0	0	0	0	0	0	10	0	0	5	0	0	0	0	0	0	0	5	0	0	5	0	0	0	0	0	5	0	0	5	0	0	0	0	0	0	0	5	0	0	5	0	5	0
727740	0	0	0	0	10	0	0	0	0	0	0	10	0	0	5	0	0	0	0	0	0	0	5	0	0	5	0	0	0	0	0	5	0	0	5	0	0	0	0	0	0	0	5	0	0	5	0	0	0
727741	0	0	0	0	10	0	0	0	0	0	0	10	0	0	5	0	0	0	0	0	0	0	5	0	0	5	0	0	0	0	0	5	0	0	5	5	0	0	0	0	0	0	5	0	0	5	0	0	0
727742	0	0	0	0	10	0	0	0	0	0	0	10	0	0	5	0	0	0	0	0	0	0	5	0	0	5	0	0	0	0	0	5	0	0	5	5	0	0	0	0	0	0	5	0	0	5	0	5	0
727743	0	0	0	0	10	0	0	0	0	0	0	5	0	0	5	0	0	0	0	0	0	0	5	0	0	5	0	0	0	5	0	5	0	0	5	5	0	0	0	0	0	0	5	0	0	5	0	5	0
727744	0	0	0	0	10	0	0	0	0	0	0	5	0	0	5	0	0	0	0	0	0	0	5	0	0	5	0	0	0	5	0	5	0	0	5	5	0	0	0	0	0	0	5	0	0	5	0	0	0
727745	0	0	0	0	10	0	0	0	0	0	0	5	0	0	5	0	0	0	0	0	0	0	5	0	0	5	0	0	0	5	0	5	0	0	5	5	0	0	0	0	0	0	5	0	0	5	0	5	0
727746	0	0	0	0	10	0	0	0	0	0	0	5	0	0	5	0	0	0	0	0	0	0	5	0	0	5	0	0	0	5	0	5	0	0	5	5	0	0	0	0	0	0	5	0	0	5	0	5	0
727747	0	0	0	0	10	0	0	0	0	0	0	5	0	0	5	0	0	0	0	0	0	0	5	0	0	5	0	0	0	5	0	5	0	0	5	5	0	0	0	0	0	0	5	0	0	5	0	5	0
727748	0	0	0	0	10	0	0	0	0	0	0	5	0	0	5	0	0	0	0	0	0	0	5	0	0	5	0	0	0	5	0	5	0	0	5	5	0	0	0	0	0	0	5	0	0	5	0	5	0
727749	0	0	0	0	10	0	0	0	0	0	5	5	0	0	5	0	0	0	0	0	0	0	5	0	0	5	0	0	0	5	0	5	0	0	5	5	0	0	0	0	0	0	5	0	0	5	0	5	0
727750	0	0	0	0	10	0	0	0	0	0	5	5	0	0	5	0	0	0	0	0	0	0	5	0	0	5	0	0	0	5	0	5	0	0	5	5	0	0	0	0	0	0	5	0	0	5	0	5	0
727751	0	0	0	0	10	0	0	0	0	0	5	5	0	0	5	0	0	0	0	0	0	0	0	0	0	5	0	0	0	5	0	5	0	0	5	5	0	0	0	0	0	0	5	0	0	5	0	5	0
727752	0	0	0	0	10	0	0	0	0	0	5	5	0	0	5	0	0	0	0	0	0	0	0	0	0	5	0	0	0	5	0	5	0	0	5	0	0	0	0	0	0	0	5	0	0	5	0	5	0
727753	0	0	0	0	10	0	0	0	0	0	5	5	0	0	5	0	0	0	0	0	0	0	5	0	0	5	0	0	0	0	0	5	0	0	5	0	0	0	0	0	0	0	5	0	0	5	0	5	0
727754	0	0	0	0	10	0	0	0	0	0	5	5	0	0	5	0	0	0	0	0	0	0	5	0	0	5	0	0	0	0	0	5	0	0	5	0	0	0	0	0	0	0	5	0	0	5	0	5	0
727755	0	0	0	0	10	0	0	0	0	0	0	5	0	0	5	0	0	0	0	0	0	0	5	0	0	5	0	0	0	0	0	5	0	0	5	0	0	0	0	0	0	0	5	0	0	5	0	5	0
727756	0	0	0	0	10	0	0	0	0	0	0	5	0	0	5	0	0	0	0	0	0	0	0	0	0	5	0	0	0	0	0	5	0	0	0	0	0	0	0	0	0	0	5	0	0	5	0	5	0
727757	0	0	0	0	10	0	0	0	0	0	0	5	0	0	5	0	0	0	0	0	0	0	0	0	0	5	0	0	0	0	0	5	0	0	0	0	0	0	0	0	0	0	5	0	0	5	0	5	0
727758	0	0	0	0	10	0	0	0	0	0	0	5	0	0	5	0	0	0	0	0	0	0	0	0	0	5	0	0	0	0	0	5	0	0	0	0	0	0	0	0	0	0	5	0	0	5	0	5	0
727759	0	0	0	0	10	0	0	0	0	0	0	5	0	0	5	0	0	0	0	0	0	0	0	0	0	5	0	0	0	0	0	5	0	0	0	0	0	0	0	0	0	0	5	0	0	5	0	5	0
727760	0	0	0	0	10	0	0	0	0	0	0	5	0	0	5	0	0	0	0	0	0	0	0	0	0	5	0	0	0	0	0	5	0	0	5	0	0	0	0	0	0	0	5	0	0	5	0	5	0
727761	0	0	0	0	10	0	0	0	0	0	0	5	0	0	5	0	0	0	0	0	0	0	0	0	0	5	0	0	0	0	0	5	0	0	5	0	0	0	0	0	0	0	5	0	0	5	0	5	0
727762	0	0	0	0	10	0	0	0	0	0	0	0	0	0	5	0	0	0	0	0	0	0	0	0	0	5	0	0	0	5	0	5	0	0	5	0	0	0	0	0	0	0	5	0	0	5	0	5	0
727763	0	0	0	0	10	0	0	0	0	0	0	0	0	0	5	0	0	0	0	0	0	0	0	0	0	5	0	0	0	5	0	5	0	0	5	0	0	0	0	0	0	0	5	0	0	5	0	5	0
727764	0	0	0	0	10	0	0	0	0	0	0	0	0	0	5	0	0	0	0	0	0	0	0	0	0	5	0	0	0	5	0	5	0	0	5	0	0	0	0	0	0	0	5	0	0	5	0	5	0
727765	0	0	0	0	10	0	0	0	0	0	0	0	0	0	5	0	0	0	0	0	0	0	0	0	0	5	0	0	0	5	0	5	0	0	5	0	0	0	0	0	0	0	5	0	0	5	0	5	0
727766	0	0	0	0	10	0	0	0	0	0	0	0	0	0	5	0	0	0	0	0	0	0	0	0	0	5	0	0	0	5	0	5	0	0	5	5	0	0	0	0	0	0	5	0	0	5	0	5	0
727767	0	0	0	0	10	0	0	0	0	0	0	0	0	0	5	0	0	0	0	0	0	0	0	0	0	5	0	0	5	5	0	5	0	0	5	5	0	0	0	0	0	0	5	0	0	5	0	5	0
727768	0	0	0	0	10	0	0	0	0	0	0	0	0	0	5	0	0	0	0	0	0	0	0	0	0	5	0	5	5	5	0	5	0	0	5	5	0	0	0	0	0	0	5	0	0	5	0	5	0
727769	0	0	0	0	10	0	0	0	0	0	0	0	0	0	5	0	0	0	0	0	0	0	0	0	0	5	0	5	0	5	0	5	0	0	5	5	0	0	0	0	0	0	5	0	0	5	0	5	0
727770	0	0	0	0	10	0	0	0	0	0	0	0	0	0	5	0	0	0	0	0	0	0	0	0	0	5	0	5	0	5	0	5	0	0	5	5	0	0	0	0	0	0	5	0	0	5	0	5	0
727771	0	0	0	0	10	0	0	0	0	0	0	0	0	0	5	0	0	0	0	0	0	0	0	0	0	5	0	5	0	5	0	5	0	0	5	5	0	0	0	0	0	0	5	0	0	5	0	5	0
727772	0	0	0	0	10	0	0	0	0	0	0	0	0	0	5	0	0	0	0	0	0	0	0	0	0	5	0	5	0	5	0	5	0	0	5	5	0	0	0	0	0	0	5	0	0	5	0	5	0
727773	0	0	0	0	10	0	0	0	0	0	0	0	0	0	5	0	0	0	0	0	0	0	0	0	0	5	0	5	0	5	0	5	0	0	5	5	0	0	0	0	0	0	5	0	0	5	0	5	0
727774	0	0	0	0	10	0	0	0	0	0	0	0	0	0	5	0	0	0	0	0	0	0	0	0	0	5	0	5	0	5	0	5	0	0	5	5	0	0	0	0	0	0	5	0	0	5	0	5	0
727775	0	0	0	0	10	0	0	0	0	0	0	0	0	0	5	0	0	0	0	0	0	0	0	0	0	5	0	5	0	5	0	5	0	0	5	5	0	0	0	0	0	0	5	0	5	5	0	5	0
727776	0	0	0	0	10	0	0	0	0	0	0	0	0	0	5	0	0	0	0	0	0	0	0	0	0	5	0	5	0	5	0	5	0	0	5	5	0	0	0	0	0	0	5	0	0	5	0	5	0
727777	0	0	0	0	10	0	0	0	0	0	0	0	0	0	5	0	0	0	0	0	0	0	0	0	0	5	0	5	0	5	0	5	0	0	5	5	0	0	0	0	0	0	5	0	0	5	0	5	0
727778	0	0	0	0	10	0	0	0	0	0	0	0	0	0	5	0	0	0	0	0	0	0	0	0	0	5	0	5	0	5	0	5	0	0	5	5	0	0	0	0	0	0	5	0	0	5	0	5	0
727779	0	0	0	0	10	0	0	0	0	0	0	0	0	0	5	0	0	0	0	0	0	0	0	0	0	5	0	5	0	5	0	5	0	0	5	5	0	0	0	0	0	0	5	0	0	5	0	5	0
727780	0	0	0	0	10	0	0	0	0	0	0	0	0	0	5	0	0	0	0	0	0	0	0	0	0	5	0	5	0	5	0	5	0	0	5	5	0	0	0	0	0	0	5	0	0	5	0	5	0
727781	0	0	0	0	10	0	0	0	0	0	0	0	0	0	0	0	0	0	0	0	0	0	0	0	0	5	0	5	0	5	0	5	0	0	5	5	0	0	0	0	0	0	5	0	0	5	0	5	0
727782	0	0	0	0	10	0	0	0	0	0	0	0	0	0	0	0	0	0	0	0	0	0	0	0	0	5	0	5	0	5	0	5	0	0	5	5	0	0	0	0	0	0	5	0	0	5	0	5	0
727783	0	0	0	0	10	0	0	0	0	0	0	0	0	0	0	0	0	0	0	0	0	0	5	0	0	5	0	5	0	5	0	5	0	0	5	5	0	0	0	0	0	0	5	0	0	5	0	5	0
727784	0	0	0	0	10	0	0	0	0	0	0	0	0	0	0	0	0	0	0	0	0	0	5	0	0	5	0	5	0	5	0	5	0	0	5	5	0	0	0	0	0	0	5	0	0	5	0	5	0
727785	0	0	0	0	10	0	0	0	0	0	0	0	0	0	0	0	0	0	0	0	0	0	5	0	0	5	0	5	0	5	0	5	0	0	5	5	0	0	0	0	0	0	5	0	0	5	0	5	0
728432	0	0	0	0	10	0	0	0	0	0	0	10	0	0	5	0	0	0	0	5	0	0	0	0	0	5	0	0	0	5	0	5	5	5	0	0	0	0	0	0	0	0	0	5	0	5	0	0	0
728433	0	0	0	0	10	0	0	0	0	0	0	10	0	0	5	0	0	0	0	5	0	0	0	0	0	5	0	0	0	5	0	5	5	5	0	0	0	0	0	0	0	0	0	5	0	5	0	0	0
728434	0	0	0	0	10	0	0	0	0	0	0	10	0	0	5	0	0	0	0	5	0	0	0	0	0	5	0	0	0	5	0	5	5	5	0	0	0	0	0	0	0	0	0	5	0	5	0	0	0
728435	0	0	0	0	10	0	0	0	0	0	0	10	0	0	5	0	0	0	0	5	0	0	0	0	0	5	0	0	0	5	0	0	5	0	0	0	0	0	0	0	0	0	0	5	0	5	0	0	0
728436	0	0	0	0	10	0	0	0	0	0	0	10	0	0	5	0	0	0	0	5	0	0	0	0	0	5	0	0	0	5	0	0	5	0	0	0	0	0	0	0	0	0	0	5	0	5	0	0	0
728437	0	0	0	0	10	0	0	0	0	0	0	10	0	0	5	0	0	0	0	5	0	0	0	0	0	5	0	0	0	5	0	0	0	0	0	0	0	0	0	0	0	0	0	5	0	5	0	0	0
728438	0	0	0	0	10	0	0	0	0	0	0	10	0	0	5	0	0	0	0	5	0	0	0	0	0	5	0	0	0	5	0	0	0	0	0	0	0	0	0	0	0	0	0	5	0	5	0	0	0
728439	0	0	0	0	10	0	0	0	0	0	0	10	0	0	5	0	0	0	0	5	0	0	0	0	0	5	0	0	0	5	0	5	0	0	5	0	0	0	0	0	0	0	0	5	0	5	0	0	0
728440	0	0	0	0	10	0	0	0	0	0	0	10	0	0	5	0	0	0	0	0	0	0	0	0	0	5	0	0	0	5	0	5	0	0	5	0	0	0	0	0	0	0	0	5	0	5	0	0	0
728441	0	0	0	0	10	0	0	0	0	0	0	10	0	0	5	0	0	0	0	0	0	0	0	0	0	5	0	0	0	5	0	5	0	0	5	0	0	0	0	0	0	0	0	5	0	5	0	0	0
728442	0	0	0	0	10	0	0	0	0	0	0	10	0	0	5	0	0	0	0	0	0	0	0	0	0	5	0	0	0	5	0	5	0	0	5	0	0	0	0	0	0	0	0	5	0	5	0	0	0
728443	0	0	0	0	10	0	0	0	0	0	0	10	0	0	5	0	0	0	0	0	0	0	0	0	0	5	0	0	0	5	0	5	0	0	5	0	0	0	0	0	0	0	0	5	0	5	0	0	0
728444	0	0	0	0	10	0	0	0	0	0	0	10	0	0	5	0	0	0	0	0	0	0	0	0	0	5	0	0	0	5	0	5	0	0	5	0	0	0	0	0	0	0	0	5	0	5	0	0	0
728445	0	0	0	0	10	0	0	0	0	0	0	10	0	0	5	0	0	0	0	0	0	0	0	0	0	5	0	0	0	5	0	5	0	0	5	0	0	0	0	0	0	0	0	5	0	5	0	0	0
728446	0	0	0	0	10	0	0	0	0	0	0	10	0	0	5	0	0	0	0	0	0	0	0	0	0	5	0	0	0	5	0	5	0	0	5	0	0	0	0	0	0	0	5	5	0	5	0	0	0
728447	0	0	0	0	10	0	0	0	0	0	0	10	0	0	5	0	0	0	0	0	0	0	0	0	0	5	0	0	0	5	0	5	0	0	5	0	0	0	0	0	0	0	5	5	0	5	0	0	0
728448	0	0	0	0	10	0	0	0	0	0	0	10	0	0	5	0	0	0	0	0	0	0	0	0	0	5	0	0	0	5	0	5	0	0	5	0	0	0	0	0	0	0	5	5	0	5	0	0	0
728449	0	0	0	0	10	0	0	0	0	0	0	10	0	0	5	0	0	0	0	0	0	0	5	0	0	5	0	0	0	5	0	5	0	0	5	0	0	0	0	0	0	0	5	5	0	5	0	0	0
728450	0	0	0	0	10	0	0	0	0	0	0	10	0	0	5	0	0	0	0	0	0	0	5	0	0	5	0	0	0	5	0	5	0	0	5	0	0	0	0	0	0	0	5	5	0	5	0	0	0
728451	0	0	0	0	10	0	0	0	0	0	0	10	0	0	5	0	0	0	0	0	0	0	0	0	0	5	0	0	0	5	0	5	0	0	5	0	0	0	0	0	0	0	5	5	0	5	0	5	0
728452	0	0	0	0	10	0	0	0	0	0	0	10	0	0	5	0	0	0	0	0	0	0	0	0	0	5	0	0	0	5	0	5	0	0	5	0	0	0	0	0	0	0	5	5	0	5	0	5	0
728453	0	0	0	0	10	0	0	0	0	0	0	10	0	0	5	0	0	0	0	0	0	0	0	0	0	5	0	0	0	0	0	5	0	0	5	0	0	0	0	0	0	0	5	5	0	5	0	5	0
728454	0	0	0	0	10	0	0	0	0	0	0	10	0	0	5	0	0	0	0	0	0	0	0	0	0	5	0	0	0	0	0	5	0	0	5	0	0	0	0	0	0	0	5	5	0	5	0	5	0
728455	0	0	0	0	10	0	0	0	0	0	0	10	0	0	5	0	0	0	0	0	0	0	0	0	0	5	0	0	0	0	0	5	0	0	5	0	0	0	0	0	0	0	5	5	0	5	0	5	0
728456	0	0	0	0	10	0	0	0	0	0	0	10	0	0	5	0	0	0	0	0	0	0	0	0	0	5	0	0	0	0	0	5	0	0	5	0	0	0	0	0	0	0	5	5	0	5	0	5	0
728457	0	0	0	0	10	0	0	0	0	0	0	10	0	0	5	0	0	0	0	0	0	0	0	0	0	5	0	0	0	0	0	5	0	0	5	0	0	0	0	0	0	0	5	5	0	5	0	5	0
728458	0	0	0	0	10	0	0	0	0	0	0	10	0	0	5	0	0	0	0	0	0	0	5	0	0	5	0	0	0	0	0	5	0	0	5	0	0	0	0	0	0	0	5	5	0	5	0	5	0
728459	0	0	0	0	10	0	0	0	0	0	0	10	0	0	5	0	0	0	0	0	0	0	5	0	0	5	0	0	0	0	0	5	0	0	5	5	0	0	0	0	0	0	5	0	0	5	0	5	0
728460	0	0	0	0	10	0	0	0	0	0	0	10	0	0	5	0	0	0	0	0	0	0	5	0	0	5	0	0	0	0	0	5	0	0	5	5	0	0	0	0	0	0	5	0	0	5	0	5	0
728461	0	0	0	0	10	0	0	0	0	0	0	10	0	0	5	0	0	0	0	0	0	0	5	0	0	5	0	0	0	5	0	5	0	0	5	5	0	0	0	0	0	0	5	0	0	5	0	5	0
728462	0	0	0	0	10	0	0	0	0	0	0	10	0	0	5	0	0	0	0	0	0	0	5	0	0	5	0	0	0	5	0	5	0	0	5	5	0	0	0	0	0	0	5	0	0	5	0	5	0
728463	0	0	0	0	10	0	0	0	0	0	0	10	0	0	5	0	0	0	0	0	0	0	5	0	0	5	0	0	0	5	0	5	0	0	5	5	0	0	0	0	0	0	5	0	0	5	0	5	0
728464	0	0	0	0	10	0	0	0	0	0	0	10	0	0	5	0	0	0	0	0	0	0	5	0	0	5	0	0	0	5	0	5	0	0	5	5	0	0	0	0	0	0	5	0	0	5	0	5	0
728465	0	0	0	0	10	0	0	0	0	0	0	10	0	0	5	0	0	0	0	0	0	0	5	0	0	5	0	0	0	5	0	5	0	0	5	5	0	0	0	0	0	0	5	0	0	5	0	5	0
728466	0	0	0	0	10	0	0	0	0	0	0	10	0	0	5	0	0	0	0	0	0	0	5	0	0	5	0	0	0	5	0	5	0	0	5	5	0	0	0	0	0	0	5	0	0	5	0	5	0
728467	0	0	0	0	10	0	0	0	0	0	0	5	0	0	5	0	0	0	0	0	0	0	5	0	0	5	0	0	0	5	0	5	0	0	5	5	0	0	0	0	0	0	5	0	0	5	0	5	0
728468	0	0	0	0	10	0	0	0	0	0	0	5	0	0	5	0	0	0	0	0	0	0	5	0	0	5	0	0	0	5	0	5	0	0	5	5	0	0	0	0	0	0	5	0	0	5	0	5	0
728469	0	0	0	0	10	0	0	0	0	0	5	5	0	0	5	0	0	0	0	0	0	0	5	0	0	5	0	5	0	5	0	5	0	0	5	5	0	0	0	0	0	0	5	0	0	5	0	5	0
728470	0	0	0	0	10	0	0	0	0	0	5	5	0	0	5	0	0	0	0	0	0	0	5	0	0	5	0	0	0	5	0	5	0	0	5	5	0	0	0	0	0	0	5	0	0	5	0	5	0
728471	0	0	0	0	10	0	0	0	0	0	5	5	0	0	5	0	0	0	0	0	0	0	0	0	0	5	0	0	0	5	0	5	0	0	5	5	0	0	0	0	0	0	5	0	0	5	0	5	0
728472	0	0	0	0	10	0	0	0	0	0	5	5	0	0	5	0	0	0	0	0	0	0	0	0	0	5	0	0	0	5	0	5	0	0	5	0	0	0	0	0	0	0	5	0	0	5	0	5	0
728473	0	0	0	0	10	0	0	0	0	0	5	5	0	0	5	0	0	0	0	0	0	0	5	0	0	5	0	0	0	0	0	5	0	0	5	0	0	0	0	0	0	0	5	0	0	5	0	5	0
728474	0	0	0	0	10	0	0	0	0	0	5	5	0	0	5	0	0	0	0	0	0	0	5	0	0	5	0	0	0	0	0	5	0	0	5	0	0	0	0	0	0	0	5	0	0	5	0	5	0
728475	0	0	0	0	10	0	0	0	0	0	0	5	0	0	5	0	0	0	0	0	0	0	5	0	0	5	0	0	0	0	0	5	0	0	5	0	0	0	0	0	0	0	5	0	0	5	0	5	0
728476	0	0	0	0	10	0	0	0	0	0	0	5	0	0	5	0	0	0	0	0	0	0	0	0	0	5	0	0	0	0	0	5	0	0	0	0	0	0	0	0	0	0	5	0	0	5	0	5	0
728477	0	0	0	0	10	0	0	0	0	0	0	5	0	0	5	0	0	0	0	0	0	0	0	0	0	5	0	0	0	0	0	5	0	0	0	0	0	0	0	0	0	0	5	0	0	5	0	5	0
728478	0	0	0	0	10	0	0	0	0	0	0	5	0	0	5	0	0	0	0	0	0	0	0	0	0	5	0	0	0	0	0	5	0	0	0	0	0	0	0	0	0	0	5	0	0	5	0	5	0
728479	0	0	0	0	10	0	0	0	0	0	5	5	0	0	5	0	0	0	0	0	0	0	0	0	0	5	0	0	0	0	0	5	0	0	0	0	0	0	0	0	0	0	5	0	0	5	0	5	0
728480	0	0	0	0	10	0	0	0	0	0	5	5	0	0	5	0	0	0	0	0	0	0	0	0	0	5	0	0	5	0	0	5	0	0	5	5	0	0	0	0	0	0	5	0	0	5	0	5	0
728481	0	0	0	0	10	0	0	0	0	0	5	5	0	0	5	0	0	0	0	0	0	0	0	0	0	5	0	0	5	5	0	5	0	0	5	5	0	0	0	0	0	0	5	0	0	5	0	5	0
728482	0	0	0	0	10	0	0	0	0	0	5	0	0	0	5	0	0	0	0	0	0	0	0	0	0	5	0	0	0	5	0	5	0	0	5	0	0	0	0	0	0	0	5	0	0	5	0	5	0
728483	0	0	0	0	10	0	0	0	0	0	0	0	0	0	5	0	0	0	0	0	0	0	0	0	0	5	0	0	0	5	0	5	0	0	5	5	0	0	0	0	0	0	5	0	0	5	0	5	0
728484	0	0	0	0	10	0	0	0	0	0	0	0	0	0	5	0	0	0	0	0	0	0	0	0	0	5	0	0	0	5	0	5	0	0	5	5	0	0	0	0	0	0	5	0	0	5	0	5	0
728485	0	0	0	0	10	0	0	0	0	0	0	0	0	0	5	0	0	0	0	0	0	0	0	0	0	5	0	0	0	5	0	5	0	0	5	5	0	0	0	0	0	0	5	0	0	5	0	5	0
728486	0	0	0	0	10	0	0	0	0	0	0	0	0	0	5	0	0	0	0	0	0	0	0	0	0	5	0	5	0	5	0	5	0	0	5	5	0	0	0	0	0	0	5	0	0	5	0	5	0
728487	0	0	0	0	10	0	0	0	0	0	0	0	0	0	5	0	0	0	0	0	0	0	0	0	0	5	0	5	5	5	0	5	0	0	5	5	0	0	0	0	0	0	5	0	0	5	0	5	0
728488	0	0	0	0	10	0	0	0	0	0	0	0	0	0	5	0	0	0	0	0	0	0	0	0	0	5	0	5	5	5	0	5	0	0	5	5	0	0	0	0	0	0	5	0	0	5	0	5	0
728489	0	0	0	0	10	0	0	0	0	0	0	0	0	0	5	0	0	0	0	0	0	0	0	0	0	5	0	5	5	5	0	5	0	0	5	5	0	0	0	0	0	0	5	0	0	5	0	5	0
728490	0	0	0	0	10	0	0	0	0	0	0	0	0	0	5	0	0	0	0	0	0	0	0	0	0	5	0	5	0	5	0	5	0	0	5	5	0	0	0	0	0	0	5	0	0	5	0	5	0
728491	0	0	0	0	10	0	0	0	0	0	0	0	0	0	5	0	0	0	0	0	0	0	0	0	0	5	0	5	0	5	0	5	0	0	5	5	0	0	0	0	0	0	5	0	0	5	0	5	0
728492	0	0	0	0	10	0	0	0	0	0	0	0	0	0	5	0	0	0	0	0	0	0	0	0	0	5	0	5	0	5	0	5	0	0	5	5	0	0	0	0	0	0	5	0	0	5	0	5	0
728493	0	0	0	0	10	0	0	0	0	0	0	0	0	0	5	0	0	0	0	0	0	0	0	0	0	5	0	5	0	5	0	5	0	0	5	5	0	0	0	0	0	0	5	0	0	5	0	5	0
728494	0	0	0	0	10	0	0	0	0	0	0	0	0	0	5	0	0	0	0	0	0	0	0	0	0	5	0	5	0	5	0	5	0	0	5	5	0	0	0	0	0	0	5	0	0	5	0	5	0
728495	0	0	0	0	10	0	0	0	0	0	0	0	0	0	5	0	0	0	0	0	0	0	0	0	0	5	0	5	0	5	0	5	0	0	5	5	0	0	0	0	0	0	5	0	0	5	0	5	0
728496	0	0	0	0	10	0	0	0	0	0	0	0	0	0	5	0	0	0	0	0	0	0	0	0	0	5	0	5	0	5	0	5	0	0	5	5	0	0	0	0	0	0	5	0	0	5	0	5	0
728497	0	0	0	0	10	0	0	0	0	0	0	0	0	0	5	0	0	0	0	0	0	0	0	0	0	5	0	5	0	5	0	5	0	0	5	5	0	0	0	0	0	0	5	0	0	5	0	5	0
728498	0	0	0	0	10	0	0	0	0	0	0	0	0	0	5	0	0	0	0	0	0	0	0	0	0	5	0	5	0	5	0	5	0	0	5	5	0	0	0	0	0	0	5	0	0	5	0	5	0
728499	0	0	0	0	10	0	0	0	0	0	0	0	0	0	5	0	0	0	0	0	0	0	0	0	0	5	0	5	0	5	0	5	0	0	5	5	0	0	0	0	0	0	5	0	0	5	0	5	0
728500	0	0	0	0	10	0	0	0	0	0	0	0	0	0	5	0	0	0	0	0	0	0	0	0	0	5	0	5	0	5	0	5	0	0	5	5	0	0	0	0	0	0	5	0	0	5	0	5	0
728501	0	0	0	0	10	0	0	0	0	0	0	0	0	0	0	0	0	0	0	0	0	0	5	0	0	5	0	5	0	5	0	5	0	0	5	5	0	0	0	0	0	0	5	0	0	5	0	5	0
728502	0	0	0	0	10	0	0	0	0	0	0	0	0	0	0	0	0	0	0	0	0	0	5	0	0	5	0	5	0	5	0	5	0	0	5	5	0	0	0	0	0	0	5	0	0	5	0	5	0
728503	0	0	0	0	10	0	0	0	0	0	0	0	0	0	0	0	0	0	0	0	0	0	5	0	0	5	0	5	0	5	0	5	0	0	5	5	0	0	0	0	0	0	5	0	0	5	0	5	0
728504	0	0	0	0	10	0	0	0	0	0	0	0	0	0	0	0	0	0	0	0	0	0	5	0	0	5	0	5	0	5	0	5	0	0	5	5	0	0	0	0	0	0	5	0	0	5	0	10	0
728505	0	0	0	0	10	0	0	0	0	0	0	0	0	0	0	0	0	0	0	0	0	0	5	0	0	5	0	5	0	5	0	5	0	0	5	5	0	0	0	0	0	0	5	0	0	5	0	10	0
729150	0	0	0	0	10	0	0	0	0	0	0	10	0	0	5	0	0	0	0	5	0	0	0	0	0	0	0	0	0	5	0	0	0	5	0	0	0	0	0	0	0	0	0	5	0	5	0	0	0
729151	0	0	0	0	10	0	0	0	0	0	0	10	0	0	5	0	0	0	0	5	0	0	0	0	0	5	0	0	0	5	0	0	5	5	0	0	0	0	0	0	0	0	0	5	0	5	0	0	0
729153	0	0	0	0	10	0	0	0	0	0	0	10	0	0	5	0	0	0	0	5	0	0	0	0	0	5	0	0	0	5	0	5	5	5	0	0	0	0	0	0	0	0	0	5	0	5	0	0	0
729154	0	0	0	0	10	0	0	0	0	0	0	10	0	0	5	0	0	0	0	5	0	0	0	0	0	5	0	0	0	5	0	5	5	5	0	0	0	0	0	0	0	0	5	5	0	5	0	0	0
729155	0	0	0	0	10	0	0	0	0	0	0	10	0	0	5	0	0	0	0	5	0	0	0	0	0	5	0	0	0	5	0	5	5	0	0	0	0	0	0	0	0	0	5	5	0	5	0	0	0
729156	0	0	0	0	10	0	0	0	0	0	0	10	0	0	5	0	0	0	0	5	0	0	0	0	0	5	0	0	0	5	0	5	0	0	0	0	0	0	0	0	0	0	5	5	0	5	0	0	0
729157	0	0	0	0	10	0	0	0	0	0	0	10	0	0	5	0	0	0	0	5	0	0	0	0	0	5	0	0	0	5	0	5	0	0	0	0	0	0	0	0	0	0	5	5	0	5	0	0	0
729158	0	0	0	0	10	0	0	0	0	0	0	10	0	0	5	0	0	0	0	5	0	0	0	0	0	5	0	0	0	5	0	5	0	0	0	0	0	0	0	0	0	0	5	5	0	5	0	0	0
729159	0	0	0	0	10	0	0	0	0	0	0	10	0	0	5	0	0	0	0	5	0	0	0	0	0	5	0	0	0	5	0	5	0	0	5	0	0	0	0	0	0	0	5	5	0	5	0	0	0
729160	0	0	0	0	10	0	0	0	0	0	0	10	0	0	5	0	0	0	0	5	0	0	0	0	0	5	0	0	0	5	0	5	0	0	5	0	0	0	0	0	0	0	5	5	0	5	0	0	0
729161	0	0	0	0	10	0	0	0	0	0	0	10	0	0	5	0	0	0	0	5	0	0	0	0	0	5	0	0	0	5	0	5	0	0	5	0	0	0	0	0	0	0	5	5	0	5	0	0	0
729162	0	0	0	0	10	0	0	0	0	0	0	10	0	0	5	0	0	0	0	0	0	0	0	0	0	5	0	0	0	5	0	5	0	0	5	0	0	0	0	0	0	0	5	5	0	5	0	0	0
729163	0	0	0	0	10	0	0	0	0	0	0	10	0	0	5	0	0	0	0	0	0	0	0	0	0	5	0	0	0	5	0	5	0	0	5	0	0	0	0	0	0	0	5	5	0	5	0	0	0
729164	0	0	0	0	10	0	0	0	0	0	0	10	0	0	5	0	0	0	0	0	0	0	0	0	0	5	0	0	0	5	0	5	0	0	5	0	0	0	0	0	0	0	5	5	0	5	0	0	0
729165	0	0	0	0	10	0	0	0	0	0	0	10	0	0	5	0	0	0	0	0	0	0	0	0	0	5	0	0	0	5	0	5	0	0	5	0	0	0	0	0	0	0	5	5	0	5	0	0	0
729166	0	0	0	0	10	0	0	0	0	0	0	10	0	0	5	0	0	0	0	0	0	0	0	0	0	5	0	0	0	5	0	5	0	0	5	0	0	0	0	0	0	0	5	5	0	5	0	0	0
729167	0	0	0	0	10	0	0	0	0	0	0	10	0	0	5	0	0	0	0	0	0	0	0	0	0	5	0	0	0	5	0	5	0	0	5	0	0	0	0	0	0	0	5	5	0	5	0	0	0
729168	0	0	0	0	10	0	0	0	0	0	0	10	0	0	5	0	0	0	0	0	0	0	0	0	0	5	0	0	0	5	0	5	0	0	5	0	0	0	0	0	0	0	5	5	0	5	0	5	0
729169	0	0	0	0	10	0	0	0	0	0	0	10	0	0	5	0	0	0	0	0	0	0	0	0	0	5	0	0	0	5	0	5	0	0	5	0	0	0	0	0	0	0	5	5	0	5	0	5	0
729170	0	0	0	0	10	0	0	0	0	0	0	10	0	0	5	0	0	0	0	0	0	0	5	0	0	5	0	0	0	5	0	5	0	0	5	0	0	0	0	0	0	0	5	5	0	5	0	5	0
729171	0	0	0	0	10	0	0	0	0	0	0	10	0	0	5	0	0	0	0	0	0	0	5	0	0	5	0	0	0	5	0	5	0	0	5	0	0	0	0	0	0	0	5	5	0	5	0	5	0
729172	0	0	0	0	10	0	0	0	0	0	0	10	0	0	5	0	0	0	0	0	0	0	0	0	0	5	0	0	0	5	0	5	0	0	5	0	0	0	0	0	0	0	5	5	0	5	0	5	0
729173	0	0	0	0	10	0	0	0	0	0	0	10	0	0	5	0	0	0	0	0	0	0	0	0	0	5	0	0	0	0	0	5	0	0	5	0	0	0	0	0	0	0	5	5	0	5	0	5	0
729174	0	0	0	0	10	0	0	0	0	0	0	10	0	0	5	0	0	0	0	0	0	0	0	0	0	5	0	0	0	0	0	5	0	0	5	0	0	0	0	0	0	0	5	5	0	5	0	5	0
729175	0	0	0	0	10	0	0	0	0	0	0	10	0	0	5	0	0	0	0	0	0	0	0	0	0	5	0	0	0	0	0	5	0	0	5	0	0	0	0	0	0	0	5	5	0	5	0	5	0
729176	0	0	0	0	10	0	0	0	0	0	0	10	0	0	5	0	0	0	0	0	0	0	0	0	0	5	0	0	0	0	0	5	0	0	5	0	0	0	0	0	0	0	5	5	0	5	0	5	0
729177	0	0	0	0	10	0	0	0	0	0	0	10	0	0	5	0	0	0	0	0	0	0	0	0	0	5	0	0	0	0	0	5	0	0	5	0	0	0	0	0	0	0	5	5	0	5	0	5	0
729178	0	0	0	0	10	0	0	0	0	0	0	10	0	0	5	0	0	0	0	0	0	0	5	0	0	5	0	0	0	0	0	5	0	0	5	5	0	0	0	0	0	0	5	5	0	5	0	5	0
729179	0	0	0	0	10	0	0	0	0	0	0	10	0	0	5	0	0	0	0	0	0	0	5	0	0	5	0	0	0	0	0	5	0	0	5	5	0	0	0	0	0	0	5	5	0	5	0	5	0
729180	0	0	0	0	10	0	0	0	0	0	0	10	0	0	5	0	0	0	0	0	0	0	5	0	0	5	0	0	0	0	0	5	0	0	5	5	0	0	0	0	0	0	5	0	0	5	0	5	0
729181	0	0	0	0	10	0	0	0	0	0	0	10	0	0	5	0	0	0	0	0	0	0	5	0	0	5	0	0	0	5	0	5	0	0	5	5	0	0	0	0	0	0	5	0	0	5	0	5	0
729182	0	0	0	0	10	0	0	0	0	0	0	10	0	0	5	0	0	0	0	0	0	0	5	0	0	5	0	0	0	5	0	5	0	0	5	5	0	0	0	0	0	0	5	0	0	5	0	5	0
729183	0	0	0	0	10	0	0	0	0	0	0	10	0	0	5	0	0	0	0	0	0	0	5	0	0	5	0	0	0	5	0	5	0	0	5	5	0	0	0	0	0	0	5	0	0	5	0	5	0
729184	0	0	0	0	10	0	0	0	0	0	0	10	0	0	5	0	0	0	0	0	0	0	5	0	0	5	0	0	0	5	0	5	0	0	5	5	0	0	0	0	0	0	5	0	0	5	0	5	0
729189	0	0	0	0	10	0	0	0	0	0	5	5	0	0	5	0	0	0	0	0	0	0	5	0	0	5	0	5	0	5	0	5	0	0	5	5	0	0	0	0	0	0	5	0	0	5	0	5	0
729190	0	0	0	0	10	0	0	0	0	0	5	5	0	0	5	0	0	0	0	0	0	0	5	0	0	5	0	5	0	5	0	5	0	0	5	5	0	0	0	0	0	0	5	0	0	5	0	5	0
729191	0	0	0	0	10	0	0	0	0	0	5	5	0	0	5	0	0	0	0	0	0	0	5	0	0	5	0	0	0	5	0	5	0	0	5	5	0	0	0	0	0	0	5	0	0	5	0	5	0
729192	0	0	0	0	10	0	0	0	0	0	5	5	0	0	5	0	0	0	0	0	0	0	5	0	0	5	0	0	0	5	0	5	0	0	5	5	0	0	0	0	0	0	5	0	0	5	0	5	0
729193	0	0	0	0	10	0	0	0	0	0	5	5	0	0	5	0	0	0	0	0	0	0	5	0	0	5	0	0	0	5	0	5	0	0	5	0	0	0	0	0	0	0	5	0	0	5	0	5	0
729194	0	0	0	0	10	0	0	0	0	0	5	5	0	0	5	0	0	0	0	0	0	0	5	0	0	5	0	0	0	0	0	5	0	0	5	0	0	0	0	0	0	0	5	0	0	5	0	5	0
729195	0	0	0	0	10	0	0	0	0	0	0	5	0	0	5	0	0	0	0	0	0	0	0	0	0	5	0	0	0	0	0	5	0	0	5	0	0	0	0	0	0	0	5	0	0	5	0	5	0
729196	0	0	0	0	10	0	0	0	0	0	0	5	0	0	5	0	0	0	0	0	0	0	0	0	0	5	0	0	0	0	0	5	0	0	5	0	0	0	0	0	0	0	5	0	0	5	0	5	0
729197	0	0	0	0	10	0	0	0	0	0	0	5	0	0	5	0	0	0	0	0	0	0	0	0	0	5	0	0	0	0	0	5	0	0	0	5	0	0	0	0	0	0	5	0	0	5	0	5	0
729198	0	0	0	0	10	0	0	0	0	0	5	5	0	0	5	0	0	0	0	0	0	0	0	0	0	5	0	0	0	0	0	5	0	0	0	5	0	0	0	0	0	0	5	0	0	5	0	5	0
729199	0	0	0	0	10	0	0	0	0	0	5	5	0	0	5	0	0	0	0	0	0	0	0	0	0	5	0	0	0	0	0	5	0	0	5	5	0	0	0	0	0	0	5	0	0	5	0	5	0
729200	0	0	0	0	10	0	0	0	0	0	5	5	0	0	5	0	0	0	0	0	0	0	0	0	0	5	0	0	5	0	0	5	0	0	5	5	0	0	0	0	0	0	5	0	0	5	0	5	0
729201	0	0	0	0	10	0	0	0	0	0	5	5	0	0	5	0	0	0	0	0	0	0	0	0	0	5	0	0	5	5	0	5	0	0	5	5	0	0	0	0	0	0	5	0	0	5	0	5	0
729202	0	0	0	0	10	0	0	0	0	0	5	5	0	0	5	0	0	0	0	0	0	0	0	0	0	5	0	0	0	5	0	5	0	0	5	5	0	0	0	0	0	0	5	0	0	5	0	5	0
729203	0	0	0	0	10	0	0	0	0	0	5	0	0	0	5	0	0	0	0	0	0	0	0	0	0	5	0	0	0	5	0	5	0	0	5	5	0	0	0	0	0	0	5	0	0	5	0	5	0
729204	0	0	0	0	10	0	0	0	0	0	0	0	0	0	5	0	0	0	0	0	0	0	0	0	0	5	0	0	0	5	0	5	0	0	5	5	0	0	0	0	0	0	5	0	0	5	0	5	0
729205	0	0	0	0	10	0	0	0	0	0	0	0	0	0	5	0	0	0	0	0	0	0	0	0	0	5	0	5	0	5	0	5	0	0	5	5	0	0	0	0	0	0	5	0	0	5	0	5	0
729206	0	0	0	0	10	0	0	0	0	0	0	0	0	0	5	0	0	0	0	0	0	0	0	0	0	5	0	5	0	5	0	5	0	0	5	5	0	0	0	0	0	0	5	0	0	5	0	5	0
729207	0	0	0	0	10	0	0	0	0	0	0	0	0	0	5	0	0	0	0	0	0	0	0	0	0	5	0	5	5	5	0	5	0	0	5	5	0	0	0	0	0	0	5	0	0	5	0	5	0
729208	0	0	0	0	10	0	0	0	0	0	0	0	0	0	5	0	0	0	0	0	0	0	0	0	0	5	0	5	5	5	0	5	0	0	5	5	0	0	0	0	0	0	5	0	0	5	0	5	0
729209	0	0	0	0	10	0	0	0	0	0	0	0	0	0	5	0	0	0	0	0	0	0	0	0	0	5	0	5	5	5	0	5	0	0	5	5	0	0	0	0	0	0	5	0	0	5	0	5	0
729210	0	0	0	0	10	0	0	0	0	0	0	0	0	0	5	0	0	0	0	0	0	0	0	0	0	5	0	5	5	5	0	5	0	0	5	5	0	0	0	0	0	0	5	0	0	5	0	5	0
729211	0	0	0	0	10	0	0	0	0	0	0	0	0	0	5	0	0	0	0	0	0	0	0	0	0	5	0	5	5	5	0	5	0	0	5	5	0	0	0	0	0	0	5	0	0	5	0	5	0
729212	0	0	0	0	10	0	0	0	0	0	0	0	0	0	5	0	0	0	0	0	0	0	0	0	0	5	0	5	5	5	0	5	0	0	5	5	0	0	0	0	0	0	5	0	0	5	0	5	0
729213	0	0	0	0	10	0	0	0	0	0	0	0	0	0	5	0	0	0	0	0	0	0	0	0	0	5	0	5	0	5	0	5	0	0	5	5	0	0	0	0	0	0	5	0	0	5	0	5	0
729214	0	0	0	0	10	0	0	0	0	0	0	0	0	0	5	0	0	0	0	0	0	0	0	0	0	5	0	5	0	5	0	5	0	0	5	5	0	0	0	0	0	0	5	0	0	5	0	5	0
729215	0	0	0	0	10	0	0	0	0	0	0	0	0	0	5	0	0	0	0	0	0	0	0	0	0	5	0	5	0	5	0	5	0	0	5	5	0	0	0	0	0	0	5	0	0	5	0	5	0
729216	0	0	0	0	10	0	0	0	0	0	0	0	0	0	5	0	0	0	0	0	0	0	0	0	0	5	0	5	0	5	0	5	0	0	5	5	0	0	0	0	0	0	5	0	0	5	0	5	0
729217	0	0	0	0	10	0	0	0	0	0	0	0	0	0	5	0	0	0	0	0	0	0	0	0	0	5	0	5	0	5	0	5	0	0	5	5	0	0	0	0	0	0	5	0	0	5	0	5	0
729218	0	0	0	0	10	0	0	0	0	0	0	0	0	0	5	0	0	0	0	0	0	0	0	0	0	5	0	5	0	5	0	5	0	0	5	5	0	0	0	0	0	0	5	0	0	5	0	5	0
729219	0	0	0	0	10	0	0	0	0	0	0	0	0	0	5	0	0	0	0	0	0	0	0	0	0	5	0	5	0	5	0	5	0	0	5	5	0	0	0	0	0	0	5	0	0	5	0	5	0
729220	0	0	0	0	10	0	0	0	0	0	0	0	0	0	5	0	0	0	0	0	0	0	5	0	0	5	0	5	0	5	0	5	0	0	5	5	0	0	0	0	0	0	5	0	0	5	0	5	0
729221	0	0	0	0	10	0	0	0	0	0	0	0	0	0	0	0	0	0	0	0	0	0	5	0	0	5	0	5	0	5	0	5	0	0	5	5	0	0	5	0	0	0	5	0	0	5	0	5	0
729222	0	0	0	0	10	0	0	0	0	0	0	0	0	0	0	0	0	0	0	0	0	0	5	0	0	5	0	5	0	5	0	5	0	0	5	5	0	0	0	0	0	0	5	0	0	5	0	5	0
729223	0	0	0	0	10	0	0	0	0	0	0	0	0	0	0	0	0	0	0	0	0	0	5	0	0	5	0	5	0	5	0	5	0	0	5	5	0	0	0	0	0	0	5	0	0	5	0	5	0
729224	0	0	0	0	10	0	0	0	0	0	0	0	0	0	0	0	0	0	0	0	0	0	5	0	0	5	0	5	0	5	0	5	0	0	5	5	0	0	0	0	0	0	5	0	0	5	0	10	0
729225	0	0	0	0	10	0	0	0	0	0	0	0	0	0	0	0	0	0	0	0	0	0	5	0	0	5	0	5	0	5	0	5	0	0	5	5	0	0	0	0	0	0	5	0	0	5	0	10	0
729226	0	0	0	0	10	0	0	0	0	0	0	0	0	0	0	0	0	0	0	0	0	0	5	0	0	5	0	5	0	5	0	5	0	0	5	5	0	0	0	0	0	0	5	0	0	5	0	10	0
729871	0	0	0	0	10	0	0	0	0	0	0	10	0	0	5	0	0	0	0	5	0	0	0	0	0	5	0	0	0	5	0	0	0	5	0	0	0	0	0	0	0	0	0	5	0	5	0	0	0
729875	0	0	0	0	10	0	0	0	0	0	0	10	0	0	5	0	0	0	0	5	0	0	0	0	0	5	0	0	0	5	0	5	5	0	0	0	0	0	0	0	0	0	5	5	0	5	0	0	0
729876	0	0	0	0	10	0	0	0	0	0	0	10	0	0	5	0	0	0	0	5	0	0	0	0	0	5	0	0	0	5	0	5	0	0	0	0	0	0	0	0	0	0	5	5	0	5	0	0	0
729877	0	0	0	0	10	0	0	0	0	0	0	10	0	0	5	0	0	0	0	5	0	0	0	0	0	5	0	0	0	5	0	5	0	0	0	0	0	0	0	0	0	0	5	5	0	5	0	0	0
729878	0	0	0	0	10	0	0	0	0	0	0	10	0	0	5	0	0	0	0	5	0	0	0	0	0	5	0	0	0	5	0	5	0	0	0	0	0	0	0	0	0	0	5	5	0	5	0	0	0
729879	0	0	0	0	10	0	0	0	0	0	0	10	0	0	5	0	0	0	0	5	0	0	0	0	0	5	0	0	0	5	0	5	0	0	5	0	0	0	0	0	0	0	5	5	0	5	0	0	0
729880	0	0	0	0	10	0	0	0	0	0	0	10	0	0	5	0	0	0	0	5	0	0	0	0	0	5	0	0	0	5	0	5	0	0	5	0	0	0	0	0	0	0	5	5	0	5	0	0	0
729881	0	0	0	0	10	0	0	0	0	0	0	10	0	0	5	0	0	0	0	0	0	0	0	0	0	5	0	0	0	5	0	5	0	0	5	0	0	0	0	0	0	0	5	5	0	5	0	0	0
729882	0	0	0	0	10	0	0	0	0	0	0	10	0	0	5	0	0	0	0	0	0	0	0	0	0	5	0	0	0	5	0	5	0	0	5	0	0	0	0	0	0	0	5	5	0	5	0	0	0
729883	0	0	0	0	10	0	0	0	0	0	0	10	0	0	5	0	0	0	0	0	0	0	0	0	0	5	0	0	0	5	0	5	0	0	5	0	0	0	0	0	0	0	5	5	0	5	0	0	0
729884	0	0	0	0	10	0	0	0	0	0	0	10	0	0	5	0	0	0	0	0	0	0	0	0	0	5	0	0	0	5	0	5	0	0	5	0	0	0	0	0	0	0	5	5	0	5	0	0	0
729885	0	0	0	0	10	0	0	0	0	0	0	10	0	0	5	0	0	0	0	0	0	0	0	0	0	5	0	0	0	5	0	5	0	0	5	0	0	0	0	0	0	0	5	5	0	5	0	5	0
729886	0	0	0	0	10	0	0	0	0	0	0	10	0	0	5	0	0	0	0	0	0	0	0	0	0	5	0	0	0	5	0	5	0	0	5	0	0	0	0	0	0	0	5	5	0	5	0	5	0
729887	0	0	0	0	10	0	0	0	0	0	0	10	0	0	5	0	0	0	0	0	0	0	0	0	0	5	0	0	0	5	0	5	0	0	5	0	0	0	0	0	0	0	5	5	0	5	0	5	0
729888	0	0	0	0	10	0	0	0	0	0	0	10	0	0	5	0	0	0	0	0	0	0	0	0	0	5	0	0	0	5	0	5	0	0	5	0	0	0	0	0	0	0	5	5	0	5	0	5	0
729889	0	0	0	0	10	0	0	0	0	0	0	10	0	0	5	0	0	0	0	0	0	0	0	0	0	5	0	0	0	5	0	5	0	0	5	0	0	0	0	0	0	0	5	5	0	5	0	5	0
729890	0	0	0	0	10	0	0	0	0	0	0	10	0	0	5	0	0	0	0	0	0	0	5	0	0	5	0	0	0	5	0	5	0	0	5	0	0	0	0	0	0	0	5	5	0	5	0	5	0
729891	0	0	0	0	10	0	0	0	0	0	0	10	0	0	5	0	0	0	0	0	0	0	5	0	0	5	0	0	0	5	0	5	0	0	5	0	0	0	0	0	0	0	5	5	0	5	0	5	0
729892	0	0	0	0	10	0	0	0	0	0	0	10	0	0	5	0	0	0	0	0	0	0	0	0	0	5	0	0	0	5	0	5	0	0	5	0	0	0	0	0	0	0	5	5	0	5	0	5	0
729893	0	0	0	0	10	0	0	0	0	0	0	10	0	0	5	0	0	0	0	0	0	0	0	0	0	5	0	0	0	0	0	5	0	0	5	0	0	0	0	0	0	0	5	5	0	5	0	5	0
729894	0	0	0	0	10	0	0	0	0	0	0	10	0	0	5	0	0	0	0	0	0	0	0	0	0	5	0	0	0	0	0	5	0	0	5	0	0	0	0	0	0	0	5	5	0	5	0	5	0
729895	0	0	0	0	10	0	0	0	0	0	0	10	0	0	5	0	0	0	0	0	0	0	0	0	0	5	0	0	0	0	0	5	0	0	5	0	0	0	0	0	0	0	5	5	0	5	0	5	0
729896	0	0	0	0	10	0	0	0	0	0	0	10	0	0	5	0	0	0	0	0	0	0	0	0	0	5	0	0	0	0	0	5	0	0	5	0	0	0	0	0	0	0	5	5	0	5	0	5	0
729897	0	0	0	0	10	0	0	0	0	0	0	10	0	0	5	0	0	0	0	0	0	0	5	0	0	5	0	0	0	0	0	5	0	0	5	5	0	0	0	0	0	0	5	5	0	5	0	5	0
729898	0	0	0	0	10	0	0	0	0	0	0	10	0	0	5	0	0	0	0	0	0	0	5	0	0	5	0	0	0	0	0	5	0	0	5	5	0	0	0	0	0	0	5	5	0	5	0	5	0
729899	0	0	0	0	10	0	0	0	0	0	0	10	0	0	5	0	0	0	0	0	0	0	5	0	0	5	0	0	0	0	0	5	0	0	5	5	0	0	0	0	0	0	5	5	0	5	0	5	0
729900	0	0	0	0	10	0	0	0	0	0	0	10	0	0	5	0	0	0	0	0	0	0	5	0	0	5	0	0	0	5	0	5	0	0	5	5	0	0	0	0	0	0	5	5	0	5	0	5	0
729901	0	0	0	0	10	0	0	0	0	0	0	10	0	0	5	0	0	0	0	0	0	0	5	0	0	5	0	0	0	5	0	5	0	0	5	5	0	0	0	0	0	0	5	0	0	5	0	5	0
729902	0	0	0	0	10	0	0	0	0	0	0	10	0	0	5	0	0	0	0	0	0	0	5	0	0	5	0	0	0	5	0	5	0	0	5	5	0	0	0	0	0	0	5	0	0	5	0	5	0
729903	0	0	0	0	10	0	0	0	0	0	0	10	0	0	5	0	0	0	0	0	0	0	5	0	0	5	0	0	0	5	0	5	0	0	5	5	0	0	0	0	0	0	5	0	0	5	0	5	0
729904	0	0	0	0	10	0	0	0	0	0	0	10	0	0	5	0	0	0	0	0	0	0	5	0	0	5	0	0	0	5	0	5	0	0	5	5	0	0	0	0	0	0	5	0	0	5	0	5	0
729909	0	0	0	0	10	0	0	0	0	0	5	10	0	0	5	0	0	0	0	0	0	0	5	0	0	5	0	5	0	5	0	5	0	0	5	5	0	0	0	0	0	0	5	0	0	5	0	5	0
729914	0	0	0	0	10	0	0	0	0	0	5	5	0	0	5	0	0	0	0	0	0	0	5	0	0	5	0	0	0	5	0	5	0	0	5	0	0	0	0	0	0	0	5	0	0	5	0	5	0
729915	0	0	0	0	10	0	0	0	0	0	0	5	0	0	5	0	0	0	0	0	0	0	0	0	0	5	0	0	0	0	0	5	0	0	5	5	0	0	0	0	0	0	5	0	0	5	0	5	0
729916	0	0	0	0	10	0	0	0	0	0	0	5	0	0	5	0	0	0	0	0	0	0	0	0	0	5	0	0	0	0	0	5	0	0	5	5	0	0	0	0	0	0	5	0	0	5	0	5	0
729917	0	0	0	0	10	0	0	0	0	0	0	5	0	0	5	0	0	0	0	0	0	0	0	0	0	5	0	0	0	0	0	5	0	0	5	5	0	0	0	0	0	0	5	0	0	5	0	5	0
729918	0	0	0	0	10	0	0	0	0	0	5	5	0	0	5	0	0	0	0	0	0	0	0	0	0	5	0	0	0	0	0	5	0	0	5	5	0	0	0	0	0	0	5	0	0	5	0	5	0
729919	0	0	0	0	10	0	0	0	0	0	5	5	0	0	5	0	0	0	0	0	0	0	0	0	0	5	0	0	0	0	0	5	0	0	5	5	0	0	0	0	0	0	5	0	0	5	0	5	0
729920	0	0	0	0	10	0	0	0	0	0	5	5	0	0	5	0	0	0	0	0	0	0	0	0	0	5	0	0	5	5	0	5	0	0	5	5	0	0	0	0	0	0	5	0	0	5	0	5	0
729921	0	0	0	0	10	0	0	0	0	0	5	5	0	0	5	0	0	0	0	0	0	0	0	0	0	5	0	0	5	5	0	5	0	0	5	5	0	0	0	0	0	0	5	0	0	5	0	5	0
729922	0	0	0	0	10	0	0	0	0	0	5	5	0	0	5	0	0	0	0	0	0	0	0	0	0	5	0	0	0	5	0	5	0	0	5	5	0	0	0	0	0	0	5	0	0	5	0	5	0
729923	0	0	0	0	10	0	0	0	0	0	5	0	0	0	5	0	0	0	0	0	0	0	0	0	0	5	0	0	0	5	0	5	0	0	5	5	0	0	0	0	0	0	5	0	0	5	0	5	0
729924	0	0	0	0	10	0	0	0	0	0	5	0	0	0	5	0	0	0	0	0	0	0	0	0	0	5	0	5	0	5	0	5	0	0	5	5	0	0	0	0	0	0	5	0	0	5	0	5	0
729925	0	0	0	0	10	0	0	0	0	0	5	0	0	0	5	0	0	0	0	0	0	0	0	0	0	5	0	5	0	5	0	5	0	0	5	5	0	0	0	0	0	0	5	0	0	5	0	5	0
729926	0	0	0	0	10	0	0	0	0	0	0	0	0	0	5	0	0	0	0	0	0	0	0	0	0	5	0	5	0	5	0	5	0	0	5	5	0	0	0	0	0	0	5	0	0	5	0	5	0
729927	0	0	0	0	10	0	0	0	0	0	0	0	0	0	5	0	0	0	0	0	0	0	0	0	0	5	0	5	0	5	0	5	0	0	5	5	0	0	0	0	0	0	5	0	0	5	0	5	0
729928	0	0	0	0	10	0	0	0	0	0	0	0	0	0	5	0	0	0	0	0	0	0	0	0	0	5	0	5	5	5	0	5	0	0	5	5	0	0	0	0	0	0	5	0	0	5	0	5	0
729929	0	0	0	0	10	0	0	0	0	0	0	0	0	0	5	0	0	0	0	0	0	0	0	0	0	5	0	5	5	5	0	5	0	0	5	5	0	0	0	0	0	0	5	0	0	5	0	5	0
729930	0	0	0	0	10	0	0	0	0	0	0	0	0	0	5	0	0	0	0	0	0	0	0	0	0	5	0	5	5	5	0	5	0	0	5	5	0	0	0	0	0	0	5	0	0	5	0	5	0
729931	0	0	0	0	10	0	0	0	0	0	0	0	0	0	5	0	0	0	0	0	0	0	0	0	0	5	0	5	5	5	0	5	0	0	5	5	0	0	0	0	0	0	5	0	0	5	0	5	0
729932	0	0	0	0	10	0	0	0	0	0	0	0	0	0	5	0	0	0	0	0	0	0	0	0	0	5	0	5	5	5	0	5	0	0	5	5	0	0	0	0	0	0	5	0	0	5	0	5	0
729933	0	0	0	0	10	0	0	0	0	0	0	0	0	0	5	0	0	0	0	0	0	0	0	0	0	5	0	5	5	5	0	5	0	0	5	5	0	0	0	0	0	0	5	0	0	5	0	5	0
729934	0	0	0	0	10	0	0	0	0	0	0	0	0	0	5	0	0	0	0	0	0	0	0	0	0	5	0	5	5	5	0	5	0	0	5	5	0	0	0	0	0	0	5	0	0	5	0	5	0
729935	0	0	0	0	10	0	0	0	0	0	0	0	0	0	5	0	0	0	0	0	0	0	0	0	0	5	0	5	5	5	0	5	0	0	5	5	0	0	0	0	0	0	5	0	0	5	0	5	0
729936	0	0	0	0	10	0	0	0	0	0	0	0	0	0	5	0	0	0	0	0	0	0	0	0	0	5	0	5	5	5	0	5	0	0	5	5	0	0	0	0	0	0	5	0	0	5	0	5	0
729937	0	0	0	0	10	0	0	0	0	0	0	0	0	0	5	0	0	0	0	0	0	0	0	0	0	5	0	5	5	5	0	5	0	0	5	5	0	0	0	0	0	0	5	0	0	5	0	5	0
729938	0	0	0	0	10	0	0	0	0	0	0	0	0	0	5	0	0	0	0	0	0	0	0	0	0	5	0	5	0	5	0	5	0	0	5	5	0	0	0	0	0	0	5	0	0	5	0	5	0
729939	0	0	0	0	10	0	0	0	0	0	0	0	0	0	5	0	0	0	0	0	0	0	5	0	0	5	0	5	0	5	0	5	0	0	5	5	0	0	0	0	0	0	5	0	0	5	0	5	0
729940	0	0	0	0	10	0	0	0	0	0	0	0	0	0	5	0	0	0	0	0	0	0	5	0	0	5	0	5	0	5	0	5	0	0	5	5	0	0	5	0	0	0	5	0	0	5	0	5	0
729941	0	0	0	0	10	0	0	0	0	0	0	0	0	0	0	0	0	0	0	0	0	0	5	0	0	5	0	5	0	5	0	5	0	0	5	5	0	0	5	0	0	0	5	0	0	5	0	5	0
729942	0	0	0	0	10	0	0	0	0	0	0	0	0	0	0	0	0	0	0	0	0	0	5	0	0	5	0	5	0	5	0	5	0	0	5	5	0	0	5	0	0	0	5	0	0	5	0	5	0
729943	0	0	0	0	10	0	0	0	0	0	0	0	0	0	0	0	0	0	0	0	0	0	5	0	0	5	0	5	0	5	0	5	0	0	5	5	0	0	5	0	0	0	5	0	0	5	0	5	0
729944	0	0	0	0	10	0	0	0	0	0	0	0	0	0	0	0	0	0	0	0	0	0	5	0	0	5	0	5	0	5	0	5	0	0	5	5	0	0	5	0	0	0	5	0	0	5	0	10	0
729945	0	0	0	0	10	0	0	0	0	0	0	0	0	0	0	0	0	0	0	0	0	0	5	0	0	5	0	5	0	5	0	5	0	0	5	5	0	0	5	0	0	0	5	0	0	5	0	10	0
729946	0	0	0	0	10	0	0	0	0	0	0	0	0	0	0	0	0	0	0	0	0	0	5	0	0	5	0	5	0	5	0	5	0	0	5	5	0	0	5	0	0	0	5	0	0	5	0	10	0
729947	0	0	0	0	10	0	0	0	0	0	0	0	0	0	0	0	0	0	0	0	0	0	5	0	0	5	0	5	0	5	0	5	0	0	5	5	0	0	5	0	0	0	5	0	0	5	0	10	0
730596	0	0	0	0	10	0	0	0	0	0	0	10	0	0	5	0	0	0	0	5	0	0	0	0	0	5	0	0	0	5	0	0	0	0	0	0	0	0	0	0	0	0	0	5	0	5	0	0	0
730597	0	0	0	0	10	0	0	0	0	0	0	10	0	0	5	0	0	0	0	0	0	0	0	0	0	5	0	0	0	5	0	0	0	0	0	0	0	0	0	0	0	0	0	5	0	5	0	0	0
730598	0	0	0	0	10	0	0	0	0	0	0	10	0	0	5	0	0	0	0	0	0	0	0	0	0	5	0	0	0	5	0	5	0	0	0	0	0	0	0	0	0	0	5	5	0	5	0	0	0
730599	0	0	0	0	10	0	0	0	0	0	0	10	0	0	5	0	0	0	0	0	0	0	0	0	0	5	0	0	0	5	0	5	0	0	5	0	0	0	0	0	0	0	5	5	0	5	0	0	0
730600	0	0	0	0	10	0	0	0	0	0	0	10	0	0	5	0	0	0	0	0	0	0	0	0	0	5	0	0	0	5	0	5	0	0	5	0	0	0	0	0	0	0	5	5	0	5	0	0	0
730601	0	0	0	0	10	0	0	0	0	0	0	10	0	0	5	0	0	0	0	0	0	0	0	0	0	5	0	0	0	5	0	5	0	0	5	0	0	0	0	0	0	0	5	5	0	5	0	0	0
730602	0	0	0	0	10	0	0	0	0	0	0	10	0	0	5	0	0	0	0	0	0	0	0	0	0	5	0	0	0	5	0	5	0	0	5	0	0	0	0	0	0	0	5	5	0	5	0	0	0
730603	0	0	0	0	10	0	0	0	0	0	0	10	0	0	5	0	0	0	0	0	0	0	0	0	0	5	0	0	0	5	0	5	0	0	5	0	0	0	0	0	0	0	5	5	0	5	0	0	0
730604	0	0	0	0	10	0	0	0	0	0	0	10	0	0	5	0	0	0	0	0	0	0	0	0	0	5	0	0	0	5	0	5	0	0	5	0	0	0	0	0	0	0	5	5	0	5	0	5	0
730605	0	0	0	0	10	0	0	0	0	0	0	10	0	0	5	0	0	0	0	0	0	0	0	0	0	5	0	0	0	5	0	5	0	0	5	0	0	0	0	0	0	0	5	5	0	5	0	5	0
730606	0	0	0	0	10	0	0	0	0	0	0	10	0	0	5	0	0	0	0	0	0	0	0	0	0	5	0	0	0	5	0	5	0	0	5	0	0	0	0	0	0	0	5	5	0	5	0	5	0
730607	0	0	0	0	10	0	0	0	0	0	0	10	0	0	5	0	0	0	0	0	0	0	0	0	0	5	0	0	0	5	0	5	0	0	5	0	0	0	0	0	0	0	5	5	0	5	0	5	0
730608	0	0	0	0	10	0	0	0	0	0	0	10	0	0	5	0	0	0	0	0	0	0	0	0	0	5	0	0	0	5	0	5	0	0	5	0	0	0	0	0	0	0	5	5	0	5	0	5	0
730609	0	0	0	0	10	0	0	0	0	0	0	10	0	0	5	0	0	0	0	0	0	0	0	0	0	5	0	0	0	5	0	5	0	0	5	0	0	0	0	0	0	0	5	5	0	5	0	5	0
730610	0	0	0	0	10	0	0	0	0	0	0	10	0	0	5	0	0	0	0	0	0	0	5	0	0	5	0	0	0	5	0	5	0	0	5	0	0	0	0	0	0	0	5	5	0	5	0	5	0
730611	0	0	0	0	10	0	0	0	0	0	0	10	0	0	5	0	0	0	0	0	0	0	5	0	0	5	0	0	0	5	0	5	0	0	5	0	0	0	0	0	0	0	5	5	0	5	0	5	0
730612	0	0	0	0	10	0	0	0	0	0	0	10	0	0	5	0	0	0	0	0	0	0	5	0	0	5	0	0	0	5	0	5	0	0	5	0	0	0	0	0	0	0	5	5	0	5	0	5	0
730613	0	0	0	0	10	0	0	0	0	0	0	10	0	0	5	0	0	0	0	0	0	0	0	0	0	5	0	0	0	0	0	5	0	0	5	0	0	0	0	0	0	0	5	5	0	5	0	5	0
730614	0	0	0	0	10	0	0	0	0	0	0	10	0	0	5	0	0	0	0	0	0	0	0	0	0	5	0	0	0	0	0	5	0	0	5	0	0	0	0	0	0	0	5	5	0	5	0	5	0
730615	0	0	0	0	10	0	0	0	0	0	0	10	0	0	5	0	0	0	0	0	0	0	0	0	0	5	0	0	0	0	0	5	0	0	5	0	0	0	0	0	0	0	5	5	0	5	0	5	0
730616	0	0	0	0	10	0	0	0	0	0	0	10	0	0	5	0	0	0	0	0	0	0	0	0	0	5	0	0	0	0	0	5	0	0	5	0	0	0	0	0	0	0	5	5	0	5	0	5	0
730617	0	0	0	0	10	0	0	0	0	0	0	10	0	0	5	0	0	0	0	0	0	0	5	0	0	5	0	0	0	0	0	5	0	0	5	5	0	0	0	0	0	0	5	5	0	5	0	5	0
730618	0	0	0	0	10	0	0	0	0	0	0	10	0	0	5	0	0	0	0	0	0	0	5	0	0	5	0	0	0	0	0	5	0	0	5	5	0	0	0	0	0	0	5	5	0	5	0	5	0
730619	0	0	0	0	10	0	0	0	0	0	0	10	0	0	5	0	0	0	0	0	0	0	5	0	0	5	0	0	0	5	0	5	0	0	5	5	0	0	0	0	0	0	5	5	0	5	0	5	0
730620	0	0	0	0	10	0	0	0	0	0	0	10	0	0	5	0	0	0	0	0	0	0	5	0	0	5	0	0	0	5	0	5	0	0	5	5	0	0	0	0	0	0	5	5	0	5	0	5	0
730621	0	0	0	0	10	0	0	0	0	0	0	10	0	0	5	0	0	0	0	0	0	0	5	0	0	5	0	0	0	5	0	5	0	0	5	5	0	0	0	0	0	0	5	5	0	5	0	5	0
730622	0	0	0	0	10	0	0	0	0	0	0	10	0	0	5	0	0	0	0	0	0	0	5	0	0	5	0	0	0	5	0	5	0	0	5	5	0	0	0	0	0	0	5	5	0	5	0	5	0
730623	0	0	0	0	10	0	0	0	0	0	0	10	0	0	5	0	0	0	0	0	0	0	5	0	0	5	0	0	0	5	0	5	0	0	5	5	0	0	0	0	0	0	5	0	0	5	0	5	0
730637	0	0	0	0	10	0	0	0	0	0	0	5	0	0	5	0	0	0	0	0	0	0	0	0	0	5	0	0	0	5	0	5	0	0	5	5	0	0	0	0	0	0	5	0	0	5	0	5	0
730638	0	0	0	0	10	0	0	0	0	0	0	5	0	0	5	0	0	0	0	0	0	0	0	0	0	5	0	0	0	5	0	5	0	0	5	5	0	0	0	0	0	0	5	0	0	5	0	5	0
730639	0	0	0	0	10	0	0	0	0	0	5	5	0	0	5	0	0	0	0	0	0	0	0	0	0	5	0	0	0	5	0	5	0	0	5	5	0	0	0	0	0	0	5	0	0	5	0	5	0
730640	0	0	0	0	10	0	0	0	0	0	5	5	0	0	5	0	0	0	0	0	0	0	0	0	0	5	0	0	5	5	0	5	0	0	5	5	0	0	0	0	0	0	5	0	0	5	0	5	0
730641	0	0	0	0	10	0	0	0	0	0	5	5	0	0	5	0	0	0	0	0	0	0	0	0	0	5	0	0	5	5	0	5	0	0	5	5	0	0	0	0	0	0	5	0	0	5	0	5	0
730642	0	0	0	0	10	0	0	0	0	0	5	5	0	0	5	0	0	0	0	0	0	0	0	0	0	5	0	5	0	5	0	5	0	0	5	5	0	0	0	0	0	0	5	0	0	5	0	5	0
730643	0	0	0	0	10	0	0	0	0	0	5	5	0	0	5	0	0	0	0	0	0	0	0	0	0	5	0	5	0	5	0	5	0	0	5	5	0	0	0	0	0	0	5	0	0	5	0	5	0
730644	0	0	0	0	10	0	0	0	0	0	5	0	0	0	5	0	0	0	0	0	0	0	0	0	0	5	0	5	0	5	0	5	0	0	5	5	0	0	0	0	0	0	5	0	0	5	0	5	0
730645	0	0	0	0	10	0	0	0	0	0	5	0	0	0	5	0	0	0	0	0	0	0	0	0	0	5	0	5	0	5	0	5	0	0	5	5	0	0	0	0	0	0	5	0	0	5	0	5	0
730646	0	0	0	0	10	0	0	0	0	0	5	0	0	0	5	0	0	0	0	0	0	0	0	0	0	5	0	5	0	5	0	5	0	0	5	5	0	0	0	0	0	0	5	0	0	5	0	5	0
730647	0	0	0	0	10	0	0	0	0	0	5	0	0	0	5	0	0	0	0	0	0	0	0	0	0	5	0	5	5	5	0	5	0	0	5	5	0	0	0	0	0	0	5	0	0	5	0	5	0
730648	0	0	0	0	10	0	0	0	0	0	5	0	0	0	5	0	0	0	0	0	0	0	0	0	0	5	0	5	5	5	0	5	0	0	5	5	0	0	0	0	0	0	5	0	0	5	0	5	0
730649	0	0	0	0	10	0	0	0	0	0	5	0	0	0	5	0	0	0	0	0	0	0	0	0	0	5	0	5	5	5	0	5	0	0	5	5	0	0	0	0	0	0	5	0	0	5	0	5	0
730650	0	0	0	0	10	0	0	0	0	0	0	0	0	0	5	0	0	0	0	0	0	0	0	0	0	5	0	5	5	5	0	5	0	0	5	5	0	0	0	0	0	0	5	0	0	5	0	5	0
730651	0	0	0	0	10	0	0	0	0	0	0	0	0	0	5	0	0	0	0	0	0	0	0	0	0	5	0	5	5	5	0	5	0	0	5	5	0	0	0	0	0	0	5	0	0	5	0	5	0
730652	0	0	0	0	10	0	0	0	0	0	0	0	0	0	5	0	0	0	0	0	0	0	0	0	0	5	0	5	5	5	0	5	0	0	5	5	0	0	0	0	0	0	5	0	0	5	0	5	0
730653	0	0	0	0	10	0	0	0	0	0	5	0	0	0	5	0	0	0	0	0	0	0	0	0	0	5	0	5	5	5	0	5	0	0	5	5	0	0	0	0	0	0	5	0	0	5	0	5	0
730654	0	0	0	0	10	0	0	0	0	0	5	0	0	0	5	0	0	0	0	0	0	0	0	0	0	5	0	5	5	5	0	5	0	0	5	5	0	0	0	0	0	0	5	0	0	5	0	5	0
730655	0	0	0	0	10	0	0	0	0	0	0	0	0	0	5	0	0	0	0	0	0	0	0	0	0	5	0	5	5	5	0	5	0	0	5	5	0	0	0	0	0	0	5	0	0	5	0	5	0
730656	0	0	0	0	10	0	0	0	0	0	5	0	0	0	5	0	0	0	0	0	0	0	0	0	0	5	0	5	5	5	0	5	0	0	5	5	0	0	0	0	0	0	5	0	0	5	0	5	0
730657	0	0	0	0	10	0	0	0	0	0	5	0	0	0	5	0	0	0	0	0	0	0	5	0	0	5	0	5	5	5	0	5	0	0	5	5	0	0	0	0	0	0	5	0	0	5	0	5	0
730658	0	0	0	0	10	0	0	0	0	0	5	0	0	0	5	0	0	0	0	0	0	0	5	0	0	5	0	5	5	5	0	5	0	0	5	5	0	0	0	0	0	0	5	0	0	5	0	5	0
730659	0	0	0	0	10	0	0	0	0	0	5	0	0	0	5	0	0	0	0	0	0	0	5	0	0	5	0	5	5	5	0	5	0	0	5	5	0	0	5	0	0	0	5	0	0	5	0	5	0
730660	0	0	0	0	10	0	0	0	0	0	5	0	0	0	5	0	0	0	0	0	0	0	5	0	0	5	0	5	0	5	0	5	0	0	5	5	0	0	5	0	0	0	5	0	0	5	0	5	0
730661	0	0	0	0	10	0	0	0	0	0	5	0	0	0	0	0	0	0	0	0	0	0	5	0	0	5	0	5	0	5	0	5	0	0	5	5	0	0	5	0	0	0	5	0	0	5	0	5	0
730662	0	0	0	0	10	0	0	0	0	0	5	0	0	0	0	0	0	0	0	0	0	0	5	0	0	5	0	5	0	5	0	5	0	0	5	5	0	0	5	0	0	0	5	0	0	5	0	5	0
730663	0	0	0	0	10	0	0	0	0	0	5	0	0	0	0	0	0	0	0	0	0	0	5	0	0	5	0	5	0	5	0	5	0	0	5	5	0	0	5	0	0	0	5	0	0	5	0	5	0
730664	0	0	0	0	10	0	0	0	0	0	5	0	0	0	0	0	0	0	0	0	0	0	5	0	0	5	0	5	0	5	0	5	0	0	5	5	0	0	5	0	0	0	5	0	0	5	0	10	0
730665	0	0	0	0	10	0	0	0	0	0	5	0	0	0	0	0	0	0	0	5	0	0	5	0	0	5	0	5	0	5	0	5	0	0	5	5	0	0	5	0	0	0	5	0	0	5	0	10	0
730666	0	0	0	0	10	0	0	0	0	0	5	0	0	0	0	0	0	0	0	5	0	0	5	0	0	5	0	5	5	5	0	5	0	0	5	5	0	0	5	0	0	0	5	0	0	5	0	10	0
730667	0	0	0	0	10	0	0	0	0	0	5	0	0	0	0	0	0	0	0	0	0	0	5	0	0	5	0	5	5	5	0	5	0	0	5	5	0	0	5	0	0	0	5	0	0	5	0	10	0
731317	0	0	0	0	10	0	0	0	0	0	0	10	0	0	5	0	0	0	0	0	0	0	0	0	0	5	0	0	0	5	0	0	0	0	0	0	0	0	0	0	0	0	0	5	0	5	0	0	0
731318	0	0	0	0	10	0	0	0	0	0	0	10	0	0	5	0	0	0	0	0	0	0	0	0	0	5	0	0	0	5	0	0	0	0	0	0	0	0	0	0	0	0	0	5	0	5	0	0	0
731319	0	0	0	0	10	0	0	0	0	0	0	10	0	0	5	0	0	0	0	0	0	0	0	0	0	5	0	0	0	5	0	5	0	0	5	0	0	0	0	0	0	0	5	5	0	5	0	0	0
731320	0	0	0	0	10	0	0	0	0	0	0	10	0	0	5	0	0	0	0	0	0	0	0	0	0	5	0	0	0	5	0	5	0	0	5	0	0	0	0	0	0	0	5	5	0	5	0	0	0
731321	0	0	0	0	10	0	0	0	0	0	0	10	0	0	5	0	0	0	0	0	0	0	0	0	0	5	0	0	0	5	0	5	0	0	5	0	0	0	0	0	0	0	5	5	0	5	0	0	0
731322	0	0	0	0	10	0	0	0	0	0	0	10	0	0	5	0	0	0	0	0	0	0	0	0	0	5	0	0	0	5	0	5	0	0	5	0	0	0	0	0	0	0	5	5	0	5	0	0	0
731323	0	0	0	0	10	0	0	0	0	0	0	10	0	0	5	0	0	0	0	0	0	0	0	0	0	5	0	0	0	5	0	5	0	0	5	0	0	0	0	0	0	0	5	5	0	5	0	5	0
731324	0	0	0	0	10	0	0	0	0	0	0	10	0	0	5	0	0	0	0	0	0	0	0	0	0	5	0	0	0	5	0	5	0	0	5	0	0	0	0	0	0	0	5	5	0	5	0	5	0
731325	0	0	0	0	10	0	0	0	0	0	0	10	0	0	5	0	0	0	0	0	0	0	0	0	0	5	0	0	0	5	0	5	0	0	5	0	0	0	0	0	0	0	5	5	0	5	0	5	0
731326	0	0	0	0	10	0	0	0	0	0	0	10	0	0	5	0	0	0	0	0	0	0	0	0	0	5	0	0	0	5	0	5	0	0	5	0	0	0	0	0	0	0	5	5	0	5	0	5	0
731327	0	0	0	0	10	0	0	0	0	0	0	10	0	0	5	0	0	0	0	0	0	0	0	0	0	5	0	0	0	5	0	5	0	0	5	0	0	0	0	0	0	0	5	5	0	5	0	5	0
731328	0	0	0	0	10	0	0	0	0	0	0	10	0	0	5	0	0	0	0	0	0	0	0	0	0	5	0	0	0	5	0	5	0	0	5	0	0	0	0	0	0	0	5	5	0	5	0	5	0
731329	0	0	0	0	10	0	0	0	0	0	0	10	0	0	5	0	0	0	0	0	0	0	0	0	0	5	0	0	0	5	0	5	0	0	5	0	0	0	0	0	0	0	5	5	0	5	0	5	0
731330	0	0	0	0	10	0	0	0	0	0	0	10	0	0	5	0	0	0	0	0	0	0	5	0	0	5	0	0	0	5	0	5	0	0	5	0	0	0	0	0	0	0	5	5	0	5	0	5	0
731331	0	0	0	0	10	0	0	0	0	0	0	10	0	0	5	0	0	0	0	0	0	0	5	0	0	5	0	0	0	5	0	5	0	0	5	0	0	0	0	0	0	0	5	5	0	5	0	5	0
731332	0	0	0	0	10	0	0	0	0	0	0	10	0	0	5	0	0	0	0	0	0	0	5	0	0	5	0	0	0	5	0	5	0	0	5	0	0	0	0	0	0	0	5	5	0	5	0	5	0
731333	0	0	0	0	10	0	0	0	0	0	0	10	0	0	5	0	0	0	0	0	0	0	0	0	0	5	0	0	0	0	0	5	0	0	5	0	0	0	0	0	0	0	5	5	0	5	0	5	0
731334	0	0	0	0	10	0	0	0	0	0	0	10	0	0	5	0	0	0	0	0	0	0	0	0	0	5	0	0	0	0	0	5	0	0	5	0	0	0	0	0	0	0	5	5	0	5	0	5	0
731335	0	0	0	0	10	0	0	0	0	0	0	10	0	0	5	0	0	0	0	0	0	0	0	0	0	5	0	0	0	0	0	5	0	0	5	0	0	0	0	0	0	0	5	5	0	5	0	5	0
731336	0	0	0	0	10	0	0	0	0	0	0	10	0	0	5	0	0	0	0	0	0	0	5	0	0	5	0	0	0	0	0	5	0	0	5	0	0	0	0	0	0	0	5	5	0	5	0	5	0
731337	0	0	0	0	10	0	0	0	0	0	0	10	0	0	5	0	0	0	0	0	0	0	5	0	0	5	0	0	0	0	0	5	0	0	5	5	0	0	0	0	0	0	5	5	0	5	0	5	0
731338	0	0	0	0	10	0	0	0	0	0	0	10	0	0	5	0	0	0	0	0	0	0	5	0	0	5	0	0	0	0	0	5	0	0	5	5	0	0	0	0	0	0	5	5	0	5	0	5	0
731339	0	0	0	0	10	0	0	0	0	0	0	10	0	0	5	0	0	0	0	0	0	0	5	0	0	5	0	0	0	5	0	5	0	0	5	5	0	0	0	0	0	0	5	5	0	5	0	5	0
731340	0	0	0	0	10	0	0	0	0	0	0	10	0	0	5	0	0	0	0	0	0	0	5	0	0	5	0	0	0	5	0	5	0	0	5	5	0	0	0	0	0	0	5	5	0	5	0	5	0
731341	0	0	0	0	10	0	0	0	0	0	0	10	0	0	5	0	0	0	0	0	0	0	5	0	0	5	0	0	0	5	0	5	0	0	5	5	0	0	0	0	0	0	5	5	0	5	0	5	0
731342	0	0	0	0	10	0	0	0	0	0	0	10	0	0	5	0	0	0	0	0	0	0	5	0	0	5	0	0	0	5	0	5	0	0	5	5	0	0	0	0	0	0	5	5	0	5	0	5	0
731343	0	0	0	0	10	0	0	0	0	0	5	10	0	0	5	0	0	0	0	0	0	0	5	0	0	5	0	0	0	5	0	5	0	0	5	5	0	0	0	0	0	0	5	5	0	5	0	5	0
731344	0	0	0	0	10	0	0	0	0	0	0	10	0	0	5	0	0	0	0	0	0	0	5	0	0	5	0	0	0	5	0	5	0	0	5	5	0	0	0	0	0	0	5	0	0	5	0	5	0
731358	0	0	0	0	10	0	0	0	0	0	0	5	0	0	5	0	0	0	0	0	0	0	0	0	0	5	0	0	0	5	0	5	0	0	5	5	0	0	0	0	0	0	5	0	0	5	0	5	0
731359	0	0	0	0	10	0	0	0	0	0	5	5	0	0	5	0	0	0	0	0	0	0	0	0	0	5	0	0	0	5	0	5	0	0	5	5	0	0	0	0	0	0	5	0	0	5	0	5	0
731360	0	0	0	0	10	0	0	0	0	0	5	5	0	0	5	0	0	0	0	0	0	0	0	0	0	5	0	0	5	5	0	5	0	0	5	5	0	0	0	0	0	0	5	0	0	5	0	5	0
731361	0	0	0	0	10	0	0	0	0	0	5	5	0	0	5	0	0	0	0	0	0	0	0	0	0	5	0	5	5	5	0	5	0	0	5	5	0	0	0	0	0	0	5	0	0	5	0	5	0
731362	0	0	0	0	10	0	0	0	0	0	5	5	0	0	5	0	0	0	0	0	0	0	0	0	0	5	0	5	0	5	0	5	0	0	5	5	0	0	0	0	0	0	5	0	0	5	0	5	0
731363	0	0	0	0	10	0	0	0	0	0	5	5	0	0	5	0	0	0	0	0	0	0	0	0	0	5	0	5	0	5	0	5	0	0	5	5	0	0	0	0	0	0	5	0	0	5	0	5	0
731364	0	0	0	0	10	0	0	0	0	0	5	0	0	0	5	0	0	0	0	0	0	0	0	0	0	5	0	5	0	5	0	5	0	0	5	5	0	0	0	0	0	0	5	0	0	5	0	5	0
731365	0	0	0	0	10	0	0	0	0	0	5	0	0	0	5	0	0	0	0	0	0	0	0	0	0	5	0	5	0	5	0	5	0	0	5	5	0	0	0	0	0	0	5	0	0	5	0	5	0
731366	0	0	0	0	10	0	0	0	0	0	5	0	0	0	5	0	0	0	0	0	0	0	0	0	0	5	0	5	0	5	0	5	0	0	5	5	0	0	0	0	0	0	5	0	0	5	0	5	0
731367	0	0	0	0	10	0	0	0	0	0	5	0	0	0	5	0	0	0	0	0	0	0	0	0	0	5	0	5	5	5	0	5	0	0	5	5	0	0	0	0	0	0	5	0	0	5	0	5	0
731368	0	0	0	0	10	0	0	0	0	0	5	0	0	0	5	0	0	0	0	0	0	0	0	0	0	5	0	5	5	5	0	5	0	0	5	5	0	0	0	0	0	0	5	0	0	5	0	5	0
731369	0	0	0	0	10	0	0	0	0	0	5	0	0	0	5	0	0	0	0	0	0	0	0	0	0	5	0	5	5	5	0	5	0	0	5	5	0	0	0	0	0	0	5	0	0	5	0	5	0
731370	0	0	0	0	10	0	0	0	0	0	5	0	0	0	5	0	0	0	0	0	0	0	0	0	0	5	0	5	5	5	0	5	0	0	5	5	0	0	0	0	0	0	5	0	0	5	0	5	0
731371	0	0	0	0	10	0	0	0	0	0	5	0	0	0	5	0	0	0	0	0	0	0	0	0	0	5	0	5	5	5	0	5	0	0	5	5	0	0	0	0	0	0	5	0	0	5	0	5	0
731372	0	0	0	0	10	0	0	0	0	0	5	0	0	0	5	0	0	0	0	0	0	0	0	0	0	5	0	5	5	5	0	5	0	0	5	5	0	0	0	0	0	0	5	0	0	5	0	5	0
731373	0	0	0	0	10	0	0	0	0	0	5	0	0	0	5	0	0	0	0	0	0	0	5	0	0	5	0	5	5	5	0	5	0	0	5	5	0	0	0	0	0	0	5	0	0	5	0	5	0
731374	0	0	0	0	10	0	0	0	0	0	5	0	0	0	5	0	0	0	0	0	0	0	5	0	0	5	0	5	5	5	0	5	0	0	5	5	0	0	0	0	0	0	5	0	0	5	0	5	0
731375	0	0	0	0	10	0	0	0	0	0	5	0	0	0	5	0	0	0	0	0	0	0	5	0	0	5	0	5	5	5	0	5	0	0	5	5	0	0	0	0	0	0	5	0	0	5	0	5	0
731376	0	0	0	0	10	0	0	0	0	0	5	0	0	0	5	0	0	0	0	0	0	0	5	0	0	5	0	5	5	5	0	5	0	0	5	5	0	0	0	0	0	0	5	0	0	5	0	5	0
731377	0	0	0	0	10	0	0	0	0	0	5	0	0	0	5	0	0	0	0	0	0	0	5	0	0	5	0	5	5	5	0	5	0	0	5	5	0	0	0	0	0	0	5	0	0	5	0	5	0
731378	0	0	0	0	10	0	0	0	0	0	5	0	0	0	5	0	0	0	0	0	0	0	5	0	0	5	0	5	5	5	0	5	0	0	5	5	0	0	5	0	0	0	5	0	0	5	0	5	0
731379	0	0	0	0	10	0	0	0	0	0	5	0	0	0	5	0	0	0	0	0	0	0	5	0	0	5	0	5	5	5	0	5	0	0	5	5	0	0	5	0	0	0	5	0	0	5	0	5	0
731380	0	0	0	0	10	0	0	0	0	0	5	0	0	0	5	0	0	0	0	0	0	0	5	0	0	5	0	5	5	5	0	5	0	0	5	5	0	0	5	0	0	0	5	0	0	5	0	5	0
731381	0	0	0	0	10	0	0	0	0	0	5	0	0	0	0	0	0	0	0	0	0	0	5	0	0	5	0	5	5	5	0	5	0	0	5	5	0	0	5	0	0	0	5	0	0	5	0	5	0
731382	0	0	0	0	10	0	0	0	0	0	5	0	0	0	0	0	0	0	0	0	0	0	5	0	0	5	0	5	5	5	0	5	0	0	5	5	0	0	5	0	0	0	5	0	0	5	0	5	0
731383	0	0	0	0	10	0	0	0	0	0	5	0	0	0	0	0	0	0	0	5	0	0	5	0	0	5	0	5	0	5	0	5	0	0	5	5	0	0	5	0	0	0	5	0	0	5	0	5	0
731384	0	0	0	0	10	0	0	0	0	0	5	0	0	0	0	0	0	0	0	5	0	0	5	0	0	5	0	5	5	5	0	5	0	0	5	5	0	0	5	0	0	0	5	0	0	5	0	10	0
731385	0	0	0	0	10	0	0	0	0	0	5	0	0	0	0	0	0	0	0	5	0	0	5	0	0	5	0	5	5	5	0	5	0	0	5	5	0	0	5	0	0	0	5	0	0	5	0	10	0
731386	0	0	0	0	10	0	0	0	0	0	5	0	0	0	0	0	0	0	0	5	0	0	5	0	0	5	0	5	5	5	0	5	0	0	5	5	0	0	5	0	0	0	5	0	0	5	0	10	0
732037	0	0	0	0	10	0	0	0	0	0	0	10	0	0	5	0	0	0	0	0	0	0	0	0	0	5	0	0	0	5	0	0	0	0	0	0	0	0	0	0	0	0	0	5	0	5	0	0	0
732038	0	0	0	0	10	0	0	0	0	0	0	10	0	0	5	0	0	0	0	0	0	0	0	0	0	5	0	0	0	5	0	0	0	0	0	0	0	0	0	0	0	0	0	5	0	5	0	0	0
732039	0	0	0	0	10	0	0	0	0	0	0	10	0	0	5	0	0	0	0	0	0	0	0	0	0	5	0	0	0	5	0	5	0	0	5	0	0	0	0	0	0	0	0	5	0	5	0	0	0
732040	0	0	0	0	10	0	0	0	0	0	0	10	0	0	5	0	0	0	0	0	0	0	0	0	0	5	0	0	0	5	0	5	0	0	5	0	0	0	0	0	0	0	5	5	0	5	0	0	0
732041	0	0	0	0	10	0	0	0	0	0	0	10	0	0	5	0	0	0	0	0	0	0	0	0	0	5	0	0	0	5	0	5	0	0	5	0	0	0	0	0	0	0	5	5	0	5	0	5	0
732042	0	0	0	0	10	0	0	0	0	0	0	10	0	0	5	0	0	0	0	0	0	0	0	0	0	5	0	0	0	5	0	5	0	0	5	0	0	0	0	0	0	0	5	5	0	5	0	5	0
732043	0	0	0	0	10	0	0	0	0	0	0	10	0	0	5	0	0	0	0	0	0	0	0	0	0	5	0	0	0	5	0	5	0	0	5	0	0	0	0	0	0	0	5	5	0	5	0	5	0
732044	0	0	0	0	10	0	0	0	0	0	0	10	0	0	5	0	0	0	0	0	0	0	0	0	0	5	0	0	0	5	0	5	0	0	5	0	0	0	0	0	0	0	5	5	0	5	0	5	0
732045	0	0	0	0	10	0	0	0	0	0	0	10	0	0	5	0	0	0	0	0	0	0	0	0	0	5	0	0	0	5	0	5	0	0	5	0	0	0	0	0	0	0	5	5	0	5	0	5	0
732046	0	0	0	0	10	0	0	0	0	0	0	10	0	0	5	0	0	0	0	0	0	0	0	0	0	5	0	0	0	5	0	5	0	0	5	0	0	0	0	0	0	0	5	5	0	5	0	5	0
732047	0	0	0	0	10	0	0	0	0	0	0	10	0	0	5	0	0	0	0	0	0	0	0	0	0	5	0	0	0	5	0	5	0	0	5	5	0	0	0	0	0	0	5	5	0	5	0	5	0
732048	0	0	0	0	10	0	0	0	0	0	0	10	0	0	5	0	0	0	0	0	0	0	0	0	0	5	0	0	0	5	0	5	0	0	5	5	0	0	0	0	0	0	5	5	0	5	0	5	0
732049	0	0	0	0	10	0	0	0	0	0	0	10	0	0	5	0	0	0	0	0	0	0	0	0	0	5	0	0	0	5	0	5	0	0	5	5	0	0	0	0	0	0	5	5	0	5	0	5	0
732050	0	0	0	0	10	0	0	0	0	0	0	10	0	0	5	0	0	0	0	0	0	0	5	0	0	5	0	0	0	5	0	5	0	0	5	5	0	0	0	0	0	0	5	5	0	5	0	5	0
732051	0	0	0	0	10	0	0	0	0	0	0	10	0	0	5	0	0	0	0	0	0	0	5	0	0	5	0	0	0	5	0	5	0	0	5	5	0	0	0	0	0	0	5	5	0	5	0	5	0
732052	0	0	0	0	10	0	0	0	0	0	0	10	0	0	5	0	0	0	0	0	0	0	5	0	0	5	0	0	0	5	0	5	0	0	5	0	0	0	0	0	0	0	5	5	0	5	0	5	5
732053	0	0	0	0	10	0	0	0	0	0	0	10	0	0	5	0	0	0	0	0	0	0	5	0	0	5	0	0	0	5	0	5	0	0	5	0	0	0	0	0	0	0	5	5	0	5	0	5	0
732054	0	0	0	0	10	0	0	0	0	0	0	10	0	0	5	0	0	0	0	0	0	0	5	0	0	5	0	0	0	0	0	5	0	0	5	0	0	0	0	0	0	0	5	5	0	5	0	5	0
732055	0	0	0	0	10	0	0	0	0	0	0	10	0	0	5	0	0	0	0	0	0	0	0	0	0	5	0	0	0	0	0	5	0	0	5	0	0	0	0	0	0	0	5	5	0	5	0	5	0
732056	0	0	0	0	10	0	0	0	0	0	0	10	0	0	5	0	0	0	0	0	0	0	5	0	0	5	0	0	0	0	0	5	0	0	5	5	0	0	0	0	0	0	5	5	0	5	0	5	0
732057	0	0	0	0	10	0	0	0	0	0	0	10	0	0	5	0	0	0	0	0	0	0	5	0	0	5	0	0	0	0	0	5	0	0	5	5	0	0	0	0	0	0	5	5	0	5	0	5	0
732058	0	0	0	0	10	0	0	0	0	0	0	10	0	0	5	0	0	0	0	0	0	0	5	0	0	5	0	0	0	5	0	5	0	0	5	5	0	0	0	0	0	0	5	5	0	5	0	5	0
732059	0	0	0	0	10	0	0	0	0	0	0	10	0	0	5	0	0	0	0	0	0	0	5	0	0	5	0	0	0	5	0	5	0	0	5	5	0	0	0	0	0	0	5	5	0	5	0	5	0
732060	0	0	0	0	10	0	0	0	0	0	0	10	0	0	5	0	0	0	0	0	0	0	5	0	0	5	0	0	0	5	0	5	0	0	5	5	0	0	0	0	0	0	5	5	0	5	0	5	0
732061	0	0	0	0	10	0	0	0	0	0	0	10	0	0	5	0	0	0	0	0	0	0	5	0	0	5	0	0	0	5	0	5	0	0	5	5	0	0	0	0	0	0	5	5	0	5	0	5	0
732062	0	0	0	0	10	0	0	0	0	0	5	10	0	0	5	0	0	0	0	0	0	0	5	0	0	5	0	0	0	5	0	5	0	0	5	5	0	0	0	0	0	0	5	5	0	5	0	5	0
732079	0	0	0	0	10	0	0	0	0	0	5	5	0	0	5	0	0	0	0	0	0	0	0	0	0	5	0	0	0	5	0	5	0	0	5	5	0	0	0	0	0	0	5	0	0	5	0	5	0
732080	0	0	0	0	10	0	0	0	0	0	5	5	0	0	5	0	0	0	0	0	0	0	0	0	0	5	0	5	5	5	0	5	0	0	5	5	0	0	0	0	0	0	5	0	0	5	0	5	0
732081	0	0	0	0	10	0	0	0	0	0	5	5	0	0	5	0	0	0	0	0	0	0	0	0	0	5	0	5	5	5	0	5	0	0	5	5	0	0	0	0	0	0	5	0	0	5	0	5	0
732082	0	0	0	0	10	0	0	0	0	0	5	5	0	0	5	0	0	0	0	0	0	0	0	0	0	5	0	5	0	5	0	5	0	0	5	5	0	0	0	0	0	0	5	0	0	5	0	5	0
732083	0	0	0	0	10	0	0	0	0	0	5	5	0	0	5	0	0	0	0	0	0	0	0	0	0	5	0	5	0	5	0	5	0	0	5	5	0	0	0	0	0	0	5	0	0	5	0	5	0
732084	0	0	0	0	10	0	0	0	0	0	5	5	0	0	5	0	0	0	0	0	0	0	0	0	0	5	0	5	0	5	0	5	0	0	5	5	0	0	0	0	0	0	5	0	0	5	0	5	0
732085	0	0	0	0	10	0	0	0	0	0	5	0	0	0	5	0	0	0	0	0	0	0	0	0	0	5	0	5	5	5	0	5	0	0	5	5	0	0	0	0	0	0	5	0	0	5	0	5	0
732086	0	0	0	0	10	0	0	0	0	0	5	0	0	0	5	0	0	0	0	0	0	0	0	0	0	5	0	5	5	5	0	5	0	0	5	5	0	0	0	0	0	0	5	0	0	5	0	5	0
732087	0	0	0	0	10	0	0	0	0	0	5	0	0	0	5	0	0	0	0	0	0	0	0	0	0	5	0	5	5	5	0	5	0	0	5	5	0	0	0	0	0	0	5	0	0	5	0	5	0
732088	0	0	0	0	10	0	0	0	0	0	5	0	0	0	5	0	0	0	0	0	0	0	0	0	0	5	0	5	5	5	0	5	0	0	5	5	0	0	0	0	0	0	5	0	0	5	0	5	0
732089	0	0	0	0	10	0	0	0	0	0	5	0	0	0	5	0	0	0	0	0	0	0	0	0	0	5	0	5	5	5	0	5	0	0	5	5	0	0	0	0	0	0	5	0	0	5	0	5	0
732090	0	0	0	0	10	0	0	0	0	0	5	0	0	0	5	0	0	0	0	0	0	0	5	0	0	5	0	5	5	5	0	5	0	0	5	5	0	0	0	0	0	0	5	0	0	5	0	5	0
732091	0	0	0	0	10	0	0	0	0	0	5	0	0	0	5	0	0	0	0	0	0	0	5	0	0	5	0	5	5	5	0	5	0	0	5	5	0	0	0	0	0	0	5	0	0	5	0	5	0
732092	0	0	0	0	10	0	0	0	0	0	5	0	0	0	5	0	0	0	0	0	0	0	5	0	0	5	0	5	5	5	0	5	0	0	5	5	0	0	0	0	0	0	5	0	0	5	0	5	0
732093	0	0	0	0	10	0	0	0	0	0	5	0	0	0	5	0	0	0	0	0	0	0	5	0	0	5	0	5	5	5	0	5	0	0	5	5	0	0	0	0	0	0	5	0	0	5	0	5	0
732094	0	0	0	0	10	0	0	0	0	0	5	0	0	0	5	0	0	0	0	0	0	0	5	0	0	5	0	5	5	5	0	5	0	0	5	5	0	0	0	0	0	0	5	0	0	5	0	5	0
732095	0	0	0	0	10	0	0	0	0	0	5	0	0	0	5	0	0	0	0	0	0	0	5	0	0	5	0	5	5	5	0	5	0	0	5	5	0	0	0	0	0	0	5	0	0	5	0	5	0
732096	0	0	0	0	10	0	0	0	0	0	5	0	0	0	5	0	0	0	0	0	0	0	5	0	0	5	0	5	5	5	0	5	0	0	5	5	0	0	0	0	0	0	5	0	0	5	0	5	0
732097	0	0	0	0	10	0	0	0	0	0	5	0	0	0	5	0	0	0	0	0	0	0	5	0	0	5	0	5	5	5	0	5	0	0	5	5	0	0	0	0	0	0	5	0	0	5	0	5	0
732098	0	0	0	0	10	0	0	0	0	0	5	0	0	0	5	0	0	0	0	0	0	0	5	0	0	5	0	5	5	5	0	5	0	0	5	5	0	0	5	0	0	0	5	0	0	5	0	5	0
732099	0	0	0	0	10	0	0	0	0	0	5	0	0	0	5	0	0	0	0	0	0	0	5	0	0	5	0	5	5	5	0	5	0	0	5	5	0	0	5	0	0	0	5	0	0	5	0	5	0
732100	0	0	0	0	10	0	0	0	0	0	5	0	0	0	5	0	0	0	0	0	0	0	5	0	0	5	0	5	5	5	0	5	0	0	5	5	0	0	5	0	0	0	5	0	0	5	0	5	0
732101	0	0	0	0	10	0	0	0	0	0	5	0	0	0	0	0	0	0	0	0	0	0	5	0	0	5	0	5	5	5	0	5	0	0	5	5	0	0	5	0	0	0	5	0	0	5	0	5	0
732102	0	0	0	0	10	0	0	0	0	0	5	0	0	0	0	0	0	0	0	5	0	0	5	0	0	5	0	5	5	5	0	5	0	0	5	5	0	0	5	0	0	0	5	0	0	5	0	5	0
732103	0	0	0	0	10	0	0	0	0	0	5	0	0	0	0	0	0	0	0	5	0	0	5	0	0	5	0	5	5	5	0	5	0	0	5	5	0	0	5	0	0	0	5	0	0	5	0	5	0
732104	0	0	0	0	10	0	0	0	0	0	5	0	0	0	0	0	0	0	0	5	0	0	5	0	0	5	0	5	5	5	0	5	0	0	5	5	0	0	5	0	0	0	5	0	0	5	0	5	0
732105	0	0	0	0	10	0	0	0	0	0	5	0	0	0	0	0	0	0	0	5	0	0	5	0	0	5	0	5	5	5	0	5	0	0	5	5	0	0	5	0	0	0	5	0	0	5	0	10	0
732756	0	0	0	0	10	0	0	0	0	0	0	10	0	0	5	0	0	0	0	5	0	0	0	0	0	5	0	0	0	5	0	0	0	0	0	0	0	0	0	0	0	0	0	5	0	5	0	0	0
732757	0	0	0	0	10	0	0	0	0	0	0	10	0	0	5	0	0	0	0	0	0	0	0	0	0	5	0	0	0	5	0	0	0	0	0	0	0	0	0	0	0	0	0	5	0	5	0	0	0
732758	0	0	0	0	10	0	0	0	0	0	0	10	0	0	5	0	0	0	0	0	0	0	0	0	0	5	0	0	0	5	0	5	0	0	0	0	0	0	0	0	0	0	0	5	0	5	0	0	0
732759	0	0	0	0	10	0	0	0	0	0	0	10	0	0	5	0	0	0	0	0	0	0	0	0	0	5	0	0	0	5	0	5	0	0	5	0	0	0	0	0	0	0	0	5	0	5	0	0	0
732760	0	0	0	0	10	0	0	0	0	0	0	10	0	0	5	0	0	0	0	0	0	0	0	0	0	5	0	0	0	5	0	5	0	0	5	0	0	0	0	0	0	0	5	5	0	5	0	5	0
732761	0	0	0	0	10	0	0	0	0	0	0	10	0	0	5	0	0	0	0	0	0	0	0	0	0	5	0	0	0	5	0	5	0	0	5	0	0	0	0	0	0	0	5	5	0	5	0	5	0
732762	0	0	0	0	10	0	0	0	0	0	0	10	0	0	5	0	0	0	0	0	0	0	0	0	0	5	0	0	0	5	0	5	0	0	5	0	0	0	0	0	0	0	5	5	0	5	0	5	0
732763	0	0	0	0	10	0	0	0	0	0	0	10	0	0	5	0	0	0	0	0	0	0	0	0	0	5	0	0	0	5	0	5	0	0	5	0	0	0	0	0	0	0	5	5	0	5	0	5	0
732764	0	0	0	0	10	0	0	0	0	0	0	10	0	0	5	0	0	0	0	0	0	0	0	0	0	5	0	0	0	5	0	5	0	0	5	0	0	0	0	0	0	0	5	5	0	5	0	5	0
732765	0	0	0	0	10	0	0	0	0	0	0	10	0	0	5	0	0	0	0	0	0	0	0	0	0	5	0	5	0	5	0	5	0	0	5	5	0	0	0	0	0	0	5	5	0	5	0	5	0
732766	0	0	0	0	10	0	0	0	0	0	0	10	0	0	5	0	0	0	0	0	0	0	5	0	0	5	0	5	0	5	0	5	0	0	5	5	0	5	0	0	0	0	5	5	0	5	0	5	0
732767	0	0	0	0	10	0	0	0	0	0	0	10	0	0	5	0	0	0	0	0	0	0	5	0	0	5	0	0	0	5	0	5	0	0	5	5	0	5	0	0	0	0	5	5	0	5	0	5	0
732768	0	0	0	0	10	0	0	0	0	0	0	10	0	0	5	0	0	0	0	0	0	0	5	0	0	5	0	0	0	5	0	5	0	0	5	5	0	5	0	0	0	0	5	5	0	5	0	5	0
732769	0	0	0	0	10	0	0	0	0	0	0	10	0	0	5	0	0	0	0	0	0	0	5	0	0	5	0	0	0	5	0	5	0	0	5	5	0	0	0	0	0	0	5	5	0	5	0	5	0
732770	0	0	5	0	10	0	0	0	0	0	0	10	0	0	5	0	0	0	0	0	0	0	5	0	0	5	0	0	0	5	0	5	0	0	5	5	0	0	0	0	0	0	5	5	0	5	0	5	5
732771	0	0	5	0	10	0	0	0	0	0	0	10	0	0	5	0	0	0	0	0	0	0	5	0	0	5	0	0	0	5	0	5	0	0	5	5	0	0	0	0	0	0	5	5	0	5	0	5	5
732772	0	0	5	0	10	0	0	0	0	0	0	10	0	0	5	0	0	0	0	0	0	0	5	0	0	5	0	0	0	5	0	5	0	0	5	5	0	0	0	0	0	0	5	5	0	5	0	5	5
732773	0	0	0	0	10	0	0	0	0	0	0	10	0	0	5	0	0	0	0	0	0	0	5	0	0	5	0	0	0	5	0	5	0	0	5	5	0	0	0	0	0	0	5	5	0	5	0	5	0
732774	0	0	0	0	10	0	0	0	0	0	0	10	0	0	5	0	0	0	0	0	0	0	5	0	0	5	0	0	0	5	0	5	0	0	5	0	0	0	0	0	0	0	5	5	0	5	0	5	0
732775	0	0	0	0	10	0	0	0	0	0	0	10	0	0	5	0	0	0	0	0	0	0	5	0	0	5	0	0	0	5	0	5	0	0	5	5	0	0	0	0	0	0	5	5	0	5	0	5	0
732776	0	0	0	0	10	0	0	0	0	0	0	10	0	0	5	0	0	0	0	0	0	0	5	0	0	5	0	0	0	5	0	5	0	0	5	5	0	0	0	0	0	0	5	5	0	5	0	5	0
732777	0	0	0	0	10	0	0	0	0	0	0	10	0	0	5	0	0	0	0	0	0	0	5	0	0	5	0	0	0	5	0	5	0	0	5	5	0	0	0	0	0	0	5	5	0	5	0	5	0
732778	0	0	0	0	10	0	0	0	0	0	0	10	0	0	5	0	0	0	0	0	0	0	5	0	0	5	0	0	0	5	0	5	0	0	5	5	0	0	0	0	0	0	5	5	0	5	0	5	0
732779	0	0	0	0	10	0	0	0	0	0	0	10	0	0	5	0	0	0	0	0	0	0	5	0	0	5	0	0	0	5	0	5	0	0	5	5	0	0	0	0	0	0	5	5	0	5	0	5	0
732780	0	0	0	0	10	0	0	0	0	0	0	10	0	0	5	0	0	0	0	0	0	0	5	0	0	5	0	0	0	5	0	5	0	0	5	5	0	0	0	0	0	0	5	5	0	5	0	5	0
732782	0	0	0	0	10	0	0	0	0	0	5	10	0	0	5	0	0	0	0	5	0	0	5	0	0	5	0	0	0	5	0	5	0	0	5	5	0	0	0	0	0	0	5	5	0	5	0	5	0
732799	0	0	0	0	10	0	0	0	0	0	5	5	0	0	5	0	0	0	0	0	0	0	0	0	0	5	0	5	0	5	0	5	0	0	5	5	0	0	0	0	0	0	5	0	0	5	0	5	0
732800	0	0	0	0	10	0	0	0	0	0	5	5	0	0	5	0	0	0	0	0	0	0	0	0	0	5	0	5	5	5	0	5	0	0	5	5	0	0	0	0	0	0	5	0	0	5	0	5	0
732801	0	0	0	0	10	0	0	0	0	0	5	5	0	0	5	0	0	0	0	0	0	0	0	0	0	5	0	5	5	5	0	5	0	0	5	5	0	0	0	0	0	0	5	0	0	5	0	5	0
732802	0	0	0	0	10	0	0	0	0	0	5	5	0	0	5	0	0	0	0	0	0	0	0	0	0	5	0	5	5	5	0	5	0	0	5	5	0	0	0	0	0	0	5	0	0	5	0	5	0
732803	0	0	0	0	10	0	0	0	0	0	5	5	0	0	5	0	0	0	0	0	0	0	0	0	0	5	0	5	5	5	0	5	0	0	5	5	0	0	0	0	0	0	5	0	0	5	0	5	0
732804	0	0	0	0	10	0	0	0	0	0	5	5	0	0	5	0	0	0	0	0	0	0	0	0	0	5	0	5	5	5	0	5	0	0	5	5	0	0	0	0	0	0	5	0	0	5	0	5	0
732805	0	0	0	0	10	0	0	0	0	0	5	5	0	0	5	0	0	0	0	0	0	0	0	0	0	5	0	5	5	5	0	5	0	0	5	5	0	0	0	0	0	0	5	0	0	5	0	5	0
732806	0	0	0	0	10	0	0	0	0	0	5	0	0	0	5	0	0	0	0	0	0	0	0	0	0	5	0	5	5	5	0	5	0	0	5	5	0	0	0	0	0	0	5	0	0	5	0	5	0
732807	0	0	0	0	10	0	0	0	0	0	5	0	0	0	5	0	0	0	0	0	0	0	0	0	0	5	0	5	5	5	0	5	0	0	5	5	0	0	0	0	0	0	5	0	0	5	0	5	0
732808	0	0	0	0	10	0	0	0	0	0	5	0	0	0	5	0	0	0	0	0	0	0	5	0	0	5	0	5	5	5	0	5	0	0	5	5	0	0	0	0	0	0	5	0	0	5	0	5	0
732809	0	0	0	0	10	0	0	0	0	0	5	0	0	0	5	0	0	0	0	0	0	0	5	0	0	5	0	5	5	5	0	5	0	0	5	5	0	0	0	0	0	0	5	0	0	5	0	5	0
732810	0	0	0	0	10	0	0	0	0	0	5	0	0	0	5	0	0	0	0	0	0	0	5	0	0	5	0	5	5	5	0	5	0	0	5	5	0	0	0	0	0	0	5	0	0	5	0	5	0
732811	0	0	0	0	10	0	0	0	0	0	5	0	0	0	5	0	0	0	0	0	0	0	5	0	0	5	0	5	5	5	0	5	0	0	5	5	0	0	0	0	0	0	5	0	0	5	0	5	0
732812	0	0	0	0	10	0	0	0	0	0	5	0	0	0	5	0	0	0	0	0	0	0	5	0	0	5	0	5	5	5	0	5	0	0	5	5	0	0	0	0	0	0	5	0	0	5	0	5	0
732813	0	0	0	0	10	0	0	0	0	0	5	0	0	0	5	0	0	0	0	0	0	0	5	0	0	5	0	5	5	5	0	5	0	0	5	5	0	0	0	0	0	0	5	0	0	5	0	5	0
732814	0	0	0	0	10	0	0	0	0	0	5	0	0	0	5	0	0	0	0	0	0	0	5	0	0	5	0	5	5	5	0	5	0	0	5	5	0	0	0	0	0	0	5	0	0	5	0	5	0
732815	0	0	0	0	10	0	0	0	0	0	5	0	0	0	5	0	0	0	0	0	0	0	5	0	0	5	0	5	5	5	0	5	0	0	5	5	0	0	0	0	0	0	5	0	0	5	0	5	0
732816	0	0	0	0	10	0	0	0	0	0	5	0	0	0	5	0	0	0	0	0	0	0	5	0	0	5	0	5	5	5	0	5	0	0	5	5	0	0	0	0	0	0	5	0	0	5	0	5	0
732817	0	0	0	0	10	0	0	0	0	0	5	0	0	0	5	0	0	0	0	0	0	0	5	0	0	5	0	5	5	5	0	5	0	0	5	5	0	0	0	0	0	0	5	0	0	5	0	5	0
732818	0	0	0	0	10	0	0	0	0	0	5	0	0	0	5	0	0	0	0	0	0	0	5	0	0	5	0	5	5	5	0	5	0	0	5	5	0	0	5	0	0	0	5	0	0	5	0	5	0
732819	0	0	0	0	10	0	0	0	0	0	5	0	0	0	5	0	0	0	0	0	0	0	5	0	0	5	0	5	5	5	0	5	0	0	5	5	0	0	5	0	0	0	5	0	0	5	0	5	0
732820	0	0	0	0	10	0	0	0	0	0	5	0	0	0	5	0	0	0	0	0	0	0	5	0	0	5	0	5	5	5	0	5	0	0	5	5	0	0	5	0	0	0	5	0	0	5	0	5	0
732821	0	0	0	0	10	0	0	0	0	0	5	0	0	0	0	0	0	0	0	0	0	0	5	0	0	5	0	5	5	5	0	5	0	0	5	5	0	0	5	0	0	0	5	0	0	5	0	5	0
732822	0	0	0	0	10	0	0	0	0	0	5	0	0	0	0	0	0	0	0	5	0	0	5	0	0	5	0	5	5	5	0	5	0	0	5	5	0	0	5	0	0	0	5	0	0	5	0	5	0
732823	0	0	0	0	10	0	0	0	0	0	5	0	0	0	0	0	0	0	0	5	0	0	5	0	0	5	0	5	5	5	0	5	0	0	5	5	0	0	5	0	0	0	5	0	0	5	0	5	0
732824	0	0	0	0	10	0	0	0	0	0	5	0	0	0	0	0	0	0	0	5	0	0	5	0	0	5	0	5	5	5	0	5	0	0	5	5	0	0	5	0	0	0	5	0	0	5	0	5	0
733475	0	0	0	0	10	0	0	0	0	0	0	10	0	0	5	0	0	0	0	5	0	0	0	0	0	5	0	0	0	5	0	0	5	0	0	0	0	0	0	0	0	0	5	5	0	5	0	0	0
733476	0	0	0	0	10	0	0	0	0	0	0	10	0	0	5	0	0	0	0	5	0	0	0	0	0	5	0	0	0	5	0	0	0	0	0	0	0	0	0	0	0	0	5	5	0	5	0	0	0
733477	0	0	0	0	10	0	0	0	0	0	0	10	0	0	5	0	0	0	0	0	0	0	0	0	0	5	0	0	0	5	0	0	0	0	0	0	0	0	0	0	0	0	0	5	0	5	0	0	0
733478	0	0	0	0	10	0	0	0	0	0	0	10	0	0	5	0	0	0	0	0	0	0	0	0	0	5	0	0	0	5	0	5	0	0	0	0	0	0	0	0	0	0	0	5	0	5	0	0	0
733479	0	0	0	0	10	0	0	0	0	0	0	10	0	0	5	0	0	0	0	0	0	0	0	0	0	5	0	0	0	5	0	5	0	0	5	0	0	0	0	0	0	0	5	5	0	5	0	0	0
733480	0	0	0	0	10	0	0	0	0	0	0	10	0	0	5	0	0	0	0	0	0	0	0	0	0	5	0	0	0	5	0	5	0	0	5	0	0	0	0	0	0	0	5	5	0	5	0	5	0
733481	0	0	0	0	10	0	0	0	0	0	0	10	0	0	5	0	0	0	0	0	0	0	0	0	0	5	0	0	0	5	0	5	0	0	5	5	0	0	0	0	0	0	5	5	0	5	0	5	0
733482	0	0	0	0	10	0	0	0	0	0	0	10	0	0	5	0	0	0	0	0	0	0	0	0	0	5	0	0	0	5	0	5	0	0	5	5	0	0	0	0	0	0	5	5	0	5	0	5	0
733483	0	0	0	0	10	0	0	0	0	0	0	10	0	0	5	0	0	0	0	0	0	0	0	0	0	5	0	0	0	5	0	5	0	0	5	5	0	0	0	0	0	0	5	5	0	5	0	5	0
733484	0	0	0	0	10	0	0	0	0	0	0	10	0	0	5	0	0	0	0	0	0	0	5	0	0	5	0	0	0	5	0	5	0	0	5	5	0	0	0	0	0	0	5	5	0	5	0	5	0
733485	0	0	0	0	10	0	0	0	0	0	0	10	0	0	5	0	0	0	0	0	0	0	5	0	0	5	0	5	0	5	0	5	0	0	5	5	0	5	0	0	0	0	5	5	0	5	0	5	0
733486	0	0	5	0	10	0	0	0	0	0	0	10	0	0	5	0	0	0	0	0	0	0	5	0	0	5	0	5	0	5	0	5	0	0	5	5	0	5	0	0	0	0	5	5	0	5	0	5	0
733487	0	0	5	0	10	0	0	0	0	0	0	10	0	0	5	0	0	0	0	0	0	0	5	0	0	5	0	0	0	5	0	5	0	0	5	5	0	5	0	0	0	0	5	5	0	5	0	5	0
733488	0	0	5	0	10	0	0	0	0	0	0	10	0	0	5	0	0	0	0	0	0	0	5	0	0	5	0	0	0	5	0	5	0	0	5	5	0	5	0	0	0	0	5	5	0	5	0	5	0
733489	0	0	5	0	10	0	0	0	0	0	0	10	0	0	5	0	0	0	0	0	0	0	5	0	0	5	0	0	0	5	0	5	5	0	5	5	0	5	0	0	0	0	5	5	0	5	0	5	0
733490	0	0	5	0	10	0	0	0	0	0	0	10	0	0	5	0	0	0	0	0	0	0	5	0	0	5	0	0	0	5	0	5	0	0	5	5	0	0	0	0	0	0	5	5	0	5	0	5	5
733491	0	0	5	0	10	0	0	0	0	0	0	10	0	0	5	0	0	0	0	0	0	0	5	0	0	5	0	0	0	5	0	5	0	0	5	5	0	0	0	0	0	0	5	5	0	5	0	5	5
733492	0	0	5	0	10	0	0	0	0	0	0	10	0	0	5	0	0	0	0	0	0	0	5	0	0	5	0	0	0	5	0	5	0	0	5	5	0	0	0	0	0	0	5	5	0	5	0	5	0
733493	0	0	0	0	10	0	0	0	0	0	0	10	0	0	5	0	0	0	0	0	0	0	5	0	0	5	0	0	0	5	0	5	0	0	5	5	0	0	0	0	0	0	5	5	0	5	0	5	0
733494	0	0	0	0	10	0	0	0	0	0	0	10	0	0	5	0	0	0	0	0	0	0	5	0	0	5	0	0	0	5	0	5	0	0	5	5	0	0	0	0	0	0	5	5	0	5	0	5	0
733495	0	0	0	0	10	0	0	0	0	0	0	10	0	0	5	0	0	0	0	0	0	0	5	0	0	5	0	0	0	5	0	5	0	0	5	5	0	0	0	0	0	0	5	5	0	5	0	5	0
733496	0	0	0	0	10	0	0	0	0	0	0	10	0	0	5	0	0	0	0	0	0	0	5	0	0	5	0	0	0	5	0	5	0	0	5	5	0	0	0	0	0	0	5	5	0	5	0	5	0
733497	0	0	0	0	10	0	0	0	0	0	0	10	0	0	5	0	0	0	0	0	0	0	5	0	0	5	0	0	0	5	0	5	0	0	5	5	0	0	0	0	0	0	5	5	0	5	0	5	0
733498	0	0	0	0	10	0	0	0	0	0	0	10	0	0	5	0	0	0	0	0	0	0	5	0	0	5	0	0	0	5	0	5	0	0	5	5	0	0	0	0	0	0	5	5	0	5	0	5	0
733499	0	0	0	0	10	0	0	0	0	0	0	10	0	0	5	0	0	0	0	0	0	0	5	0	0	5	0	0	0	5	0	5	0	0	5	5	0	0	0	0	0	0	5	5	0	5	0	5	0
733520	0	0	0	0	10	0	0	0	0	0	5	5	0	0	5	0	0	0	0	0	0	0	0	0	0	5	0	5	5	5	0	5	0	0	5	5	0	0	0	0	0	0	5	0	0	5	0	5	0
733521	0	0	0	0	10	0	0	0	0	0	5	5	0	0	5	0	0	0	0	0	0	0	0	0	0	5	0	5	5	5	0	5	0	0	5	5	0	0	0	0	0	0	5	0	0	5	0	5	0
733522	0	0	0	0	10	0	0	0	0	0	5	5	0	0	5	0	0	0	0	0	0	0	0	0	0	5	0	5	5	5	0	5	0	0	5	5	0	0	0	0	0	0	5	0	0	5	0	5	0
733523	0	0	0	0	10	0	0	0	0	0	5	5	0	0	5	0	0	0	0	0	0	0	0	0	0	5	0	5	5	5	0	5	0	0	5	5	0	0	0	0	0	0	5	0	0	5	0	5	0
733524	0	0	0	0	10	0	0	0	0	0	5	5	0	0	5	0	0	0	0	0	0	0	0	0	0	5	0	5	5	5	0	5	0	0	5	5	0	0	0	0	0	0	5	0	0	5	0	5	0
733525	0	0	0	0	10	0	0	0	0	0	5	5	0	0	5	0	0	0	0	0	0	0	0	0	0	5	0	5	5	5	0	5	0	0	5	5	0	0	0	0	0	0	5	0	0	5	0	5	0
733526	0	0	0	0	10	0	0	0	0	0	5	5	0	0	5	0	0	0	0	0	0	0	5	0	0	5	0	5	5	5	0	5	0	0	5	5	0	0	0	0	0	0	5	0	0	5	0	5	0
733527	0	0	0	0	10	0	0	0	0	0	5	0	0	0	5	0	0	0	0	0	0	0	5	0	0	5	0	5	5	5	0	5	0	0	5	5	0	0	0	0	0	0	5	0	0	5	0	5	0
733528	0	0	0	0	10	0	0	0	0	0	5	0	0	0	5	0	0	0	0	0	0	0	5	0	0	5	0	5	5	5	0	5	0	0	5	5	0	0	0	0	0	0	5	0	0	5	0	5	0
733529	0	0	0	0	10	0	0	0	0	0	5	0	0	0	5	0	0	0	0	0	0	0	5	0	0	5	0	5	5	5	0	5	0	0	5	5	0	0	0	0	0	0	5	0	0	5	0	5	0
733530	0	0	0	0	10	0	0	0	0	0	5	0	0	0	5	0	0	0	0	0	0	0	5	0	0	5	0	5	5	5	0	5	0	0	5	5	0	0	0	0	0	0	5	0	0	5	0	5	0
733531	0	0	0	0	10	0	0	0	0	0	5	0	0	0	5	0	0	0	0	0	0	0	5	0	0	5	0	5	5	5	0	5	0	0	5	5	0	0	0	0	0	0	5	0	0	5	0	5	0
733532	0	0	0	0	10	0	0	0	0	0	5	0	0	0	5	0	0	0	0	0	0	0	5	0	0	5	0	5	5	5	0	5	0	0	5	5	0	0	0	0	0	0	5	0	0	5	0	5	0
733533	0	0	0	0	10	0	0	0	0	0	5	0	0	0	5	0	0	0	0	0	0	0	5	0	0	5	0	5	5	5	0	5	0	0	5	5	0	0	0	0	0	0	5	0	0	5	0	5	0
733534	0	0	0	0	10	0	0	0	0	0	5	0	0	0	5	0	0	0	0	0	0	0	5	0	0	5	0	5	5	5	0	5	0	0	5	5	0	0	0	0	0	0	5	0	0	5	0	5	0
733535	0	0	0	0	10	0	0	0	0	0	5	0	0	0	5	0	0	0	0	0	0	0	5	0	0	5	0	5	5	5	0	5	0	0	5	5	0	0	0	0	0	0	5	0	0	5	0	5	0
733536	0	0	0	0	10	0	0	0	0	0	5	0	0	0	5	0	0	0	0	0	0	0	5	0	0	5	0	5	5	5	0	5	0	0	5	5	0	0	0	0	0	0	5	0	0	5	0	5	0
733537	0	0	0	0	10	0	0	0	0	0	5	0	0	0	5	0	0	0	0	0	0	0	5	0	0	5	0	5	5	5	0	5	0	0	5	5	0	0	5	0	0	0	5	0	0	5	0	5	0
733538	0	0	0	0	10	0	0	0	0	0	5	0	0	0	5	0	0	0	0	0	0	0	5	0	0	5	0	5	5	5	0	5	0	0	5	5	0	0	5	0	0	0	5	0	0	5	0	5	0
733539	0	0	0	0	10	0	0	0	0	0	5	0	0	0	5	0	0	0	0	0	0	0	5	0	0	5	0	5	5	5	0	5	0	0	5	5	0	0	5	0	0	0	5	0	0	5	0	5	0
733540	0	0	0	0	10	0	0	0	0	0	5	0	0	0	5	0	0	0	0	0	0	0	5	0	0	5	0	5	5	5	0	5	0	0	5	5	0	0	5	0	0	0	5	0	0	5	0	5	0
733541	0	0	0	0	10	0	0	0	0	0	5	0	0	0	0	0	0	0	0	5	0	0	5	0	0	5	0	5	5	5	0	5	0	0	5	5	0	0	5	0	0	0	5	0	0	5	0	5	0
733542	0	0	0	0	10	0	0	0	0	0	5	0	0	0	0	0	0	0	0	5	0	0	5	0	0	5	0	5	5	5	0	5	0	0	5	5	0	0	5	0	0	0	5	0	0	5	0	5	0
734195	0	0	0	0	10	0	0	0	0	0	0	10	0	0	5	0	0	0	0	5	0	0	0	0	0	5	0	0	0	5	0	5	5	0	0	0	0	0	0	0	0	0	5	5	0	5	0	0	0
734196	0	0	0	0	10	0	0	0	0	0	0	10	0	0	5	0	0	0	0	5	0	0	0	0	0	5	0	0	0	5	0	5	5	0	0	0	0	0	0	0	0	0	5	5	0	5	0	0	0
734197	0	0	0	0	10	0	0	0	0	0	0	10	0	0	5	0	0	0	0	5	0	0	0	0	0	5	0	0	0	5	0	5	0	0	0	0	0	0	0	0	0	0	5	5	0	5	0	0	0
734198	0	0	0	0	10	0	0	0	0	0	0	10	0	0	5	0	0	0	0	0	0	0	0	0	0	5	0	0	0	5	0	5	0	0	5	0	0	0	0	0	0	0	5	5	0	5	0	0	0
734199	0	0	0	0	10	0	0	0	0	0	0	10	0	0	5	0	0	0	0	0	0	0	0	0	0	5	0	0	0	5	0	5	0	0	5	0	0	0	0	0	0	0	5	5	0	5	0	5	0
734200	0	0	0	0	10	0	0	0	0	0	0	10	0	0	5	0	0	0	0	0	0	0	0	0	0	5	0	0	0	5	0	5	0	0	5	5	0	0	0	0	0	0	5	5	0	5	0	5	0
734201	0	0	0	0	10	0	0	0	0	0	0	10	0	0	5	0	0	0	0	0	0	0	0	0	0	5	0	0	0	5	0	5	0	0	5	5	0	0	0	0	0	0	5	5	0	5	0	5	0
734202	0	0	0	0	10	0	0	0	0	0	0	10	0	0	5	0	0	0	0	0	0	0	0	0	0	5	0	0	0	5	0	5	0	0	5	5	0	0	0	0	0	0	5	5	0	5	0	5	0
734203	0	0	0	0	10	0	0	0	0	0	0	10	0	0	5	0	0	0	0	0	0	0	5	0	0	5	0	0	0	5	0	5	0	0	5	5	0	0	0	0	0	0	5	5	0	5	0	5	0
734204	0	0	0	0	10	0	0	0	0	0	0	10	0	0	5	0	0	0	0	0	0	0	5	0	0	5	0	0	0	5	0	5	0	0	5	5	0	0	0	0	0	0	5	5	0	5	0	5	0
734205	0	0	5	0	10	0	0	0	0	0	0	10	0	0	5	0	0	0	0	0	0	0	5	0	0	5	0	5	0	5	0	5	0	5	5	5	0	5	0	0	0	0	5	5	0	5	0	5	0
734206	0	0	5	0	10	0	0	0	0	0	0	10	0	0	5	0	0	0	0	0	0	0	5	0	0	5	0	5	0	5	0	5	0	5	5	5	0	5	0	0	0	0	5	5	0	5	0	5	0
734207	0	0	5	0	10	0	0	0	0	0	0	10	0	0	5	0	0	0	0	0	0	0	5	0	0	5	0	0	0	5	0	5	0	5	5	5	0	5	0	0	0	0	5	5	0	5	0	5	0
734208	0	0	5	0	10	0	0	0	0	0	0	10	0	0	5	0	0	0	0	5	0	0	5	0	0	5	0	0	0	5	0	5	5	5	5	5	0	5	0	0	0	0	5	5	0	5	0	5	0
734209	0	0	5	0	10	0	0	0	0	0	0	10	0	0	5	0	0	0	0	5	0	0	5	0	0	5	0	0	0	5	0	5	5	5	5	5	0	5	0	0	0	0	5	5	0	5	0	5	0
734210	0	0	5	0	10	0	0	0	0	0	0	10	0	0	5	0	0	0	0	5	0	0	5	0	0	5	0	0	0	5	0	5	5	5	5	5	0	0	0	0	0	0	5	5	0	5	0	5	0
734211	0	0	5	0	10	0	0	0	0	0	0	10	0	0	5	0	0	0	0	5	0	0	5	0	0	5	0	0	0	5	0	5	0	5	5	5	0	0	0	0	0	0	5	5	0	5	0	5	0
734212	0	0	5	0	10	0	0	0	0	0	0	10	0	0	5	0	0	0	0	0	0	0	5	0	0	5	0	0	0	5	0	5	0	0	5	5	0	0	0	0	0	0	5	5	0	5	0	5	0
734213	0	0	0	0	10	0	0	0	0	0	0	10	0	0	5	0	0	0	0	0	0	0	5	0	0	5	0	0	0	5	0	5	0	0	5	5	0	0	0	0	0	0	5	5	0	5	0	5	0
734214	0	0	0	0	10	0	0	0	0	0	0	10	0	0	5	0	0	0	0	0	0	0	5	0	0	5	0	0	0	5	0	5	0	0	5	5	0	0	0	0	0	0	5	5	0	5	0	5	0
734215	0	0	0	0	10	0	0	0	0	0	0	10	0	0	5	0	0	0	0	0	0	0	5	0	0	5	0	0	0	5	0	5	0	0	5	5	0	0	0	0	0	0	5	5	0	5	0	5	0
734216	0	0	0	0	10	0	0	0	0	0	0	10	0	0	5	0	0	0	0	0	0	0	5	0	0	5	0	0	0	5	0	5	0	0	5	5	0	0	0	0	0	0	5	5	0	5	0	5	0
734217	0	0	0	0	10	0	0	0	0	0	0	10	0	0	5	0	0	0	0	0	0	0	5	0	0	5	0	0	0	5	0	5	0	0	5	5	0	0	0	0	0	0	5	5	0	5	0	5	0
734218	0	0	0	0	10	0	0	0	0	0	0	10	0	0	5	0	0	0	0	0	0	0	5	0	0	5	0	0	0	5	0	5	0	0	5	5	0	0	0	0	0	0	5	5	0	5	0	5	0
734219	0	0	0	0	10	0	0	0	0	0	0	10	0	0	5	0	0	0	0	0	0	0	5	0	0	5	0	0	0	5	0	5	0	0	5	5	0	0	0	0	0	0	5	5	0	5	0	5	0
734221	0	0	0	0	10	0	0	0	0	0	5	10	0	0	5	0	0	0	0	5	0	0	5	0	0	5	0	0	0	5	0	5	0	0	5	5	0	0	0	0	0	0	5	0	0	5	0	5	0
734241	0	0	0	0	10	0	0	0	0	0	5	5	0	0	5	0	0	0	0	0	0	0	0	0	0	5	0	5	5	5	5	5	0	0	5	5	0	0	0	0	0	0	5	0	0	5	0	5	0
734242	0	0	0	0	10	0	0	0	0	0	5	5	0	0	5	0	0	0	0	0	0	0	0	0	0	5	0	5	5	5	5	5	0	0	5	5	0	0	0	0	0	0	5	0	0	5	0	5	0
734243	0	0	0	0	10	0	0	0	0	0	5	5	0	0	5	0	0	0	0	0	0	0	0	0	0	5	0	5	5	5	0	5	0	0	5	5	0	0	0	0	0	0	5	0	0	5	0	5	0
734244	0	0	0	0	10	0	0	0	0	0	5	5	0	0	5	0	0	0	0	0	0	0	5	0	0	5	0	5	5	5	0	5	0	0	5	5	0	0	0	0	0	0	5	0	0	5	0	5	0
734245	0	0	0	0	10	0	0	0	0	0	5	5	0	0	5	0	0	0	0	0	0	0	5	0	0	5	0	5	5	5	0	5	0	0	5	5	0	0	0	0	0	0	5	0	0	5	0	5	0
734246	0	0	0	0	10	0	0	0	0	0	5	5	0	0	5	0	0	0	0	0	0	0	5	0	0	5	0	5	5	5	0	5	0	0	5	5	0	0	0	0	0	0	5	0	0	5	0	5	0
734247	0	0	0	0	10	0	0	0	0	0	5	0	0	0	5	0	0	0	0	0	0	0	5	0	0	5	0	5	5	5	0	5	0	0	5	5	0	0	0	0	0	0	5	0	0	5	0	5	0
734248	0	0	0	0	10	0	0	0	0	0	5	0	0	0	5	0	0	0	0	0	0	0	5	0	0	5	0	5	5	5	0	5	0	0	5	5	0	0	0	0	0	0	5	0	0	5	0	5	0
734249	0	0	0	0	10	0	0	0	0	0	5	0	0	0	5	0	0	0	0	0	0	0	5	0	0	5	0	5	5	5	0	5	0	0	5	5	0	0	0	0	0	0	5	0	0	5	0	5	0
734250	0	0	0	0	10	0	0	0	0	0	5	0	0	0	5	0	0	0	0	0	0	0	5	0	0	5	0	5	5	5	0	5	0	0	5	5	0	0	0	0	0	0	5	0	0	5	0	5	0
734251	0	0	0	0	10	0	0	0	0	0	5	0	0	0	5	0	0	0	0	0	0	0	5	0	0	5	0	5	5	5	0	5	0	0	5	5	0	0	0	0	0	0	5	0	0	5	0	5	0
734252	0	0	0	0	10	0	0	0	0	0	5	0	0	0	5	0	0	0	0	0	0	0	5	0	0	5	0	5	5	5	0	5	0	0	5	5	0	0	0	0	0	0	5	0	0	5	0	5	0
734253	0	0	0	0	10	0	0	0	0	0	5	0	0	0	5	0	0	0	0	0	0	0	5	0	0	5	0	5	5	5	0	5	0	0	5	5	0	0	0	0	0	0	5	0	0	5	0	5	0
734254	0	0	0	0	10	0	0	0	0	0	5	0	0	0	5	0	0	0	0	0	0	0	5	0	0	5	0	5	5	5	0	5	0	0	5	5	0	0	0	0	0	0	5	0	0	5	0	5	0
734255	0	0	0	0	10	0	0	0	0	0	5	0	0	0	5	0	0	0	0	0	0	0	5	0	0	5	0	5	5	5	0	5	0	0	5	5	0	0	0	0	0	0	5	0	0	5	0	5	0
734256	0	0	0	0	10	0	0	0	0	0	5	0	0	0	5	0	0	0	0	0	0	0	5	0	0	5	0	5	5	5	0	5	0	0	5	5	0	0	0	0	0	0	5	0	0	5	0	5	0
734257	0	0	0	0	10	0	0	0	0	0	5	0	0	0	5	0	0	0	0	0	0	0	5	0	0	5	0	5	5	5	0	5	0	0	5	5	0	0	5	0	0	0	5	0	0	5	0	5	0
734258	0	0	0	0	10	0	0	0	0	0	5	0	0	0	5	0	0	0	0	0	0	0	5	0	0	5	0	5	5	5	0	5	0	0	5	5	0	0	5	0	0	0	5	0	0	5	0	5	0
734259	0	0	0	0	10	0	0	0	0	0	5	0	0	0	5	0	0	0	0	0	0	0	5	0	0	5	0	5	5	5	0	5	0	0	5	5	0	0	5	0	0	0	5	0	0	5	0	5	0
734260	0	0	0	0	10	0	0	0	0	0	5	0	0	0	5	0	0	0	0	0	0	0	5	0	0	5	0	5	5	5	0	5	0	0	5	5	0	0	5	0	0	0	5	0	0	5	0	5	0
734261	0	0	0	0	10	0	0	0	0	0	5	0	0	0	0	0	0	0	0	5	0	0	5	0	0	5	0	5	5	5	0	5	0	0	5	5	0	0	5	0	0	0	5	0	0	5	0	5	0
734262	0	0	0	0	10	0	0	0	0	0	5	0	0	0	0	0	0	0	0	5	0	0	5	0	0	5	0	5	5	5	0	5	0	0	5	5	0	0	5	0	0	0	5	0	0	5	0	5	0
734914	0	0	0	0	10	0	0	0	0	0	0	10	0	0	5	0	0	0	0	5	0	0	0	0	0	5	0	0	0	5	0	5	5	5	0	0	0	0	0	0	0	0	5	5	0	5	0	0	0
734915	0	0	0	0	10	0	0	0	0	0	0	10	0	0	5	0	0	0	0	5	0	0	0	0	0	5	0	0	0	5	0	5	5	0	0	0	0	0	0	0	0	0	5	5	0	5	0	0	0
734916	0	0	0	0	10	0	0	0	0	0	0	10	0	0	5	0	0	0	0	5	0	0	0	0	0	5	0	0	0	5	0	5	5	0	5	0	0	0	0	0	0	0	5	5	0	5	0	0	0
734917	0	0	0	0	10	0	0	0	0	0	0	10	0	0	5	0	0	0	0	5	0	0	0	0	0	5	0	0	0	5	0	5	0	0	5	0	0	0	0	0	0	0	5	5	0	5	0	0	0
734918	0	0	0	0	10	0	0	0	0	0	0	10	0	0	5	0	0	0	0	5	0	0	0	0	0	5	0	0	0	5	0	5	0	0	5	0	0	0	0	0	0	0	5	5	0	5	0	0	0
734919	0	0	0	0	10	0	0	0	0	0	0	10	0	0	5	0	0	0	0	0	0	0	0	0	0	5	0	0	0	5	0	5	0	0	5	0	0	0	0	0	0	0	5	5	0	5	0	5	0
734920	0	0	0	0	10	0	0	0	0	0	0	10	0	0	5	0	0	0	0	0	0	0	0	0	0	5	0	0	0	5	0	5	0	0	5	5	0	0	0	0	0	0	5	5	0	5	0	5	0
734921	0	0	0	0	10	0	0	0	0	0	0	10	0	0	5	0	0	0	0	0	0	0	0	0	0	5	0	0	0	5	0	5	0	0	5	5	0	0	0	0	0	0	5	5	0	5	0	5	0
734922	0	0	0	0	10	0	0	0	0	0	0	10	0	0	5	0	0	0	0	0	0	0	5	0	0	5	0	0	0	5	0	5	0	0	5	5	0	0	0	0	0	0	5	5	0	5	0	5	0
734923	0	0	0	0	10	0	0	0	0	0	0	10	0	0	5	0	0	0	0	0	0	0	5	0	0	5	0	0	0	5	0	5	0	0	5	5	0	0	0	0	0	0	5	5	0	5	0	5	0
734924	0	0	5	0	10	0	0	0	0	0	0	10	0	0	5	0	0	0	0	0	0	0	5	0	0	5	0	0	0	5	0	5	0	5	5	5	0	5	0	0	0	0	5	5	0	5	0	5	0
734925	0	0	5	0	10	0	0	0	0	0	0	10	0	0	5	0	0	0	0	0	0	0	5	0	0	5	0	0	0	5	0	5	0	5	5	5	0	5	0	0	0	0	5	5	0	5	0	5	0
734926	0	0	5	0	10	0	0	0	0	0	5	10	0	0	5	0	0	0	0	0	0	0	5	0	0	5	0	0	0	5	0	5	0	5	5	5	0	5	0	0	0	0	5	5	0	5	0	5	0
734927	0	0	5	0	10	0	0	0	0	0	5	10	0	0	5	0	0	0	0	0	0	0	5	0	0	5	0	0	0	5	0	5	5	5	5	5	0	5	0	0	0	0	5	5	0	5	0	5	0
734928	0	0	5	0	10	0	0	0	0	0	5	10	0	0	5	0	0	0	0	5	0	0	5	0	0	5	0	0	0	5	0	5	5	5	5	5	0	5	0	0	0	0	5	5	0	5	0	5	0
734929	0	0	5	0	10	0	0	0	0	0	5	10	0	0	5	0	0	0	0	5	0	0	5	0	0	5	0	0	0	5	0	5	5	5	5	5	0	5	0	0	0	0	5	5	0	5	0	5	5
734930	0	0	5	0	10	0	0	0	0	0	5	10	0	0	5	0	0	0	0	5	0	0	5	0	0	5	0	0	0	5	0	5	5	5	5	5	0	5	0	0	0	0	5	5	0	5	0	5	0
734931	0	0	5	0	10	0	0	0	0	0	5	10	0	0	5	0	0	0	0	5	0	0	5	0	0	5	0	0	0	5	0	5	0	5	5	5	0	0	0	0	0	0	5	5	0	5	0	5	0
734932	0	0	5	0	10	0	0	0	0	0	5	10	0	0	5	0	0	0	0	0	0	0	5	0	0	5	0	0	0	5	0	5	0	5	5	5	0	0	0	0	0	0	5	5	0	5	0	5	0
734933	0	0	0	0	10	0	0	0	0	0	5	10	0	0	5	0	0	0	0	0	0	0	5	0	0	5	0	0	0	5	0	5	0	5	5	5	0	0	0	0	0	0	5	5	0	5	0	5	0
734934	0	0	0	0	10	0	0	0	0	0	5	10	0	0	5	0	0	0	0	0	0	0	5	0	0	5	0	0	0	5	0	5	0	0	5	5	0	0	0	0	0	0	5	5	0	5	0	5	0
734935	0	0	0	0	10	0	0	0	0	0	0	10	0	0	5	0	0	0	0	0	0	0	5	0	0	5	0	0	0	5	0	5	0	0	5	5	0	0	0	0	0	0	5	5	0	5	0	5	0
734936	0	0	0	0	10	0	0	0	0	0	0	10	0	0	5	0	0	0	0	0	0	0	5	0	0	5	0	0	0	5	0	5	0	0	5	5	0	0	0	0	0	0	5	5	0	5	0	5	0
734937	0	0	0	0	10	0	0	0	0	0	0	10	0	0	5	0	0	0	0	0	0	0	5	0	0	5	0	0	0	5	0	5	0	0	5	5	0	0	0	0	0	0	5	5	0	5	0	5	0
734938	0	0	0	0	10	0	0	0	0	0	0	10	0	0	5	0	0	0	0	0	0	0	5	0	0	5	0	0	0	5	0	5	0	0	5	5	0	0	0	0	0	0	5	5	0	5	0	5	0
734939	0	0	0	0	10	0	0	0	0	0	0	10	0	0	5	0	0	0	0	0	0	0	5	0	0	5	0	0	0	5	0	5	0	0	5	5	0	0	0	0	0	0	5	0	0	5	0	5	0
734940	0	0	0	0	10	0	0	0	0	0	0	10	0	0	5	0	0	0	0	0	0	0	5	0	0	5	0	0	0	5	0	5	0	0	5	5	0	0	0	0	0	0	5	0	0	5	0	5	0
734962	0	0	0	0	10	0	0	0	0	0	5	5	0	0	5	0	0	0	0	0	0	0	5	0	0	5	0	5	5	5	5	5	0	0	5	5	0	0	0	0	0	0	5	0	0	5	0	5	0
734963	0	0	0	0	10	0	0	0	0	0	5	5	0	0	5	0	0	0	0	0	0	0	5	0	0	5	0	5	5	5	0	5	0	0	5	5	0	0	0	0	0	0	5	0	0	5	0	5	0
734964	0	0	0	0	10	0	0	0	0	0	5	5	0	0	5	0	0	0	0	0	0	0	5	0	0	5	0	5	5	5	0	5	0	0	5	5	0	0	0	0	0	0	5	0	0	5	0	5	0
734965	0	0	0	0	10	0	0	0	0	0	5	5	0	0	5	0	0	0	0	0	0	0	5	0	0	5	0	5	5	5	0	5	0	0	5	5	0	0	0	0	0	0	5	0	0	5	0	5	0
734966	0	0	0	0	10	0	0	0	0	0	5	5	0	0	5	0	0	0	0	0	0	0	5	0	0	5	0	5	5	5	0	5	0	0	5	5	0	0	0	0	0	0	5	0	0	5	0	5	0
734967	0	0	0	0	10	0	0	0	0	0	5	0	0	0	5	0	0	0	0	0	0	0	5	0	0	5	0	5	5	5	0	5	0	0	5	5	0	0	5	0	0	0	5	0	0	5	0	5	0
734968	0	0	0	0	10	0	0	0	0	0	5	0	0	0	5	0	0	0	0	0	0	0	5	0	0	5	0	5	5	5	0	5	0	0	5	5	0	0	5	0	0	0	5	0	0	5	0	5	0
734969	0	0	0	0	10	0	0	0	0	0	5	0	0	0	5	0	0	0	0	0	0	0	5	0	0	5	0	5	5	5	0	5	0	0	5	5	0	0	5	0	0	0	5	0	0	5	0	5	0
734970	0	0	0	0	10	0	0	0	0	0	5	0	0	0	5	0	0	0	0	0	0	0	5	0	0	5	0	5	5	5	0	5	0	0	5	5	0	0	0	0	0	0	5	0	0	5	0	5	0
734971	0	0	0	0	10	0	0	0	0	0	5	0	0	0	5	0	0	0	0	0	0	0	5	0	0	5	0	5	5	5	0	5	0	0	5	5	0	0	0	0	0	0	5	0	0	5	0	5	0
734972	0	0	0	0	10	0	0	0	0	0	5	0	0	0	5	0	0	0	0	0	0	0	5	0	0	5	0	5	5	5	0	5	0	0	5	5	0	0	0	0	0	0	5	0	0	5	0	5	0
734973	0	0	0	0	10	0	0	0	0	0	5	0	0	0	5	0	0	0	0	0	0	0	5	0	0	5	0	5	5	5	0	5	0	0	5	5	0	0	0	0	0	0	5	0	0	5	0	5	0
734974	0	0	0	0	10	0	0	0	0	0	5	0	0	0	5	0	0	0	0	0	0	0	5	0	0	5	0	5	5	5	0	5	0	0	5	5	0	0	0	0	0	0	5	0	0	5	0	5	0
734975	0	0	0	0	10	0	0	0	0	0	5	0	0	0	5	0	0	0	0	0	0	0	5	0	0	5	0	5	5	5	0	5	0	0	5	5	0	0	0	0	0	0	5	0	0	5	0	5	0
734976	0	0	0	0	10	0	0	0	0	0	5	0	0	0	5	0	0	0	0	0	0	0	5	0	0	5	0	5	5	5	0	5	0	0	5	5	0	0	0	0	0	0	5	0	0	5	0	5	0
734977	0	0	0	0	10	0	0	0	0	0	5	0	0	0	5	0	0	0	0	0	0	0	5	0	0	5	0	5	5	5	0	5	0	0	5	5	0	0	5	0	0	0	5	0	0	5	0	5	0
734978	0	0	0	0	10	0	0	0	0	0	5	0	0	0	5	0	0	0	0	0	0	0	5	0	0	5	0	5	5	5	0	5	0	0	5	5	0	0	5	0	0	0	5	0	0	5	0	5	0
734979	0	0	0	0	10	0	0	0	0	0	5	0	0	0	5	0	0	0	0	0	0	0	5	0	0	5	0	5	5	5	0	5	0	0	5	5	0	0	5	0	0	0	5	0	0	5	0	5	0
734980	0	0	0	0	10	0	0	0	0	0	5	0	0	0	5	0	0	0	0	5	0	0	5	0	0	5	0	5	5	5	0	5	0	5	5	5	0	0	5	0	0	0	5	0	0	5	0	5	0
734981	0	0	0	0	10	0	0	0	0	0	5	0	0	0	0	0	0	0	0	5	0	0	5	0	0	5	0	5	5	5	0	5	0	5	5	5	0	0	5	0	0	0	5	0	0	5	0	5	0
734982	0	0	0	0	10	0	0	0	0	0	5	0	0	0	0	0	0	0	0	5	0	0	5	0	0	5	0	5	5	5	0	5	0	5	5	5	0	0	5	0	0	0	5	0	0	5	0	5	0
735634	0	0	0	0	10	0	0	0	0	0	0	10	0	0	5	0	0	0	0	5	0	0	0	0	0	5	0	0	0	5	0	0	5	5	5	0	0	0	0	0	0	0	5	5	0	5	0	0	0
735635	0	0	0	0	10	0	0	0	0	0	0	10	0	0	5	0	0	0	0	5	0	0	0	0	0	5	0	0	0	5	0	5	5	5	5	0	0	0	0	0	0	0	5	5	0	5	0	0	0
735636	0	0	0	0	10	0	0	0	0	0	0	10	0	0	5	0	0	0	0	5	0	0	0	0	0	5	0	0	0	5	0	5	5	0	5	0	0	0	0	0	0	0	5	5	0	5	0	0	0
735637	0	0	0	0	10	0	0	0	0	0	0	10	0	0	5	0	0	0	0	5	0	0	0	0	0	5	0	0	0	5	0	5	5	0	5	0	0	0	0	0	0	0	5	5	0	5	0	0	0
735638	0	0	0	0	10	0	0	0	0	0	0	10	0	0	5	0	0	0	0	5	0	0	0	0	0	5	0	0	0	5	0	5	5	0	5	0	0	0	0	0	0	0	5	5	0	5	0	5	0
735639	0	0	0	0	10	0	0	0	0	0	0	10	0	0	5	0	0	0	0	5	0	0	0	0	0	5	0	0	0	5	0	5	5	0	5	5	0	0	0	0	0	0	5	5	0	5	0	5	0
735640	0	0	5	0	10	0	0	0	0	0	0	10	0	0	5	0	0	0	0	5	0	0	0	0	0	5	0	0	0	5	0	5	5	0	5	5	0	0	0	0	0	0	5	5	0	5	0	5	0
735641	0	0	5	0	10	0	0	0	0	0	0	10	0	0	5	0	0	0	0	0	0	0	5	0	0	5	0	0	0	5	0	5	5	0	5	5	0	0	0	0	0	0	5	5	0	5	0	5	5
735642	0	0	5	0	10	0	0	0	0	0	0	10	0	0	5	0	0	0	0	0	0	0	5	0	0	5	0	0	0	5	0	5	5	0	5	5	0	0	0	0	0	0	5	5	0	5	0	5	5
735643	0	0	5	0	10	0	0	0	0	0	0	10	0	0	5	0	0	0	0	0	0	0	5	0	0	5	0	0	0	5	0	5	5	5	5	5	0	0	0	0	0	0	5	5	0	5	0	5	0
735644	0	0	5	0	10	0	0	0	0	0	5	10	0	0	5	0	0	0	0	0	0	0	5	0	0	5	0	0	0	5	0	5	5	5	5	5	0	5	0	0	0	0	5	5	0	5	0	5	0
735645	0	0	5	0	10	0	0	0	0	0	5	10	0	0	5	0	0	0	0	0	0	0	5	0	0	5	0	0	0	5	0	5	5	5	5	5	0	5	0	0	0	0	5	5	0	5	0	5	0
735646	0	0	5	0	10	0	0	0	0	0	5	10	0	0	5	0	0	0	0	5	0	0	5	0	0	5	0	0	0	5	0	5	5	5	5	5	0	5	0	0	0	0	5	5	0	5	0	5	0
735647	0	0	5	0	10	0	0	0	0	0	5	10	0	0	5	0	0	0	0	5	0	0	5	0	0	5	0	0	0	5	0	5	5	5	5	5	0	5	0	0	0	0	5	5	0	5	0	5	0
735648	0	0	5	0	10	0	0	0	0	0	5	10	0	0	5	0	0	0	0	5	0	0	5	0	0	5	0	0	0	5	0	5	5	5	5	5	0	5	0	0	0	0	5	5	0	5	0	5	5
735649	0	0	5	0	10	0	0	0	0	0	5	10	0	0	5	0	0	0	0	5	0	0	5	0	0	5	0	0	0	5	0	5	5	5	5	5	0	5	0	0	0	0	5	5	0	5	0	5	5
735650	0	0	5	0	10	0	0	0	0	0	5	10	0	0	5	0	0	0	0	5	0	0	5	0	0	5	0	0	0	5	0	5	0	5	5	5	0	5	0	0	0	0	5	5	0	5	0	5	0
735651	0	0	5	0	10	0	0	0	0	0	5	10	0	0	5	0	0	0	0	5	0	0	5	0	0	5	0	0	0	5	0	5	0	5	5	5	0	0	0	0	0	0	5	5	0	5	0	5	0
735652	0	0	5	0	10	0	0	0	0	0	5	10	0	0	5	0	0	0	0	0	0	0	5	0	0	5	0	0	0	5	0	5	0	5	5	5	0	0	0	0	0	0	5	5	0	5	0	5	0
735653	0	0	0	0	10	0	0	0	0	0	5	10	0	0	5	0	0	0	0	0	0	0	5	0	0	5	0	0	0	5	0	5	0	5	5	5	0	0	0	0	0	0	5	5	0	5	0	5	0
735654	0	0	0	0	10	0	0	0	0	0	5	10	0	0	5	0	0	0	0	0	0	0	5	0	0	5	0	0	0	5	0	5	0	5	5	5	0	0	0	0	0	0	5	5	0	5	0	5	0
735655	0	0	0	0	10	0	0	0	0	0	5	10	0	0	5	0	0	0	0	0	0	0	5	0	0	5	0	0	0	5	0	5	0	0	5	5	0	0	0	0	0	0	5	5	0	5	0	5	0
735656	0	0	0	0	10	0	0	0	0	0	0	10	0	0	5	0	0	0	0	0	0	0	5	0	0	5	0	0	0	5	0	5	0	0	5	5	0	0	0	0	0	0	5	5	0	5	0	5	0
735657	0	0	0	0	10	0	0	0	0	0	0	10	0	0	5	0	0	0	0	0	0	0	5	0	0	5	0	0	0	5	0	5	0	0	5	5	0	0	0	0	0	0	5	5	0	5	0	5	0
735658	0	0	0	0	10	0	0	0	0	0	0	10	0	0	5	0	0	0	0	0	0	0	5	0	0	5	0	0	0	5	0	5	0	0	5	5	0	0	0	0	0	0	5	5	0	5	0	5	0
735659	0	0	0	0	10	0	0	0	0	0	0	10	0	0	5	0	0	0	0	0	0	0	5	0	0	5	0	0	0	5	0	5	0	0	5	5	0	0	0	0	0	0	5	0	0	5	0	5	0
735683	0	0	0	0	10	0	0	0	0	0	5	5	0	0	5	0	0	0	0	0	0	0	5	0	0	5	0	5	5	5	0	5	0	0	5	5	0	0	0	0	0	0	5	0	0	5	0	10	0
735684	0	0	0	0	10	0	0	0	0	0	5	5	0	0	5	0	0	0	0	0	0	0	5	0	0	5	0	5	5	5	0	5	0	0	5	5	0	0	0	0	0	0	5	0	0	5	0	5	0
735685	0	0	0	0	10	0	0	0	0	0	5	5	0	0	5	0	0	0	0	0	0	0	5	0	0	5	0	5	5	5	0	5	0	0	5	5	0	0	0	0	0	0	5	0	0	5	0	5	0
735686	0	0	0	0	10	0	0	0	0	0	5	5	0	0	5	0	0	0	0	0	0	0	5	0	0	5	0	5	5	5	0	5	0	0	5	5	0	0	5	0	0	0	5	0	0	5	0	5	0
735687	0	0	0	0	10	0	0	0	0	0	5	5	0	0	5	0	0	0	0	0	0	0	5	0	0	5	0	5	5	5	0	5	0	0	5	5	0	0	5	0	0	0	5	0	0	5	0	5	0
735688	0	0	0	0	10	0	0	0	0	0	5	0	0	0	5	0	0	0	0	0	0	0	5	0	0	5	0	5	5	5	0	5	0	0	5	5	0	0	5	0	0	0	5	0	0	5	0	5	0
735689	0	0	0	0	10	0	0	0	0	0	5	0	0	0	5	0	0	0	0	0	0	0	5	0	0	5	0	5	5	5	0	5	0	0	5	5	0	0	5	0	0	0	5	0	0	5	0	5	0
735690	0	0	0	0	10	0	0	0	0	0	5	0	0	0	5	0	0	0	0	0	0	0	5	0	0	5	0	5	5	5	0	5	0	0	5	5	0	0	5	0	0	0	5	0	0	5	0	5	0
735691	0	0	0	0	10	0	0	0	0	0	5	0	0	0	5	0	0	0	0	5	0	0	5	0	0	5	0	5	5	5	0	5	0	0	5	5	0	0	0	0	0	0	5	0	0	5	0	5	0
735692	0	0	0	0	10	0	0	0	0	0	5	0	0	0	5	0	0	0	0	5	0	0	5	0	0	5	0	5	5	5	0	5	0	0	5	5	0	0	0	0	0	0	5	0	0	5	0	5	0
735693	0	0	0	0	10	0	0	0	0	0	5	0	0	0	5	0	0	0	0	5	0	0	5	0	0	5	0	5	5	5	0	5	0	0	5	5	0	0	0	0	0	0	5	0	0	5	0	5	0
735694	0	0	0	0	10	0	0	0	0	0	5	0	0	0	5	0	0	0	0	5	0	0	5	0	0	5	0	5	5	5	0	5	0	5	5	5	0	0	0	0	0	0	5	0	0	5	0	5	0
735695	0	0	0	0	10	0	0	0	0	0	5	0	0	0	5	0	0	0	0	5	0	0	5	0	0	5	0	5	5	5	0	5	0	5	5	5	0	0	0	0	0	0	5	0	0	5	0	5	0
735696	0	0	0	0	10	0	0	0	0	0	5	0	0	0	5	0	0	0	0	5	0	0	5	0	0	5	0	5	5	5	0	5	0	5	5	5	0	0	5	0	0	0	5	0	0	5	0	5	0
735697	0	0	0	0	10	0	0	0	0	0	5	0	0	0	5	0	0	0	0	5	0	0	5	0	0	5	0	5	5	5	0	5	0	5	5	5	0	0	5	0	0	0	5	0	0	5	0	5	0
735698	0	0	0	0	10	0	0	0	0	0	5	0	0	0	5	0	0	0	0	5	0	0	5	0	0	5	0	5	5	5	0	5	0	5	5	5	0	0	5	0	0	0	5	0	0	5	0	5	0
735699	0	0	0	0	10	0	0	0	0	0	5	0	0	0	5	0	0	0	0	5	0	0	5	0	0	5	0	5	5	5	0	5	0	5	5	5	0	0	5	0	0	0	5	0	0	5	0	5	0
735700	0	0	0	0	10	0	0	0	0	0	5	0	0	0	5	0	0	0	0	5	0	0	5	0	0	5	0	5	5	5	0	5	0	5	5	5	0	0	5	0	0	0	5	0	0	5	0	5	0
735701	0	0	0	0	10	0	0	0	0	0	5	0	0	0	5	0	0	0	0	5	0	0	5	0	0	5	0	5	5	5	0	5	0	5	5	5	0	0	5	0	0	0	5	0	0	5	0	5	0
736354	0	0	0	0	10	0	0	0	0	0	0	10	5	0	5	0	0	0	0	5	0	0	5	0	0	5	0	0	0	5	5	0	5	5	5	0	0	0	0	0	0	0	5	5	0	5	0	0	0
736355	0	0	0	0	10	0	0	0	0	0	0	10	0	0	5	0	0	0	0	5	0	0	5	0	0	5	0	0	0	5	5	5	5	5	5	5	0	0	0	0	0	0	5	5	0	5	0	0	0
736356	0	0	0	0	10	0	0	0	0	0	0	10	0	0	5	0	0	0	0	5	0	0	5	0	0	5	0	0	0	5	0	5	5	0	5	5	0	0	0	0	0	0	5	5	0	5	0	0	0
736357	0	0	0	0	10	0	0	0	0	0	0	10	0	0	5	0	0	0	0	5	0	0	5	0	0	5	0	0	0	5	0	5	5	0	5	5	0	0	0	0	0	0	5	5	0	5	0	0	0
736358	0	0	0	0	10	0	0	0	0	0	0	10	0	0	5	0	0	0	0	5	0	0	5	0	0	5	0	0	0	5	0	5	5	0	5	5	0	0	0	0	0	0	5	5	0	5	0	5	0
736359	0	0	5	0	10	0	0	0	0	0	0	10	0	0	5	0	0	0	0	5	0	0	5	0	0	5	0	0	0	5	0	5	5	0	5	5	0	0	0	0	0	0	5	5	0	5	0	5	0
736360	0	0	5	0	10	0	0	0	0	0	0	10	0	0	5	0	0	0	0	5	0	0	5	0	0	5	0	0	0	5	0	5	5	0	5	5	0	0	0	0	0	0	5	5	0	5	0	5	0
736361	0	0	5	0	10	0	0	0	0	0	0	10	0	0	5	0	0	0	0	5	0	0	5	0	0	5	0	0	0	5	0	5	5	0	5	5	0	0	0	0	0	0	5	5	0	5	0	5	0
736362	0	0	5	0	10	0	0	0	0	0	0	10	0	0	5	0	0	0	0	5	0	0	5	0	0	5	0	0	0	5	0	5	5	0	5	5	0	0	0	0	0	0	5	5	0	5	0	5	5
736363	0	0	5	0	10	0	0	0	0	0	5	10	0	0	5	0	0	0	0	5	0	0	5	0	0	5	0	0	0	5	0	5	5	5	5	5	0	5	0	0	0	0	5	5	0	5	0	5	0
736364	0	0	5	0	10	0	0	0	0	0	5	10	0	0	5	0	0	0	0	5	0	0	5	0	0	5	0	0	0	5	0	5	5	5	5	5	0	5	0	0	0	0	5	5	0	5	0	5	0
736365	0	0	5	0	10	0	0	0	0	0	5	10	0	0	5	0	0	0	0	5	0	0	5	0	0	5	0	0	0	5	0	5	5	5	5	5	0	5	0	0	0	0	5	5	0	5	0	5	0
736366	0	0	5	0	10	0	0	0	0	0	5	10	0	0	5	0	0	0	0	5	0	0	5	0	0	5	0	0	0	5	0	5	5	5	5	5	0	5	0	0	0	0	5	5	0	5	0	5	0
736367	0	0	5	0	10	0	0	0	0	0	5	10	0	0	5	0	0	0	0	5	0	0	5	0	0	5	0	0	0	5	0	5	0	5	5	5	0	5	0	0	0	0	5	5	0	5	0	5	0
736368	0	0	5	0	10	0	0	0	0	0	5	10	0	0	5	0	0	0	0	5	0	0	5	0	0	5	0	0	0	5	0	5	0	5	5	5	0	5	0	0	0	0	5	5	0	5	0	5	5
736369	0	0	5	0	10	0	0	0	0	0	5	10	0	0	5	0	0	0	0	5	0	0	5	0	0	5	0	0	0	5	0	5	0	5	5	5	0	5	0	0	0	0	5	5	0	5	0	5	5
736370	0	0	5	0	10	0	0	0	0	0	5	10	0	0	5	0	0	0	0	5	0	0	5	0	0	5	0	0	0	5	0	5	0	5	5	5	0	5	0	0	0	0	5	5	0	5	0	5	5
736371	0	0	5	0	10	0	0	0	0	0	5	10	0	0	5	0	0	0	0	5	0	0	5	0	0	5	0	0	0	5	0	5	0	5	5	5	0	0	0	0	0	0	5	5	0	5	0	5	0
736372	0	0	5	0	10	0	0	0	0	0	5	10	0	0	5	0	0	0	0	0	0	0	5	0	0	5	0	0	0	5	0	5	0	5	5	5	0	0	0	0	0	0	5	5	0	5	0	5	0
736373	0	0	0	0	10	0	0	0	0	0	5	10	0	0	5	0	0	0	0	0	0	0	5	0	0	5	0	0	0	5	0	5	0	5	5	5	0	0	0	0	0	0	5	5	0	5	0	5	0
736374	0	0	0	0	10	0	0	0	0	0	5	10	0	0	5	0	0	0	0	0	0	0	5	0	0	5	0	0	0	5	0	5	0	5	5	5	0	0	0	0	0	0	5	5	0	5	0	5	0
736375	0	0	0	0	10	0	0	0	0	0	5	10	0	0	5	0	0	0	0	0	0	0	5	0	0	5	0	0	0	5	0	5	0	0	5	5	0	0	0	0	0	0	5	5	0	5	0	5	0
736376	0	0	0	0	10	0	0	0	0	0	0	10	0	0	5	0	0	0	0	0	0	0	5	0	0	5	0	0	0	5	0	5	0	0	5	5	0	0	0	0	0	0	5	5	0	5	0	5	0
736377	0	0	0	0	10	0	0	0	0	0	0	10	0	0	5	0	0	0	0	0	0	0	5	0	0	5	0	0	0	5	0	5	0	0	5	5	0	0	0	0	0	0	5	5	0	5	0	5	0
736378	0	0	0	0	10	0	0	0	0	0	0	10	0	0	5	0	0	0	0	0	0	0	5	0	0	5	0	0	0	5	0	5	0	0	5	5	0	0	0	0	0	0	5	5	0	5	0	5	0
736379	0	0	0	0	10	0	0	0	0	0	5	10	0	0	5	0	0	0	0	0	0	0	5	0	0	5	0	0	0	5	0	5	0	0	5	5	0	0	0	0	0	0	5	0	0	5	0	5	0
736404	0	0	0	0	10	0	0	0	0	0	5	5	0	0	5	0	0	0	0	0	0	0	5	0	0	5	0	5	5	5	0	5	0	0	5	5	0	0	0	0	0	0	5	0	0	5	0	10	0
736405	0	0	0	0	10	0	0	0	0	0	5	5	0	0	5	0	0	0	0	0	0	0	5	0	0	5	0	5	5	5	0	5	0	0	5	5	0	0	5	0	0	0	5	0	0	5	0	10	0
736406	0	0	0	0	10	0	0	0	0	0	5	5	0	0	5	0	0	0	0	0	0	0	5	0	0	5	0	5	5	5	0	5	0	0	5	5	0	0	5	0	0	0	5	0	0	5	0	5	0
736407	0	0	0	0	10	0	0	0	0	0	5	5	0	0	5	0	0	0	0	0	0	0	5	0	0	5	0	5	5	5	0	5	0	0	5	5	0	0	5	0	0	0	5	0	0	5	0	5	0
736408	0	0	0	0	10	0	0	0	0	0	5	0	0	0	5	0	0	0	0	0	0	0	5	0	0	5	0	5	5	5	0	5	0	0	5	5	0	0	5	0	0	0	5	0	0	5	0	5	0
736409	0	0	0	0	10	0	0	0	0	0	5	0	0	0	5	0	0	0	0	0	0	0	5	0	0	5	0	5	5	5	0	5	0	0	5	5	0	0	5	0	0	0	5	0	0	5	0	5	0
736410	0	0	0	0	10	0	0	0	0	0	5	0	0	0	5	0	0	0	0	5	0	0	5	0	0	5	0	5	5	5	0	5	0	0	5	5	0	0	5	0	0	0	5	0	0	5	0	5	0
736411	0	0	5	0	10	0	0	0	0	0	5	0	0	0	5	0	0	0	0	5	0	0	5	0	0	5	0	5	5	5	0	5	0	0	5	5	0	0	5	0	0	0	5	0	0	5	0	5	0
736412	0	0	0	0	10	0	0	0	0	0	5	0	0	0	5	0	0	0	0	5	0	0	5	0	0	5	0	5	5	5	0	5	0	5	5	5	0	0	5	0	0	0	5	0	0	5	0	5	0
736413	0	0	0	0	10	0	0	0	0	0	5	0	0	0	5	0	0	0	0	5	0	0	5	0	0	5	0	5	5	5	0	5	0	5	5	5	0	0	5	0	0	0	5	0	0	5	0	5	0
737073	0	0	0	0	10	0	0	0	0	0	0	10	5	0	5	0	0	0	0	5	0	0	5	0	0	5	0	0	0	5	0	0	5	5	5	0	0	0	0	0	0	0	5	5	0	5	0	0	0
737074	0	0	0	0	10	0	0	0	0	0	0	10	5	0	5	0	0	0	0	5	0	0	5	0	0	5	0	0	0	5	5	0	5	5	5	5	0	0	0	0	0	0	5	5	0	5	0	0	0
737075	0	0	0	0	10	0	0	0	0	0	0	10	5	0	5	0	0	0	0	5	0	0	5	0	0	5	0	0	0	5	5	5	5	5	5	5	0	0	0	0	0	0	5	5	0	5	0	0	0
737076	0	0	0	0	10	0	0	0	0	0	0	10	0	0	5	0	0	0	0	5	0	0	5	0	0	5	0	0	0	5	0	5	5	0	5	5	0	0	0	0	0	0	5	5	0	5	0	0	0
737077	0	0	0	0	10	0	0	0	0	0	0	10	0	0	5	0	0	0	0	5	0	0	5	0	0	5	0	0	0	5	0	5	5	0	5	5	0	0	0	0	0	0	5	5	0	5	0	5	0
737078	0	0	0	0	10	0	0	0	0	0	0	10	0	0	5	0	0	0	0	5	0	0	5	0	0	5	0	0	0	5	0	5	5	0	5	5	0	0	0	0	0	0	5	5	0	5	0	5	0
737079	0	0	0	0	10	0	0	0	0	0	0	10	0	0	5	0	0	0	0	5	0	0	5	0	0	5	0	0	0	5	0	5	5	0	5	5	0	0	0	0	0	0	5	5	0	5	0	5	0
737080	0	0	0	0	10	0	0	0	0	0	0	10	0	0	5	0	0	0	0	5	0	0	5	0	0	5	0	0	0	5	0	5	5	0	5	5	0	0	0	0	0	0	5	5	0	5	0	5	0
737081	0	0	5	0	10	0	0	0	0	0	0	10	0	0	5	0	0	0	0	5	0	0	5	0	0	5	0	0	0	5	0	5	5	0	5	5	0	0	0	0	0	0	5	5	0	5	0	5	0
737082	0	0	5	0	10	0	0	0	0	0	5	10	0	0	5	0	0	0	0	5	0	0	5	0	0	5	0	0	0	5	0	5	5	5	5	5	0	0	0	0	0	0	5	5	0	5	0	5	0
737083	0	0	5	0	10	0	0	0	0	0	5	10	0	0	5	0	0	0	0	5	0	0	5	0	0	5	0	0	0	5	0	5	5	5	5	5	0	5	0	0	0	0	5	5	0	5	0	5	0
737084	0	0	5	0	10	0	0	0	0	0	5	10	0	0	5	0	0	0	0	5	0	0	5	0	0	5	0	0	0	5	0	5	5	5	5	5	0	5	0	0	0	0	5	5	0	5	0	5	0
737085	0	0	5	0	10	0	0	0	0	0	5	10	0	0	5	0	0	0	0	5	0	0	5	0	0	5	0	0	0	5	0	5	5	5	5	5	0	5	0	0	0	0	5	5	0	5	0	5	0
737086	0	0	5	0	10	0	0	0	0	0	5	10	0	0	5	0	0	0	0	5	0	0	5	0	0	5	0	0	0	5	0	5	0	5	5	5	0	5	0	0	0	0	5	5	0	5	0	5	0
737087	0	0	5	0	10	0	0	0	0	0	5	10	0	0	5	0	0	0	0	5	0	0	5	0	0	5	0	0	0	5	0	5	0	5	5	5	0	5	0	0	0	0	5	5	0	5	0	5	0
737088	0	0	5	0	10	0	0	0	0	0	5	10	0	0	5	0	0	0	0	5	0	0	5	0	0	5	0	0	0	5	0	5	0	5	5	5	0	5	0	0	0	0	5	5	0	5	0	5	0
737089	0	0	5	0	10	0	0	0	0	0	5	10	0	0	5	0	0	0	0	5	0	0	5	0	0	5	0	0	0	5	0	5	0	5	5	5	0	5	0	0	0	0	5	5	0	5	0	5	5
737090	0	0	5	0	10	0	0	0	0	0	5	10	0	0	5	0	0	0	0	5	0	0	5	0	0	5	0	0	0	5	0	5	0	5	5	5	0	5	0	0	0	0	5	5	0	5	0	5	5
737091	0	0	5	0	10	0	0	0	0	0	5	10	0	0	5	0	0	0	0	5	0	0	5	0	0	5	0	0	0	5	0	5	0	5	5	5	0	0	0	0	0	0	5	5	0	5	0	5	0
737092	0	0	5	0	10	0	0	0	0	0	5	10	0	0	5	0	0	0	0	0	0	0	5	0	0	5	0	0	0	5	0	5	0	5	5	5	0	0	0	0	0	0	5	5	0	5	0	5	0
737093	0	0	0	0	10	0	0	0	0	0	5	10	0	0	5	0	0	0	0	0	0	0	5	0	0	5	0	0	0	5	0	5	0	5	5	5	0	0	0	0	0	0	5	5	0	5	0	5	0
737094	0	0	0	0	10	0	0	0	0	0	5	10	0	0	5	0	0	0	0	0	0	0	5	0	0	5	0	0	0	5	0	5	0	5	5	5	0	0	0	0	0	0	5	5	0	5	0	5	0
737095	0	0	0	0	10	0	0	0	0	0	5	10	0	0	5	0	0	0	0	0	0	0	5	0	0	5	0	0	0	5	0	5	0	5	5	5	0	0	0	0	0	0	5	5	0	5	0	5	0
737096	0	0	0	0	10	0	0	0	0	0	5	10	0	0	5	0	0	0	0	0	0	0	5	0	0	5	0	0	0	5	0	5	0	0	5	5	0	0	0	0	0	0	5	5	0	5	0	5	0
737097	0	0	0	0	10	0	0	0	0	0	5	10	0	0	5	0	0	0	0	0	0	0	5	0	0	5	0	0	0	5	0	5	0	0	5	5	0	0	0	0	0	0	5	5	0	5	0	5	0
737098	0	0	0	0	10	0	0	0	0	0	5	10	0	0	5	0	0	0	0	0	0	0	5	0	0	5	0	0	0	5	0	5	0	0	5	5	0	0	0	0	0	0	5	5	0	5	0	5	0
737099	0	0	0	0	10	0	0	0	0	0	5	10	0	0	5	0	0	0	0	0	0	0	5	0	0	5	0	0	0	5	0	5	0	0	5	5	0	0	0	0	0	0	5	0	0	5	0	5	0
737101	0	0	0	0	10	0	0	0	0	0	5	10	0	0	5	0	0	0	0	0	0	0	5	0	0	5	0	0	0	5	0	5	0	0	5	5	0	0	0	0	0	0	5	0	0	5	0	5	0
737125	0	0	0	0	10	0	0	0	0	0	5	5	0	0	5	0	0	0	0	0	0	0	5	0	0	5	0	5	5	5	0	5	0	0	5	5	0	0	5	0	0	0	5	0	0	5	0	5	0
737126	0	0	0	0	10	0	0	0	0	0	5	5	0	0	5	0	0	0	0	0	0	0	5	0	0	5	0	5	5	5	0	5	0	0	5	5	0	0	5	0	0	0	5	0	0	5	0	5	0
737127	0	0	0	0	10	0	0	0	0	0	5	5	0	0	5	0	0	0	0	0	0	0	5	0	0	5	0	5	5	5	0	5	0	0	5	5	0	0	5	0	0	0	5	0	0	5	0	5	0
737128	0	0	0	0	10	0	0	0	0	0	5	5	0	0	5	0	0	0	0	0	0	0	5	0	0	5	0	5	5	5	0	5	0	0	5	5	0	0	5	0	0	0	5	0	0	5	0	5	0
737129	0	0	0	0	10	0	0	0	0	0	5	0	0	0	5	0	0	0	0	0	0	0	5	0	0	5	0	5	5	5	0	5	0	5	5	5	0	0	5	0	0	0	5	0	0	5	0	5	0
737793	0	0	0	0	10	0	0	0	0	0	0	10	5	0	5	0	0	0	0	5	0	0	5	0	0	5	0	0	0	5	0	0	5	5	5	0	0	0	0	0	0	0	5	5	0	5	0	0	0
737794	0	0	0	0	10	0	0	0	0	0	0	10	5	0	5	0	0	0	0	5	0	0	5	0	0	5	0	0	0	5	5	5	5	5	5	5	0	0	0	0	0	0	5	5	0	5	0	0	0
737795	0	0	0	0	10	0	0	0	0	0	0	10	5	0	5	0	0	0	0	5	0	0	5	0	0	5	0	0	0	5	5	5	5	5	5	5	0	0	0	0	0	0	5	5	0	5	0	5	0
737796	0	0	0	0	10	0	0	0	0	0	0	10	0	0	5	0	0	0	0	5	0	0	5	0	0	5	0	0	0	5	0	5	5	5	5	5	0	0	0	0	0	0	5	5	0	5	0	5	0
737797	0	0	0	0	10	0	0	0	0	0	0	10	0	0	5	0	0	0	0	5	0	0	5	0	0	5	0	0	0	5	0	5	5	0	5	5	0	0	0	0	0	0	5	5	0	5	0	5	0
737798	0	0	0	0	10	0	0	0	0	0	0	10	0	0	5	0	0	0	0	5	0	0	5	0	0	5	0	0	0	5	0	5	0	0	5	5	0	0	0	0	0	0	5	5	0	5	0	5	0
737799	0	0	0	0	10	0	0	0	0	0	0	10	0	0	5	0	0	0	0	5	0	0	5	0	0	5	0	0	0	5	0	5	0	0	5	5	0	0	0	0	0	0	5	5	0	5	0	5	0
737800	0	0	0	0	10	0	0	0	0	0	0	10	0	0	5	0	0	0	0	5	0	0	5	0	0	5	0	0	0	5	0	5	0	0	5	5	0	0	0	0	0	0	5	5	0	5	0	5	0
737801	0	0	0	0	10	0	0	0	0	0	0	10	0	0	5	0	0	0	0	5	0	0	5	0	0	5	0	0	0	5	0	5	0	5	5	5	0	0	0	0	0	0	5	5	0	5	0	5	0
737802	0	0	0	0	10	0	0	0	0	0	5	10	0	0	5	0	0	0	0	5	0	0	5	0	0	5	0	0	0	5	0	5	0	5	5	5	0	5	0	0	0	0	5	5	0	5	0	5	0
737803	0	0	5	0	10	0	0	0	0	0	5	10	0	0	5	0	0	0	0	5	0	0	5	0	0	5	0	0	0	5	0	5	0	5	5	5	0	5	0	0	0	0	5	5	0	5	0	5	0
737804	0	0	5	0	10	0	0	0	0	0	5	10	0	0	5	0	0	0	0	5	0	0	5	0	0	5	0	0	0	5	0	5	0	5	5	5	0	5	0	0	0	0	5	5	0	5	0	5	0
737805	0	0	5	0	10	0	0	0	0	0	5	10	0	0	5	0	0	0	0	5	0	0	5	0	0	5	0	0	0	5	0	5	0	5	5	5	0	5	0	0	0	0	5	5	0	5	0	5	0
737806	0	0	5	0	10	0	0	0	0	0	5	10	0	0	5	0	0	0	0	5	0	0	5	0	0	5	0	0	0	5	0	5	0	5	5	5	0	5	0	0	0	0	5	5	0	5	0	5	0
737807	0	0	5	0	10	0	0	0	0	0	5	10	0	0	5	0	0	0	0	5	0	0	5	0	0	5	0	0	0	5	0	5	0	5	5	5	0	5	0	0	0	0	5	5	0	5	0	5	0
737808	0	0	5	0	10	0	0	0	0	0	5	10	0	0	5	0	0	0	0	5	0	0	5	0	0	5	0	0	0	5	0	5	0	5	5	5	0	5	0	0	0	0	5	5	0	5	0	5	0
737809	0	0	5	0	10	0	0	0	0	0	5	10	0	0	5	0	0	0	0	5	0	0	5	0	0	5	0	0	0	5	0	5	0	5	5	5	0	5	0	0	0	0	5	5	0	5	0	5	0
737810	0	0	5	0	10	0	0	0	0	0	5	10	0	0	5	0	0	0	0	5	0	0	5	0	0	5	0	0	0	5	0	5	0	5	5	5	0	5	0	0	0	0	5	5	0	5	0	5	0
737811	0	0	5	0	10	0	0	0	0	0	5	10	0	0	5	0	0	0	0	5	0	0	5	0	0	5	0	0	0	5	0	5	0	5	5	5	0	5	0	0	0	0	5	5	0	5	0	5	0
737812	0	0	5	0	10	0	0	0	0	0	5	10	0	0	5	0	0	0	0	0	0	0	5	0	0	5	0	0	0	5	0	5	0	5	5	5	0	0	0	0	0	0	5	5	0	5	0	5	0
737813	0	0	0	0	10	0	0	0	0	0	5	10	0	0	5	0	0	0	0	0	0	0	5	0	0	5	0	0	0	5	0	5	0	5	5	5	0	0	0	0	0	0	5	5	0	5	0	5	0
737814	0	0	0	0	10	0	0	0	0	0	5	10	0	0	5	0	0	0	0	0	0	0	5	0	0	5	0	0	0	5	0	5	0	5	5	5	0	0	0	0	0	0	5	5	0	5	0	5	0
737815	0	0	0	0	10	0	0	0	0	0	5	10	0	0	5	0	0	0	0	0	0	0	5	0	0	5	0	0	0	5	0	5	0	5	5	5	0	0	0	0	0	0	5	5	0	5	0	5	0
737816	0	0	0	0	10	0	0	0	0	0	5	10	0	0	5	0	0	0	0	0	0	0	5	0	0	5	0	0	0	5	0	5	0	0	5	5	0	0	0	0	0	0	5	5	0	5	0	5	0
737817	0	0	0	0	10	0	0	0	0	0	5	10	0	0	5	0	0	0	0	0	0	0	5	0	0	5	0	0	0	5	0	5	0	0	5	5	0	0	0	0	0	0	5	5	0	5	0	5	0
737818	0	0	0	0	10	0	0	0	0	0	5	10	0	0	5	0	0	0	0	0	0	0	5	0	0	5	0	0	0	5	0	5	0	0	5	5	0	0	0	0	0	0	5	5	0	5	0	5	0
737819	0	0	0	0	10	0	0	0	0	0	5	10	0	0	5	0	0	0	0	0	0	0	5	0	0	5	0	0	0	5	0	5	0	0	5	5	0	0	0	0	0	0	5	0	0	5	0	5	0
737820	0	0	0	0	10	0	0	0	0	0	5	10	0	0	5	0	0	0	0	0	0	0	5	0	0	5	0	0	0	5	0	5	0	0	5	5	0	0	0	0	0	0	5	0	0	5	0	5	0
737821	0	0	0	0	10	0	0	0	0	0	5	10	0	0	5	0	0	0	0	0	0	0	5	0	0	5	0	0	0	5	0	5	0	0	5	5	0	0	0	0	0	0	5	0	0	5	0	5	0
737822	0	0	0	0	10	0	0	0	0	0	5	10	0	0	5	0	0	0	0	0	0	0	5	0	0	5	0	5	0	5	0	5	0	0	5	5	0	0	0	0	0	0	5	0	0	5	0	5	0
737847	0	0	0	0	10	0	0	0	0	0	5	5	0	0	5	0	0	0	0	0	0	0	5	0	0	5	0	5	5	5	0	5	0	5	5	5	0	0	5	0	0	0	5	0	0	5	0	5	0
738513	0	0	0	0	10	0	0	0	0	0	0	10	5	0	5	0	0	0	0	5	0	0	5	0	0	5	0	0	0	5	0	5	5	5	5	0	0	0	0	0	0	0	5	5	0	5	0	0	0
738514	0	0	0	0	10	0	0	0	0	0	0	10	5	0	5	0	0	0	0	5	0	0	5	0	0	5	0	0	0	5	5	5	5	5	5	5	0	0	0	0	0	0	5	5	0	5	0	0	0
738515	0	0	0	0	10	0	0	0	0	0	0	10	5	0	5	0	0	0	0	5	0	0	5	0	0	5	0	0	0	5	5	5	5	5	5	5	0	0	0	0	0	0	5	5	0	5	0	5	0
738516	0	0	0	0	10	0	0	0	0	0	0	10	5	0	5	0	0	0	0	5	0	0	5	0	0	5	0	0	0	5	0	5	5	5	5	5	0	0	0	0	0	0	5	5	0	5	0	5	0
738517	0	0	0	0	10	0	0	0	0	0	0	10	5	0	5	0	0	0	0	5	0	0	5	0	0	5	0	0	0	5	0	5	0	0	5	5	0	0	0	0	0	0	5	5	0	5	0	5	0
738518	0	0	0	0	10	0	0	0	0	0	0	10	0	0	5	0	0	0	0	5	0	0	5	0	0	5	0	0	0	5	0	5	0	0	5	5	0	0	0	0	0	0	5	5	0	5	0	5	0
738519	0	0	0	0	10	0	0	0	0	0	0	10	0	0	5	0	0	0	0	5	0	0	5	0	0	5	0	0	0	5	0	5	0	0	5	5	0	0	0	0	0	0	5	5	0	5	0	5	0
738520	0	0	0	0	10	0	0	0	0	0	0	10	0	0	5	0	0	0	0	5	0	0	5	0	0	5	0	0	0	5	0	5	0	5	5	5	0	0	0	0	0	0	5	5	0	5	0	5	0
738521	0	0	0	0	10	0	0	0	0	0	5	10	0	0	5	0	0	0	0	5	0	0	5	0	0	5	0	0	0	5	0	5	0	5	5	5	0	5	0	0	0	0	5	5	0	5	0	5	0
738522	0	0	0	0	10	0	0	0	0	0	5	10	0	0	5	0	0	0	0	5	0	0	5	0	0	5	0	0	0	5	0	5	0	5	5	5	0	5	0	0	0	0	5	5	0	5	0	5	0
738523	0	0	0	0	10	0	0	0	0	0	5	10	0	0	5	0	0	0	0	5	0	0	5	0	0	5	0	0	0	5	0	5	0	5	5	5	0	5	0	0	0	0	5	5	0	5	0	5	0
738524	0	0	5	0	10	0	0	0	0	0	5	10	0	0	5	0	0	0	0	5	0	0	5	0	0	5	0	0	0	5	0	5	0	5	5	5	0	5	0	0	0	0	5	5	0	5	0	5	0
738525	0	0	5	0	10	0	0	0	0	0	5	10	0	0	5	0	0	0	0	5	0	0	5	0	0	5	0	0	0	5	0	5	0	5	5	5	0	5	0	0	0	0	5	5	0	5	0	5	0
738526	0	0	5	0	10	0	0	0	0	0	5	10	0	0	5	0	0	0	0	5	0	0	5	0	0	5	0	0	0	5	0	5	0	5	5	5	0	5	0	0	0	0	5	5	0	5	0	5	0
738527	0	0	5	0	10	0	0	0	0	0	5	10	0	0	5	0	0	0	0	5	0	0	5	0	0	5	0	0	0	5	0	5	0	5	5	5	0	5	0	0	0	0	5	5	0	5	0	5	0
738528	0	0	5	0	10	0	0	0	0	0	5	10	0	0	5	0	0	0	0	5	0	0	5	0	0	5	0	0	0	5	0	5	0	5	5	5	0	5	0	0	0	0	5	5	0	5	0	5	0
738529	0	0	5	0	10	0	0	0	0	0	5	10	0	0	5	0	0	0	0	5	0	0	5	0	0	5	0	0	0	5	0	5	0	5	5	5	0	5	0	0	0	0	5	5	0	5	0	5	0
738530	0	0	5	0	10	0	0	0	0	0	5	10	0	0	5	0	0	0	0	5	0	0	5	0	0	5	0	0	0	5	0	5	0	5	5	5	0	5	0	0	0	0	5	5	0	5	0	5	0
738531	0	0	5	0	10	0	0	0	0	0	5	10	0	0	5	0	0	0	0	5	0	0	5	0	0	5	0	0	0	5	0	5	0	5	5	5	0	5	0	0	0	0	5	5	0	5	0	5	0
738532	0	0	5	0	10	0	0	0	0	0	5	10	0	0	5	0	0	0	0	5	0	0	5	0	0	5	0	0	0	5	0	5	0	5	5	5	0	0	0	0	0	0	5	5	0	5	0	5	0
738533	0	0	0	0	10	0	0	0	0	0	5	10	0	0	5	0	0	0	0	0	0	0	5	0	0	5	0	0	0	5	0	5	0	5	5	5	0	0	0	0	0	0	5	5	0	5	0	5	0
738534	0	0	0	0	10	0	0	0	0	0	5	10	0	0	5	0	0	0	0	0	0	0	5	0	0	5	0	0	0	5	0	5	0	5	5	5	0	0	0	0	0	0	5	5	0	5	0	5	0
738535	0	0	0	0	10	0	0	0	0	0	5	10	0	0	5	0	0	0	0	0	0	0	5	0	0	5	0	0	0	5	0	5	0	5	5	5	0	0	0	0	0	0	5	5	0	5	0	5	0
738536	0	0	0	0	10	0	0	0	0	0	5	10	0	0	5	0	0	0	0	0	0	0	5	0	0	5	0	0	0	5	0	5	0	0	5	5	0	0	0	0	0	0	5	5	0	5	0	5	0
738537	0	0	0	0	10	0	0	0	0	0	5	10	0	0	5	0	0	0	0	0	0	0	5	0	0	5	0	0	0	5	0	5	0	0	5	5	0	0	0	0	0	0	5	5	0	5	0	5	0
738538	0	0	0	0	10	0	0	0	0	0	5	10	0	0	5	0	0	0	0	0	0	0	5	0	0	5	0	0	0	5	0	5	0	0	5	5	0	0	0	0	0	0	5	5	0	5	0	5	0
738539	0	0	0	0	10	0	0	0	0	0	5	10	0	0	5	0	0	0	0	0	0	0	5	0	0	5	0	0	0	5	0	5	0	0	5	5	0	0	0	0	0	0	5	0	0	5	0	5	0
738540	0	0	0	0	10	0	0	0	0	0	5	10	0	0	5	0	0	0	0	0	0	0	5	0	0	5	0	0	0	5	0	5	0	0	5	5	0	0	0	0	0	0	5	0	0	5	0	5	0
738541	0	0	0	0	10	0	0	0	0	0	5	10	0	0	5	0	0	0	0	0	0	0	5	0	0	5	0	0	0	5	0	5	0	0	5	5	0	0	0	0	0	0	5	0	0	5	0	5	0
738542	0	0	0	0	10	0	0	0	0	0	5	10	0	0	5	0	0	0	0	0	0	0	5	0	0	5	0	5	0	5	0	5	0	0	5	5	0	0	0	0	0	0	5	0	0	5	0	5	0
739234	0	0	0	0	10	0	0	0	0	0	0	10	5	0	5	0	0	0	0	5	0	0	5	0	0	5	0	0	0	5	5	5	5	5	5	5	0	0	0	0	0	0	5	5	0	5	0	5	0
739235	0	0	0	0	10	0	0	0	0	0	0	10	5	0	5	0	0	0	0	5	0	0	5	0	0	5	0	0	0	5	5	5	5	5	5	5	0	0	0	0	0	0	5	5	0	5	0	5	0
739236	0	0	0	0	10	0	0	0	0	0	0	10	5	0	5	0	0	0	0	5	0	0	5	0	0	5	0	0	0	5	5	5	0	5	5	5	0	0	0	0	0	0	5	5	0	5	0	5	0
739237	0	0	0	0	10	0	0	0	0	0	0	10	5	0	5	0	0	0	0	5	0	0	5	0	0	5	0	0	0	5	0	5	0	5	5	5	0	0	0	0	0	0	5	5	0	5	0	5	0
739238	0	0	0	0	10	0	0	0	0	0	0	10	5	0	5	0	0	0	0	5	0	0	5	0	0	5	0	0	0	5	0	5	0	5	5	5	0	0	0	0	0	0	5	5	0	5	0	5	0
739239	0	0	0	0	10	0	0	0	0	0	0	10	5	0	5	0	0	0	0	5	0	0	5	0	0	5	0	0	0	5	0	5	0	5	5	5	0	0	0	0	0	0	5	5	0	5	0	5	0
739240	0	0	0	0	10	0	0	0	0	0	5	10	0	0	5	0	0	0	0	5	0	0	5	0	0	5	0	0	0	5	0	5	0	5	5	5	0	5	0	0	0	0	5	5	0	5	0	5	0
739241	0	0	0	0	10	0	0	0	0	0	5	10	0	0	5	0	0	0	0	5	0	0	5	0	0	5	0	0	0	5	0	5	0	5	5	5	0	5	0	0	0	0	5	5	0	5	0	5	0
739242	0	0	0	0	10	0	0	0	0	0	5	10	0	0	5	0	0	0	0	5	0	0	5	0	0	5	0	0	0	5	0	5	0	5	5	5	0	5	0	0	0	0	5	5	0	5	0	5	0
739243	0	0	0	0	10	0	0	0	0	0	5	10	0	0	5	0	0	0	0	5	0	0	5	0	0	5	0	0	0	5	0	5	0	5	5	5	0	5	0	0	0	0	5	5	0	5	0	5	0
739244	0	0	5	0	10	0	0	0	0	0	5	10	0	0	5	0	0	0	0	5	0	0	5	0	0	5	0	0	0	5	0	5	0	5	5	5	0	5	0	0	0	0	5	5	0	5	0	5	0
739245	0	0	5	0	10	0	0	0	0	0	5	10	0	0	5	0	0	0	0	5	0	0	5	0	0	5	0	0	0	5	0	5	0	5	5	5	0	5	0	0	0	0	5	5	0	5	0	5	5
739246	0	0	5	0	10	0	0	0	0	0	5	10	0	0	5	0	0	0	0	5	0	0	5	0	0	5	0	0	0	5	0	5	0	5	5	5	0	5	0	0	0	0	5	5	0	5	0	5	5
739247	0	0	5	0	10	0	0	0	0	0	5	10	0	0	5	0	0	0	0	5	0	0	5	0	0	5	0	0	0	5	0	5	0	5	5	5	0	5	0	0	0	0	5	5	0	5	0	5	5
739248	0	0	5	0	10	0	0	0	0	0	5	10	0	0	5	0	0	0	0	5	0	0	5	0	0	5	0	0	0	5	0	5	0	5	5	5	0	5	0	0	0	0	5	5	0	5	0	5	0
739249	0	0	5	0	10	0	0	0	0	0	5	10	0	0	5	0	0	0	0	5	0	0	5	0	0	5	0	0	0	5	0	5	0	5	5	5	0	5	0	0	0	0	5	5	0	5	0	5	0
739254	0	0	0	0	10	0	0	0	0	0	5	10	0	0	5	0	0	0	0	0	0	0	5	0	0	5	0	0	0	5	0	5	0	5	5	5	0	0	0	0	0	0	5	5	0	5	0	5	0
739255	0	0	0	0	10	0	0	0	0	0	5	10	0	0	5	0	0	0	0	0	0	0	5	0	0	5	0	0	0	5	0	5	0	5	5	5	0	0	0	0	0	0	5	5	0	5	0	5	0
739256	0	0	0	0	10	0	0	0	0	0	5	10	0	0	5	0	0	0	0	0	0	0	5	0	0	5	0	0	0	5	0	5	0	5	5	5	0	0	0	0	0	0	5	5	0	5	0	5	0
739257	0	0	0	0	10	0	0	0	0	0	5	10	0	0	5	0	0	0	0	0	0	0	5	0	0	5	0	0	0	5	0	5	0	0	5	5	0	0	0	0	0	0	5	5	0	5	0	5	0
739258	0	0	0	0	10	0	0	0	0	0	5	10	0	0	5	0	0	0	0	0	0	0	5	0	0	5	0	0	0	5	0	5	0	0	5	5	0	0	0	0	0	0	5	5	0	5	0	5	0
739259	0	0	0	0	10	0	0	0	0	0	5	10	0	0	5	0	0	0	0	0	0	0	5	0	0	5	0	0	0	5	0	5	0	0	5	5	0	0	0	0	0	0	5	0	0	5	0	5	0
739260	0	0	0	0	10	0	0	0	0	0	5	10	0	0	5	0	0	0	0	0	0	0	5	0	0	5	0	0	0	5	0	5	0	0	5	5	0	0	0	0	0	0	5	0	0	5	0	5	0
739261	0	0	0	0	10	0	0	0	0	0	5	10	0	0	5	0	0	0	0	0	0	0	5	0	0	5	0	5	0	5	0	5	0	0	5	5	0	0	0	0	0	0	5	0	0	5	0	5	0
739262	0	0	0	0	10	0	0	0	0	0	5	10	0	0	5	0	0	0	0	0	0	0	5	0	0	5	0	5	0	5	0	5	0	0	5	5	0	0	0	0	0	0	5	0	0	5	0	5	0
739955	0	0	0	0	10	0	0	0	0	0	0	10	5	0	5	0	0	0	0	5	0	0	5	0	0	5	0	0	0	5	5	5	5	5	5	5	0	0	0	0	0	0	5	5	0	5	0	5	0
739956	0	0	0	0	10	0	0	0	0	0	0	10	5	0	5	0	0	0	0	5	0	0	5	0	0	5	0	0	0	5	5	5	0	5	5	5	0	0	0	0	0	0	5	5	0	5	0	5	0
739957	0	0	0	0	10	0	0	0	0	0	0	10	5	0	5	0	0	0	0	5	0	0	5	0	0	5	0	0	0	5	5	5	0	5	5	5	0	0	0	0	0	0	5	5	0	5	0	5	0
739958	0	0	0	0	10	0	0	0	0	0	5	10	5	0	5	0	0	0	0	5	0	0	5	0	0	5	0	0	0	5	5	5	0	5	5	5	0	0	0	0	0	0	5	5	0	5	0	5	0
739959	0	0	0	0	10	0	0	0	0	0	5	10	5	0	5	0	0	0	0	5	0	0	5	0	0	5	0	0	0	5	5	5	0	5	5	5	0	0	0	0	0	0	5	5	0	5	0	5	0
739960	0	0	0	0	10	0	0	0	0	0	5	10	5	0	5	0	0	0	0	5	0	0	5	0	0	5	0	0	0	5	5	5	0	5	5	5	0	5	0	0	0	0	5	5	0	5	0	5	0
739961	0	0	0	0	10	0	0	0	0	0	5	10	0	0	5	0	0	0	0	5	0	0	5	0	0	5	0	0	0	5	0	5	0	5	5	5	0	5	0	0	0	0	5	5	0	5	0	5	0
739962	0	0	0	0	10	0	0	0	0	0	5	10	0	0	5	0	0	0	0	5	0	0	5	0	0	5	0	0	0	5	0	5	0	5	5	5	0	5	0	0	0	0	5	5	0	5	0	5	0
739963	0	0	0	0	10	0	0	0	0	0	5	10	0	0	5	0	0	0	0	5	0	0	5	0	0	5	0	0	0	5	0	5	0	5	5	5	0	5	0	0	0	0	5	5	0	5	0	5	0
739964	0	0	5	0	10	0	0	0	0	0	5	10	0	0	5	0	0	0	0	5	0	0	5	0	0	5	0	0	0	5	0	5	0	5	5	5	0	5	0	0	0	0	5	5	0	5	0	5	5
739965	0	0	5	0	10	0	0	0	0	0	5	10	0	0	5	0	0	0	0	5	0	0	5	0	0	5	0	0	0	5	0	5	0	5	5	5	0	5	0	0	0	0	5	5	0	5	0	5	5
739966	0	0	5	0	10	0	0	0	0	0	5	10	0	0	5	0	0	0	0	5	0	0	5	0	0	5	0	0	0	5	0	5	0	5	5	5	0	5	0	0	0	0	5	5	0	5	0	5	5
739967	0	0	5	0	10	0	0	0	0	0	5	10	0	0	5	0	0	0	0	5	0	0	5	0	0	5	0	0	0	5	0	5	0	5	5	5	0	5	0	0	0	0	5	5	0	5	0	5	5
739968	0	0	5	0	10	0	0	0	0	0	5	10	0	0	5	0	0	0	0	5	0	0	5	0	0	5	0	0	0	5	0	5	0	5	5	5	0	5	0	0	0	0	5	5	0	5	0	5	5
739969	0	0	5	0	10	0	0	0	0	0	5	10	0	0	5	0	0	0	0	5	0	0	5	0	0	5	0	0	0	5	0	5	0	5	5	5	0	5	0	0	0	0	5	5	0	5	0	5	5
739975	0	0	0	0	10	0	0	0	0	0	5	10	0	0	5	0	0	0	0	0	0	0	5	0	0	5	0	0	0	5	0	5	0	5	5	5	0	0	0	0	0	0	5	5	0	5	0	5	0
739976	0	0	0	0	10	0	0	0	0	0	5	10	0	0	5	0	0	0	0	0	0	0	5	0	0	5	0	0	0	5	0	5	0	5	5	5	0	0	0	0	0	0	5	5	0	5	0	5	0
739977	0	0	0	0	10	0	0	0	0	0	5	10	0	0	5	0	0	0	0	0	0	0	5	0	0	5	0	0	0	5	0	5	0	0	5	5	0	0	0	0	0	0	5	5	0	5	0	5	0
739978	0	0	0	0	10	0	0	0	0	0	5	10	0	0	5	0	0	0	0	0	0	0	5	0	0	5	0	0	0	5	0	5	0	0	5	5	0	0	0	0	0	0	5	5	0	5	0	5	0
739979	0	0	0	0	10	0	0	0	0	0	5	10	0	0	5	0	0	0	0	0	0	0	5	0	0	5	0	0	0	5	0	5	0	0	5	5	0	0	0	0	0	0	5	0	0	5	0	5	0
739980	0	0	0	0	10	0	0	0	0	0	5	10	0	0	5	0	0	0	0	0	0	0	5	0	0	5	0	0	0	5	0	5	0	0	5	5	0	0	0	0	0	0	5	0	0	5	0	5	0
739981	0	0	0	0	10	0	0	0	0	0	5	10	0	0	5	0	0	0	0	0	0	0	5	0	0	5	0	5	0	5	0	5	0	0	5	5	0	0	0	0	0	0	5	0	0	5	0	5	0
739982	0	0	0	0	10	0	0	0	0	0	5	10	0	0	5	0	0	0	0	0	0	0	5	0	0	5	0	5	0	5	0	5	0	0	5	5	0	5	0	0	0	0	5	0	0	5	0	5	0
740674	0	0	0	0	10	0	0	0	0	0	0	10	5	0	5	0	0	0	0	5	0	0	5	0	0	5	0	0	0	5	5	5	5	5	5	5	0	0	0	0	0	0	5	5	0	5	0	5	0
740675	0	0	0	0	10	0	0	0	0	0	0	10	5	0	5	0	0	0	0	5	0	0	5	0	0	5	0	0	0	5	5	5	5	5	5	5	0	0	0	0	0	0	5	5	0	5	0	5	0
740676	0	0	0	0	10	0	0	0	0	0	0	10	5	0	5	0	0	0	0	5	0	0	5	0	0	5	0	0	0	5	5	5	0	5	5	5	0	0	0	0	0	0	5	5	0	5	0	5	0
740677	0	0	0	0	10	0	0	0	0	0	0	10	5	0	5	0	0	0	0	5	0	0	5	0	0	5	0	0	0	5	5	5	0	5	5	5	0	0	0	0	0	0	5	5	0	5	0	5	0
740678	0	0	0	0	10	0	0	0	0	0	0	10	5	0	5	0	0	0	0	5	0	0	5	0	0	5	0	0	0	5	5	5	0	5	5	5	0	0	0	0	0	0	5	5	0	5	0	5	0
740679	0	0	0	0	10	0	0	0	0	0	5	10	5	0	5	0	0	0	0	5	0	0	5	0	0	5	0	0	0	5	5	5	0	5	5	5	0	5	0	0	0	0	5	5	0	5	0	5	0
740680	0	0	0	0	10	0	0	0	0	0	5	10	5	0	5	0	0	0	0	5	0	0	5	0	0	5	0	0	0	5	5	5	0	5	5	5	0	5	0	0	0	0	5	5	0	5	0	5	0
740681	0	0	0	0	10	0	0	0	0	0	5	10	0	0	5	0	0	0	0	5	0	0	5	0	0	5	0	0	0	5	5	5	0	5	5	5	0	5	0	0	0	0	5	5	0	5	0	5	0
740682	0	0	0	0	10	0	0	0	0	0	5	10	0	0	5	0	0	0	0	5	0	0	5	0	0	5	0	0	0	5	5	5	0	5	5	5	0	5	0	0	0	0	5	5	0	5	0	5	0
740683	0	0	0	0	10	0	0	0	0	0	5	10	0	0	5	0	0	0	0	5	0	0	5	0	0	5	0	0	0	5	5	5	0	5	5	5	0	5	0	0	0	0	5	5	0	5	0	5	0
740684	0	0	5	0	10	5	0	0	0	0	5	10	0	0	5	0	0	0	0	5	0	0	5	0	0	5	0	5	0	5	5	5	0	5	5	5	0	5	0	0	0	0	5	5	0	5	0	5	5
740685	0	0	5	0	10	5	0	0	0	0	5	10	0	0	5	0	0	0	0	5	0	0	5	0	0	5	0	0	0	5	0	5	0	5	5	5	0	5	0	0	0	0	5	5	0	5	0	5	5
740686	0	0	5	0	10	0	0	0	0	0	5	10	0	0	5	0	0	0	0	5	0	0	5	0	0	5	0	0	0	5	0	5	0	5	5	5	0	5	0	0	0	0	5	5	0	5	0	5	5
740687	0	0	5	0	10	0	0	0	0	0	5	10	0	0	5	0	0	0	0	5	0	0	5	0	0	5	0	0	0	5	0	5	0	5	5	5	0	5	0	0	0	0	5	5	0	5	0	5	5
740688	0	0	5	0	10	0	0	0	0	0	5	10	0	0	5	0	0	0	0	5	0	0	5	0	0	5	0	0	0	5	0	5	0	5	5	5	0	5	5	0	0	0	5	5	0	5	0	10	5
740689	0	0	5	0	10	0	0	0	0	0	5	10	0	0	5	0	0	0	0	5	0	0	5	0	0	5	0	0	0	5	0	5	0	5	5	5	0	5	5	0	0	0	5	5	0	5	0	10	5
740695	0	0	0	0	10	0	0	0	0	0	5	10	0	0	5	0	0	0	0	0	0	0	5	0	0	5	0	0	0	5	0	5	0	5	5	5	0	0	0	0	0	0	5	5	0	5	0	5	0
740696	0	0	0	0	10	0	0	0	0	0	5	10	0	0	5	0	0	0	0	0	0	0	5	0	0	5	0	0	0	5	0	5	0	5	5	5	0	0	0	0	0	0	5	5	0	5	0	5	0
740697	0	0	0	0	10	0	0	0	0	0	5	10	0	0	5	0	0	0	0	0	0	0	5	0	0	5	0	0	0	5	0	5	0	5	5	5	0	0	0	0	0	0	5	5	0	5	0	5	0
740698	0	0	0	0	10	0	0	0	0	0	5	10	0	0	5	0	0	0	0	0	0	0	5	0	0	5	0	5	0	5	0	5	0	0	5	5	0	0	0	0	0	0	5	5	0	5	0	5	0
740699	0	0	0	0	10	0	0	0	0	0	5	10	0	0	5	0	0	0	0	0	0	0	5	0	0	5	0	5	0	5	0	5	0	0	5	5	0	0	0	0	0	0	5	0	0	5	0	5	0
740701	0	0	0	0	10	0	0	0	0	0	5	10	0	0	5	0	0	0	0	0	0	0	5	0	0	5	0	5	0	5	0	5	0	0	5	5	0	0	0	0	0	0	5	0	0	5	0	5	0
740702	0	0	0	0	10	0	0	0	0	0	5	10	0	0	5	0	0	0	0	0	0	0	5	0	0	5	0	5	0	5	0	5	0	0	5	5	0	5	0	0	0	0	5	0	0	5	0	10	0
741397	0	0	0	0	10	0	0	0	0	0	0	10	5	0	5	0	0	0	0	5	0	0	5	0	0	5	0	0	0	5	5	5	0	5	5	5	0	0	0	0	0	0	5	5	0	5	0	5	0
741398	0	0	0	0	10	0	0	0	0	0	0	10	5	0	5	0	0	0	0	5	0	0	5	0	0	5	0	0	0	5	5	5	0	5	5	5	0	0	0	0	0	0	5	5	0	5	0	5	0
741399	0	0	0	0	10	0	0	0	0	0	5	10	5	0	5	0	0	0	0	5	0	0	5	0	0	5	0	0	0	5	5	5	0	5	5	5	0	5	0	0	0	0	5	5	0	5	0	5	0
741400	0	0	0	0	10	0	0	0	0	0	5	10	5	0	5	0	0	0	0	5	0	0	5	0	0	5	0	0	0	5	5	5	0	5	5	5	0	5	0	0	0	0	5	5	0	5	0	5	0
741401	0	0	0	0	10	0	0	0	0	0	5	10	0	0	5	0	0	0	0	5	0	0	5	0	0	5	0	5	0	5	5	5	0	5	5	5	0	5	0	0	0	0	5	5	0	5	0	5	0
741402	0	0	0	0	10	0	0	0	0	0	5	10	0	0	5	0	0	0	0	5	0	0	5	0	0	5	0	5	0	5	5	5	0	5	5	5	0	5	0	0	0	0	5	5	0	5	0	5	0
741403	0	0	0	0	10	0	0	0	0	0	5	10	0	0	5	0	0	0	0	5	0	0	5	0	0	5	0	5	0	5	5	5	0	5	5	5	0	5	0	0	0	0	5	5	0	5	0	5	0
741404	0	0	5	0	10	5	0	0	0	0	5	10	0	0	5	0	0	0	0	5	0	0	5	0	0	5	0	5	0	5	5	5	0	5	5	5	0	5	0	0	0	0	5	5	0	5	0	5	5
741405	0	0	5	0	10	5	0	0	0	0	5	10	0	0	5	0	0	0	0	5	0	0	5	0	0	5	0	5	0	5	5	5	0	5	5	5	0	5	0	0	0	0	5	5	0	5	0	5	5
741406	0	0	5	0	10	0	0	0	0	0	5	10	0	0	5	0	0	0	0	5	0	0	5	0	0	5	0	5	0	5	5	5	0	5	5	5	0	5	0	0	0	0	5	5	0	5	0	5	5
741407	0	0	5	0	10	0	0	0	0	0	5	10	0	0	5	0	0	0	0	5	0	0	5	0	0	5	0	5	0	5	0	5	0	5	5	5	0	5	5	0	0	0	5	5	0	5	0	5	5
741408	0	0	5	0	10	0	0	0	0	0	5	10	0	0	5	0	0	0	0	5	0	0	5	0	0	5	0	0	0	5	0	5	0	5	5	5	0	5	5	0	0	0	5	5	0	5	0	10	5
741409	0	0	5	0	10	0	0	0	0	0	5	10	0	0	5	0	0	0	0	5	0	0	5	0	0	5	0	0	0	5	0	5	0	5	5	5	0	5	5	0	0	0	5	5	0	5	0	10	5
741415	0	0	0	0	10	0	0	0	0	0	5	10	0	0	5	0	0	0	0	0	0	0	5	0	0	5	0	0	0	5	0	5	0	5	5	5	0	0	0	0	0	0	5	5	0	5	0	5	0
741416	0	0	0	0	10	0	0	0	0	0	5	10	0	0	5	0	0	0	0	0	0	0	5	0	0	5	0	0	0	5	0	5	0	5	5	5	0	0	0	0	0	0	5	5	0	5	0	5	0
741417	0	0	0	0	10	0	0	0	0	0	5	10	0	0	5	0	0	0	0	0	0	0	5	0	0	5	0	5	0	5	0	5	0	5	5	5	0	0	0	0	0	0	5	5	0	5	0	5	0
741418	0	0	0	0	10	0	0	0	0	0	5	10	0	0	5	0	0	0	0	0	0	0	5	0	0	5	0	5	0	5	0	5	0	5	5	5	0	0	0	0	0	0	5	5	0	5	0	5	0
741421	0	0	0	0	10	0	0	0	0	0	5	10	0	0	5	0	0	0	0	0	0	0	5	0	0	5	0	5	0	5	0	5	0	0	5	5	0	0	0	0	0	0	5	0	0	5	0	5	0
741422	0	0	5	0	10	0	0	0	0	0	5	10	0	0	5	0	0	0	0	0	0	0	5	0	0	5	0	5	0	5	0	5	0	0	5	5	0	5	0	0	0	0	5	0	0	5	0	10	0
742119	0	0	0	0	10	0	0	0	0	0	5	10	5	0	5	0	0	0	0	5	0	0	5	0	0	5	0	0	0	5	5	5	0	5	5	5	0	5	0	0	0	0	5	5	0	5	0	5	0
742120	0	0	0	0	10	0	0	0	0	0	5	10	5	0	5	0	0	0	0	5	0	0	5	0	0	5	0	0	0	5	5	5	0	5	5	5	0	5	0	0	0	0	5	5	0	5	0	5	0
742121	0	0	0	0	10	0	0	0	0	0	5	10	0	0	5	0	0	0	0	5	0	0	5	0	0	5	0	5	0	5	5	5	0	5	5	5	0	5	0	0	0	0	5	5	0	5	0	5	0
742122	0	0	0	0	10	0	0	0	0	0	5	10	0	0	5	0	0	0	0	5	0	0	5	0	0	5	0	5	0	5	5	5	0	5	5	5	0	5	0	0	0	0	5	5	0	5	0	5	0
742123	0	0	0	0	10	0	0	0	0	0	5	10	0	0	5	0	0	0	0	5	0	0	5	0	0	5	0	5	0	5	5	5	0	5	5	5	0	5	0	0	0	0	5	5	0	5	0	5	5
742124	0	0	5	0	10	5	0	0	0	0	5	10	0	0	5	0	0	0	0	5	0	0	5	0	0	5	0	5	0	5	5	5	0	5	5	5	0	5	0	0	0	0	5	5	0	5	0	5	5
742125	0	0	5	0	10	5	0	0	0	0	5	10	0	0	5	0	0	0	0	5	0	0	5	0	0	5	0	5	0	5	5	5	0	5	5	5	0	5	0	0	0	0	5	5	0	5	0	5	5
742126	0	0	5	0	10	0	0	0	0	0	5	10	0	0	5	0	0	0	0	5	0	0	5	0	0	5	0	5	0	5	5	5	0	5	5	5	0	5	0	0	0	0	5	5	0	5	0	5	5
742127	0	0	5	0	10	0	0	0	0	0	5	10	0	0	5	0	0	0	0	5	0	0	5	0	0	5	0	5	0	5	5	5	0	5	5	5	0	5	0	0	0	0	5	5	0	5	0	5	5
742128	0	0	5	0	10	0	0	0	0	0	5	10	0	0	5	0	0	0	0	5	0	0	5	0	0	5	0	5	0	5	5	5	0	5	5	5	0	5	5	0	0	0	5	5	0	5	0	10	5
742134	0	0	5	0	10	0	0	0	0	0	5	10	0	0	5	0	0	0	0	5	0	0	5	0	0	5	0	0	0	5	0	5	0	5	5	5	0	5	0	0	0	0	5	5	0	5	0	10	0
742135	0	0	0	0	10	0	0	0	0	0	5	10	0	0	5	0	0	0	0	0	0	0	5	0	0	5	0	0	0	5	0	5	0	5	5	5	0	0	0	0	0	0	5	5	0	5	0	10	0
742136	0	0	0	0	10	0	0	0	0	0	5	10	0	0	5	0	0	0	0	0	0	0	5	0	0	5	0	5	0	5	0	5	0	5	5	5	0	0	0	0	0	0	5	5	0	5	0	10	0
742137	0	0	0	0	10	0	0	0	0	0	5	10	0	0	5	0	0	0	0	0	0	0	5	0	0	5	0	5	0	5	0	5	0	5	5	5	0	0	0	0	0	0	5	5	0	5	0	5	0
742138	0	0	0	0	10	0	0	0	0	0	5	10	0	0	5	0	0	0	0	0	0	0	5	0	0	5	0	5	0	5	0	5	0	5	5	5	0	0	0	0	0	0	5	0	0	5	0	5	0
742141	0	0	0	0	10	0	0	0	0	0	5	10	0	0	5	0	0	0	0	0	0	0	5	0	0	5	0	5	0	5	0	5	0	5	5	5	0	5	0	0	0	0	5	0	0	5	0	10	0
742142	0	0	5	0	10	0	0	0	0	0	5	10	0	0	5	0	0	0	0	5	0	0	5	0	0	5	0	5	0	5	0	5	0	5	5	5	0	5	0	0	0	0	5	0	0	5	0	10	0
742841	0	0	0	0	10	0	0	0	0	0	5	10	0	0	5	0	0	0	0	5	0	0	5	0	0	5	0	5	0	5	5	5	0	5	5	5	0	5	0	0	0	0	5	5	0	5	0	5	0
742842	0	0	0	0	10	0	0	0	0	0	5	10	0	0	5	0	0	0	0	5	0	0	5	0	0	5	0	5	0	5	5	5	0	5	5	5	0	5	0	0	0	0	5	5	0	5	0	5	0
742843	0	0	0	0	10	0	0	0	0	0	5	10	0	0	5	0	0	0	0	5	0	0	5	0	0	5	0	5	0	5	5	5	0	5	5	5	0	5	0	0	0	0	5	5	0	5	0	5	5
742844	0	0	5	0	10	0	0	0	0	0	5	10	0	0	5	0	0	0	0	5	0	0	5	0	0	5	0	5	0	5	5	5	0	5	5	5	0	5	0	0	0	0	5	5	0	5	0	5	5
742845	0	0	5	0	10	0	0	0	0	0	5	10	0	0	5	0	0	0	0	5	0	0	5	0	0	5	0	5	0	5	5	5	0	5	5	5	0	5	0	0	0	0	5	5	0	5	0	5	5
742846	0	0	5	0	10	0	0	0	0	0	5	10	0	0	5	0	0	0	0	5	0	0	5	0	0	5	0	5	0	5	5	5	0	5	5	5	0	5	0	0	0	0	5	5	0	5	0	5	5
742847	0	0	5	0	10	0	0	0	0	0	5	10	0	0	5	0	0	0	0	5	0	0	5	0	0	5	0	5	0	5	5	5	0	5	5	5	0	5	0	0	0	0	5	5	0	5	0	10	5
742848	0	0	5	0	10	0	0	0	0	0	5	10	0	0	5	0	0	0	0	5	0	0	5	0	0	5	0	5	0	5	5	5	0	5	5	5	0	5	0	0	0	0	5	5	0	5	0	10	5
742849	0	0	5	0	10	0	0	0	0	0	5	10	0	0	5	0	0	0	0	5	0	0	5	0	0	5	0	5	0	5	5	5	0	5	5	5	0	5	0	0	0	0	5	5	0	5	0	10	5
742854	0	0	5	0	10	0	0	0	0	0	5	10	0	0	5	0	0	0	0	5	0	0	5	0	0	5	0	5	0	5	0	5	0	5	5	5	0	5	0	0	0	0	5	5	0	5	0	10	0
742855	0	0	0	0	10	0	0	0	0	0	5	10	0	0	5	0	0	0	0	5	0	0	5	0	0	5	0	5	0	5	0	5	0	5	5	5	0	0	0	0	0	0	5	5	0	5	0	10	0
742856	0	0	0	0	10	0	0	0	0	0	5	10	0	0	5	0	0	0	0	0	0	0	5	0	0	5	0	5	0	5	0	5	0	5	5	5	0	0	0	0	0	0	5	5	0	5	0	10	0
742857	0	0	0	0	10	0	0	0	0	0	5	10	0	0	5	0	0	0	0	0	0	0	5	0	0	5	0	5	0	5	0	5	0	5	5	5	0	0	0	0	0	0	5	5	0	5	0	10	0
742858	0	0	0	0	10	0	0	0	0	0	5	10	0	0	5	0	0	0	0	0	0	0	5	0	0	5	0	5	0	5	0	5	0	5	5	5	0	0	0	0	0	0	5	0	0	5	0	5	0
742859	0	0	0	0	10	0	0	0	0	0	5	10	0	0	5	0	0	0	0	0	0	0	5	0	0	5	0	5	0	5	0	5	0	5	5	5	0	5	0	0	0	0	5	0	0	5	0	5	0
742860	0	0	0	0	10	0	0	0	0	0	5	10	0	0	5	0	0	0	0	5	0	0	5	0	0	5	0	5	0	5	0	5	0	5	5	5	0	5	0	0	0	0	5	0	0	5	0	5	0
742861	0	0	5	0	10	0	0	0	0	0	5	10	0	0	5	0	0	0	0	5	0	0	5	0	0	5	0	5	0	5	0	5	0	5	5	5	0	5	0	0	0	0	5	0	0	5	0	10	0
742862	0	0	5	0	10	0	0	0	0	0	5	10	0	0	5	0	0	0	0	5	0	0	5	0	0	5	0	5	0	5	0	5	0	5	5	5	0	5	0	0	0	0	5	0	0	5	0	10	0
743562	0	0	0	0	10	0	0	0	0	0	5	10	0	0	5	0	0	0	0	5	0	0	5	0	0	5	0	5	0	5	5	5	0	5	5	5	0	5	0	0	0	0	5	5	0	5	0	5	5
743563	0	0	0	0	10	0	0	0	0	0	5	10	0	0	5	0	0	0	0	5	0	0	5	0	0	5	0	5	0	5	5	5	0	5	5	5	0	5	0	0	0	0	5	5	0	5	0	5	5
743564	0	0	5	0	10	0	0	0	0	0	5	10	0	0	5	0	0	0	0	5	0	0	5	0	0	5	0	5	0	5	5	5	0	5	5	5	0	5	0	0	0	0	5	5	0	5	0	5	5
743565	0	0	5	0	10	0	0	0	0	0	5	10	0	0	5	0	0	0	0	5	0	0	5	0	0	5	0	5	0	5	5	5	0	5	5	5	0	5	0	0	0	0	5	5	0	5	0	5	5
743566	0	0	5	0	10	0	0	0	0	0	5	10	0	0	5	0	0	0	0	5	0	0	5	0	0	5	0	5	0	5	5	5	0	5	5	5	0	5	0	0	0	0	5	5	0	5	0	5	5
743567	0	0	5	0	10	0	0	0	0	0	5	10	0	0	5	0	0	0	0	5	0	0	5	0	0	5	0	5	0	5	5	5	0	5	5	5	0	5	0	0	0	0	5	5	0	5	0	10	5
743568	0	0	5	0	10	0	0	0	0	0	5	10	0	0	5	0	0	0	0	5	0	0	5	0	0	5	0	5	0	5	5	5	0	5	5	5	0	5	0	0	0	0	5	5	0	5	0	10	5
743574	0	0	5	0	10	0	0	0	0	0	5	10	0	0	5	0	0	0	0	5	0	0	5	0	0	5	0	5	0	5	0	5	0	5	5	5	0	5	0	0	0	0	5	5	0	5	0	10	0
743575	0	0	5	0	10	0	0	0	0	0	5	10	0	0	5	0	0	0	0	5	0	0	5	0	0	5	0	5	0	5	0	5	0	5	5	5	0	5	0	0	0	0	5	5	0	5	0	10	0
743576	0	0	0	0	10	0	0	0	0	0	5	10	0	0	5	0	0	0	0	5	0	0	5	0	0	5	0	5	0	5	0	5	0	5	5	5	0	5	0	0	0	0	5	5	0	5	0	10	0
743577	0	0	0	0	10	0	0	0	0	0	5	10	0	0	5	0	0	0	0	5	0	0	5	0	0	5	0	5	0	5	0	5	0	5	5	5	0	5	0	0	0	0	5	0	0	5	0	10	0
743578	0	0	0	0	10	0	0	0	0	0	5	10	0	0	5	0	0	0	0	5	0	0	5	0	0	5	0	5	0	5	0	5	0	5	5	5	0	5	0	0	0	0	5	0	0	5	0	10	0
743579	0	0	0	0	10	0	0	0	0	0	5	10	0	0	5	0	0	0	0	5	0	0	5	0	0	5	0	5	0	5	0	5	0	5	5	5	0	5	0	0	0	0	5	0	0	5	0	10	0
743580	0	0	5	0	10	0	0	0	0	0	5	10	0	0	5	0	0	0	0	5	0	0	5	0	0	5	0	5	0	5	0	5	0	5	5	5	0	5	0	0	0	0	5	0	0	5	0	10	0
743581	0	0	5	0	10	0	0	0	0	0	5	10	0	0	5	0	0	0	0	5	0	0	5	0	0	5	0	5	0	5	0	5	0	5	5	5	0	5	0	0	0	0	5	0	0	5	0	10	0
744281	0	0	0	0	10	0	0	0	0	0	5	10	0	0	5	0	0	0	0	5	0	0	5	0	0	5	0	5	0	5	5	5	0	5	5	5	0	5	0	0	0	0	5	5	0	5	0	5	5
744282	0	0	0	0	10	0	0	0	0	0	5	10	0	0	5	0	0	0	0	5	0	0	5	0	0	5	0	5	0	5	5	5	0	5	5	5	0	5	0	0	0	0	5	5	0	5	0	5	5
744283	0	0	0	0	10	0	0	0	0	0	5	10	0	0	5	0	0	0	0	5	0	0	5	0	0	5	0	5	0	5	5	5	0	5	5	5	0	5	0	0	0	0	5	5	0	5	0	5	5
744284	0	0	5	0	10	0	0	0	0	0	5	10	0	0	5	0	0	0	0	5	0	0	5	0	0	5	0	5	0	5	5	5	0	5	5	5	0	5	0	0	0	0	5	5	0	5	0	5	5
744285	0	0	5	0	10	0	0	0	0	0	5	10	0	0	5	0	0	0	0	5	0	0	5	0	0	5	0	5	0	5	5	5	0	5	5	5	0	5	0	0	0	0	5	5	0	5	0	5	5
744286	0	0	5	0	10	0	0	0	0	0	5	10	0	0	5	0	0	0	0	5	0	0	5	0	0	5	0	5	0	5	5	5	0	5	5	5	0	5	0	0	0	0	5	5	0	5	0	5	5
744287	0	0	5	0	10	0	0	0	0	0	5	10	0	0	5	0	0	0	0	5	0	0	5	0	0	5	0	5	0	5	5	5	0	5	5	5	0	5	0	0	0	0	5	5	0	5	0	10	5
744295	0	0	5	0	10	0	0	0	0	0	5	10	0	0	5	0	0	0	0	5	0	0	5	0	0	5	0	5	0	5	0	5	0	5	5	5	0	5	0	0	0	0	5	5	0	5	0	10	0
744296	0	0	5	0	10	0	0	0	0	0	5	10	0	0	5	0	0	0	0	5	0	0	5	0	0	5	0	5	0	5	0	5	0	5	5	5	0	5	0	0	0	0	5	5	0	5	0	10	0
744297	0	0	5	0	10	0	0	0	0	0	5	10	0	0	5	0	0	0	0	5	0	0	5	0	0	5	0	5	0	5	0	5	0	5	5	5	0	5	0	0	0	0	5	0	0	5	0	10	0
744298	0	0	5	0	10	0	0	0	0	0	5	10	0	0	5	0	0	0	0	5	0	0	5	0	0	5	0	5	0	5	0	5	0	5	5	5	0	5	0	0	0	0	5	0	0	5	0	10	0
744299	0	0	5	0	10	0	0	0	0	0	5	10	0	0	5	0	0	0	0	5	0	0	5	0	0	5	0	5	0	5	0	5	0	5	5	5	0	5	0	0	0	0	5	0	0	5	0	10	0
744300	0	0	5	0	10	0	0	0	0	0	5	10	0	0	5	0	0	0	0	5	0	0	5	0	0	5	0	5	0	5	0	5	0	5	5	5	0	5	0	0	0	0	5	0	0	5	0	10	0
745001	0	0	0	0	10	0	0	0	0	0	5	10	0	0	5	0	0	0	0	5	0	0	5	0	0	5	0	5	0	5	5	5	0	5	5	5	0	5	0	0	0	0	5	5	0	5	0	5	5
745002	0	0	0	0	10	0	0	0	0	0	5	10	0	0	5	0	0	0	0	5	0	0	5	0	0	5	0	5	0	5	5	5	0	5	5	5	0	5	0	0	0	0	5	5	0	5	0	5	5
745003	0	0	0	0	10	0	0	0	0	0	5	10	0	0	5	0	0	0	0	5	0	0	5	0	0	5	0	5	0	5	5	5	0	5	5	5	0	5	0	0	0	0	5	5	0	5	0	5	5
745004	0	0	5	0	10	0	0	0	0	0	5	10	0	0	5	0	0	0	0	5	0	0	5	0	0	5	0	5	0	5	5	5	0	5	5	5	0	5	0	0	0	0	5	5	0	5	0	5	5
745005	0	0	5	0	10	0	0	0	0	0	5	10	0	0	5	0	0	0	0	5	0	0	5	0	0	5	0	5	0	5	5	5	0	5	5	5	0	5	0	0	0	0	5	5	0	5	0	5	5
745006	0	0	5	0	10	0	0	0	0	0	5	10	0	0	5	0	0	0	0	5	0	0	5	0	0	5	0	5	0	5	5	5	0	5	5	5	0	5	0	0	0	0	5	5	0	5	0	5	5
745007	0	0	5	0	10	0	0	0	0	0	5	10	0	0	5	0	0	0	0	5	0	0	5	0	0	5	0	5	0	5	5	5	0	5	5	5	0	5	0	0	0	0	5	5	0	5	0	5	5
745016	0	0	5	0	10	0	0	0	0	0	5	10	0	0	5	0	0	0	0	5	0	0	5	0	0	5	0	5	0	5	0	5	0	5	5	5	0	5	0	0	0	0	5	5	0	5	0	10	0
745017	0	0	5	0	10	0	0	0	0	0	5	10	0	0	5	0	0	0	0	5	0	0	5	0	0	5	0	5	0	5	0	5	0	5	5	5	0	5	0	0	0	0	5	0	0	5	0	10	5
745018	0	0	5	0	10	0	0	0	0	0	5	10	0	0	5	0	0	0	0	5	0	0	5	0	0	5	0	5	0	5	0	5	0	5	5	5	0	5	0	0	0	0	5	0	0	5	0	10	5
745019	0	0	5	0	10	0	0	0	0	0	5	10	0	0	5	0	0	0	0	5	0	0	5	0	0	5	0	5	0	5	0	5	0	5	5	5	0	5	0	0	0	0	5	0	0	5	0	10	0
745719	0	0	0	0	10	0	0	0	0	0	5	10	5	0	5	0	0	0	0	5	0	0	5	0	0	5	0	5	0	5	5	5	0	5	5	5	0	0	0	0	0	0	5	5	0	5	0	5	0
745720	0	0	0	0	10	0	0	0	0	0	5	10	5	0	5	0	0	0	0	5	0	0	5	0	0	5	0	5	0	5	5	5	0	5	5	5	0	5	0	0	0	0	5	5	0	5	0	5	5
745721	0	0	0	0	10	0	0	0	0	0	5	10	0	0	5	0	0	0	0	5	0	0	5	0	0	5	0	5	0	5	5	5	0	5	5	5	0	5	0	0	0	0	5	5	0	5	0	5	5
745722	0	0	0	0	10	0	0	0	0	0	5	10	0	0	5	0	0	0	0	5	0	0	5	0	0	5	0	5	0	5	5	5	0	5	5	5	0	5	0	0	0	0	5	5	0	5	0	5	5
745723	0	0	0	0	10	0	0	0	0	0	5	10	0	0	5	0	0	0	0	5	0	0	5	0	0	5	0	5	0	5	5	5	0	5	5	5	0	5	0	0	0	0	5	5	0	5	0	5	5
745724	0	0	5	0	10	0	0	0	0	0	5	10	0	0	5	0	0	0	0	5	0	0	5	0	0	5	0	5	0	5	5	5	0	5	5	5	0	5	0	0	0	0	5	5	0	5	0	5	5
745725	0	0	5	0	10	0	0	0	0	0	5	10	0	0	5	0	0	0	0	5	0	0	5	0	0	5	0	5	0	5	5	5	0	5	5	5	0	5	0	0	0	0	5	5	0	5	0	5	5
745726	0	0	5	0	10	0	0	0	0	0	5	10	0	0	5	0	0	0	0	5	0	0	5	0	0	5	0	5	0	5	5	5	0	5	5	5	0	5	0	0	0	0	5	5	0	5	0	5	5
745727	0	0	5	0	10	0	0	0	0	0	5	10	0	0	5	0	0	0	0	5	0	0	5	0	0	5	0	5	0	5	5	5	0	5	5	5	0	5	0	0	0	0	5	5	0	5	0	5	5
745736	0	0	5	0	10	0	0	0	0	0	5	10	0	0	5	0	0	0	0	5	0	0	5	0	0	5	0	5	0	5	0	5	0	5	5	5	0	5	0	0	0	0	5	5	0	5	0	10	5
745737	0	0	5	0	10	0	0	0	0	0	5	10	0	0	5	0	0	0	0	5	0	0	5	0	0	5	0	5	0	5	0	5	0	5	5	5	0	5	0	0	0	0	5	0	0	5	0	10	5
746440	0	0	0	0	10	0	0	0	0	0	5	10	5	0	5	0	0	0	0	5	0	0	5	0	0	5	0	5	0	5	5	5	0	5	5	5	0	0	0	0	0	0	5	5	0	5	0	5	5
746441	0	0	0	0	10	0	0	0	0	0	5	10	0	0	5	0	0	0	0	5	0	0	5	0	0	5	0	5	0	5	5	5	0	5	5	5	0	5	0	0	0	0	5	5	0	5	0	5	5
746442	0	0	0	0	10	0	0	0	0	0	5	10	0	0	5	0	0	0	0	5	0	0	5	0	0	5	0	5	0	5	5	5	0	5	5	5	0	5	0	0	0	0	5	5	0	5	0	5	5
746443	0	0	0	0	10	0	0	0	0	0	5	10	0	0	5	0	0	0	0	5	0	0	5	0	0	5	0	5	0	5	5	5	0	5	5	5	0	5	0	0	0	0	5	5	0	5	0	5	5
746444	0	0	5	0	10	0	0	0	0	0	5	10	0	0	5	0	0	0	0	5	0	0	5	0	0	5	0	5	0	5	5	5	0	5	5	5	0	5	0	0	0	0	5	5	0	5	0	5	5
746445	0	0	5	0	10	0	0	0	0	0	5	10	0	0	5	0	0	0	0	5	0	0	5	0	0	5	0	5	0	5	5	5	0	5	5	5	0	5	0	0	0	0	5	5	0	5	0	5	5
746446	0	0	5	0	10	0	0	0	0	0	5	10	0	0	5	0	0	0	0	5	0	0	5	0	0	5	0	5	0	5	5	5	0	5	5	5	0	5	0	0	0	0	5	5	0	5	0	5	5
746447	0	0	5	0	10	0	0	0	0	0	5	10	0	0	5	0	0	0	0	5	0	0	5	0	0	5	0	5	0	5	5	5	0	5	5	5	0	5	0	0	0	0	5	5	0	5	0	5	5
747159	0	0	0	0	10	0	0	0	0	0	5	10	5	0	5	0	0	0	0	5	0	0	5	0	0	5	0	5	0	5	5	5	0	5	5	5	0	0	0	0	0	0	5	5	0	5	0	5	5
747160	0	0	0	0	10	0	0	0	0	0	5	10	5	0	5	0	0	0	0	5	0	0	5	0	0	5	0	5	0	5	5	5	0	5	5	5	0	0	0	0	0	0	5	5	0	5	0	5	5
747161	0	0	0	0	10	0	0	0	0	0	5	10	0	0	5	0	0	0	0	5	0	0	5	0	0	5	0	5	0	5	5	5	0	5	5	5	0	5	0	0	0	0	5	5	0	5	0	5	5
747162	0	0	0	0	10	0	0	0	0	0	5	10	0	0	5	0	0	0	0	5	0	0	5	0	0	5	0	5	0	5	5	5	0	5	5	5	0	5	0	0	0	0	5	5	0	5	0	5	5
747163	0	0	0	0	10	0	0	0	0	0	5	10	0	0	5	0	0	0	0	5	0	0	5	0	0	5	0	5	0	5	5	5	0	5	5	5	0	5	0	0	0	0	5	5	0	5	0	5	5
747164	0	0	5	0	10	0	0	0	0	0	5	10	0	0	5	0	0	0	0	5	0	0	5	0	0	5	0	5	0	5	5	5	0	5	5	5	0	5	0	0	0	0	5	5	0	5	0	5	5
747165	0	0	5	0	10	0	0	0	0	0	5	10	0	0	5	0	0	0	0	5	0	0	5	0	0	5	0	5	0	5	5	5	0	5	5	5	0	5	0	0	0	0	5	5	0	5	0	5	5
747166	0	0	5	0	10	0	0	0	0	0	5	10	0	0	5	0	0	0	0	5	0	0	5	0	0	5	0	5	0	5	5	5	0	5	5	5	0	5	0	0	0	0	5	5	0	5	0	5	5
747167	0	0	5	0	10	0	0	0	0	0	5	10	0	0	5	0	0	0	0	5	0	0	5	0	0	5	0	5	0	5	5	5	0	5	5	5	0	5	0	0	0	0	5	5	0	5	0	5	5
747878	0	0	0	0	10	0	0	0	0	0	5	10	5	0	5	0	0	0	0	5	0	0	5	0	0	5	0	5	0	5	5	5	0	5	5	5	0	0	0	0	0	0	5	5	0	5	0	5	0
747879	0	0	0	0	10	0	0	0	0	0	5	10	5	0	5	0	0	0	0	5	0	0	5	0	0	5	0	5	0	5	5	5	0	5	5	5	0	0	0	0	0	0	5	5	0	5	0	5	5
747880	0	0	0	0	10	0	0	0	0	0	5	10	5	0	5	0	0	0	0	5	0	0	5	0	0	5	0	5	0	5	5	5	0	5	5	5	0	0	0	0	0	0	5	5	0	5	0	5	5
747881	0	0	0	0	10	0	0	0	0	0	5	10	0	0	5	0	0	0	0	5	0	0	5	0	0	5	0	5	0	5	5	5	0	5	5	5	0	0	0	0	0	0	5	5	0	5	0	5	5
747882	0	0	0	0	10	0	0	0	0	0	5	10	0	0	5	0	0	0	0	5	0	0	5	0	0	5	0	5	0	5	5	5	0	5	5	5	0	5	0	0	0	0	5	5	0	5	0	5	5
747883	0	0	0	0	10	0	0	0	0	0	5	10	0	0	5	0	0	0	0	5	0	0	5	0	0	5	0	5	0	5	5	5	0	5	5	5	0	5	0	0	0	0	5	5	0	5	0	5	5
747884	0	0	0	0	10	0	0	0	0	0	5	10	0	0	5	0	0	0	0	5	0	0	5	0	0	5	0	5	0	5	5	5	0	5	5	5	0	5	0	0	0	0	5	5	0	5	0	5	5
747885	0	0	5	0	10	0	0	0	0	0	5	10	0	0	5	0	0	0	0	5	0	0	5	0	0	5	0	5	0	5	5	5	0	5	5	5	0	5	0	0	0	0	5	5	0	5	0	5	5
747886	0	0	5	0	10	0	0	0	0	0	5	10	0	0	5	0	0	0	0	5	0	0	5	0	0	5	0	5	0	5	5	5	0	5	5	5	0	5	0	0	0	0	5	5	0	5	0	5	5
748599	0	0	0	0	10	0	0	0	0	0	5	10	5	0	5	0	0	0	0	5	0	0	5	0	0	5	0	5	0	5	5	5	0	5	5	5	0	0	0	0	0	0	5	5	0	5	0	5	5
748600	0	0	0	0	10	0	0	0	0	0	5	10	5	0	5	0	0	0	0	5	0	0	5	0	0	5	0	5	0	5	5	5	0	5	5	5	0	0	0	0	0	0	5	5	0	5	0	5	5
748601	0	0	0	0	10	0	0	0	0	0	5	10	0	0	5	0	0	0	0	5	0	0	5	0	0	5	0	5	0	5	5	5	0	5	5	5	0	0	0	0	0	0	5	5	0	5	0	5	5
748602	0	0	0	0	10	0	0	0	0	0	5	10	0	0	5	0	0	0	0	5	0	0	5	0	0	5	0	5	0	5	5	5	0	5	5	5	0	0	0	0	0	0	5	5	0	5	0	5	5
748603	0	0	0	0	10	0	0	0	0	0	5	10	0	0	5	0	0	0	0	5	0	0	5	0	0	5	0	5	0	5	5	5	0	5	5	5	0	0	0	0	0	0	5	5	0	5	0	5	5
748604	0	0	0	0	10	0	0	0	0	0	5	10	0	0	5	0	0	0	0	5	0	0	5	0	0	5	0	5	0	5	5	5	0	5	5	5	0	5	0	0	0	0	5	5	0	5	0	5	5
748605	0	0	0	0	10	0	0	0	0	0	5	10	0	0	5	0	0	0	0	5	0	0	5	0	0	5	0	5	0	5	5	5	0	5	5	5	0	5	0	0	0	0	5	5	0	5	0	5	5
748606	0	0	5	0	10	0	0	0	0	0	5	10	0	0	5	0	0	0	0	5	0	0	5	0	0	5	0	5	0	5	5	5	0	5	5	5	0	5	0	0	0	0	5	5	0	5	0	5	5
749319	0	0	0	0	10	0	0	0	0	0	5	10	5	0	5	0	0	0	0	5	0	0	5	0	0	5	0	5	0	5	5	5	0	5	5	5	0	0	0	0	0	0	5	5	0	5	0	5	5
749320	0	0	0	0	10	0	0	0	0	0	5	10	5	0	5	0	0	0	0	5	0	0	5	0	0	5	0	5	0	5	5	5	0	5	5	5	0	0	0	0	0	0	5	5	0	5	0	5	5
749321	0	0	0	0	10	0	0	0	0	0	5	10	0	0	5	0	0	0	0	5	0	0	5	0	0	5	0	5	0	5	5	5	0	5	5	5	0	0	0	0	0	0	5	5	0	5	0	5	5
749322	0	0	0	0	10	0	0	0	0	0	5	10	0	0	5	0	0	0	0	5	0	0	5	0	0	5	0	5	0	5	5	5	0	5	5	5	0	0	0	0	0	0	5	5	0	5	0	5	5
749323	0	0	0	0	10	0	0	0	0	0	5	10	0	0	5	0	0	0	0	5	0	0	5	0	0	5	0	5	0	5	5	5	0	5	5	5	0	0	0	0	0	0	5	5	0	5	0	5	5
749324	0	0	0	0	10	0	0	0	0	0	5	10	0	0	5	0	0	0	0	5	0	0	5	0	0	5	0	5	0	5	5	5	0	5	5	5	0	0	0	0	0	0	5	5	0	5	0	5	5
749325	0	0	0	0	10	0	0	0	0	0	5	10	0	0	5	0	0	0	0	5	0	0	5	0	0	5	0	5	0	5	5	5	0	5	5	5	0	5	0	0	0	0	5	5	0	5	0	5	5
750039	0	0	0	0	10	5	0	0	0	0	5	10	5	0	5	0	0	0	0	5	0	0	5	0	0	5	0	5	0	5	5	5	0	5	5	5	0	0	0	0	0	0	5	5	0	5	0	5	0
750040	0	0	0	0	10	5	0	0	0	0	5	10	5	0	5	0	0	0	0	5	0	0	5	0	0	5	0	5	0	5	5	5	0	5	5	5	0	0	0	0	0	0	5	5	0	5	0	5	5
750041	0	0	0	0	10	5	0	0	0	0	5	10	0	0	5	0	0	0	0	5	0	0	5	0	0	5	0	5	0	5	5	5	0	5	5	5	0	0	0	0	0	0	5	5	0	5	0	10	5
750042	0	0	0	0	10	0	0	0	0	0	5	10	0	0	5	0	0	0	0	5	0	0	5	0	0	5	0	5	0	5	5	5	0	5	5	5	0	0	0	0	0	0	5	5	0	5	0	10	5
750043	0	0	0	0	10	0	0	0	0	0	5	10	0	0	5	0	0	0	0	5	0	0	5	0	0	5	0	5	0	5	5	5	0	5	5	5	0	0	0	0	0	0	5	5	0	5	0	10	5
750044	0	0	0	0	10	0	0	0	0	0	5	10	0	0	5	0	0	0	0	5	0	0	5	0	0	5	0	5	0	5	5	5	0	5	5	5	0	0	0	0	0	0	5	5	0	5	0	10	5
750045	0	0	0	0	10	0	0	0	0	0	5	10	0	0	5	0	0	0	0	5	0	0	5	0	0	5	0	5	0	5	5	5	0	5	5	5	0	5	0	0	0	0	5	5	0	5	0	10	5
750759	0	0	0	0	10	5	0	0	0	0	5	10	5	0	5	0	0	0	0	5	0	0	5	0	0	5	0	5	0	5	5	5	0	5	5	5	0	0	0	0	0	0	5	5	0	5	0	5	0
750760	0	0	0	0	10	5	0	0	0	0	5	10	5	0	5	0	0	0	0	5	0	0	5	0	0	5	0	5	0	5	5	5	0	5	5	5	0	0	0	0	0	0	5	5	0	5	0	10	5
750761	0	0	0	0	10	5	0	0	0	0	5	10	0	0	5	0	0	0	0	5	0	0	5	0	0	5	0	5	0	5	5	5	0	5	5	5	0	0	0	0	0	0	5	5	0	5	0	10	5
750762	0	0	0	0	10	0	0	0	0	0	5	10	0	0	5	0	0	0	0	5	0	0	5	0	0	5	0	5	0	5	5	5	0	5	5	5	0	0	0	0	0	0	5	5	0	5	0	10	5
750763	0	0	0	0	10	0	0	0	0	0	5	10	0	0	5	0	0	0	0	5	0	0	5	0	0	5	0	5	0	5	5	5	0	5	5	5	0	0	0	0	0	0	5	5	0	5	0	10	5
750764	0	0	0	0	10	0	0	0	0	0	5	10	0	0	5	0	0	0	0	5	0	0	5	0	0	5	0	5	0	5	5	5	0	5	5	5	0	0	0	0	0	0	5	5	0	5	0	10	5
750765	0	0	0	0	10	0	0	0	0	0	5	10	0	0	5	0	0	0	0	5	0	0	5	0	0	5	0	5	0	5	5	5	0	5	5	5	0	5	0	0	0	0	5	5	0	5	0	10	5
750766	0	0	0	0	10	0	0	0	0	0	5	10	0	0	5	0	0	0	0	5	0	0	5	0	0	5	0	5	0	5	5	5	0	5	5	5	0	5	0	0	0	0	5	5	0	5	0	10	5
751478	0	0	0	0	10	5	0	0	0	0	5	10	5	0	5	0	0	0	0	5	0	0	5	0	0	5	0	5	0	5	5	5	0	5	5	5	0	0	0	0	0	0	5	5	0	5	0	5	0
751479	0	0	0	0	10	5	0	0	0	0	5	10	5	0	5	0	0	0	0	5	0	0	5	0	0	5	0	5	0	5	5	5	0	5	5	5	0	0	0	0	0	0	5	5	0	5	0	10	0
751480	0	0	0	0	10	5	0	0	0	0	5	10	5	0	5	0	0	0	0	5	0	0	5	0	0	5	0	5	0	5	5	5	0	5	5	5	0	0	0	0	0	0	5	5	0	5	0	10	5
751481	0	0	0	0	10	5	0	0	0	0	5	10	0	0	5	0	0	0	0	5	0	0	5	0	0	5	0	5	0	5	5	5	0	5	5	5	0	0	0	0	0	0	5	5	0	5	0	10	5
751482	0	0	0	0	10	0	0	0	0	0	5	10	0	0	5	0	0	0	0	5	0	0	5	0	0	5	0	5	0	5	5	5	0	5	5	5	0	0	0	0	0	0	5	5	0	5	0	10	5
751483	0	0	0	0	10	0	0	0	0	0	5	10	0	0	5	0	0	0	0	5	0	0	5	0	0	5	0	5	0	5	5	5	0	5	5	5	0	0	0	0	0	0	5	5	0	5	0	10	5
751484	0	0	0	0	10	0	0	0	0	0	5	10	0	0	5	0	0	0	0	5	0	0	5	0	0	5	0	5	0	5	5	5	0	5	5	5	0	0	0	0	0	0	5	5	0	5	0	10	5
751485	0	0	0	0	10	0	0	0	0	0	5	10	0	0	5	0	0	0	0	5	0	0	5	0	0	5	0	5	0	5	5	5	0	5	5	5	0	5	0	0	0	0	5	5	0	5	0	10	5
751486	0	0	0	0	10	0	0	0	0	0	5	10	0	0	5	0	0	0	0	5	0	0	5	0	0	5	0	5	0	5	5	5	0	5	5	5	0	5	0	0	0	0	5	5	0	5	0	10	5
752198	0	0	0	0	10	0	0	0	0	0	5	10	5	0	5	0	0	0	0	5	0	0	5	0	0	5	0	5	0	5	5	5	0	5	5	5	0	0	0	0	0	0	5	5	0	5	0	5	0
752199	0	0	0	0	10	0	0	0	0	0	5	10	5	0	5	0	0	0	0	5	0	0	5	0	0	5	0	5	0	5	5	5	0	5	5	5	0	0	0	0	0	0	5	5	0	5	0	10	0
752200	0	0	0	0	10	0	0	0	0	0	5	10	5	0	5	0	0	0	0	5	0	0	5	0	0	5	0	5	0	5	5	5	0	5	5	5	0	0	0	0	0	0	5	5	0	5	0	10	0
752201	0	0	0	0	10	0	0	0	0	0	5	10	0	0	5	0	0	0	0	5	0	0	5	0	0	5	0	5	0	5	5	5	0	5	5	5	0	0	0	0	0	0	5	5	0	5	0	10	5
752202	0	0	0	0	10	0	0	0	0	0	5	10	0	0	5	0	0	0	0	5	0	0	5	0	0	5	0	5	0	5	5	5	0	5	5	5	0	0	0	0	0	0	5	5	0	5	0	10	5
752203	0	0	0	0	10	0	0	0	0	0	5	10	0	0	5	0	0	0	0	5	0	0	5	0	0	5	0	5	0	5	5	5	0	5	5	5	0	0	0	0	0	0	5	5	0	5	0	10	5
752204	0	0	0	0	10	0	0	0	0	0	5	10	0	0	5	0	0	0	0	5	0	0	5	0	0	5	0	5	0	5	5	5	0	5	5	5	0	0	0	0	0	0	5	5	0	5	0	10	5
752205	0	0	0	0	10	0	0	0	0	0	5	10	0	0	5	0	0	0	0	5	0	0	5	0	0	5	0	5	0	5	5	5	0	5	5	5	0	5	0	0	0	0	5	5	0	5	0	10	5
752206	0	0	0	0	10	0	0	0	0	0	5	10	0	0	5	0	0	0	0	5	0	0	5	0	0	5	0	5	0	5	5	5	0	5	5	5	0	5	0	0	0	0	5	5	0	5	0	10	5
752207	0	0	0	0	10	0	0	0	0	0	5	10	0	0	5	0	0	0	0	5	0	0	5	0	0	5	0	5	0	5	5	5	0	5	5	5	0	5	0	0	0	0	5	5	0	5	0	10	0
752208	0	0	0	0	10	0	0	0	0	0	5	10	0	0	5	0	0	0	0	5	0	0	5	0	0	5	0	5	0	5	5	5	0	5	5	5	0	5	0	0	0	0	5	5	0	5	0	10	0
752918	0	0	0	0	10	0	0	0	0	0	5	10	5	0	5	0	0	0	0	5	0	0	5	0	0	5	0	5	0	5	5	5	0	5	5	5	0	0	0	0	0	0	5	5	0	5	0	10	0
752919	0	0	0	0	10	0	0	0	0	0	5	10	5	0	5	0	0	0	0	5	0	0	5	0	0	5	0	5	0	5	5	5	0	5	5	5	0	0	0	0	0	0	5	5	0	5	0	10	0
752920	0	0	0	0	10	0	0	0	0	0	5	10	5	0	5	0	0	0	0	5	0	0	5	0	0	5	0	5	0	5	5	5	0	5	5	5	0	0	0	0	0	0	5	5	0	5	0	10	0
752921	0	0	0	0	10	0	0	0	0	0	5	10	0	0	5	0	0	0	0	5	0	0	5	0	0	5	0	5	0	5	5	5	0	5	5	5	0	0	0	0	0	0	5	5	0	5	0	10	5
752922	0	0	0	0	10	0	0	0	0	0	5	10	0	0	5	0	0	0	0	5	0	0	5	0	0	5	0	5	0	5	5	5	0	5	5	5	0	0	0	0	0	0	5	5	0	5	0	10	5
752923	0	0	0	0	10	0	0	0	0	0	5	10	0	0	5	0	0	0	0	5	0	0	5	0	0	5	0	5	0	5	5	5	0	5	5	5	0	0	0	0	0	0	5	5	0	5	0	10	5
752924	0	0	0	0	10	0	0	0	0	0	5	10	0	0	5	0	0	0	0	5	0	0	5	0	0	5	0	5	0	5	5	5	0	5	5	5	0	0	0	0	0	0	5	5	0	5	0	10	5
752925	0	0	0	0	10	0	0	0	0	0	5	10	0	0	5	0	0	0	0	5	0	0	5	0	0	5	0	5	0	5	5	5	0	5	5	5	0	5	0	0	0	0	5	5	0	5	0	10	5
752926	0	0	0	0	10	0	0	0	0	0	5	10	0	0	5	0	0	0	0	5	0	0	5	0	0	5	0	5	0	5	5	5	0	5	5	5	0	5	0	0	0	0	5	5	0	5	0	10	5
752927	0	0	0	0	10	0	0	0	0	0	5	10	0	0	5	0	0	0	0	5	0	0	5	0	0	5	0	5	0	5	5	5	0	5	5	5	0	5	0	0	0	0	5	5	0	5	0	10	0
752928	0	0	5	0	10	0	0	0	0	0	5	10	0	0	5	0	0	0	0	5	0	0	5	0	0	5	0	5	0	5	5	5	0	5	5	5	0	5	0	0	0	0	5	5	0	5	0	10	0
752929	0	0	5	0	10	0	0	0	0	0	5	10	0	0	5	0	0	0	0	5	0	0	5	0	0	5	0	5	0	5	5	5	0	5	5	5	0	5	0	0	0	0	5	5	0	5	0	10	0
753637	0	0	0	0	10	0	0	0	0	0	5	10	5	0	5	0	0	0	0	5	0	0	5	0	0	5	0	0	0	5	5	5	0	5	5	5	0	0	0	0	0	0	5	5	0	5	0	5	0
753638	0	0	0	0	10	0	0	0	0	0	5	10	5	0	5	0	0	0	0	5	0	0	5	0	0	5	0	5	0	5	5	5	0	5	5	5	0	0	0	0	0	0	5	5	0	5	0	10	0
753639	0	0	0	0	10	0	0	0	0	0	5	10	5	0	5	0	0	0	0	5	0	0	5	0	0	5	0	5	0	5	5	5	0	5	5	5	0	0	0	0	0	0	5	5	0	5	0	10	0
753640	0	0	0	0	10	0	0	0	0	0	5	10	5	0	5	0	0	0	0	5	0	0	5	0	0	5	0	5	0	5	5	5	0	5	5	5	0	0	0	0	0	0	5	5	0	5	0	10	0
753641	0	0	0	0	10	0	0	0	0	0	5	10	0	0	5	0	0	0	0	5	0	0	5	0	0	5	0	5	0	5	5	5	0	5	5	5	0	0	0	0	0	0	5	5	0	5	0	10	0
753642	0	0	0	0	10	0	0	0	0	0	5	10	0	0	5	0	0	0	0	5	0	0	5	0	0	5	0	5	0	5	5	5	0	5	5	5	0	0	0	0	0	0	5	5	0	5	0	10	5
753643	0	0	0	0	10	0	0	0	0	0	5	10	0	0	5	0	0	0	0	5	0	0	5	0	0	5	0	5	0	5	5	5	0	5	5	5	0	0	0	0	0	0	5	5	0	5	0	10	5
753644	0	0	0	0	10	0	0	0	0	0	5	10	0	0	5	0	0	0	0	5	0	0	5	0	0	5	0	5	0	5	5	5	0	5	5	5	0	0	0	0	0	0	5	5	0	5	0	10	5
753645	0	0	0	0	10	0	0	0	0	0	5	10	0	0	5	0	0	0	0	5	0	0	5	0	0	5	0	5	0	5	5	5	0	5	5	5	0	0	0	0	0	0	5	5	0	5	0	10	5
753646	0	0	0	0	10	0	0	0	0	0	5	10	0	0	5	0	0	0	0	5	0	0	5	0	0	5	0	5	0	5	5	5	0	5	5	5	0	5	0	0	0	0	5	5	0	5	0	10	5
753647	0	0	5	0	10	0	0	0	0	0	5	10	0	0	5	0	0	0	0	5	0	0	5	0	0	5	0	5	0	5	5	5	0	5	5	5	0	5	0	0	0	0	5	5	0	5	0	10	0
753648	0	0	5	0	10	0	0	0	0	0	5	10	0	0	5	0	0	0	0	5	0	0	5	0	0	5	0	5	0	5	5	5	0	5	5	5	0	5	0	0	0	0	5	5	0	5	0	10	0
753649	0	0	5	0	10	0	0	0	0	0	5	10	0	0	5	0	0	0	0	5	0	0	5	0	0	5	0	5	0	5	5	5	0	5	5	5	0	5	0	0	0	0	5	5	0	5	0	10	0
754357	0	0	0	0	10	0	0	0	0	0	5	10	5	0	5	0	0	0	0	5	0	0	5	0	0	5	0	0	0	5	5	5	0	5	5	5	0	0	0	0	0	0	5	5	0	5	0	10	0
754358	0	0	0	0	10	0	0	0	0	0	5	10	5	0	5	0	0	0	0	5	0	0	5	0	0	5	0	5	0	5	5	5	0	5	5	5	0	0	0	0	0	0	5	5	0	5	0	10	0
754359	0	0	0	0	10	0	0	0	0	0	5	10	5	0	5	0	0	0	0	5	0	0	5	0	0	5	0	5	0	5	5	5	0	5	5	5	0	0	0	0	0	0	5	5	0	5	0	10	0
754360	0	0	0	0	10	0	0	0	0	0	5	10	5	0	5	0	0	0	0	5	0	0	5	0	0	5	0	5	0	5	5	5	0	5	5	5	0	0	0	0	0	0	5	5	0	5	0	10	0
754361	0	0	0	0	10	0	0	0	0	0	5	10	0	0	5	0	0	0	0	5	0	0	5	0	0	5	0	5	0	5	5	5	0	5	5	5	0	0	0	0	0	0	5	5	0	5	0	10	0
754362	0	0	0	0	10	0	0	0	0	0	5	10	0	0	5	0	0	0	0	5	0	0	5	0	0	5	0	5	0	5	5	5	0	5	5	5	0	0	0	0	0	0	5	5	0	5	0	10	5
754363	0	0	0	0	10	0	0	0	0	0	5	10	0	0	5	0	0	0	0	5	0	0	5	0	0	5	0	5	0	5	5	5	0	5	5	5	0	0	0	0	0	0	5	5	0	5	0	10	5
754364	0	0	0	0	10	0	0	0	0	0	5	10	0	0	5	0	0	0	0	5	0	0	5	0	0	5	0	5	0	5	5	5	0	5	5	5	0	0	0	0	0	0	5	5	0	5	0	10	5
754365	0	0	0	0	10	0	0	0	0	0	5	10	0	0	5	0	0	0	0	5	0	0	5	0	0	5	0	5	0	5	5	5	0	5	5	5	0	5	0	0	0	0	5	5	0	5	0	10	5
754366	0	0	5	0	10	0	0	0	0	0	5	10	0	0	5	0	0	0	0	5	0	0	5	0	0	5	0	5	0	5	5	5	0	5	5	5	0	5	0	0	0	0	5	5	0	5	0	10	5
754367	0	0	5	0	10	0	0	0	0	0	5	10	0	0	5	0	0	0	0	5	0	0	5	0	0	5	0	5	0	5	5	5	0	5	5	5	0	5	0	0	0	0	5	5	0	5	0	10	0
754368	0	0	5	0	10	0	0	0	0	0	5	10	0	0	5	0	0	0	0	5	0	0	5	0	0	5	0	5	0	5	5	5	0	5	5	5	0	5	0	0	0	0	5	5	0	5	0	10	0
754369	0	0	5	0	10	0	0	0	0	0	5	10	0	0	5	0	0	0	0	5	0	0	5	0	0	5	0	5	0	5	5	5	0	5	5	5	0	5	0	0	0	0	5	5	0	5	0	10	0
755076	0	0	0	0	10	0	0	0	0	0	5	10	5	0	5	0	0	0	0	5	0	0	5	0	0	5	0	0	0	5	5	5	0	5	5	5	0	0	0	0	0	0	5	5	0	5	0	5	0
755077	0	0	0	0	10	0	0	0	0	0	5	10	5	0	5	0	0	0	0	5	0	0	5	0	0	5	0	0	0	5	5	5	0	5	5	5	0	0	0	0	0	0	5	5	0	5	0	10	0
755078	0	0	0	0	10	0	0	0	0	0	5	10	5	0	5	0	0	0	0	5	0	0	5	0	0	5	0	5	0	5	5	5	0	5	5	5	0	0	0	0	0	0	5	5	0	5	0	10	0
755079	0	0	0	0	10	0	0	0	0	0	5	10	5	0	5	0	0	0	0	5	0	0	5	0	0	5	0	5	0	5	5	5	0	5	5	5	0	0	0	0	0	0	5	5	0	5	0	10	0
755080	0	0	0	0	10	0	0	0	0	0	5	10	5	0	5	0	0	0	0	5	0	0	5	0	0	5	0	5	0	5	5	5	0	5	5	5	0	0	0	0	0	0	5	5	0	5	0	10	0
755081	0	0	0	0	10	0	0	0	0	0	5	10	0	0	5	0	0	0	0	5	0	0	5	0	0	5	0	5	0	5	5	5	0	5	5	5	0	0	0	0	0	0	5	5	0	5	0	10	0
755082	0	0	0	0	10	0	0	0	0	0	5	10	0	0	5	0	0	0	0	5	0	0	5	0	0	5	0	5	0	5	5	5	0	5	5	5	0	0	0	0	0	0	5	5	0	5	0	10	0
755083	0	0	0	0	10	0	0	0	0	0	5	10	0	0	5	0	0	0	0	5	0	0	5	0	0	5	0	5	0	5	5	5	0	5	5	5	0	0	0	0	0	0	5	5	0	5	0	10	5
755084	0	0	0	0	10	0	0	0	0	0	5	10	0	0	5	0	0	0	0	5	0	0	5	0	0	5	0	5	0	5	5	5	0	5	5	5	0	0	0	0	0	0	5	5	0	5	0	10	5
755085	0	0	5	0	10	0	0	0	0	0	5	10	0	0	5	0	0	0	0	5	0	0	5	0	0	5	0	5	0	5	5	5	0	5	5	5	0	5	0	0	0	0	5	5	0	5	0	10	5
755086	0	0	5	0	10	0	0	0	0	0	5	10	0	0	5	0	0	0	0	5	0	0	5	0	0	5	0	5	0	5	5	5	0	5	5	5	0	5	0	0	0	0	5	5	0	5	0	10	5
755087	0	0	5	0	10	0	0	0	0	0	5	10	0	0	5	0	0	0	0	5	0	0	5	0	0	5	0	5	0	5	5	5	0	5	5	5	0	5	0	0	0	0	5	5	0	5	0	10	0
755088	0	0	5	0	10	0	0	0	0	0	5	10	0	0	5	0	0	0	0	5	0	0	5	0	0	5	0	5	0	5	5	5	0	5	5	5	0	5	0	0	0	0	5	5	0	5	0	10	0
755089	0	0	5	0	10	0	0	0	0	0	5	10	0	0	5	0	0	0	0	5	0	0	5	0	0	5	0	5	0	5	5	5	0	5	5	5	0	5	0	0	0	0	5	5	0	5	0	10	0
755796	0	0	0	0	10	0	0	0	0	0	5	10	5	0	5	0	0	0	0	5	0	0	5	0	0	5	0	0	0	5	5	5	0	5	5	5	0	0	0	0	0	0	5	5	0	5	0	5	0
755797	0	0	0	0	10	0	0	0	0	0	5	10	5	0	5	0	0	0	0	5	0	0	5	0	0	5	0	5	0	5	5	5	0	5	5	5	0	0	0	0	0	0	5	5	0	5	0	5	0
755798	0	0	0	0	10	0	0	0	0	0	5	10	5	0	5	0	0	0	0	5	0	0	5	0	0	5	0	5	0	5	5	5	0	5	5	5	0	0	0	0	0	0	5	5	0	5	0	10	0
755799	0	0	0	0	10	0	0	0	0	0	5	10	5	0	5	0	0	0	0	5	0	0	5	0	0	5	0	5	0	5	5	5	0	5	5	5	0	0	0	0	0	0	5	5	0	5	0	10	0
755800	0	0	0	0	10	0	0	0	0	0	5	10	5	0	5	0	0	0	0	5	0	0	5	0	0	5	0	5	0	5	5	5	0	5	5	5	0	0	0	0	0	0	5	5	0	5	0	10	0
755801	0	0	0	0	10	0	0	0	0	0	5	10	5	0	5	0	0	0	0	5	0	0	5	0	0	5	0	5	0	5	5	5	0	5	5	5	0	0	0	0	0	0	5	5	0	5	0	10	0
755802	0	0	0	0	10	0	0	0	0	0	5	10	0	0	5	0	0	0	0	5	0	0	5	0	0	5	0	5	0	5	5	5	0	5	5	5	0	0	0	0	0	0	5	5	0	5	0	10	0
755803	0	0	0	0	10	0	0	0	0	0	5	10	0	0	5	0	0	0	0	5	0	0	5	0	0	5	0	5	0	5	5	5	0	5	5	5	0	0	0	0	0	0	5	5	0	5	0	10	5
755804	0	0	0	0	10	0	0	0	0	0	5	10	0	0	5	0	0	0	0	5	0	0	5	0	0	5	0	5	0	5	5	5	0	5	5	5	0	0	0	0	0	0	5	5	0	5	0	10	5
755805	0	0	5	0	10	0	0	0	0	0	5	10	0	0	5	0	0	0	0	5	0	0	5	0	0	5	0	5	0	5	5	5	0	5	5	5	0	5	0	0	0	0	5	5	0	5	0	10	5
755806	0	0	5	0	10	0	0	0	0	0	5	10	0	0	5	0	0	0	0	5	0	0	5	0	0	5	0	5	0	5	5	5	0	5	5	5	0	5	0	0	0	0	5	5	0	5	0	10	5
755807	0	0	5	0	10	0	0	0	0	0	5	10	0	0	5	0	0	0	0	5	0	0	5	0	0	5	0	5	0	5	5	5	0	5	5	5	0	5	0	0	0	0	5	5	0	5	0	10	0
755808	0	0	5	0	10	0	0	0	0	0	5	10	0	0	5	0	0	0	0	5	0	0	5	0	0	5	0	5	0	5	5	5	0	5	5	5	0	5	0	0	0	0	5	5	0	5	0	10	0
756507	0	0	0	0	10	0	0	0	0	0	5	10	5	0	5	0	0	0	0	5	0	0	5	0	0	5	0	0	0	5	5	5	0	5	5	5	0	0	0	0	0	0	5	5	0	5	0	0	0
756508	0	0	0	0	10	0	0	0	0	0	5	10	5	0	5	0	0	0	0	5	0	0	5	0	0	5	0	0	0	5	5	5	0	5	5	5	0	0	0	0	0	0	5	5	0	5	0	0	0
756516	0	0	0	0	10	0	0	0	0	0	5	10	5	0	5	0	0	0	0	5	0	0	5	0	0	5	0	0	0	5	5	5	0	5	5	5	0	0	0	0	0	0	5	5	0	5	0	5	0
756517	0	0	0	0	10	0	0	0	0	0	5	10	5	0	5	0	0	0	0	5	0	0	5	0	0	5	0	5	0	5	5	5	0	5	5	5	0	0	0	0	0	0	5	5	0	5	0	5	0
756518	0	0	0	0	10	0	0	0	0	0	5	10	5	0	5	0	0	0	0	5	0	0	5	0	0	5	0	5	0	5	5	5	0	5	5	5	0	0	0	0	0	0	5	5	0	5	0	10	0
756519	0	0	0	0	10	0	0	0	0	0	5	10	5	0	5	0	0	0	0	5	0	0	5	0	0	5	0	5	0	5	5	5	0	5	5	5	0	0	0	0	0	0	5	5	0	5	0	10	0
756520	0	0	0	0	10	0	0	0	0	0	5	10	5	0	5	0	0	0	0	5	0	0	5	0	0	5	0	5	0	5	5	5	0	5	5	5	0	0	0	0	0	0	5	5	0	5	0	10	0
756521	0	0	0	0	10	0	0	0	0	0	5	10	5	0	5	0	0	0	0	5	0	0	5	0	0	5	0	5	0	5	5	5	0	5	5	5	0	0	0	0	0	0	5	5	0	5	0	10	0
756522	0	0	0	0	10	0	0	0	0	0	5	10	0	0	5	0	0	0	0	5	0	0	5	0	0	5	0	5	0	5	5	5	0	5	5	5	0	0	0	0	0	0	5	5	0	5	0	10	0
756523	0	0	0	0	10	0	0	0	0	0	5	10	0	0	5	0	0	0	0	5	0	0	5	0	0	5	0	5	0	5	5	5	0	5	5	5	0	0	0	0	0	0	5	5	0	5	0	10	5
756524	0	0	0	0	10	0	0	0	0	0	5	10	0	0	5	0	0	0	0	5	0	0	5	0	0	5	0	5	0	5	5	5	0	5	5	5	0	0	0	0	0	0	5	5	0	5	0	10	5
756525	0	0	5	0	10	0	0	0	0	0	5	10	0	0	5	0	0	0	0	5	0	0	5	0	0	5	0	5	0	5	5	5	0	5	5	5	0	5	0	0	0	0	5	5	0	5	0	10	5
756526	0	0	5	0	10	0	0	0	0	0	5	10	0	0	5	0	0	0	0	5	0	0	5	0	0	5	0	5	0	5	5	5	0	5	5	5	0	5	0	0	0	0	5	5	0	5	0	10	5
756527	0	0	5	0	10	0	0	0	0	0	5	10	0	0	5	0	0	0	0	5	0	0	5	0	0	5	0	5	0	5	5	5	0	5	5	5	0	5	0	0	0	0	5	5	0	5	0	10	0
757226	0	0	0	0	10	5	0	0	0	0	5	10	5	0	5	0	0	0	0	5	0	0	5	0	0	5	0	5	0	5	5	5	0	5	5	5	0	0	0	0	0	0	5	5	0	5	0	0	0
757227	0	0	0	0	10	0	0	0	0	0	5	10	5	0	5	0	0	0	0	5	0	0	5	0	0	5	0	0	0	5	5	5	0	5	5	5	0	0	0	0	0	0	5	5	0	5	0	0	0
757228	0	0	0	0	10	0	0	0	0	0	5	10	5	0	5	0	0	0	0	5	0	0	5	0	0	5	0	0	0	5	5	5	0	5	5	5	0	0	0	0	0	0	5	5	0	5	0	0	0
757236	0	0	0	0	10	0	0	0	0	0	5	10	5	0	5	0	0	0	0	5	0	0	5	0	0	5	0	0	0	5	5	5	0	5	5	5	0	0	0	0	0	0	5	5	0	5	0	5	0
757237	0	0	0	0	10	0	0	0	0	0	5	10	5	0	5	0	0	0	0	5	0	0	5	0	0	5	0	5	0	5	5	5	0	5	5	5	0	0	0	0	0	0	5	5	0	5	0	5	0
757238	0	0	0	0	10	0	0	0	0	0	5	10	5	0	5	0	0	0	0	5	0	0	5	0	0	5	0	5	0	5	5	5	0	5	5	5	0	0	0	0	0	0	5	5	0	5	0	5	0
757239	0	0	0	0	10	0	0	0	0	0	5	10	5	0	5	0	0	0	0	5	0	0	5	0	0	5	0	5	0	5	5	5	0	5	5	5	0	0	0	0	0	0	5	5	0	5	0	5	0
757240	0	0	0	0	10	0	0	0	0	0	5	10	5	0	5	0	0	0	0	5	0	0	5	0	0	5	0	5	0	5	5	5	0	5	5	5	0	0	0	0	0	0	5	5	0	5	0	5	0
757241	0	0	0	0	10	0	0	0	0	0	5	10	5	0	5	0	0	0	0	5	0	0	5	0	0	5	0	5	0	5	5	5	0	5	5	5	0	0	0	0	0	0	5	5	0	5	0	5	0
757242	0	0	0	0	10	0	0	0	0	0	5	10	0	0	5	0	0	0	0	5	0	0	5	0	0	5	0	5	0	5	5	5	0	5	5	5	0	0	0	0	0	0	5	5	0	5	0	10	0
757243	0	0	0	0	10	0	0	0	0	0	5	10	0	0	5	0	0	0	0	5	0	0	5	0	0	5	0	5	0	5	5	5	0	5	5	5	0	0	0	0	0	0	5	5	0	5	0	10	5
757244	0	0	0	0	10	0	0	0	0	0	5	10	0	0	5	0	0	0	0	5	0	0	5	0	0	5	0	5	0	5	5	5	0	5	5	5	0	0	0	0	0	0	5	5	0	5	0	10	5
757245	0	0	5	0	10	0	0	0	0	0	5	10	0	0	5	0	0	0	0	5	0	0	5	0	0	5	0	5	0	5	5	5	0	5	5	5	0	5	0	0	0	0	5	5	0	5	0	10	5
757246	0	0	5	0	10	0	0	0	0	0	5	10	0	0	5	0	0	0	0	5	0	0	5	0	0	5	0	5	0	5	5	5	0	5	5	5	0	5	0	0	0	0	5	5	0	5	0	10	5
757946	0	0	0	0	10	5	0	0	0	0	5	10	5	0	5	0	0	0	0	5	0	0	5	0	0	5	0	5	0	5	5	5	0	5	5	5	0	0	0	0	0	0	5	5	0	5	0	0	0
757947	0	0	0	0	10	5	0	0	0	0	5	10	5	0	5	0	0	0	0	5	0	0	5	0	0	5	0	5	0	5	5	5	0	5	5	5	0	0	0	0	0	0	5	5	0	5	0	0	0
757948	0	0	0	0	10	0	0	0	0	0	5	10	5	0	5	0	0	0	0	5	0	0	5	0	0	5	0	0	0	5	5	5	0	5	5	5	0	0	0	0	0	0	5	5	0	5	0	0	0
757956	0	0	0	0	10	0	0	0	0	0	5	10	5	0	5	0	0	0	0	5	0	0	5	0	0	5	0	0	0	5	5	5	0	5	5	5	0	0	0	0	0	0	5	5	0	5	0	5	0
757959	0	0	0	0	10	0	0	0	0	0	5	10	5	0	5	0	0	0	0	5	0	0	5	0	0	5	0	5	0	5	5	5	0	5	5	5	0	0	0	0	0	0	5	5	0	5	0	5	0
757960	0	0	0	0	10	0	0	0	0	0	5	10	5	0	5	0	0	0	0	5	0	0	5	0	0	5	0	5	0	5	5	5	0	5	5	5	0	0	0	0	0	0	5	5	0	5	0	5	0
757961	0	0	0	0	10	0	0	0	0	0	5	10	5	0	5	0	0	0	0	5	0	0	5	0	0	5	0	5	0	5	5	5	0	5	5	5	0	0	0	0	0	0	5	5	0	5	0	5	0
757962	0	0	0	0	10	0	0	0	0	0	5	10	0	0	5	0	0	0	0	5	0	0	5	0	0	5	0	5	0	5	5	5	0	5	5	5	0	0	0	0	0	0	5	5	0	5	0	5	0
757963	0	0	0	0	10	0	0	0	0	0	5	10	0	0	5	0	0	0	0	5	0	0	5	0	0	5	0	5	0	5	5	5	0	5	5	5	0	0	0	0	0	0	5	5	0	5	0	5	0
757964	0	0	0	0	10	0	0	0	0	0	5	10	0	0	5	0	0	0	0	5	0	0	5	0	0	5	0	5	0	5	5	5	0	5	5	5	0	0	0	0	0	0	5	5	0	5	0	5	5
[truncated: 2,318 more rows]
[truncated: 146 more columns]
