# Supplementary material for: Functional Resilience against Climate-Driven Extinctions – Comparing the Functional Diversity of European and North American Tree Floras
Source: PLoS One. 2016 Feb 5;11(2):e0148607. doi: 10.1371/journal.pone.0148607 (PMC4743854; doi:10.1371/journal.pone.0148607)
Supplement: S7 File — (ZIP) [file pone.0148607.s007.zip › species co occurences/species co occurences_region4.txt]

Abies.alba	Abies.balsamea	Abies.concolor	Abies.fraseri	Acacia.melanoxylon	Acer.barbatum	Acer.campestre	Acer.leucoderme	Acer.negundo	Acer.nigrum	Acer.opalus	Acer.pensylvanicum	Acer.platanoides	Acer.pseudoplatanus	Acer.rubrum	Acer.saccharinum	Acer.saccharum	Acer.spicatum	Aesculus.glabra	Aesculus.hippocastanum	Aesculus.octandra	Alnus.glutinosa	Alnus.incana	Asimina.triloba	Betula.alleghaniensis	Betula.lenta	Betula.nigra	Betula.papyrifera	Betula.pendula	Betula.populifolia	Betula.pubescens	Bumelia.lanuginosa	Carpinus.betulus	Carpinus.caroliniana	Carya.aquatica	Carya.cordiformis	Carya.glabra	Carya.illinoensis	Carya.laciniosa	Carya.ovata	Carya.pallida	Carya.texana	Carya.tomentosa	Castanea.dentata	Castanea.ozarkensis	Castanea.pumila	Castanea.sativa	Catalpa.speciosa	Celtis.australis	Celtis.laevigata
729185	0	0	0	0	0	0	0	0	12	0	0	0	0	0	0	12	0	0	6	0	0	0	0	0	0	0	6	0	0	0	0	6	0	0	0	6	0	6	0	0	0	6	6	0	0	0	0	0	0
729186	0	0	0	0	0	0	0	0	12	0	0	0	0	0	0	12	0	0	6	0	0	0	0	0	0	0	6	0	0	0	0	6	0	0	0	6	0	6	0	0	0	6	6	0	0	0	0	0	0
729187	0	0	0	0	0	0	0	0	12	0	0	0	0	0	0	12	0	0	6	0	0	0	0	0	0	0	6	0	0	0	0	6	0	0	0	6	0	6	0	0	0	6	6	0	0	0	0	0	0
729188	0	0	0	0	0	0	0	0	12	0	0	0	0	0	6	12	0	0	6	0	0	0	0	0	0	0	6	0	0	0	0	6	0	6	0	6	0	6	0	0	0	6	6	0	0	0	0	0	0
729905	0	0	0	0	0	0	0	0	12	0	0	0	0	0	0	12	0	0	6	0	0	0	0	0	0	0	6	0	0	0	0	6	0	0	0	6	0	6	0	0	0	6	6	0	0	0	0	0	0
729906	0	0	0	0	0	0	0	0	12	0	0	0	0	0	0	12	0	0	6	0	0	0	0	0	0	0	6	0	0	0	0	6	0	0	0	6	0	6	0	0	0	6	6	0	0	0	0	0	0
729907	0	0	0	0	0	0	0	0	12	0	0	0	0	0	0	12	0	0	6	0	0	0	0	0	0	0	6	0	0	0	0	6	0	0	0	6	0	6	0	0	0	6	6	0	0	0	0	0	0
729908	0	0	0	0	0	0	0	0	12	0	0	0	0	0	6	12	0	0	6	0	0	0	0	0	0	0	6	0	0	0	0	6	0	6	0	6	0	6	0	0	0	6	6	0	0	0	0	0	0
729910	0	0	0	0	0	0	0	0	12	0	0	0	0	0	6	6	0	0	6	0	0	0	0	0	0	0	6	0	0	0	0	6	0	6	0	6	0	6	0	0	0	6	6	0	0	0	0	0	0
729911	0	0	0	0	0	0	0	0	12	0	0	0	0	0	6	6	0	0	6	0	0	0	0	0	0	0	6	0	0	0	0	6	0	0	0	6	0	6	0	0	0	6	6	0	0	0	0	0	0
729912	0	0	0	0	0	0	0	0	12	0	0	0	0	0	6	6	0	0	6	0	0	0	0	0	0	0	6	0	0	0	0	6	0	0	0	6	0	6	0	0	0	6	6	0	0	6	0	0	0
729913	0	0	0	0	0	0	0	0	12	0	0	0	0	0	6	6	0	0	6	0	0	0	0	0	0	0	6	0	0	0	0	6	0	0	0	6	0	6	0	0	0	6	6	0	0	0	0	0	0
730624	0	0	0	0	0	0	0	0	12	0	0	0	0	0	0	12	0	0	6	0	0	0	0	0	0	0	6	0	0	0	0	6	0	0	0	6	0	6	0	0	0	6	6	0	0	0	0	0	0
730625	0	0	0	0	0	0	0	0	12	0	0	0	0	0	0	12	0	0	6	0	0	0	0	0	0	0	6	0	0	0	0	6	0	0	0	6	0	6	0	0	0	6	6	0	0	0	0	0	0
730626	0	0	0	0	0	0	0	0	12	0	0	0	0	0	0	12	0	0	6	0	0	0	0	0	0	0	6	0	0	0	0	6	0	0	0	6	0	6	0	0	0	6	6	0	0	0	0	0	0
730627	0	0	0	0	0	0	0	0	12	0	0	0	0	0	6	12	0	0	6	0	0	0	0	0	0	0	6	0	0	0	0	6	0	0	0	6	0	6	0	0	0	6	6	0	0	0	0	0	0
730628	0	0	0	0	0	0	0	0	12	0	0	0	0	0	6	12	0	0	6	0	0	0	0	0	0	0	6	0	0	0	0	6	0	0	0	6	0	6	0	0	0	6	6	0	0	0	0	0	0
730629	0	0	0	0	0	0	0	0	12	0	0	0	0	0	6	12	0	0	6	0	0	0	0	0	0	0	6	0	0	0	0	6	0	6	0	6	0	6	0	0	0	6	6	0	0	0	0	0	0
730630	0	0	0	0	0	0	0	0	12	0	0	0	0	0	6	12	0	0	6	0	0	0	0	0	0	0	6	0	0	0	0	6	0	0	0	6	0	6	0	0	0	6	6	0	0	0	0	0	0
730631	0	0	0	0	0	0	0	0	12	0	0	0	0	0	6	6	0	0	6	0	0	0	0	0	0	0	6	0	0	0	0	6	0	0	0	6	0	6	0	0	0	6	6	0	0	0	0	0	0
730632	0	0	0	0	0	0	0	0	12	0	0	0	0	0	6	6	0	0	6	0	0	0	0	0	0	0	6	0	0	0	0	6	0	0	0	6	0	6	0	0	0	6	6	0	0	6	0	0	0
730633	0	0	0	0	0	0	0	0	12	0	0	0	0	0	6	6	0	0	6	0	0	0	0	0	0	0	6	0	0	0	0	6	0	0	0	6	0	6	0	0	0	6	6	0	0	6	0	0	0
730634	0	0	0	0	0	0	0	0	12	0	0	0	0	0	6	6	0	0	6	0	0	0	0	0	0	0	6	0	0	0	0	6	0	0	0	6	0	6	0	0	0	6	6	0	0	0	0	0	0
730635	0	0	0	0	0	0	0	0	12	0	0	0	0	0	0	6	0	0	6	0	0	0	0	0	0	0	6	0	0	0	0	6	0	0	0	6	0	6	0	0	0	6	6	0	0	0	0	0	0
730636	0	0	0	0	0	0	0	0	12	0	0	0	0	0	0	6	0	0	6	0	0	0	0	0	0	0	0	0	0	0	0	6	0	0	0	6	0	6	0	0	0	6	6	0	0	0	0	0	0
731345	0	0	0	0	0	0	0	0	12	0	0	0	0	0	0	12	0	0	6	0	0	0	0	0	0	0	6	0	0	0	0	6	0	0	0	6	0	6	0	0	0	6	6	0	0	0	0	0	0
731346	0	0	0	0	0	0	0	0	12	0	0	0	0	0	6	12	0	0	6	0	0	0	0	0	0	0	6	0	0	0	0	6	0	6	0	6	0	6	0	0	0	6	6	0	0	0	0	0	0
731347	0	0	0	0	0	0	0	0	12	0	0	0	0	0	6	12	0	0	6	0	0	0	0	0	0	0	6	0	0	0	0	6	0	0	0	6	0	6	0	0	0	6	6	0	0	0	0	0	0
731348	0	0	0	0	0	0	0	0	12	0	0	0	0	0	6	12	0	0	6	0	0	0	0	0	0	0	6	0	0	0	0	6	0	0	0	6	0	6	0	0	0	6	6	0	0	0	0	0	0
731349	0	0	0	0	0	0	0	0	12	0	0	0	0	0	6	12	0	0	6	0	0	0	0	0	0	0	6	0	0	0	0	6	0	0	0	6	0	6	0	0	0	6	6	0	0	0	0	0	0
731350	0	0	0	0	0	0	0	0	12	0	0	0	0	0	6	12	0	0	6	0	0	0	0	0	0	0	6	0	0	0	0	6	0	0	0	6	0	6	0	0	0	6	6	0	0	0	0	0	0
731351	0	0	0	0	0	0	0	0	12	0	0	0	0	0	6	6	0	0	6	0	0	0	0	0	0	0	6	0	0	0	0	6	0	0	0	6	0	6	0	0	0	6	6	0	0	0	0	0	0
731352	0	0	0	0	0	0	0	0	12	0	0	0	0	0	6	6	0	0	6	0	0	0	0	0	0	0	6	0	0	0	0	6	0	0	0	6	0	6	0	0	0	6	6	0	0	6	0	0	0
731353	0	0	0	0	0	0	0	0	12	0	0	0	0	0	6	6	0	0	6	0	0	0	0	0	0	0	6	0	0	0	0	6	0	0	0	6	0	6	0	0	0	6	6	0	0	0	0	0	0
731354	0	0	0	0	0	0	0	0	12	0	0	0	0	0	6	6	0	0	6	0	0	0	0	0	0	0	6	0	0	0	0	6	0	0	0	6	0	6	0	0	0	6	6	0	0	0	0	0	0
731355	0	0	0	0	0	0	0	0	12	0	0	0	0	0	0	6	0	0	6	0	0	0	0	0	0	0	6	0	0	0	0	6	0	0	0	6	0	6	0	0	0	6	6	0	0	0	0	0	0
731356	0	0	0	0	0	0	0	0	12	0	0	0	0	0	0	6	0	0	6	0	0	0	0	0	0	0	0	0	0	0	0	6	0	0	0	6	0	6	0	0	0	6	6	0	0	0	0	0	0
731357	0	0	0	0	0	0	0	0	12	0	0	0	0	0	0	6	0	0	6	0	0	0	0	0	0	0	0	0	0	0	0	6	0	0	0	6	0	6	0	0	0	6	6	0	0	0	0	0	0
732063	0	0	0	0	0	0	0	0	12	0	0	0	0	0	6	12	0	0	6	0	0	0	0	0	0	0	6	0	0	0	0	6	0	0	0	6	0	6	0	0	0	6	6	0	6	0	0	0	0
732064	0	0	0	0	0	0	0	0	12	0	0	0	0	0	6	12	0	0	6	0	0	0	0	0	0	0	6	0	0	0	0	6	0	0	0	6	0	6	0	0	0	6	6	0	6	0	0	0	0
732065	0	0	0	0	0	0	0	0	12	0	0	0	0	0	6	12	0	0	6	0	0	0	0	0	0	0	6	0	0	0	0	6	0	6	0	6	0	6	0	0	0	6	6	0	0	0	0	0	0
732066	0	0	0	0	0	0	0	0	12	0	0	0	0	0	6	12	0	0	6	0	0	0	0	0	0	0	6	0	0	0	0	6	0	6	0	6	0	6	0	0	0	6	6	0	0	0	0	0	0
732067	0	0	0	0	0	0	0	0	12	0	0	0	0	0	6	12	0	0	6	0	0	0	0	0	0	0	6	0	0	0	0	6	0	0	0	6	0	6	0	0	0	6	6	0	0	0	0	0	0
732068	0	0	0	0	0	0	0	0	12	0	0	0	0	0	6	12	0	0	6	0	0	0	0	0	0	0	6	0	0	0	0	6	0	0	0	6	0	6	0	0	0	6	6	0	0	0	0	0	0
732069	0	0	0	0	0	0	0	0	12	0	0	0	0	0	6	12	0	0	6	0	0	0	0	0	0	0	6	0	0	0	0	6	0	0	0	6	0	6	0	0	0	6	6	0	0	0	0	0	0
732070	0	0	0	0	0	0	0	0	12	0	0	0	0	0	6	12	0	0	6	0	0	0	0	0	0	0	6	0	0	0	0	6	0	0	0	6	0	6	0	0	0	6	6	0	0	0	0	0	0
732071	0	0	0	0	0	0	0	0	12	0	0	0	0	0	6	6	0	0	6	0	0	0	0	0	0	0	6	0	0	0	0	6	0	0	0	6	0	6	0	0	0	6	6	0	0	0	0	0	0
732072	0	0	0	0	0	0	0	0	12	0	0	0	0	0	6	6	0	0	6	0	0	0	0	0	0	0	6	0	0	0	0	6	0	0	0	6	0	6	0	0	0	6	6	0	0	0	0	0	0
732073	0	0	0	0	0	0	0	0	12	0	0	0	0	0	6	6	0	0	6	0	0	0	0	0	0	0	6	0	0	0	0	6	0	0	0	6	0	6	0	0	0	6	6	0	0	0	0	0	0
732074	0	0	0	0	0	0	0	0	12	0	0	0	0	0	6	6	0	0	6	0	0	0	0	0	0	0	6	0	0	0	0	6	0	0	0	6	0	6	0	0	0	6	6	0	0	0	0	0	0
732075	0	0	0	0	0	0	0	0	12	0	0	0	0	0	6	6	0	0	6	0	0	0	0	0	0	0	6	0	0	0	0	6	0	0	0	6	0	6	0	0	0	6	6	0	0	0	0	0	0
732076	0	0	0	0	0	0	0	0	12	0	0	0	0	0	0	6	0	0	6	0	0	0	0	0	0	0	0	0	0	0	0	6	0	0	0	6	0	6	0	0	0	6	6	0	0	0	0	0	0
732077	0	0	0	0	0	0	0	0	12	0	0	0	0	0	0	6	0	0	6	0	0	0	0	0	0	0	0	0	0	0	0	6	0	0	0	6	0	6	0	0	0	6	6	0	0	0	0	0	0
732078	0	0	0	0	0	0	0	0	12	0	0	0	0	0	0	6	0	0	6	0	0	0	0	0	0	0	0	0	0	0	0	6	0	0	0	6	0	6	0	0	0	6	6	0	0	0	0	0	0
732781	0	0	0	0	0	0	0	0	12	0	0	0	0	0	0	12	0	0	6	0	0	0	0	0	0	0	6	0	0	0	0	6	0	0	0	6	0	6	0	0	0	6	6	0	0	0	0	0	0
732783	0	0	0	0	0	0	0	0	12	0	0	0	0	0	6	12	0	0	6	0	0	0	0	6	0	0	6	0	0	0	0	6	0	0	0	6	0	6	0	0	0	6	6	0	6	0	0	0	0
732784	0	0	0	0	0	0	0	0	12	0	0	0	0	0	6	12	0	0	6	0	0	0	0	6	0	0	6	0	0	0	0	6	0	0	0	6	0	6	0	0	0	6	6	0	6	0	0	0	0
732785	0	0	0	0	0	0	0	0	12	0	0	0	0	0	6	12	0	0	6	0	0	0	0	6	0	0	6	0	0	0	0	6	0	6	0	6	0	6	0	0	0	6	6	0	0	0	0	0	0
732786	0	0	0	0	0	0	0	0	12	0	0	0	0	0	6	12	0	0	6	0	0	0	0	0	0	0	6	0	0	0	0	6	0	6	0	6	0	6	0	0	0	6	6	0	0	0	0	0	0
732787	0	0	0	0	0	0	0	0	12	0	0	0	0	0	6	12	0	0	6	0	0	0	0	0	0	0	6	0	0	0	0	6	0	0	0	6	0	6	0	0	0	6	6	0	0	0	0	0	0
732788	0	0	0	0	0	0	0	0	12	0	0	0	0	0	6	12	0	0	6	0	0	0	0	0	0	0	6	0	0	0	0	6	0	0	0	6	0	6	0	0	0	6	6	0	0	0	0	0	0
732789	0	0	0	0	0	0	0	0	12	0	0	0	0	0	6	12	0	0	6	0	0	0	0	0	0	0	6	0	0	0	0	6	0	0	0	6	0	6	0	0	0	6	6	0	0	0	0	0	0
732790	0	0	0	0	0	0	0	0	12	0	0	0	0	0	6	12	0	0	6	0	0	0	0	0	0	0	6	0	0	0	0	6	0	0	0	6	0	6	0	0	0	6	6	0	0	0	0	0	0
732791	0	0	0	0	0	0	0	0	12	0	0	0	0	0	6	6	0	0	6	0	0	0	0	0	0	0	6	0	0	0	0	6	0	0	0	6	0	6	0	0	0	6	6	0	0	0	0	0	0
732792	0	0	0	0	0	0	0	0	12	0	0	0	0	0	6	6	0	0	6	0	0	0	0	0	0	0	6	0	0	0	0	6	0	0	0	6	0	6	0	0	0	6	6	0	0	0	0	0	0
732793	0	0	0	0	0	0	0	0	12	0	0	0	0	0	6	6	0	0	6	0	0	0	0	0	0	0	6	0	0	0	0	6	0	0	0	6	0	6	0	0	0	6	6	0	0	0	0	0	0
732794	0	0	0	0	0	0	0	0	12	0	0	0	0	0	6	6	0	0	6	0	0	0	0	0	0	0	6	0	0	0	0	6	0	0	0	6	0	6	0	0	0	6	6	0	0	0	0	0	0
732795	0	0	0	0	0	0	0	0	12	0	0	0	0	0	6	6	0	0	6	0	0	0	0	0	0	0	0	0	0	0	0	6	0	0	0	6	0	6	0	0	0	6	6	0	0	0	0	0	0
732796	0	0	0	0	0	0	0	0	12	0	0	0	0	0	0	6	0	0	6	0	0	0	0	0	0	0	0	0	0	0	0	6	0	0	0	6	0	6	0	0	0	6	6	0	0	0	0	0	0
732797	0	0	0	0	0	0	0	0	12	0	0	0	0	0	0	6	0	0	6	0	0	0	0	0	0	0	0	0	0	0	0	6	0	0	0	6	0	6	0	0	0	6	6	0	0	0	0	0	0
732798	0	0	0	0	0	0	0	0	12	0	0	0	0	0	0	6	0	0	6	0	0	0	0	0	0	0	0	0	0	0	0	6	0	0	0	6	0	6	0	0	0	6	6	0	0	0	0	0	0
733500	0	0	0	0	0	0	0	0	12	0	0	0	0	0	0	12	0	0	6	0	0	0	0	0	0	0	6	0	0	0	0	6	0	0	0	6	0	6	0	0	0	6	6	0	0	0	0	0	0
733501	0	0	0	0	0	0	0	0	12	0	0	0	0	0	6	12	0	0	6	0	0	0	0	6	0	0	6	0	0	0	0	6	0	0	0	6	0	6	0	0	0	6	6	0	0	0	0	0	0
733502	0	0	0	0	0	0	0	0	12	0	0	0	0	0	6	12	0	0	6	0	0	0	0	6	0	0	6	0	0	0	0	6	0	0	0	6	0	6	0	0	0	6	6	0	0	0	0	0	0
733503	0	0	0	0	0	0	0	0	12	0	0	0	0	0	6	12	0	0	6	0	0	0	0	6	0	0	6	0	0	0	0	6	0	0	0	6	0	6	0	0	0	6	6	0	0	0	0	0	0
733504	0	0	0	0	0	6	0	0	12	0	0	0	0	0	6	12	0	0	6	0	0	0	0	6	0	0	6	0	0	0	0	6	0	0	0	6	0	6	0	0	0	6	6	0	0	0	0	0	0
733505	0	0	0	0	0	6	0	0	12	0	0	0	0	0	6	12	0	0	6	0	0	0	0	6	0	0	6	0	0	0	0	6	0	6	0	6	0	6	0	0	0	6	6	0	0	0	0	0	0
733506	0	0	0	0	0	0	0	0	12	0	0	0	0	0	6	12	0	0	6	0	0	0	0	6	0	0	6	0	0	0	0	6	0	6	0	6	0	6	0	0	0	6	6	0	0	0	0	0	0
733507	0	0	0	0	0	0	0	0	12	0	0	0	0	0	6	12	0	0	6	0	0	0	0	0	0	0	6	0	0	0	0	6	0	0	0	6	0	6	0	0	0	6	6	0	0	0	0	0	0
733508	0	0	0	0	0	0	0	0	12	0	0	0	0	0	6	12	0	0	6	0	0	0	0	0	0	0	6	0	0	0	0	6	0	0	0	6	0	6	0	0	0	6	6	0	0	0	0	0	0
733509	0	0	0	0	0	0	0	0	12	0	0	0	0	0	6	12	0	0	6	0	0	0	0	0	0	0	6	0	0	0	0	6	0	0	0	6	0	6	0	0	0	6	6	0	0	0	0	0	0
733510	0	0	0	0	0	0	0	0	12	0	0	0	0	0	6	12	0	0	6	0	0	0	0	0	0	0	6	0	0	0	0	6	0	0	0	6	0	6	0	0	0	6	6	0	0	0	0	0	0
733511	0	0	0	0	0	0	0	0	12	0	0	0	0	0	6	6	0	0	6	0	0	0	0	0	0	0	6	0	0	0	0	6	0	0	0	6	0	6	0	0	0	6	6	0	0	0	0	0	0
733512	0	0	0	0	0	0	0	0	12	0	0	0	0	0	6	6	0	0	6	0	0	0	0	0	0	0	6	0	0	0	0	6	0	0	0	6	0	6	0	0	0	6	6	0	0	0	0	0	0
733513	0	0	0	0	0	0	0	0	12	0	0	0	0	0	6	6	0	0	6	0	0	0	0	0	0	0	6	0	0	0	0	6	0	0	0	6	0	6	0	0	0	6	6	0	0	0	0	0	0
733514	0	0	0	0	0	0	0	0	12	0	0	0	0	0	6	6	0	0	6	0	0	0	0	0	0	0	6	0	0	0	0	6	0	0	0	6	0	6	0	0	0	6	6	0	0	0	0	0	0
733515	0	0	0	0	0	0	0	0	12	0	0	0	0	0	6	6	0	0	6	0	0	0	0	0	0	0	0	0	0	0	0	6	0	0	0	6	0	6	0	0	0	6	6	0	0	0	0	0	0
733516	0	0	0	0	0	0	0	0	12	0	0	0	0	0	0	6	0	0	6	0	0	0	0	0	0	0	0	0	0	0	0	6	0	0	0	6	0	6	0	0	0	6	6	0	0	0	0	0	0
733517	0	0	0	0	0	0	0	0	12	0	0	0	0	0	0	6	0	0	6	0	0	0	0	0	0	0	0	0	0	0	0	6	0	0	0	6	0	6	0	6	0	6	6	0	0	0	0	0	0
733518	0	0	0	0	0	0	0	0	12	0	0	0	0	0	0	6	0	0	6	0	0	0	0	0	0	0	0	0	0	0	0	6	0	0	0	6	0	6	0	0	0	6	6	0	0	0	0	0	0
734220	0	0	0	0	0	0	0	0	12	0	0	0	0	0	0	12	0	0	6	0	0	0	0	0	0	0	6	0	0	0	0	6	0	0	0	6	0	6	0	0	0	6	6	0	0	0	0	0	0
734222	0	0	0	0	0	0	0	0	12	0	0	0	0	0	6	12	0	0	6	0	0	0	0	6	0	0	6	0	0	0	0	6	0	0	0	6	0	6	0	0	0	6	6	0	0	0	0	0	0
734223	0	0	0	0	0	0	0	0	12	0	0	0	0	0	6	12	0	0	6	0	0	0	0	6	0	0	6	0	0	0	0	6	0	0	0	6	0	6	0	0	0	6	6	0	0	0	0	0	0
734224	0	0	0	0	0	6	0	0	12	0	0	0	0	0	6	12	0	0	6	0	0	0	0	6	0	0	6	0	0	0	0	6	0	0	0	6	0	6	0	0	0	6	6	0	0	0	0	0	0
734225	0	0	0	0	0	6	0	0	12	0	0	0	0	0	6	12	0	0	6	0	0	0	0	6	0	0	6	0	0	0	0	6	0	6	0	6	0	6	0	0	0	6	6	0	0	0	0	0	0
734226	0	0	0	0	0	6	0	0	12	0	0	0	0	0	6	12	0	0	6	0	0	0	0	6	0	0	6	0	0	0	0	6	0	6	0	6	0	6	0	0	0	6	6	0	0	0	0	0	0
734227	0	0	0	0	0	0	0	0	12	0	0	0	0	0	6	12	0	0	6	0	0	0	0	6	0	0	6	0	0	0	0	6	0	0	0	6	0	6	0	0	0	6	6	0	0	0	0	0	0
734228	0	0	0	0	0	0	0	6	12	0	0	0	0	0	6	12	0	0	6	0	0	0	0	0	0	0	6	0	0	0	0	6	0	0	0	6	0	6	0	0	0	6	6	0	0	0	0	0	0
734229	0	0	0	0	0	0	0	6	12	0	0	0	0	0	6	12	0	0	6	0	0	0	0	0	0	0	6	0	0	0	0	6	0	0	0	6	0	6	0	0	0	6	6	0	0	0	0	0	0
734230	0	0	0	0	0	0	0	0	12	0	0	0	0	0	6	12	0	0	6	0	0	0	0	0	0	0	6	0	0	0	0	6	0	0	0	6	0	6	0	0	0	6	6	0	0	0	0	0	0
734231	0	0	0	0	0	0	0	0	12	0	0	0	0	0	6	12	0	0	6	0	0	0	0	0	0	0	6	0	0	0	0	6	0	0	0	6	0	6	0	0	0	6	6	0	0	0	0	0	0
734232	0	0	0	0	0	0	0	0	12	0	0	0	0	0	6	6	0	0	6	0	0	0	0	0	0	0	6	0	0	0	0	6	0	0	0	6	0	6	0	0	0	6	6	0	0	0	0	0	0
734233	0	0	0	0	0	0	0	0	12	0	0	0	0	0	6	6	0	0	6	0	0	0	0	0	0	0	6	0	0	0	0	6	0	0	0	6	0	6	0	0	0	6	6	0	0	0	0	0	0
734234	0	0	0	0	0	0	0	0	12	0	0	0	0	0	6	6	0	0	6	0	0	0	0	0	0	0	6	0	0	0	0	6	0	0	6	6	0	6	0	0	0	6	6	0	0	0	0	0	0
734235	0	0	0	0	0	0	0	0	12	0	0	0	0	0	6	6	0	0	6	0	0	0	0	0	0	0	6	0	0	0	0	6	0	0	0	6	0	6	0	0	0	6	6	0	0	0	0	0	0
734236	0	0	0	0	0	0	0	0	12	0	0	0	0	0	0	6	0	0	6	0	0	0	0	0	0	0	0	0	0	0	0	6	0	0	0	6	0	6	0	6	0	6	6	0	0	0	0	0	0
734237	0	0	0	0	0	0	0	0	12	0	0	0	0	0	0	6	0	0	6	0	0	0	0	0	0	0	0	0	0	0	0	6	0	0	0	6	0	6	0	6	0	6	6	0	0	0	0	0	0
734238	0	0	0	0	0	0	0	0	12	0	0	0	0	0	6	6	0	0	6	0	0	0	0	0	0	0	0	0	0	0	0	6	0	6	0	6	0	6	0	0	0	6	6	0	0	0	0	0	0
734941	0	0	0	0	0	0	0	0	12	0	0	0	0	0	6	12	0	0	6	0	0	0	0	0	0	0	6	0	0	0	0	6	0	0	0	6	0	6	0	0	0	6	6	0	0	0	0	0	0
734942	0	0	0	0	0	0	0	0	12	0	0	0	0	0	6	12	0	0	6	0	0	0	0	6	0	0	6	0	0	0	0	6	0	0	0	6	0	6	0	0	0	6	6	0	0	0	0	0	0
734943	0	0	0	0	0	0	0	0	12	0	0	0	0	0	6	12	0	0	6	0	0	0	0	6	0	0	6	0	0	0	0	6	0	0	0	6	0	6	0	0	0	6	6	0	0	0	0	0	0
734944	0	0	0	0	0	6	0	0	12	0	0	0	0	0	6	12	0	0	6	0	0	0	0	6	0	0	6	0	0	0	0	6	0	0	0	6	0	6	0	0	0	6	6	0	0	0	0	0	0
734945	0	0	0	0	0	6	0	0	12	0	0	0	0	0	6	12	0	0	6	0	0	0	0	6	0	0	6	0	0	0	0	6	0	6	0	6	0	6	0	0	0	6	6	0	0	0	0	0	0
734946	0	0	0	0	0	6	0	0	12	0	0	0	0	0	6	12	0	0	6	0	0	0	0	6	0	0	6	0	0	0	0	6	0	6	0	6	0	6	0	0	0	6	6	0	0	0	0	0	0
734947	0	0	0	0	0	0	0	0	12	0	0	0	0	0	6	12	0	0	6	0	0	0	0	6	0	0	6	0	0	0	0	6	0	0	0	6	0	6	0	0	0	6	6	0	0	0	0	0	0
734948	0	0	0	0	0	0	0	6	12	0	0	0	0	0	6	12	0	0	6	0	0	0	0	6	0	0	6	0	0	0	0	6	0	0	0	6	0	6	0	0	0	6	6	0	0	0	0	0	0
734949	0	0	0	0	0	0	0	6	12	0	0	0	0	0	6	12	0	0	6	0	0	0	0	0	0	0	6	0	0	0	0	6	0	0	0	6	0	6	0	0	0	6	6	0	0	0	0	0	0
734950	0	0	0	0	0	0	0	0	12	0	0	0	0	0	6	12	0	0	6	0	0	0	0	0	0	0	6	0	0	0	0	6	0	0	0	6	0	6	0	0	0	6	6	0	0	0	0	0	0
734951	0	0	0	0	0	0	0	0	12	0	0	0	0	0	6	12	0	0	6	0	0	0	0	0	0	0	6	0	0	0	0	6	0	0	0	6	0	6	0	0	0	6	6	0	0	0	0	0	0
734952	0	0	0	0	0	0	0	0	12	0	0	0	0	0	6	6	0	0	6	0	0	0	0	0	0	0	6	0	0	0	0	6	0	6	0	6	0	6	0	0	0	6	6	0	0	0	0	0	0
734953	0	0	0	0	0	0	0	0	12	0	0	0	0	0	6	6	0	0	6	0	0	0	0	0	0	0	6	0	0	0	0	6	0	0	6	6	0	6	0	0	0	6	6	0	0	0	0	0	0
734954	0	0	0	0	0	0	0	0	12	0	0	0	0	0	6	6	0	0	6	0	0	0	0	0	0	0	6	0	0	0	0	6	0	0	6	6	0	6	0	0	0	6	6	0	0	0	0	0	0
734955	0	0	0	0	0	0	0	0	12	0	0	0	0	0	6	6	0	0	6	0	0	0	0	0	0	0	6	0	0	0	0	6	0	0	6	6	0	6	0	0	0	6	6	0	0	0	0	0	0
734956	0	0	0	0	0	0	0	0	12	0	0	0	0	0	6	6	0	0	6	0	0	0	0	0	0	0	6	0	0	0	0	6	0	0	6	6	0	6	0	6	0	6	6	0	0	0	0	0	0
734957	0	0	0	0	0	0	0	0	12	0	0	0	0	0	6	6	0	0	6	0	0	0	0	0	0	0	0	0	0	0	0	6	0	6	0	6	0	6	0	6	0	6	6	0	0	0	0	0	0
735660	0	0	0	0	0	0	0	0	12	0	0	0	0	0	6	12	0	0	6	0	0	0	0	0	0	0	6	0	0	0	0	6	0	0	0	6	0	6	0	0	0	6	6	0	0	0	0	0	0
735661	0	0	0	0	0	0	0	0	12	0	0	0	0	0	6	12	0	0	6	0	0	0	0	0	0	0	6	0	0	0	0	6	0	0	0	6	0	6	0	0	0	6	6	0	0	0	0	0	0
735662	0	0	0	0	0	0	0	0	12	0	0	0	0	0	6	12	0	0	6	0	0	0	0	6	0	0	6	0	0	0	0	6	0	0	0	6	0	6	0	0	0	6	6	0	0	0	0	0	0
735663	0	0	0	0	0	0	0	0	12	0	0	0	0	0	6	12	0	0	6	0	0	0	0	6	0	0	6	0	0	0	0	6	0	0	0	6	0	6	0	0	0	6	6	0	0	0	0	0	0
735664	0	0	0	0	0	6	0	0	12	0	0	0	0	0	6	12	0	0	6	0	0	0	0	6	0	0	6	0	0	0	0	6	0	0	0	6	0	6	0	0	0	6	6	0	0	0	0	0	0
735665	0	0	0	0	0	6	0	0	12	0	0	0	0	0	6	12	0	0	6	0	0	0	0	6	0	0	6	0	0	0	0	6	0	6	0	6	0	6	0	0	0	6	6	0	6	0	0	0	0
735666	0	0	0	0	0	6	0	0	12	0	0	0	0	0	6	12	0	0	6	0	0	0	0	6	0	0	6	0	0	0	0	6	0	6	0	6	0	6	0	0	0	6	6	0	6	0	0	0	0
735667	0	0	0	0	0	6	0	0	12	0	0	0	0	0	6	12	0	0	6	0	0	0	0	6	0	0	6	0	0	0	0	6	0	0	0	6	0	6	0	0	0	6	6	0	6	0	0	0	0
735668	0	0	0	0	0	0	0	0	12	0	0	0	0	0	6	12	0	0	6	0	0	0	0	6	0	0	6	0	0	0	0	6	0	0	0	6	0	6	0	0	0	6	6	0	6	0	0	0	0
735669	0	0	0	0	0	0	0	0	12	0	0	0	0	0	6	12	0	0	6	0	0	0	0	0	0	0	6	0	0	0	0	6	0	0	0	6	0	6	0	0	0	6	6	0	6	0	0	0	0
735670	0	0	0	0	0	0	0	0	12	0	0	0	0	0	6	12	0	0	6	0	0	0	0	0	0	0	6	0	0	0	0	6	0	0	0	6	0	6	0	0	0	6	6	0	6	0	0	0	0
735671	0	0	0	0	0	0	0	6	12	0	0	0	0	0	6	12	0	0	6	0	0	0	0	0	0	0	6	0	0	0	0	6	0	6	0	6	0	6	0	0	0	6	6	0	6	0	0	0	0
735672	0	0	0	0	0	0	0	0	12	0	0	0	0	0	6	6	0	0	6	0	0	0	0	0	0	0	6	0	0	0	0	6	0	6	0	6	0	6	0	0	0	6	6	0	0	0	0	0	0
735673	0	0	0	0	0	6	0	0	12	0	0	0	0	0	6	6	0	0	6	0	0	0	0	0	0	0	6	0	0	0	0	6	0	6	0	6	0	6	0	0	0	6	6	0	0	0	0	0	0
735674	0	0	0	0	0	0	0	0	12	0	0	0	0	0	6	6	0	0	6	0	0	0	0	0	0	0	6	0	0	0	0	6	0	6	6	6	0	6	0	0	0	6	6	0	0	0	0	0	0
735675	0	0	0	0	0	0	0	0	12	0	0	0	0	0	6	6	0	0	6	0	0	0	0	0	0	0	6	0	0	0	0	6	0	6	6	6	0	6	0	0	0	6	6	0	0	0	0	0	0
735676	0	0	0	0	0	0	0	0	12	0	0	0	0	0	6	6	0	0	6	0	0	0	0	0	0	0	6	0	0	0	0	6	0	6	6	6	0	6	0	0	0	6	6	0	0	0	0	0	0
736380	0	0	0	0	0	0	0	0	12	0	0	0	0	0	6	12	0	0	6	0	0	0	0	0	0	0	6	0	0	0	0	6	0	0	0	6	0	6	0	0	0	6	6	0	0	0	0	0	0
736381	0	0	0	0	0	0	0	0	12	0	0	0	0	0	6	12	0	0	6	0	0	0	0	0	0	0	6	0	0	0	0	6	0	0	0	6	0	6	0	0	0	6	6	0	0	0	0	0	0
736382	0	0	0	0	0	0	0	0	12	0	0	0	0	0	6	12	0	0	6	0	0	0	0	0	0	0	6	0	0	0	0	6	0	0	0	6	0	6	0	0	0	6	6	0	0	0	0	0	0
736383	0	0	0	0	0	0	0	0	12	0	0	0	0	0	6	12	0	0	6	0	0	0	0	6	0	0	6	0	0	0	0	6	0	0	0	6	0	6	0	0	0	6	6	0	0	0	0	0	0
736384	0	0	0	0	0	6	0	0	12	0	0	0	0	0	6	12	0	0	6	0	0	0	0	6	0	0	6	0	0	0	0	6	0	0	0	6	0	6	0	0	0	6	6	0	6	0	0	0	0
736385	0	0	0	0	0	6	0	0	12	0	0	0	0	0	6	12	0	0	6	0	0	0	0	6	0	0	6	0	0	0	0	6	0	6	0	6	0	6	0	0	0	6	6	0	6	0	0	0	0
736386	0	0	0	0	0	6	0	0	12	0	0	0	0	0	6	12	0	0	6	0	0	0	0	6	0	0	6	0	0	0	0	6	0	6	0	6	0	6	0	0	0	6	6	0	6	0	0	0	0
736387	0	0	0	0	0	6	0	0	12	0	0	0	0	0	6	12	0	0	6	0	0	0	0	6	0	0	6	0	0	0	0	6	0	0	0	6	0	6	0	0	0	6	6	0	6	0	0	0	0
736388	0	0	0	0	0	0	0	0	12	0	0	0	0	0	6	12	0	0	6	0	0	0	0	6	0	0	6	0	0	0	0	6	0	0	0	6	0	6	0	0	0	6	6	0	6	0	0	0	0
736389	0	0	0	0	0	0	0	0	12	0	0	0	0	0	6	12	0	0	6	0	0	0	0	6	0	0	6	0	0	0	0	6	0	0	0	6	0	6	0	0	0	6	6	0	6	0	0	0	0
736390	0	0	0	0	0	0	0	0	12	0	0	0	0	0	6	12	0	0	6	0	0	0	0	6	0	0	6	0	0	0	0	6	0	0	0	6	0	6	0	0	0	6	6	0	6	0	0	0	0
736391	0	0	0	0	0	0	0	6	12	0	0	0	0	0	6	12	0	0	6	0	0	0	0	6	0	0	6	0	0	0	0	6	0	6	0	6	0	6	0	0	0	6	6	0	6	0	0	0	0
736392	0	0	0	0	0	6	0	6	12	0	0	0	0	0	6	12	0	0	6	0	0	0	0	6	0	0	6	0	0	0	0	6	0	6	0	6	0	6	0	0	0	6	6	0	6	0	0	0	0
736393	0	0	0	0	0	6	0	0	12	0	0	0	0	0	6	6	0	0	6	0	0	0	0	0	0	0	6	0	0	0	0	6	0	6	0	6	0	6	0	0	0	6	6	0	0	0	0	0	0
736394	0	0	0	0	0	0	0	0	12	0	0	0	0	0	6	6	0	0	6	0	0	0	0	0	0	0	6	0	0	0	0	6	0	6	6	6	0	6	0	0	0	6	6	0	0	0	0	0	0
736395	0	0	0	0	0	0	0	0	12	0	0	0	0	0	6	6	0	0	6	0	0	0	0	0	0	0	6	0	0	0	0	6	0	6	6	6	0	6	0	0	0	6	6	0	0	0	0	0	0
736396	0	0	0	0	0	0	0	0	12	0	0	0	0	0	6	6	0	0	6	0	0	0	0	0	0	0	6	0	0	0	0	6	0	6	6	6	0	6	0	0	0	6	6	0	0	0	0	0	0
737100	0	0	0	0	0	0	0	0	12	0	0	0	0	0	6	12	0	0	6	0	0	0	0	0	0	0	6	0	0	0	0	6	0	0	0	6	0	6	0	0	0	6	6	0	0	0	0	0	0
737102	0	0	0	0	0	0	0	0	12	0	0	0	0	0	6	12	0	0	6	0	0	0	0	0	0	0	6	0	0	0	0	6	0	6	0	6	0	6	0	0	0	6	6	0	0	0	0	0	0
737103	0	0	0	0	0	0	0	0	12	0	0	0	0	0	6	12	0	0	6	0	0	0	0	6	0	0	6	0	0	0	0	6	0	0	0	6	0	6	0	0	0	6	6	0	6	0	0	0	0
737104	0	0	0	0	0	6	0	0	12	0	0	0	0	0	6	12	0	0	6	0	0	0	0	6	0	0	6	0	0	0	0	6	0	0	0	6	0	6	0	0	0	6	6	0	6	0	0	0	0
737105	0	0	0	0	0	6	0	0	12	0	0	0	0	0	6	12	0	0	6	0	0	0	0	6	0	0	6	0	0	0	0	6	0	6	0	6	0	6	0	6	0	6	6	0	6	0	0	0	0
737106	0	0	0	0	0	6	0	0	12	0	0	0	0	0	6	12	0	0	6	0	0	0	0	6	0	0	6	0	0	0	0	6	0	6	0	6	0	6	0	0	0	6	6	0	6	0	0	0	0
737107	0	0	0	0	0	6	0	0	12	0	0	0	0	0	6	12	0	0	6	0	0	0	0	6	0	0	6	0	0	0	0	6	0	0	0	6	0	6	0	0	0	6	6	0	6	0	0	0	0
737108	0	0	0	0	0	0	0	0	12	0	0	0	0	0	6	12	0	0	6	0	0	0	0	6	0	0	6	0	0	0	0	6	0	0	0	6	0	6	0	0	0	6	6	0	6	0	0	0	0
737109	0	0	0	0	0	0	0	0	12	0	0	0	0	0	6	12	0	0	6	0	0	0	0	6	0	0	6	0	0	0	0	6	0	0	0	6	0	6	0	0	0	6	6	0	6	0	0	0	0
737110	0	0	0	0	0	0	0	0	12	0	0	0	0	0	6	12	0	0	6	0	0	0	0	6	0	0	6	0	0	0	0	6	0	0	0	6	0	6	0	0	0	6	6	0	6	0	0	0	0
737111	0	0	0	0	0	0	0	6	12	0	0	0	0	0	6	12	0	0	6	0	0	0	0	6	0	0	6	0	0	0	0	6	0	6	0	6	0	6	0	0	0	6	6	0	6	0	0	0	0
737112	0	0	0	0	0	0	0	0	12	0	0	0	0	0	6	12	0	0	6	0	0	0	0	6	0	0	6	0	0	0	0	6	0	6	6	6	0	6	0	0	0	6	6	0	0	0	0	0	0
737113	0	0	0	0	0	6	0	0	12	0	0	0	0	0	6	6	0	0	6	0	0	0	0	6	0	0	6	0	0	0	0	6	0	6	6	6	0	6	0	0	0	6	6	0	0	0	0	0	0
737114	0	0	0	0	0	0	0	0	12	0	0	0	0	0	6	6	0	0	6	0	0	0	0	6	0	0	6	0	0	0	0	6	0	6	0	6	0	6	0	0	0	6	6	0	0	6	0	0	0
737115	0	0	0	0	0	0	0	0	12	0	0	0	0	0	6	6	0	0	6	0	0	0	0	0	0	0	6	0	0	0	0	6	0	6	6	6	0	6	0	0	0	6	6	0	0	0	0	0	0
737823	0	0	0	0	0	0	0	0	12	0	0	0	0	0	6	12	0	0	6	0	0	0	0	6	0	0	6	0	0	0	0	6	0	0	0	6	0	6	0	0	0	6	6	0	6	0	0	0	0
737824	0	0	0	0	0	6	0	0	12	0	0	0	0	0	6	12	0	0	6	0	0	0	0	6	0	0	6	0	0	0	0	6	0	0	0	6	0	6	0	6	0	6	6	0	6	0	0	0	0
737825	0	0	0	0	0	6	0	0	12	0	0	0	0	0	6	12	0	0	6	0	0	0	0	6	0	0	6	0	0	0	0	6	0	6	0	6	0	6	0	6	0	6	6	0	6	0	0	0	0
737826	0	0	0	0	0	6	0	0	12	0	0	0	0	0	6	12	0	0	6	0	0	0	0	6	0	0	6	0	0	0	0	6	0	0	0	6	0	6	0	6	0	6	6	0	6	0	0	0	0
737827	0	0	0	0	0	6	0	0	12	0	0	0	0	0	6	12	0	0	6	0	0	0	0	6	0	0	6	0	0	0	0	6	0	0	0	6	0	6	0	0	0	6	6	0	6	0	0	0	0
737828	0	0	0	0	0	6	0	0	12	0	0	0	0	0	6	12	0	0	6	0	0	0	0	6	0	0	6	0	0	0	0	6	0	0	0	6	0	6	0	0	0	6	6	0	6	0	0	0	0
737829	0	0	0	0	0	0	0	0	12	0	0	0	0	0	6	12	0	0	6	0	0	0	0	6	0	0	6	0	0	0	0	6	0	0	0	6	0	6	0	0	0	6	6	0	6	0	0	0	0
737830	0	0	0	0	0	0	0	0	12	0	0	0	0	0	6	12	0	0	6	0	0	0	0	6	0	0	6	0	0	0	0	6	0	0	0	6	0	6	0	0	0	6	6	0	6	0	0	0	0
737831	0	0	0	0	0	0	0	0	12	0	0	0	0	0	6	12	0	0	6	0	0	0	0	6	0	0	6	0	0	0	0	6	0	6	0	6	0	6	0	0	0	6	6	0	6	0	0	0	0
737832	0	0	0	0	0	0	0	0	12	0	0	0	0	0	6	12	0	0	6	0	0	0	0	6	0	0	6	0	0	0	0	6	0	6	6	6	0	6	0	0	0	6	6	0	0	0	0	0	0
737833	0	0	0	0	0	0	0	0	12	0	0	0	0	0	6	6	0	0	6	0	0	0	0	6	0	0	6	0	0	0	0	6	0	6	6	6	0	6	0	0	0	6	6	0	0	0	0	0	0
737834	0	0	0	0	0	0	0	0	12	0	0	0	0	0	6	6	0	0	6	0	0	0	0	6	0	0	6	0	0	0	0	6	0	6	0	6	0	6	0	0	0	6	6	0	0	6	0	0	0
737835	0	0	0	0	0	0	0	0	12	0	0	0	0	0	6	6	0	0	6	0	0	0	0	0	0	0	6	0	0	0	0	6	0	6	6	6	0	6	0	0	0	6	6	0	0	6	0	0	0
738543	0	0	0	0	0	0	0	0	12	0	0	0	0	0	6	12	0	0	6	0	0	0	0	0	0	0	6	0	0	0	0	6	0	0	0	6	0	6	0	0	0	6	6	0	6	0	0	0	0
738544	0	0	0	0	0	0	0	0	12	0	0	0	0	0	6	12	0	0	6	0	0	0	0	6	0	0	6	0	0	0	0	6	0	0	0	6	0	6	0	6	0	6	6	0	6	0	0	0	0
738545	0	0	0	0	0	6	0	0	12	0	0	0	0	0	6	12	0	0	6	0	0	0	0	6	0	0	6	0	0	0	0	6	0	6	0	6	0	6	0	6	0	6	6	0	6	0	0	0	0
738546	0	0	0	0	0	6	0	0	12	0	0	0	0	0	6	12	0	0	6	0	0	0	0	6	0	0	6	0	0	0	0	6	0	0	0	6	0	6	0	6	0	6	6	0	6	0	0	0	0
738547	0	0	0	0	0	6	0	0	12	0	0	0	0	0	6	12	0	0	6	0	0	0	0	6	0	0	6	0	0	0	0	6	0	0	0	6	0	6	0	0	0	6	6	0	6	0	0	0	0
738548	0	0	0	0	0	6	0	0	12	0	0	0	0	0	6	12	0	0	6	0	0	0	0	6	0	0	6	0	0	0	0	6	0	0	0	6	0	6	0	0	0	6	6	0	6	0	0	0	0
738549	0	0	0	0	0	0	0	0	12	0	0	0	0	0	6	12	0	0	6	0	0	0	0	6	0	0	6	0	0	0	0	6	0	0	0	6	0	6	0	0	0	6	6	0	6	0	0	0	0
738550	0	0	0	0	0	0	0	0	12	0	0	0	0	0	6	12	0	0	6	0	0	0	0	6	0	0	6	0	0	0	0	6	0	0	0	6	0	6	0	0	0	6	6	0	0	0	0	0	0
738551	0	0	0	0	0	0	0	0	12	0	0	0	0	0	6	12	0	0	6	0	0	0	0	6	0	0	6	0	0	0	0	6	0	0	0	6	0	6	0	0	0	6	6	0	0	0	0	0	0
738552	0	0	0	0	0	0	0	0	12	0	0	0	0	0	6	12	0	0	6	0	0	0	0	6	0	0	6	0	0	0	0	6	0	6	6	6	0	6	0	0	0	6	6	0	0	0	0	0	0
738553	0	0	0	0	0	0	0	0	12	0	0	0	0	0	6	6	0	0	6	0	0	0	0	6	0	0	6	0	0	0	0	6	0	6	6	6	0	6	0	0	0	6	6	0	0	0	0	0	0
738554	0	0	0	0	0	0	0	0	12	0	0	0	0	0	6	6	0	0	6	0	0	0	0	6	0	0	6	0	0	0	0	6	0	6	0	6	0	6	0	0	0	6	6	0	0	6	0	0	0
739250	0	0	0	0	0	6	0	0	12	0	0	0	0	0	6	12	0	0	6	0	0	0	0	6	0	0	6	0	0	0	0	6	0	0	0	6	0	6	0	6	0	6	6	0	6	0	0	0	0
739251	0	0	0	0	0	6	0	0	12	0	0	0	0	0	6	12	0	0	6	0	0	0	0	6	0	0	6	0	0	0	0	6	0	0	0	6	0	6	0	6	0	6	6	0	6	0	0	0	0
739252	0	0	0	0	0	6	0	0	12	0	0	0	0	0	6	12	0	0	6	0	0	0	0	6	0	0	6	0	0	0	0	6	0	0	0	6	0	6	0	6	0	6	6	0	6	0	0	0	0
739253	0	0	0	0	0	6	0	0	12	0	0	0	0	0	6	12	0	0	6	0	0	0	0	0	0	0	6	0	0	0	0	6	0	0	0	6	0	6	0	6	0	6	6	0	0	0	0	0	0
739263	0	0	0	0	0	0	0	0	12	0	0	0	0	0	6	12	0	0	6	0	0	0	0	0	0	0	6	0	0	0	0	6	0	0	0	6	0	6	0	0	0	6	6	0	6	0	0	0	0
739264	0	0	0	0	0	6	0	0	12	0	0	0	0	0	6	12	0	0	6	0	0	0	0	6	0	0	6	0	0	0	0	6	0	6	0	6	0	6	0	6	0	6	6	0	6	0	0	0	0
739265	0	0	0	0	0	6	0	0	12	0	0	0	0	0	6	12	0	0	6	0	0	0	0	6	0	0	6	0	0	0	0	6	0	6	0	6	0	6	0	6	0	6	6	0	6	0	0	0	0
739266	0	0	0	0	0	6	0	0	12	0	0	0	0	0	6	12	0	0	6	0	0	0	0	6	0	0	6	0	0	0	0	6	0	0	0	6	0	6	0	6	0	6	6	0	6	0	0	0	0
739267	0	0	0	0	0	6	0	0	12	0	0	0	0	0	6	12	0	0	6	0	0	0	0	6	0	0	6	0	0	0	0	6	0	0	0	6	0	6	0	0	0	6	6	0	6	0	0	0	0
739268	0	0	0	0	0	6	0	0	12	0	0	0	0	0	6	12	0	0	6	0	0	0	0	6	0	0	6	0	0	0	0	6	0	0	0	6	0	6	0	0	0	6	6	0	6	0	0	0	0
739269	0	0	0	0	0	0	0	0	12	0	0	0	0	0	6	12	0	0	6	0	0	0	0	6	0	0	6	0	0	0	0	6	0	0	0	6	0	6	0	0	0	6	6	0	6	0	0	0	0
739270	0	0	0	0	0	0	0	0	12	0	0	0	0	0	6	12	0	0	6	0	0	0	0	6	0	0	6	0	0	0	0	6	0	0	0	6	0	6	0	0	0	6	6	0	0	0	0	0	0
739271	0	0	0	0	0	0	0	0	12	0	0	0	0	0	6	12	0	0	6	0	0	0	0	6	0	0	6	0	0	0	0	6	0	0	0	6	0	6	0	0	0	6	6	0	0	0	0	0	0
739272	0	0	0	0	0	0	0	0	12	0	0	0	0	0	6	12	0	0	6	0	0	0	0	6	0	0	6	0	0	0	0	6	0	6	0	6	0	6	0	0	0	6	6	0	0	0	0	0	0
739273	0	0	0	0	0	0	0	0	12	0	0	0	0	0	6	6	0	0	6	0	0	0	0	6	0	0	6	0	0	0	0	6	0	6	6	6	0	6	0	0	0	6	6	0	0	0	0	0	0
739970	0	0	0	0	0	6	0	0	12	0	0	0	0	0	6	12	0	0	6	0	0	0	0	6	0	0	6	0	0	0	0	6	0	0	0	6	0	6	0	6	0	6	6	0	6	0	0	0	0
739971	0	0	0	0	0	6	0	0	12	0	0	0	0	0	6	12	0	0	6	0	0	0	0	6	0	0	6	0	0	0	0	6	0	0	0	6	0	6	0	6	0	6	6	0	6	0	0	0	0
739972	0	0	0	0	0	6	0	0	12	0	0	0	0	0	6	12	0	0	6	0	0	0	0	6	0	0	6	0	0	0	0	6	0	0	0	6	0	6	0	6	0	6	6	0	6	0	0	0	0
739973	0	0	0	0	0	6	0	0	12	0	0	0	0	0	6	12	0	0	6	0	0	0	0	0	0	0	6	0	0	0	0	6	0	0	0	6	0	6	0	6	0	6	6	0	6	0	0	0	0
739974	0	0	0	0	0	0	0	0	12	0	0	0	0	0	6	12	0	0	6	0	0	0	0	0	0	0	6	0	0	0	0	6	0	0	0	6	0	6	0	6	0	6	6	0	0	0	0	0	0
739983	0	0	0	0	0	0	0	0	12	0	0	0	0	0	6	12	0	0	6	0	0	0	0	6	0	0	6	0	0	0	0	6	0	0	0	6	0	6	0	0	0	6	6	0	6	0	0	0	0
739984	0	0	0	0	0	6	0	0	12	0	0	0	0	0	6	12	0	0	6	0	0	0	0	6	0	0	6	0	0	0	0	6	0	6	0	6	0	6	0	6	0	6	6	0	6	0	0	0	0
739985	0	0	0	0	0	6	0	0	12	0	0	0	0	0	6	12	0	0	6	0	0	0	0	6	0	0	6	0	0	0	0	6	0	6	0	6	0	6	0	6	0	6	6	0	6	0	0	0	0
739986	0	0	0	0	0	6	0	0	12	0	0	0	0	0	6	12	0	0	6	0	0	0	0	6	0	0	6	0	0	0	0	6	0	0	0	6	0	6	0	6	0	6	6	0	6	0	0	0	0
739987	0	0	0	0	0	6	0	0	12	0	0	0	0	0	6	12	0	0	6	0	0	0	0	6	0	0	6	0	0	0	0	6	0	0	0	6	0	6	0	6	0	6	6	0	6	0	0	0	0
739988	0	0	0	0	0	6	0	0	12	0	0	0	0	0	6	12	0	0	6	0	0	0	0	6	0	0	6	0	0	0	0	6	0	0	0	6	0	6	0	0	0	6	6	0	6	0	0	0	0
739989	0	0	0	0	0	0	0	0	12	0	0	0	0	0	6	12	0	0	6	0	0	0	0	6	0	0	6	0	0	0	0	6	0	0	0	6	0	6	0	0	0	6	6	0	6	0	0	0	0
739990	0	0	0	0	0	0	0	0	12	0	0	0	0	0	6	12	0	0	6	0	0	0	0	6	0	0	6	0	0	0	0	6	0	0	0	6	0	6	0	0	0	6	6	0	0	0	0	0	0
739991	0	0	0	0	0	0	0	0	12	0	0	0	0	0	6	12	0	0	6	0	0	0	0	6	0	0	6	0	0	0	0	6	0	0	0	6	0	6	0	0	0	6	6	0	0	0	0	0	0
739992	0	0	0	0	0	0	0	0	12	0	0	0	0	0	6	12	0	0	6	0	0	0	0	6	0	0	6	0	0	0	0	6	0	6	0	6	0	6	0	0	0	6	6	0	0	0	0	0	0
739993	0	0	0	0	0	0	0	0	12	0	0	0	0	0	6	6	0	0	6	0	0	0	0	6	0	0	6	0	0	0	0	6	0	6	6	6	0	6	0	0	0	6	6	0	0	0	0	0	0
740690	0	0	0	0	0	6	0	0	12	0	0	0	0	0	6	12	0	0	6	0	0	0	0	6	0	0	6	0	0	0	0	6	0	0	0	6	0	6	0	6	0	6	6	0	6	0	0	0	0
740691	0	0	0	0	0	6	0	0	12	0	0	0	0	0	6	12	0	0	6	0	0	0	0	6	0	0	6	0	0	0	0	6	0	0	0	6	0	6	0	6	0	6	6	0	6	0	0	0	0
740692	0	0	0	0	0	6	0	0	12	0	0	0	0	0	6	12	0	0	6	0	0	0	0	6	0	0	6	0	0	0	0	6	0	0	0	6	0	6	0	6	0	6	6	0	6	0	0	0	0
740693	0	0	0	0	0	6	0	0	12	0	0	0	0	0	6	12	0	0	6	0	0	0	0	6	0	0	6	0	0	0	0	6	0	0	0	6	0	6	0	6	0	6	6	0	6	0	0	0	0
740694	0	0	0	0	0	6	0	0	12	0	0	0	0	0	6	12	0	0	6	0	0	0	0	0	0	0	6	0	0	0	0	6	0	0	0	6	0	6	0	6	0	6	6	0	6	0	0	0	0
740703	0	0	0	0	0	6	0	0	12	0	0	0	0	0	6	12	0	0	6	0	0	0	0	6	0	0	6	0	0	0	0	6	0	6	0	6	0	6	0	0	0	6	6	0	6	0	0	0	0
740704	0	0	0	0	0	6	0	0	12	0	0	0	0	0	6	12	0	0	6	0	0	0	0	6	0	0	6	0	0	0	0	6	0	6	0	6	0	6	0	6	0	6	6	0	6	0	0	0	0
740705	0	0	0	0	0	6	0	6	12	0	0	0	0	0	6	12	0	0	6	0	0	0	0	6	0	0	6	0	0	0	0	6	0	6	0	6	0	6	0	6	0	6	6	0	6	0	0	0	0
740706	0	0	0	0	0	6	0	6	12	0	0	0	0	0	6	12	0	0	6	0	0	0	0	6	0	0	6	0	0	0	0	6	0	0	0	6	0	6	0	6	0	6	6	0	6	0	0	0	0
740707	0	0	0	0	0	6	0	0	12	0	0	0	0	0	6	12	0	0	6	0	0	0	0	6	0	0	6	0	0	0	0	6	0	0	0	6	0	6	0	6	0	6	6	0	6	0	0	0	0
740708	0	0	0	0	0	6	0	0	12	0	0	0	0	0	6	12	0	0	6	0	0	0	0	6	0	0	6	0	0	0	0	6	0	0	0	6	0	6	0	0	0	6	6	0	6	0	0	0	0
740709	0	0	0	0	0	6	0	0	12	0	0	0	0	0	6	12	0	0	6	0	0	0	0	6	0	0	6	0	0	0	0	6	0	0	0	6	0	6	0	0	0	6	6	0	6	0	0	0	0
740710	0	0	0	0	0	6	0	0	12	0	0	0	0	0	6	12	0	0	6	0	0	0	0	6	0	0	6	0	0	0	0	6	0	0	0	6	0	6	0	0	0	6	6	0	0	0	0	0	0
740711	0	0	0	0	0	6	0	0	12	0	0	0	0	0	6	12	0	0	6	0	0	0	0	6	0	0	6	0	0	0	0	6	0	0	0	6	0	6	0	0	0	6	6	0	0	0	0	0	0
740712	0	0	0	0	0	6	0	0	12	0	0	0	0	0	6	12	0	0	6	0	0	0	0	6	0	0	6	0	0	0	0	6	0	0	0	6	0	6	0	0	0	6	6	0	0	0	0	0	0
741410	0	0	0	0	0	6	0	0	12	0	0	0	0	0	6	12	0	0	6	0	0	0	0	6	0	0	6	0	0	0	0	6	0	0	0	6	0	6	0	6	0	6	6	0	6	0	0	0	0
741411	0	0	0	0	0	6	0	0	12	0	0	0	0	0	6	12	0	0	6	0	0	0	0	6	0	0	6	0	0	0	0	6	0	0	0	6	0	6	0	6	0	6	6	0	6	0	0	0	0
741412	0	0	0	0	0	6	0	0	12	0	0	0	0	0	6	12	0	0	6	0	0	0	0	6	0	0	6	0	0	0	0	6	0	0	0	6	0	6	0	6	0	6	6	0	6	0	0	0	0
741413	0	0	0	0	0	6	0	0	12	0	0	0	0	0	6	12	0	0	6	0	0	0	0	6	0	0	6	0	0	0	0	6	0	0	0	6	0	6	0	6	0	6	6	0	6	0	0	0	0
741414	0	0	0	0	0	6	0	0	12	0	0	0	0	0	6	12	0	0	6	0	0	0	0	6	0	0	6	0	0	0	0	6	0	0	0	6	0	6	0	6	0	6	6	0	6	0	0	0	0
741423	0	0	0	0	0	6	0	0	12	0	0	0	0	0	6	12	0	0	6	0	0	0	0	6	0	0	6	0	0	0	0	6	0	6	0	6	0	6	0	6	0	6	6	0	6	0	0	0	0
741424	0	0	0	0	0	6	0	0	12	0	0	0	0	0	6	12	0	0	6	0	0	0	0	6	0	0	6	0	0	0	0	6	0	6	0	6	0	6	0	6	0	6	6	0	6	0	0	0	0
741425	0	0	0	0	0	6	0	6	12	0	0	0	0	0	6	12	0	0	6	0	0	0	0	6	0	0	6	0	0	0	0	6	0	6	0	6	0	6	0	6	0	6	6	0	6	0	0	0	0
741426	0	0	0	0	0	6	0	6	12	0	0	0	0	0	6	12	0	0	6	0	0	0	0	6	0	0	6	0	0	0	0	6	0	0	0	6	0	6	0	6	0	6	6	0	6	0	0	0	0
741427	0	0	0	0	0	6	0	6	12	0	0	0	0	0	6	12	0	0	6	0	0	0	0	6	0	0	6	0	0	0	0	6	0	0	0	6	0	6	0	6	0	6	6	0	6	0	0	0	0
741428	0	0	0	0	0	6	0	0	12	0	0	0	0	0	6	12	0	0	6	0	0	0	0	6	0	0	6	0	0	0	0	6	0	0	0	6	0	6	0	6	0	6	6	0	6	0	0	0	0
741429	0	0	0	0	0	6	0	0	12	0	0	0	0	0	6	12	0	0	6	0	0	0	0	6	0	0	6	0	0	0	0	6	0	0	0	6	0	6	0	0	0	6	6	0	6	0	0	0	0
741430	0	0	0	0	0	6	0	0	12	0	0	0	0	0	6	12	0	0	6	0	0	0	0	6	0	0	6	0	0	0	0	6	0	0	0	6	0	6	0	0	0	6	6	0	6	0	0	0	0
741431	0	0	0	0	0	6	0	0	12	0	0	0	0	0	6	12	0	0	6	0	0	0	0	6	0	0	6	0	0	0	0	6	0	0	0	6	0	6	0	0	0	6	6	0	0	0	0	0	0
741432	0	0	0	0	0	6	0	0	12	0	0	0	0	0	6	12	0	0	6	0	0	0	0	6	0	0	6	0	0	0	0	6	0	0	0	6	0	6	0	0	0	6	6	0	0	0	0	0	0
742129	0	0	0	0	0	6	0	0	12	0	0	0	0	0	6	12	0	0	6	0	0	0	0	6	0	0	6	0	0	0	0	6	0	6	0	6	0	6	0	6	0	6	6	0	6	0	0	0	0
742130	0	0	0	0	0	6	0	0	12	0	0	0	0	0	6	12	0	0	6	0	0	0	0	6	0	0	6	0	0	0	0	6	0	0	0	6	0	6	0	6	0	6	6	0	6	0	0	0	0
742131	0	0	0	0	0	6	0	0	12	0	0	0	0	0	6	12	0	0	6	0	0	0	0	6	0	0	6	0	0	0	0	6	0	0	0	6	0	6	0	6	0	6	6	0	6	0	0	0	0
742132	0	0	0	0	0	6	0	0	12	0	0	0	0	0	6	12	0	0	6	0	0	0	0	6	0	0	6	0	0	0	0	6	0	0	0	6	0	6	0	6	0	6	6	0	6	0	0	0	0
742133	0	0	0	0	0	6	0	0	12	0	0	0	0	0	6	12	0	0	6	0	0	0	0	6	0	0	6	0	0	0	0	6	0	0	0	6	0	6	0	6	0	6	6	0	6	0	0	0	0
742143	0	0	0	0	0	6	0	0	12	0	0	0	0	0	6	12	0	0	6	0	0	0	0	6	0	0	6	0	0	0	0	6	0	6	0	6	0	6	0	6	0	6	6	0	6	0	0	0	0
742144	0	0	0	0	0	6	0	0	12	0	0	0	0	0	6	12	0	0	6	0	0	0	0	6	0	0	6	0	0	0	0	6	0	6	0	6	0	6	0	6	0	6	6	0	6	0	0	0	0
742145	0	0	0	0	0	6	0	6	12	0	0	0	0	0	6	12	0	0	6	0	0	0	0	6	0	0	6	0	0	0	0	6	0	6	0	6	0	6	0	6	0	6	6	0	6	0	0	0	0
742146	0	0	0	0	0	6	0	6	12	0	0	0	0	0	6	12	0	0	6	0	0	0	0	6	0	0	6	0	0	0	0	6	0	0	0	6	0	6	0	6	0	6	6	0	6	0	0	0	0
742149	0	0	0	0	0	6	0	0	12	0	0	0	0	0	6	12	0	0	6	0	0	0	0	6	0	0	6	0	0	0	0	6	0	0	0	6	0	6	0	6	0	6	6	0	6	0	0	0	0
742150	0	0	0	0	0	6	0	0	12	0	0	0	0	0	6	12	0	0	6	0	0	0	0	6	0	0	6	0	0	0	0	6	0	0	0	6	0	6	0	6	0	6	6	0	6	0	0	0	0
742151	0	0	0	0	0	6	0	0	12	0	0	0	0	0	6	12	0	0	6	0	0	0	0	6	0	0	6	0	0	0	0	6	0	0	0	6	0	6	0	6	0	6	6	0	6	0	0	0	0
742850	0	0	0	0	0	6	0	0	12	0	0	0	0	0	6	12	0	0	6	0	0	0	0	6	0	0	6	0	0	0	0	6	0	6	0	6	6	6	0	6	0	6	6	0	6	0	0	0	0
742851	0	0	0	0	0	6	0	0	12	0	0	0	0	0	6	12	0	0	6	0	0	0	0	6	0	0	6	0	0	0	0	6	0	6	0	6	0	6	0	6	0	6	6	0	6	0	0	0	0
742852	0	0	0	0	0	6	0	0	12	0	0	0	0	0	6	12	0	0	6	0	0	0	0	6	0	0	6	0	0	0	0	6	0	6	0	6	0	6	0	6	0	6	6	0	6	0	0	0	0
742853	0	0	0	0	0	6	0	0	12	0	0	0	0	0	6	12	0	0	6	0	0	0	0	6	0	0	6	0	0	0	0	6	0	6	0	6	0	6	0	6	0	6	6	0	6	0	0	0	0
742863	0	0	0	0	0	6	0	0	12	0	0	0	0	0	6	12	0	0	6	0	0	0	0	6	0	0	6	0	0	0	0	6	0	6	0	6	0	6	0	6	0	6	6	0	6	0	0	0	0
742864	0	0	0	0	0	6	0	0	12	0	0	0	0	0	6	12	0	0	6	0	0	0	0	6	0	0	6	0	0	0	0	6	0	6	0	6	0	6	0	6	0	6	6	0	6	0	0	0	0
742865	0	0	0	0	0	6	0	6	12	0	0	0	0	0	6	12	0	0	6	0	0	0	0	6	0	0	6	0	0	0	0	6	0	0	0	6	0	6	0	6	0	6	6	0	6	0	0	0	0
742866	0	0	0	0	0	6	0	6	12	0	0	0	0	0	6	12	0	0	6	0	0	0	0	6	0	0	6	0	0	0	0	6	0	0	0	6	0	6	0	6	0	6	6	0	6	0	0	0	0
742870	0	0	0	0	0	6	0	6	12	0	0	0	0	0	6	12	0	0	6	0	0	0	0	6	0	0	6	0	0	0	0	6	0	0	0	6	0	6	0	6	0	6	6	0	6	0	0	0	0
743569	0	0	0	0	0	6	0	0	12	0	0	0	0	0	6	12	0	0	6	0	0	0	0	6	0	0	6	0	0	0	0	6	0	6	0	6	6	6	0	6	0	6	6	0	6	0	0	0	0
743570	0	0	0	0	0	6	0	0	12	0	0	0	0	0	6	12	0	0	6	0	0	0	0	6	0	0	6	0	0	0	0	6	0	6	0	6	6	6	0	6	0	6	6	0	6	0	0	0	0
743571	0	0	0	0	0	6	0	0	12	0	0	0	0	0	6	12	0	0	6	0	0	0	0	6	0	0	6	0	0	0	0	6	0	6	0	6	6	6	0	6	0	6	6	0	6	0	0	0	0
743572	0	0	0	0	0	6	0	0	12	0	0	0	0	0	6	12	0	0	6	0	0	0	0	6	0	0	6	0	0	0	0	6	0	6	0	6	0	6	0	6	0	6	6	0	6	0	0	0	0
743573	0	0	0	0	0	6	0	0	12	0	0	0	0	0	6	12	0	0	6	0	0	0	0	6	0	0	6	0	0	0	0	6	0	6	0	6	0	6	0	6	0	6	6	0	6	0	0	0	0
743582	0	0	0	0	0	6	0	0	12	0	0	0	0	0	6	12	0	0	6	0	0	0	0	6	0	0	6	0	0	0	0	6	0	6	0	6	0	6	0	6	0	6	6	0	6	0	0	0	0
743583	0	0	0	0	0	6	0	0	12	0	0	0	0	0	6	12	0	0	6	0	0	0	0	6	0	0	6	0	0	0	0	6	0	6	0	6	0	6	0	6	0	6	6	0	6	0	0	0	0
743584	0	0	0	0	0	6	0	0	12	0	0	0	0	0	6	12	0	0	6	0	0	0	0	6	0	0	6	0	0	0	0	6	0	6	0	6	0	6	0	6	0	6	6	0	6	0	0	0	0
743585	0	0	0	0	0	6	0	6	12	0	0	0	0	0	6	12	0	0	6	0	0	0	0	6	0	0	6	0	0	0	0	6	0	0	0	6	0	6	0	6	0	6	6	0	6	0	0	0	0
743586	0	0	0	0	0	6	0	6	12	0	0	0	0	0	6	12	0	0	6	0	0	0	0	6	0	0	6	0	0	0	0	6	0	0	0	6	0	6	0	6	0	6	6	0	6	0	0	0	0
743590	0	0	0	0	0	6	0	6	12	0	0	0	0	0	6	12	0	0	0	0	0	0	0	6	0	0	6	0	0	0	0	6	0	0	0	6	0	6	0	6	0	6	6	0	0	0	0	0	0
744288	0	0	0	0	0	6	0	0	12	0	0	0	0	0	6	12	0	0	6	0	0	0	0	6	0	0	6	0	0	0	0	6	0	6	0	6	6	6	0	6	0	6	6	0	6	0	0	0	0
744289	0	0	0	0	0	6	0	0	12	0	0	0	0	0	6	12	0	0	6	0	0	0	0	6	0	0	6	0	0	0	0	6	0	6	0	6	6	6	0	6	0	6	6	0	6	0	0	0	0
744290	0	0	0	0	0	6	0	0	12	0	0	0	0	0	6	12	0	0	6	0	0	0	0	6	0	0	6	0	0	0	0	6	0	6	0	6	6	6	0	6	0	6	6	0	6	0	0	0	0
744291	0	0	0	0	0	6	0	0	12	0	0	0	0	0	6	12	0	0	6	0	0	0	0	6	0	0	6	0	0	0	0	6	0	6	0	6	6	6	0	6	0	6	6	0	6	0	0	0	0
744292	0	0	0	0	0	6	0	0	12	0	0	0	0	0	6	12	0	0	6	0	0	0	0	6	0	0	6	0	0	0	0	6	0	6	0	6	0	6	0	6	0	6	6	0	6	0	0	0	0
744293	0	0	0	0	0	6	0	0	12	0	0	0	0	0	6	12	0	0	6	0	0	0	0	6	0	0	6	0	0	0	0	6	0	6	0	6	0	6	0	6	0	6	6	0	6	0	0	0	0
744294	0	0	0	0	0	6	0	0	12	0	0	0	0	0	6	12	0	0	6	0	0	0	0	6	0	0	6	0	0	0	0	6	0	6	0	6	0	6	0	6	0	6	6	0	6	0	0	0	0
744301	0	0	0	0	0	6	0	0	12	0	0	0	0	0	6	12	0	0	6	0	0	0	0	6	0	0	6	0	0	0	0	6	0	6	0	6	0	6	0	6	0	6	6	0	6	0	0	0	0
744302	0	0	0	0	0	6	0	0	12	0	0	0	0	0	6	12	0	0	6	0	0	0	0	6	0	0	6	0	0	0	0	6	0	6	0	6	0	6	0	6	0	6	6	0	6	0	0	0	0
744303	0	0	0	0	0	6	0	0	12	0	0	0	0	0	6	12	0	0	6	0	0	0	0	6	0	0	6	0	0	0	0	6	0	6	0	6	0	6	0	6	0	6	6	0	6	0	0	0	0
744304	0	0	0	0	0	6	0	0	12	0	0	0	0	0	6	12	0	0	6	0	0	0	0	6	0	0	6	0	0	0	0	6	0	6	0	6	0	6	0	6	0	6	6	0	6	0	0	0	0
744305	0	0	0	0	0	6	0	6	12	0	0	0	0	0	6	12	0	0	6	0	0	0	0	6	0	0	6	0	0	0	0	6	0	0	0	6	0	6	0	6	0	6	6	0	6	0	0	0	0
744306	0	0	0	0	0	6	0	6	12	0	0	0	0	0	6	12	0	0	6	0	0	0	0	6	0	0	6	0	0	0	0	6	0	0	0	6	0	6	0	6	0	6	6	0	6	0	0	0	0
745008	0	0	0	0	0	6	0	0	12	0	0	0	0	0	6	12	0	0	6	0	0	0	0	6	0	0	6	0	0	0	0	6	0	6	0	6	6	6	0	6	0	6	6	0	6	0	0	0	0
745009	0	0	0	0	0	6	0	0	12	0	0	0	0	0	6	12	0	0	6	0	0	0	0	6	0	0	6	0	0	0	0	6	0	6	0	6	6	6	0	6	0	6	6	0	6	0	0	0	0
745010	0	0	0	0	0	6	0	0	12	0	0	0	0	0	6	12	0	0	6	0	0	0	0	6	0	0	6	0	0	0	0	6	0	6	0	6	6	6	0	6	0	6	6	0	6	0	0	0	0
745011	0	0	0	0	0	6	0	0	12	0	0	0	0	0	6	12	0	0	6	0	0	0	0	6	0	0	6	0	0	0	0	6	0	6	0	6	6	6	0	6	0	6	6	0	6	0	0	0	0
745012	0	0	0	0	0	6	0	0	12	0	0	0	0	0	6	12	0	0	6	0	0	0	0	6	0	0	6	0	0	0	0	6	0	6	0	6	6	6	0	6	0	6	6	0	6	0	0	0	0
745013	0	0	0	0	0	6	0	0	12	0	0	0	0	0	6	12	0	0	6	0	0	0	0	6	0	0	6	0	0	0	0	6	0	6	0	6	6	6	0	6	0	6	6	0	6	0	0	0	0
745014	0	0	0	0	0	6	0	0	12	0	0	0	0	0	6	12	0	0	6	0	0	0	0	6	0	0	6	0	0	0	0	6	0	6	0	6	0	6	0	6	0	6	6	0	6	0	0	0	0
745015	0	0	0	0	0	6	0	0	12	0	0	0	0	0	6	12	0	0	6	0	0	0	0	6	0	0	6	0	0	0	0	6	0	6	0	6	0	6	0	6	0	6	6	0	6	0	0	0	0
745020	0	0	0	0	0	6	0	0	12	0	0	0	0	0	6	12	0	0	6	0	0	0	0	6	0	0	6	0	0	0	0	6	0	6	0	6	0	6	0	6	0	6	6	0	6	0	0	0	0
745021	0	0	0	0	0	6	0	0	12	0	0	0	0	0	6	12	0	0	6	0	0	0	0	6	0	0	6	0	0	0	0	6	0	6	0	6	0	6	0	6	0	6	6	0	6	0	0	0	0
745022	0	0	0	0	0	6	0	0	12	0	0	0	0	0	6	12	0	0	6	0	0	0	0	6	0	0	6	0	0	0	0	6	0	6	0	6	0	6	0	6	0	6	6	0	6	0	0	0	0
745023	0	0	0	0	0	6	0	0	12	0	0	0	0	0	6	12	0	0	6	0	0	0	0	6	0	0	6	0	0	0	0	6	0	6	0	6	0	6	0	6	0	6	6	0	6	0	0	0	0
745024	0	0	0	0	0	6	0	0	12	0	0	0	0	0	6	12	0	0	6	0	0	0	0	6	0	0	6	0	0	0	0	6	0	6	0	6	0	6	0	6	0	6	6	0	6	0	0	0	0
745025	0	0	0	0	0	6	0	6	12	0	0	0	0	0	6	12	0	0	6	0	0	0	0	6	0	0	6	0	0	0	0	6	0	6	0	6	0	6	0	6	0	6	6	0	6	0	0	0	0
745026	0	0	0	0	0	6	0	6	12	0	0	0	0	0	6	12	0	0	6	0	0	0	0	6	0	0	6	0	0	0	0	6	0	0	0	6	0	6	0	6	0	6	6	0	6	0	0	0	0
745728	0	0	0	0	0	6	0	0	12	0	0	0	0	0	6	12	0	0	6	0	0	0	0	6	0	0	6	0	0	0	0	6	0	6	0	6	6	6	0	6	0	6	6	0	6	0	0	0	0
745729	0	0	0	0	0	6	0	0	12	0	0	0	0	0	6	12	0	0	6	0	0	0	0	6	0	0	6	0	0	0	0	6	0	6	0	6	6	6	0	6	0	6	6	0	6	0	0	0	0
745730	0	0	0	0	0	6	0	0	12	0	0	0	0	0	6	12	0	0	6	0	0	0	0	6	0	0	6	0	0	0	0	6	0	6	0	6	6	6	0	6	0	6	6	0	6	0	0	0	0
745731	0	0	0	0	0	6	0	0	12	0	0	0	0	0	6	12	0	0	6	0	0	0	0	6	0	0	6	0	0	0	0	6	0	6	0	6	6	6	0	6	0	6	6	0	6	0	0	0	0
745732	0	0	0	0	0	6	0	0	12	0	0	0	0	0	6	12	0	0	6	0	0	0	0	6	0	0	6	0	0	0	0	6	0	6	0	6	6	6	0	6	0	6	6	0	6	0	0	0	0
745733	0	0	0	0	0	6	0	0	12	0	0	0	0	0	6	12	0	0	6	0	0	0	0	6	0	0	6	0	0	0	0	6	0	6	0	6	6	6	0	6	0	6	6	0	6	0	0	0	0
745734	0	0	0	0	0	6	0	0	12	0	0	0	0	0	6	12	0	0	6	0	0	0	0	6	0	0	6	0	0	0	0	6	0	6	0	6	6	6	0	6	0	6	6	0	6	0	0	0	0
745735	0	0	0	0	0	6	0	0	12	0	0	0	0	0	6	12	0	0	6	0	0	0	0	6	0	0	6	0	0	0	0	6	0	6	0	6	0	6	0	6	0	6	6	0	6	0	0	0	0
745738	0	0	0	0	0	6	0	0	12	0	0	0	0	0	6	12	0	0	6	0	0	0	0	6	0	0	6	0	0	0	0	6	0	6	0	6	0	6	0	6	0	6	6	0	6	0	0	0	0
745739	0	0	0	0	0	6	0	0	12	0	0	0	0	0	6	12	0	0	6	0	0	0	0	6	0	0	6	0	0	0	0	6	0	6	0	6	0	6	0	6	0	6	6	0	6	0	0	0	0
745740	0	0	0	0	0	6	0	0	12	0	0	0	0	0	6	12	0	0	6	0	0	0	0	6	0	0	6	0	0	0	0	6	0	6	0	6	0	6	0	6	0	6	6	0	6	0	0	0	0
745741	0	0	0	0	0	6	0	0	12	0	0	0	0	0	6	12	0	0	6	0	0	0	0	6	0	0	6	0	0	0	0	6	0	6	0	6	0	6	0	6	0	6	6	0	6	0	0	0	0
745742	0	0	0	0	0	6	0	0	12	0	0	0	0	0	6	12	0	0	6	0	0	0	0	6	0	0	6	0	0	0	0	6	0	6	0	6	0	6	0	6	0	6	6	0	6	0	0	0	0
745743	0	0	0	0	0	6	0	0	12	0	0	0	0	0	6	12	0	0	6	0	0	0	0	6	0	0	6	0	0	0	0	6	0	6	0	6	0	6	0	6	0	6	6	0	6	0	0	0	0
745744	0	0	0	0	0	6	0	0	12	0	0	0	0	0	6	12	0	0	6	0	0	0	0	6	0	0	6	0	0	0	0	6	0	6	0	6	0	6	0	6	0	6	6	0	6	0	0	0	0
745745	0	0	0	0	0	6	0	6	12	0	0	0	0	0	6	12	0	0	6	0	0	0	0	6	0	0	6	0	0	0	0	6	0	6	0	6	0	6	0	6	0	6	6	0	6	0	0	0	0
745746	0	0	0	0	0	6	0	6	12	0	0	0	0	0	6	12	0	0	0	0	0	0	0	6	0	0	6	0	0	0	0	6	0	0	0	6	0	6	0	6	0	6	6	0	6	6	0	0	0
745747	0	0	0	0	0	6	0	6	12	0	0	0	0	0	6	12	0	0	0	0	0	0	0	6	0	0	6	0	0	0	0	6	0	0	0	6	0	6	0	6	0	6	6	0	6	6	0	0	0
746448	0	0	0	0	0	6	0	0	12	0	0	0	0	0	6	12	0	0	6	0	0	0	0	6	0	0	6	0	0	0	0	6	0	6	0	6	6	6	0	6	0	6	6	0	6	0	0	0	0
746449	0	0	0	0	0	6	0	0	12	0	0	0	0	0	6	12	0	0	6	0	0	0	0	6	0	0	6	0	0	0	0	6	0	6	0	6	6	6	0	6	0	6	6	0	6	0	0	0	0
746450	0	0	0	0	0	6	0	0	12	0	0	0	0	0	6	12	0	0	6	0	0	0	0	6	0	0	6	0	0	0	0	6	0	6	0	6	6	6	0	6	0	6	6	0	6	0	0	0	0
746451	0	0	0	0	0	6	0	0	12	0	0	0	0	0	6	12	0	0	6	0	0	0	0	6	0	0	6	0	0	0	0	6	0	6	0	6	6	6	0	6	0	6	6	0	6	0	0	0	0
746452	0	0	0	0	0	6	0	0	12	0	0	0	0	0	6	12	0	0	6	0	0	0	0	6	0	0	6	0	0	0	0	6	0	6	0	6	6	6	0	6	0	6	6	0	6	0	0	0	0
746453	0	0	0	0	0	6	0	0	12	0	0	0	0	0	6	12	0	0	6	0	0	0	0	6	0	0	6	0	0	0	0	6	0	6	0	6	6	6	0	6	0	6	6	0	6	0	0	0	0
746454	0	0	0	0	0	6	0	0	12	0	0	0	0	0	6	12	0	0	6	0	0	0	0	6	0	0	6	0	0	0	0	6	0	6	0	6	6	6	0	6	0	6	6	0	6	0	0	0	0
746455	0	0	0	0	0	6	0	0	12	0	0	0	0	0	6	12	0	0	6	0	0	0	0	6	0	0	6	0	0	0	0	6	0	6	0	6	6	6	0	6	0	6	6	0	6	0	0	0	0
746456	0	0	0	0	0	6	0	0	12	0	0	0	0	0	6	12	0	0	6	0	0	0	0	6	0	0	6	0	0	0	0	6	0	6	0	6	6	6	0	6	0	6	6	0	6	0	0	0	0
746457	0	0	0	0	0	6	0	0	12	0	0	0	0	0	6	12	0	0	6	0	0	0	0	6	0	0	6	0	0	0	0	6	0	6	0	6	0	6	0	6	0	6	6	0	6	0	0	0	0
746458	0	0	0	0	0	6	0	0	12	0	0	0	0	0	6	12	0	0	6	0	0	0	0	6	0	0	6	0	0	0	0	6	0	6	0	6	0	6	0	6	0	6	6	0	6	0	0	0	0
746459	0	0	0	0	0	6	0	0	12	0	0	0	0	0	6	12	0	0	6	0	0	0	0	6	0	0	6	0	0	0	0	6	0	6	0	6	0	6	0	6	0	6	6	0	6	0	0	0	0
746460	0	0	0	0	0	6	0	0	12	0	0	0	0	0	6	12	0	0	6	0	0	0	0	6	0	0	6	0	0	0	0	6	0	6	0	6	0	6	0	6	0	6	6	0	6	0	0	0	0
746461	0	0	0	0	0	6	0	0	12	0	0	0	0	0	6	12	0	0	6	0	0	0	0	6	0	0	6	0	0	0	0	6	0	6	0	6	0	6	0	6	0	6	6	0	6	0	0	0	0
746462	0	0	0	0	0	6	0	0	12	0	0	0	0	0	6	12	0	0	6	0	0	0	0	6	0	0	6	0	0	0	0	6	0	6	0	6	0	6	0	6	0	6	6	0	6	0	0	0	0
746463	0	0	0	0	0	6	0	0	12	0	0	0	0	0	6	12	0	0	6	0	0	0	0	6	0	0	6	0	0	0	0	6	0	6	0	6	0	6	0	6	0	6	6	0	6	0	0	0	0
746464	0	0	0	0	0	6	0	0	12	0	0	0	0	0	6	12	0	0	6	0	0	0	0	6	0	0	6	0	0	0	0	6	0	6	0	6	0	6	0	6	0	6	6	0	6	0	0	0	0
746465	0	0	0	0	0	6	0	6	12	0	0	0	0	0	6	12	0	0	0	0	0	0	0	6	0	0	6	0	0	0	0	6	0	6	0	6	0	6	0	6	0	6	6	0	6	6	0	0	0
746466	0	0	0	0	0	6	0	6	12	0	0	0	0	0	6	12	0	0	0	0	0	0	0	6	0	0	6	0	0	0	0	6	0	6	0	6	0	6	0	6	0	6	6	0	6	6	0	0	0
747168	0	0	0	0	0	6	0	0	12	0	0	0	0	0	6	12	0	0	6	0	0	0	0	6	0	0	6	0	0	0	0	6	0	6	0	6	6	6	0	6	0	6	6	0	6	0	0	0	0
747169	0	0	0	0	0	6	0	0	12	0	0	0	0	0	6	12	0	0	6	0	0	0	0	6	0	0	6	0	0	0	0	6	0	6	0	6	6	6	0	6	0	6	6	0	6	0	0	0	0
747170	0	0	0	0	0	6	0	0	12	0	0	0	0	0	6	12	0	0	6	0	0	0	0	6	0	0	6	0	0	0	0	6	0	6	0	6	6	6	0	6	0	6	6	0	6	0	0	0	0
747171	0	0	0	0	0	6	0	0	12	0	0	0	0	0	6	12	0	0	6	0	0	0	0	6	0	0	6	0	0	0	0	6	0	6	0	6	6	6	0	6	0	6	6	0	6	0	0	0	0
747172	0	0	0	0	0	6	0	0	12	0	0	0	0	0	6	12	0	0	6	0	0	0	0	6	0	0	6	0	0	0	0	6	0	6	0	6	6	6	0	6	0	6	6	0	6	0	0	0	0
747173	0	0	0	0	0	6	0	0	12	0	0	0	0	0	6	12	0	0	6	0	0	0	0	6	0	0	6	0	0	0	0	6	0	6	0	6	6	6	0	6	0	6	6	0	6	0	0	0	0
747174	0	0	0	0	0	6	0	0	12	0	0	0	0	0	6	12	0	0	6	0	0	0	0	6	0	0	6	0	0	0	0	6	0	6	0	6	6	6	0	6	0	6	6	0	6	0	0	0	0
747175	0	0	0	0	0	6	0	0	12	0	0	0	0	0	6	12	0	0	6	0	0	0	0	6	0	0	6	0	0	0	0	6	0	6	0	6	6	6	0	6	0	6	6	0	6	0	0	0	0
747176	0	0	0	0	0	6	0	0	12	0	0	0	0	0	6	12	0	0	6	0	0	0	0	6	0	0	6	0	0	0	0	6	0	6	0	6	6	6	0	6	0	6	6	0	6	0	0	0	0
747177	0	0	0	0	0	6	0	0	12	0	0	0	0	0	6	12	0	0	6	0	0	0	0	6	0	0	6	0	0	0	0	6	0	6	0	6	6	6	0	6	0	6	6	0	6	0	0	0	0
747178	0	0	0	0	0	6	0	0	12	0	0	0	0	0	6	12	0	0	6	0	0	0	0	6	0	0	6	0	0	0	0	6	0	6	0	6	0	6	0	6	0	6	6	0	6	0	0	0	0
747179	0	0	0	0	0	6	0	0	12	0	0	0	0	0	6	12	0	0	6	0	0	0	0	6	0	0	6	0	0	0	0	6	0	6	0	6	0	6	0	6	0	6	6	0	6	0	0	0	0
747180	0	0	0	0	0	6	0	0	12	0	0	0	0	0	6	12	0	0	6	0	0	0	0	6	0	0	6	0	0	0	0	6	0	6	0	6	0	6	0	6	0	6	6	0	6	0	0	0	0
747181	0	0	0	0	0	6	0	0	12	0	0	0	0	0	6	12	0	0	6	0	0	0	0	6	0	0	6	0	0	0	0	6	0	6	0	6	0	6	0	6	0	6	6	0	6	0	0	0	0
747182	0	0	0	0	0	6	0	0	12	0	0	0	0	0	6	12	0	0	6	0	0	0	0	6	0	0	6	0	0	0	0	6	0	6	0	6	0	6	0	6	0	6	6	0	6	0	0	0	0
747183	0	0	0	0	0	6	0	0	12	0	0	0	0	0	6	12	0	0	6	0	0	0	0	6	0	0	6	0	0	0	0	6	0	6	0	6	0	6	0	6	0	6	6	0	6	0	0	0	0
747184	0	0	0	0	0	6	0	0	12	0	0	0	0	0	6	12	0	0	0	0	0	0	0	6	0	0	6	0	0	0	0	6	0	6	0	6	0	6	0	6	0	6	6	0	6	0	0	0	0
747185	0	0	0	0	0	6	0	6	12	0	0	0	0	0	6	12	0	0	0	0	0	0	0	6	0	0	6	0	0	0	0	6	0	6	0	6	0	6	0	6	0	6	6	0	6	6	0	0	0
747186	0	0	0	0	0	6	0	6	12	0	0	0	0	0	6	12	0	0	0	0	0	0	0	6	0	0	6	0	0	0	0	6	0	6	0	6	0	6	0	6	0	6	6	0	6	6	0	0	0
747887	0	0	0	0	0	6	0	0	12	0	0	0	0	0	6	12	0	0	6	0	0	0	0	6	0	0	6	0	0	0	0	6	0	6	0	6	6	6	0	6	0	6	6	0	6	0	0	0	0
747888	0	0	0	0	0	6	0	0	12	0	0	0	0	0	6	12	0	0	6	0	0	0	0	6	0	0	6	0	0	0	0	6	0	6	0	6	6	6	0	6	0	6	6	0	6	0	0	0	0
747889	0	0	0	0	0	6	0	0	12	0	0	0	0	0	6	12	0	0	6	0	0	0	0	6	0	0	6	0	0	0	0	6	0	6	0	6	6	6	0	6	0	6	6	0	6	0	0	0	0
747890	0	0	0	0	0	6	0	0	12	0	0	0	0	0	6	12	0	0	6	0	0	0	0	6	0	0	6	0	0	0	0	6	0	6	0	6	6	6	0	6	0	6	6	0	6	0	0	0	0
747891	0	0	0	0	0	6	0	0	12	0	0	0	0	0	6	12	0	0	6	0	0	0	0	6	0	0	6	0	0	0	0	6	0	6	0	6	6	6	0	6	0	6	6	0	6	0	0	0	0
747892	0	0	0	0	0	6	0	0	12	0	0	0	0	0	6	12	0	0	6	0	0	0	0	6	0	0	6	0	0	0	0	6	0	6	0	6	6	6	0	6	0	6	6	0	6	0	0	0	0
747893	0	0	0	0	0	6	0	0	12	0	0	0	0	0	6	12	0	0	6	0	0	0	0	6	0	0	6	0	0	0	0	6	0	6	0	6	6	6	0	6	0	6	6	0	6	0	0	0	0
747894	0	0	0	0	0	6	0	0	12	0	0	0	0	0	6	12	0	0	6	0	0	0	0	6	0	0	6	0	0	0	0	6	0	6	0	6	6	6	0	6	0	6	6	0	6	0	0	0	0
747895	0	0	0	0	0	6	0	0	12	0	0	0	0	0	6	12	0	0	6	0	0	0	0	6	0	0	6	0	0	0	0	6	0	6	0	6	6	6	0	6	0	6	6	0	6	0	0	0	0
747896	0	0	0	0	0	6	0	0	12	0	0	0	0	0	6	12	0	0	6	0	0	0	0	6	0	0	6	0	0	0	0	6	0	6	0	6	6	6	0	6	0	6	6	0	6	0	0	0	0
747897	0	0	0	0	0	6	0	0	12	0	0	0	0	0	6	12	0	0	6	0	0	0	0	6	0	0	6	0	0	0	0	6	0	6	0	6	6	6	0	6	0	6	6	0	6	0	0	0	0
747898	0	0	0	0	0	6	0	0	12	0	0	0	0	0	6	12	0	0	6	0	0	0	0	6	0	0	6	0	0	0	0	6	0	6	0	6	6	6	0	6	0	6	6	0	6	0	0	0	0
747899	0	0	0	0	0	6	0	0	12	0	0	0	0	0	6	12	0	0	6	0	0	0	0	6	0	0	6	0	0	0	0	6	0	6	0	6	0	6	0	6	0	6	6	0	6	0	0	0	0
747900	0	0	0	0	0	6	0	0	12	0	0	0	0	0	6	12	0	0	6	0	0	0	0	6	0	0	6	0	0	0	0	6	0	6	0	6	0	6	0	6	0	6	6	0	6	0	0	0	0
747901	0	0	0	0	0	6	0	0	12	0	0	0	0	0	6	12	0	0	6	0	0	0	0	6	0	0	6	0	0	0	0	6	0	6	0	6	0	6	0	6	0	6	6	0	6	0	0	0	0
747902	0	0	0	0	0	6	0	0	12	0	0	0	0	0	6	12	0	0	0	0	0	0	0	6	0	0	6	0	0	0	0	6	0	6	0	6	0	6	0	6	0	6	6	0	6	0	0	0	0
747903	0	0	0	0	0	6	0	0	12	0	0	0	0	0	6	12	0	0	0	0	0	0	0	6	0	0	6	0	0	0	0	6	0	6	0	6	0	6	0	6	0	6	6	0	6	0	0	0	0
747904	0	0	0	0	0	6	0	0	12	0	0	0	0	0	6	12	0	0	0	0	0	0	0	6	0	0	6	0	0	0	0	6	0	6	0	6	0	6	0	6	0	6	6	0	6	0	0	0	0
747905	0	0	0	0	0	6	0	6	12	0	0	0	0	0	6	12	0	0	0	0	0	0	0	6	0	0	6	0	0	0	0	6	0	6	0	6	0	6	0	6	0	6	6	0	6	6	0	0	0
747906	0	0	0	0	0	6	0	6	12	0	0	0	0	0	6	12	0	0	0	0	0	0	0	6	0	0	6	0	0	0	0	6	0	6	0	6	0	6	0	6	0	6	6	0	6	6	0	0	0
748607	0	0	0	0	0	6	0	0	12	0	0	0	0	0	6	12	0	0	6	0	0	0	0	6	0	0	6	0	0	0	0	6	0	6	0	6	6	6	0	6	0	6	6	0	6	0	0	0	0
748608	0	0	0	0	0	6	0	0	12	0	0	0	0	0	6	12	0	0	6	0	0	0	0	6	0	0	6	0	0	0	0	6	0	6	0	6	6	6	0	6	0	6	6	0	6	0	0	0	0
748609	0	0	0	0	0	6	0	0	12	0	0	0	0	0	6	12	0	0	6	0	0	0	0	6	0	0	6	0	0	0	0	6	0	6	0	6	6	6	0	6	0	6	6	0	6	0	0	0	0
748610	0	0	0	0	0	6	0	0	12	0	0	0	0	0	6	12	0	0	6	0	0	0	0	6	0	0	6	0	0	0	0	6	0	6	0	6	6	6	0	6	0	6	6	0	6	0	0	0	0
748611	0	0	0	0	0	6	0	0	12	0	0	0	0	0	6	12	0	0	6	0	0	0	0	6	0	0	6	0	0	0	0	6	0	6	0	6	6	6	0	6	0	6	6	0	6	0	0	0	0
748612	0	0	0	0	0	6	0	0	12	0	0	0	0	0	6	12	0	0	6	0	0	0	0	6	0	0	6	0	0	0	0	6	0	6	0	6	6	6	0	6	0	6	6	0	6	0	0	0	0
748613	0	0	0	0	0	6	0	0	12	0	0	0	0	0	6	12	0	0	6	0	0	0	0	6	0	0	6	0	0	0	0	6	0	6	0	6	6	6	0	6	0	6	6	0	6	0	0	0	0
748614	0	0	0	0	0	6	0	0	12	0	0	0	0	0	6	12	0	0	6	0	0	0	0	6	0	0	6	0	0	0	0	6	0	6	0	6	6	6	0	6	0	6	6	0	6	0	0	0	0
748615	0	0	0	0	0	6	0	0	12	0	0	0	0	0	6	12	0	0	6	0	0	0	0	6	0	0	6	0	0	0	0	6	0	6	0	6	6	6	0	6	0	6	6	0	6	0	0	0	0
748616	0	0	0	0	0	6	0	0	12	0	0	0	0	0	6	12	0	0	6	0	0	0	0	6	0	0	6	0	0	0	0	6	0	6	0	6	6	6	0	6	0	6	6	0	6	0	0	0	0
748617	0	0	0	0	0	6	0	0	12	0	0	0	0	0	6	12	0	0	6	0	0	0	0	6	0	0	6	0	0	0	0	6	0	6	0	6	6	6	0	6	0	6	6	0	6	0	0	0	0
748618	0	0	0	0	0	6	0	0	12	0	0	0	0	0	6	12	0	0	6	0	0	0	0	6	0	0	6	0	0	0	0	6	0	6	0	6	6	6	0	6	0	6	6	0	6	0	0	0	0
748619	0	0	0	0	0	6	0	0	12	0	0	0	0	0	6	12	0	0	6	0	0	0	0	6	0	0	6	0	0	0	0	6	0	6	0	6	6	6	0	6	0	6	6	0	6	0	0	0	0
748620	0	0	0	0	0	6	0	0	12	0	0	0	0	0	6	12	0	0	6	0	0	0	0	6	0	0	6	0	0	0	0	6	0	6	0	6	6	6	0	6	0	6	6	0	6	0	0	0	0
748621	0	0	0	0	0	6	0	0	12	0	0	0	0	0	6	12	0	0	0	0	0	0	0	6	0	0	6	0	0	0	0	6	0	6	0	6	0	6	0	6	0	6	6	0	6	0	0	0	0
748622	0	0	0	0	0	6	0	0	12	0	0	0	0	0	6	12	0	0	0	0	0	0	0	6	0	0	6	0	0	0	0	6	0	6	0	6	0	6	0	6	0	6	6	0	6	0	0	0	0
748623	0	0	0	0	0	6	0	0	12	0	0	0	0	0	6	12	0	0	0	0	0	0	0	6	0	0	6	0	0	0	0	6	0	6	0	6	0	6	0	6	0	6	6	0	6	0	0	0	0
748624	0	0	0	0	0	6	0	0	12	0	0	0	0	0	6	12	0	0	0	0	0	0	0	6	0	0	6	0	0	0	0	6	0	6	0	6	0	6	0	6	0	6	6	0	6	6	0	0	0
748625	0	0	0	0	0	6	0	6	12	0	0	0	0	0	6	12	0	0	0	0	0	0	0	6	0	0	6	0	0	0	0	6	0	6	0	6	0	6	0	6	0	6	6	0	6	6	0	0	0
748626	0	0	0	0	0	6	0	6	12	0	0	0	0	0	6	12	0	0	0	0	0	0	0	6	0	0	6	0	0	0	0	6	0	6	0	6	0	6	0	6	0	6	6	0	6	6	0	0	0
748627	0	0	0	0	0	6	0	0	12	0	0	0	0	0	6	12	0	0	0	0	0	0	0	6	0	0	6	0	0	0	0	6	0	6	0	6	0	6	0	6	0	6	6	0	6	6	0	0	0
749326	0	0	0	0	0	0	0	0	12	0	0	0	0	0	6	12	0	0	6	0	0	0	0	6	0	0	6	0	0	0	0	6	0	6	0	6	6	6	0	6	0	6	6	0	6	0	0	0	0
749327	0	0	0	0	0	0	0	0	12	0	0	0	0	0	6	12	0	0	6	0	0	0	0	6	0	0	6	0	0	0	0	6	0	6	0	6	6	6	0	6	0	6	6	0	6	0	0	0	0
749328	0	0	0	0	0	6	0	0	12	0	0	0	0	0	6	12	0	0	6	0	0	0	0	6	0	0	6	0	0	0	0	6	0	6	0	6	6	6	0	6	0	6	6	0	6	0	0	0	0
749329	0	0	0	0	0	6	0	0	12	0	0	0	0	0	6	12	0	0	6	0	0	0	0	6	0	0	6	0	0	0	0	6	0	6	0	6	6	6	0	6	0	6	6	0	6	0	0	0	0
749330	0	0	0	0	0	6	0	0	12	0	0	0	0	0	6	12	0	0	6	0	0	0	0	6	0	0	6	0	0	0	0	6	0	6	0	6	6	6	0	6	0	6	6	0	6	0	0	0	0
749331	0	0	0	0	0	6	0	0	12	0	0	0	0	0	6	12	0	0	6	0	0	0	0	6	0	0	6	0	0	0	0	6	0	6	0	6	6	6	0	6	0	6	6	0	6	0	0	0	0
749332	0	0	0	0	0	6	0	0	12	0	0	0	0	0	6	12	0	0	6	0	0	0	0	6	0	0	6	0	0	0	0	6	0	6	0	6	6	6	0	6	0	6	6	0	6	0	0	0	0
749333	0	0	0	0	0	6	0	0	12	0	0	0	0	0	6	12	0	0	6	0	0	0	0	6	0	0	6	0	0	0	0	6	0	6	0	6	6	6	0	6	0	6	6	0	6	0	0	0	0
749334	0	0	0	0	0	6	0	0	12	0	0	0	0	0	6	12	0	0	6	0	0	0	0	6	0	0	6	0	0	0	0	6	0	6	0	6	6	6	0	6	0	6	6	0	6	0	0	0	0
749335	0	0	0	0	0	6	0	0	12	0	0	0	0	0	6	12	0	0	6	0	0	0	0	6	0	0	6	0	0	0	0	6	0	6	0	6	6	6	0	6	0	6	6	0	6	0	0	0	0
749336	0	0	0	0	0	6	0	0	12	0	0	0	0	0	6	12	0	0	6	0	0	0	0	6	0	0	6	0	0	0	0	6	0	6	0	6	6	6	0	6	0	6	6	0	6	0	0	0	0
749337	0	0	0	0	0	6	0	0	12	0	0	0	0	0	6	12	0	0	6	0	0	0	0	6	0	0	6	0	0	0	0	6	0	6	0	6	6	6	0	6	0	6	6	0	6	0	0	0	0
749338	0	0	0	0	0	6	0	0	12	0	0	0	0	0	6	12	0	0	6	0	0	0	0	6	0	0	6	0	0	0	0	6	0	6	0	6	6	6	0	6	0	6	6	0	6	0	0	0	0
749339	0	0	0	0	0	6	0	0	12	0	0	0	0	0	6	12	0	0	6	0	0	0	0	6	0	0	6	0	0	0	0	6	0	6	0	6	6	6	0	6	0	6	6	0	6	0	0	0	0
749340	0	0	0	0	0	6	0	0	12	0	0	0	0	0	6	12	0	0	6	0	0	0	0	6	0	0	6	0	0	0	0	6	0	6	0	6	6	6	0	6	0	6	6	0	6	0	0	0	0
749341	0	0	0	0	0	0	0	0	12	0	0	0	0	0	6	12	0	0	0	0	0	0	0	6	0	0	6	0	0	0	0	6	0	6	0	6	6	6	0	6	0	6	6	0	6	0	0	0	0
749342	0	0	0	0	0	0	0	0	12	0	0	0	0	0	6	12	0	0	0	0	0	0	0	6	0	0	6	0	0	0	0	6	0	6	0	6	6	6	0	6	0	6	6	0	6	0	0	0	0
749343	0	0	0	0	0	0	0	0	12	0	0	0	0	0	6	12	0	0	0	0	0	0	0	6	0	0	6	0	0	0	0	6	0	6	0	6	0	6	0	6	0	6	6	0	6	0	0	0	0
749344	0	0	0	0	0	6	0	0	12	0	0	0	0	0	6	12	0	0	0	0	0	0	0	6	0	0	6	0	0	0	0	6	0	6	0	6	0	6	0	6	0	6	6	0	6	6	0	0	0
749345	0	0	0	0	0	6	0	6	12	0	0	0	0	0	6	12	0	0	0	0	0	0	0	6	0	0	6	0	0	0	0	6	0	6	0	6	0	6	0	6	0	6	6	0	6	6	0	0	0
749346	0	0	0	0	0	6	0	6	12	0	0	0	0	0	6	12	0	0	0	0	0	0	0	6	0	0	6	0	0	0	0	6	0	6	0	6	6	6	0	6	0	6	6	0	6	6	0	0	0
749347	0	0	0	0	0	6	0	0	12	0	0	0	0	0	6	12	0	0	0	0	0	0	0	6	0	0	6	0	0	0	0	6	0	6	0	6	6	6	0	6	0	6	6	0	6	6	0	0	0
750046	0	0	0	0	0	0	0	0	12	0	0	0	0	0	6	12	0	0	6	0	0	0	0	6	0	0	6	0	0	0	0	6	0	6	0	6	6	6	0	6	0	6	6	0	6	0	0	0	0
750047	0	0	0	0	0	0	0	0	12	0	0	0	0	0	6	12	0	0	6	0	0	0	0	6	0	0	6	0	0	0	0	6	0	6	0	6	6	6	0	6	0	6	6	0	6	0	0	0	0
750048	0	0	0	0	0	0	0	0	12	0	0	0	0	0	6	12	0	0	6	0	0	0	0	6	0	0	6	0	0	0	0	6	0	6	0	6	6	6	0	6	0	6	6	0	6	0	0	0	0
750049	0	0	0	0	0	6	0	0	12	0	0	0	0	0	6	12	0	0	6	0	0	0	0	6	0	0	6	0	0	0	0	6	0	6	0	6	6	6	0	6	0	6	6	0	6	0	0	0	0
750050	0	0	0	0	0	6	0	0	12	0	0	0	0	0	6	12	0	0	6	0	0	0	0	6	0	0	6	0	0	0	0	6	0	6	0	6	6	6	0	6	0	6	6	0	6	0	0	0	0
750051	0	0	0	0	0	6	0	0	12	0	0	0	0	0	6	12	0	0	6	0	0	0	0	6	0	0	6	0	0	0	0	6	0	6	0	6	6	6	0	6	0	6	6	0	6	0	0	0	0
750052	0	0	0	0	0	6	0	0	12	0	0	0	0	0	6	12	0	0	6	0	0	0	0	6	0	0	6	0	0	0	0	6	0	6	0	6	6	6	0	6	0	6	6	0	6	0	0	0	0
750053	0	0	0	0	0	6	0	0	12	0	0	0	0	0	6	12	0	0	6	0	0	0	0	6	0	0	6	0	0	0	0	6	0	6	0	6	6	6	0	6	0	6	6	0	6	0	0	0	0
750054	0	0	0	0	0	6	0	0	12	0	0	0	0	0	6	12	0	0	6	0	0	0	0	6	0	0	6	0	0	0	0	6	0	6	0	6	6	6	0	6	0	6	6	0	6	0	0	0	0
750055	0	0	0	0	0	6	0	0	12	0	0	0	0	0	6	12	0	0	6	0	0	0	0	6	0	0	6	0	0	0	0	6	0	6	0	6	6	6	0	6	0	6	6	0	6	0	0	0	0
750056	0	0	0	0	0	6	0	0	12	0	0	0	0	0	6	12	0	0	6	0	0	0	0	6	0	0	6	0	0	0	0	6	0	6	0	6	6	6	0	6	0	6	6	0	6	0	0	0	0
750057	0	0	0	0	0	6	0	0	12	0	0	0	0	0	6	12	0	0	6	0	0	0	0	6	0	0	6	0	0	0	0	6	0	6	0	6	6	6	0	6	0	6	6	0	6	0	0	0	0
750058	0	0	0	0	0	6	0	0	12	0	0	0	0	0	6	12	0	0	6	0	0	0	0	6	0	0	6	0	0	0	0	6	0	6	0	6	6	6	0	6	0	6	6	0	6	0	0	0	0
750059	0	0	0	0	0	6	0	0	12	0	0	0	0	0	6	12	0	0	6	0	0	0	0	6	0	0	6	0	0	0	0	6	0	6	0	6	6	6	0	6	0	6	6	0	6	0	0	0	0
750060	0	0	0	0	0	6	0	0	12	0	0	0	0	0	6	12	0	0	0	0	0	0	0	6	0	0	6	0	0	0	0	6	0	6	0	6	6	6	0	6	0	6	6	0	6	0	0	0	0
750061	0	0	0	0	0	0	0	0	12	0	0	0	0	0	6	12	0	0	0	0	0	0	0	6	0	0	6	0	0	0	0	6	0	6	0	6	6	6	0	6	0	6	6	0	6	0	0	0	0
750062	0	0	0	0	0	0	0	0	12	0	0	0	0	0	6	12	0	0	0	0	0	0	0	6	0	0	6	0	0	0	0	6	0	6	0	6	6	6	0	6	0	6	6	0	6	0	0	0	0
750063	0	0	0	0	0	0	0	0	12	0	0	0	0	0	6	12	0	0	0	0	0	0	0	6	0	0	6	0	0	0	0	6	0	6	0	6	6	6	0	6	0	6	6	0	6	0	0	0	0
750064	0	0	0	0	0	0	0	0	12	0	0	0	0	0	6	12	0	0	0	0	0	0	0	6	0	0	6	0	0	0	0	6	0	6	0	6	6	6	0	6	0	6	6	0	6	6	0	0	0
750065	0	0	0	0	0	6	0	6	12	0	0	0	0	0	6	12	0	0	0	0	0	0	0	6	0	0	6	0	0	0	0	6	0	6	0	6	6	6	0	6	0	6	6	0	6	6	0	0	0
750066	0	0	0	0	0	6	0	6	12	0	0	0	0	0	6	12	0	0	0	0	0	0	0	6	0	0	6	0	0	0	0	6	0	6	0	6	6	6	0	6	0	6	6	0	6	6	0	0	0
750067	0	0	0	0	0	6	0	0	12	0	0	0	0	0	6	12	0	0	0	0	0	0	0	6	0	0	6	0	0	0	0	6	0	6	0	6	6	6	0	6	0	6	6	0	6	6	0	0	0
750767	0	0	0	0	0	0	0	0	12	0	0	0	0	0	6	12	0	0	6	0	0	0	0	6	0	0	6	0	0	0	0	6	0	6	0	6	6	6	0	6	0	6	6	0	6	0	0	0	0
750768	0	0	0	0	0	0	0	0	12	0	0	0	0	0	6	12	0	0	6	0	0	0	0	6	0	0	6	0	0	0	0	6	0	6	0	6	6	6	0	6	0	6	6	0	6	0	0	0	0
750769	0	0	0	0	0	6	0	0	12	0	0	0	0	0	6	12	0	0	6	0	0	0	0	6	0	0	6	0	0	0	0	6	0	6	0	6	6	6	0	6	0	6	6	0	6	0	0	0	0
750770	0	0	0	0	0	6	0	0	12	0	0	0	0	0	6	12	0	0	6	0	0	0	0	6	0	0	6	0	0	0	0	6	0	6	0	6	6	6	0	6	0	6	6	0	6	0	0	0	0
750771	0	0	0	0	0	6	0	0	12	0	0	0	0	0	6	12	0	0	6	0	0	0	0	6	0	0	6	0	0	0	0	6	0	6	0	6	6	6	0	6	0	6	6	0	6	0	0	0	0
750772	0	0	0	0	0	6	0	0	12	0	0	0	0	0	6	12	0	0	6	0	0	0	0	6	0	0	6	0	0	0	0	6	0	6	0	6	6	6	0	6	0	6	6	0	6	0	0	0	0
750773	0	0	0	0	0	6	0	0	12	0	0	0	0	0	6	12	0	0	6	0	0	0	0	6	0	0	6	0	0	0	0	6	0	6	0	6	6	6	0	6	0	6	6	0	6	0	0	0	0
750774	0	0	0	0	0	6	0	0	12	0	0	0	0	0	6	12	0	0	6	0	0	0	0	6	0	0	6	0	0	0	0	6	0	6	0	6	6	6	0	6	0	6	6	0	6	0	0	0	0
750775	0	0	0	0	0	6	0	0	12	0	0	0	0	0	6	12	0	0	6	0	0	0	0	6	0	0	6	0	0	0	0	6	0	6	0	6	6	6	0	6	0	6	6	0	6	6	0	0	0
750776	0	0	0	0	0	6	0	0	12	0	0	0	0	0	6	12	0	0	6	0	0	0	0	6	0	0	6	0	0	0	0	6	0	6	0	6	6	6	0	6	0	6	6	0	6	6	0	0	0
750777	0	0	0	0	0	6	0	0	12	0	0	0	0	0	6	12	0	0	6	0	0	0	0	6	0	0	6	0	0	0	0	6	0	6	0	6	6	6	0	6	0	6	6	0	6	0	0	0	0
750778	0	0	0	0	0	6	0	0	12	0	0	0	0	0	6	12	0	0	6	0	0	0	0	6	0	0	6	0	0	0	0	6	0	6	0	6	6	6	0	6	0	6	6	0	6	0	0	0	0
750779	0	0	0	0	0	6	0	0	12	0	0	0	0	0	6	12	0	0	0	0	0	0	0	6	0	0	6	0	0	0	0	6	0	6	0	6	6	6	0	6	0	6	6	0	6	0	0	0	0
750780	0	0	0	0	0	0	0	0	12	0	0	0	0	0	6	12	0	0	0	0	0	0	0	6	0	0	6	0	0	0	0	6	0	6	0	6	6	6	0	6	0	6	6	0	6	0	0	0	0
750781	0	0	0	0	0	0	0	0	12	0	0	0	0	0	6	12	0	0	0	0	0	0	0	6	0	0	6	0	0	0	0	6	0	6	0	6	6	6	0	6	0	6	6	0	6	0	0	0	0
750782	0	0	0	0	0	0	0	0	12	0	0	0	0	0	6	12	0	0	0	0	0	0	0	6	0	0	6	0	0	0	0	6	0	6	0	6	6	6	0	6	0	6	6	0	6	0	0	0	0
750783	0	0	0	0	0	0	0	0	12	0	0	0	0	0	6	12	0	0	0	0	0	0	0	6	0	0	6	0	0	0	0	6	0	6	0	6	6	6	0	6	0	6	6	0	6	0	0	0	0
750784	0	0	0	0	0	0	0	0	12	0	0	0	0	0	6	12	0	0	0	0	0	0	0	6	0	0	6	0	0	0	0	6	0	6	0	6	6	6	0	6	0	6	6	0	6	6	0	0	0
750785	0	0	0	0	0	6	0	6	12	0	0	0	0	0	6	12	0	0	0	0	0	0	0	6	0	0	6	0	0	0	0	6	0	6	0	6	6	6	0	6	0	6	6	0	6	6	0	0	0
750786	0	0	0	0	0	6	0	6	12	0	0	0	0	0	6	12	0	0	0	0	0	0	0	6	0	0	6	0	0	0	0	6	0	6	0	6	6	6	0	6	0	6	6	0	6	6	0	0	0
751487	0	0	0	0	0	0	0	0	12	0	0	0	0	0	6	12	0	0	6	0	0	0	0	6	0	0	6	0	0	0	0	6	0	6	0	6	6	6	0	6	0	6	6	0	6	0	0	0	0
751488	0	0	0	0	0	0	0	0	12	0	0	0	0	0	6	12	0	0	6	0	0	0	0	6	0	0	6	0	0	0	0	6	0	6	0	6	6	6	0	6	0	6	6	0	6	0	0	0	0
751489	0	0	0	0	0	6	0	0	12	0	0	0	0	0	6	12	0	0	6	0	0	0	0	6	0	0	6	0	0	0	0	6	0	6	0	6	6	6	0	6	0	6	6	0	6	0	0	0	0
751490	0	0	0	0	0	6	0	0	12	0	0	0	0	0	6	12	0	0	6	0	0	0	0	6	0	0	6	0	0	0	0	6	0	6	0	6	6	6	0	6	0	6	6	0	6	0	0	0	0
751491	0	0	0	0	0	6	0	0	12	0	0	0	0	0	6	12	0	0	6	0	0	0	0	6	0	0	6	0	0	0	0	6	0	6	0	6	6	6	0	6	0	6	6	0	6	0	0	0	0
751492	0	0	0	0	0	6	0	0	12	0	0	0	0	0	6	12	0	0	6	0	0	0	0	6	0	0	6	0	0	0	0	6	0	6	0	6	6	6	0	6	0	6	6	0	6	0	0	0	0
751493	0	0	0	0	0	6	0	0	12	0	0	0	0	0	6	12	0	0	6	0	0	0	0	6	0	0	6	0	0	0	0	6	0	6	0	6	6	6	0	6	0	6	6	0	6	0	0	0	0
751494	0	0	0	0	0	6	0	0	12	0	0	0	0	0	6	12	0	0	6	0	0	0	0	6	0	0	6	0	0	0	0	6	0	6	0	6	6	6	0	6	0	6	6	0	6	0	0	0	0
751495	0	0	0	0	0	6	0	0	12	0	0	0	0	0	6	12	0	0	6	0	0	0	0	6	0	0	6	0	0	0	0	6	0	6	0	6	6	6	0	6	0	6	6	0	6	6	0	0	0
751496	0	0	0	0	0	6	0	0	12	0	0	0	0	0	6	12	0	0	6	0	0	0	0	6	0	0	6	0	0	0	0	6	0	6	0	6	6	6	0	6	0	6	6	0	6	6	0	0	0
751497	0	0	0	0	0	6	0	0	12	0	0	0	0	0	6	12	0	0	6	0	0	0	0	6	0	0	6	0	0	0	0	6	0	6	0	6	6	6	0	6	0	6	6	0	6	0	0	0	0
751498	0	0	0	0	0	6	0	0	12	0	0	0	0	0	6	12	0	0	6	0	0	0	0	6	0	0	6	0	0	0	0	6	0	6	0	6	6	6	0	6	0	6	6	0	6	0	0	0	0
751499	0	0	0	0	0	0	0	0	12	0	0	0	0	0	6	12	0	0	0	0	0	0	0	6	0	0	6	0	0	0	0	6	0	6	0	6	6	6	0	6	0	6	6	0	6	0	0	0	0
751500	0	0	0	0	0	0	0	0	12	0	0	0	0	0	6	12	0	0	0	0	0	0	0	6	0	0	6	0	0	0	0	6	0	6	0	6	6	6	0	6	0	6	6	0	6	0	0	0	0
751501	0	0	0	0	0	0	0	0	12	0	0	0	0	0	6	12	0	0	0	0	0	0	0	6	0	0	6	0	0	0	0	6	0	6	0	6	6	6	0	6	0	6	6	0	6	0	0	0	0
751502	0	0	0	0	0	0	0	0	12	0	0	0	0	0	6	12	0	0	0	0	0	0	0	6	0	0	6	0	0	0	0	6	0	6	0	6	6	6	0	6	0	6	6	0	6	0	0	0	0
751503	0	0	0	0	0	0	0	0	12	0	0	0	0	0	6	12	0	0	0	0	0	0	0	6	0	0	6	0	0	0	0	6	0	6	0	6	6	6	0	6	0	6	6	0	6	0	0	0	0
751504	0	0	0	0	0	0	0	0	12	0	0	0	0	0	6	12	0	0	0	0	0	0	0	6	0	0	6	0	0	0	0	6	0	6	0	6	6	6	0	6	0	6	6	0	6	6	0	0	0
751505	0	0	0	0	0	6	0	6	12	0	0	0	0	0	6	12	0	0	0	0	0	0	0	6	0	0	6	0	0	0	0	6	0	6	0	6	6	6	0	6	0	6	6	0	6	6	0	0	0
752209	0	0	0	0	0	6	0	0	12	0	0	0	0	0	6	12	0	0	6	0	0	0	0	6	0	0	6	0	0	0	0	6	0	6	0	6	6	6	0	6	0	6	6	0	6	0	0	0	0
752210	0	0	0	0	0	6	0	0	12	0	0	0	0	0	6	12	0	0	6	0	0	0	0	6	0	0	6	0	0	0	0	6	0	6	0	6	6	6	0	6	0	6	6	0	6	0	0	0	0
752211	0	0	0	0	0	6	0	0	12	0	0	0	0	0	6	12	0	0	6	0	0	0	0	6	0	0	6	0	0	0	0	6	0	6	0	6	6	6	0	6	0	6	6	0	6	0	0	0	0
752212	0	0	0	0	0	6	0	0	12	0	0	0	0	0	6	12	0	0	6	0	0	0	0	6	0	0	6	0	0	0	0	6	0	6	0	6	6	6	0	6	0	6	6	0	6	0	0	0	0
752213	0	0	0	0	0	6	0	0	12	0	0	0	0	0	6	12	0	0	6	0	0	0	0	6	0	0	6	0	0	0	0	6	0	6	0	6	6	6	0	6	0	6	6	0	6	0	0	0	0
752214	0	0	0	0	0	6	0	0	12	0	0	0	0	0	6	12	0	0	6	0	0	0	0	6	0	0	6	0	0	0	0	6	0	6	0	6	6	6	0	6	0	6	6	0	6	0	0	0	0
752215	0	0	0	0	0	6	0	0	12	0	0	0	0	0	6	12	0	0	6	0	0	0	0	6	0	0	6	0	0	0	0	6	0	6	0	6	6	6	0	6	0	6	6	0	6	0	0	0	0
752216	0	0	0	0	0	6	0	0	12	0	0	0	0	0	6	12	0	0	6	0	0	0	0	6	0	0	6	0	0	0	0	6	0	6	0	6	6	6	0	6	0	6	6	0	6	0	0	0	0
752217	0	0	0	0	0	6	0	0	12	0	0	0	0	0	6	12	0	0	6	0	0	0	0	6	0	0	6	0	0	0	0	6	0	6	0	6	6	6	0	6	0	6	6	0	6	0	0	0	0
752218	0	0	0	0	0	6	0	0	12	0	0	0	0	0	6	12	0	0	0	0	0	0	0	6	0	0	6	0	0	0	0	6	0	6	0	6	6	6	0	6	0	6	6	0	6	0	0	0	0
752219	0	0	0	0	0	0	0	0	12	0	0	0	0	0	6	12	0	0	0	0	0	0	0	6	0	0	6	0	0	0	0	6	0	6	0	6	6	6	0	6	0	6	6	0	6	0	0	0	0
752220	0	0	0	0	0	0	0	0	12	0	0	0	0	0	6	12	0	0	0	0	0	0	0	6	0	0	6	0	0	0	0	6	0	6	0	6	6	6	0	6	0	6	6	0	6	0	0	0	0
752222	0	0	0	0	0	0	0	0	12	0	0	0	0	0	6	12	0	0	0	0	0	0	0	6	0	0	6	0	0	0	0	6	0	6	0	6	6	6	0	6	0	6	6	0	6	0	0	0	0
752223	0	0	0	0	0	0	0	0	12	0	0	0	0	0	6	12	0	0	0	0	0	0	0	6	0	0	6	0	0	0	0	6	0	6	0	6	6	6	0	6	0	6	6	0	6	6	0	0	0
752930	0	0	0	0	0	6	0	0	12	0	0	0	0	0	6	12	0	0	6	0	0	0	0	6	0	0	6	0	0	0	0	6	0	6	0	6	6	6	0	6	0	6	6	0	6	0	0	0	0
752931	0	0	0	0	0	6	0	0	12	0	0	0	0	0	6	12	0	0	6	0	0	0	0	6	0	0	6	0	0	0	0	6	0	6	0	6	6	6	0	6	0	6	6	0	6	0	0	0	0
752932	0	0	0	0	0	6	0	0	12	0	0	0	0	0	6	12	0	0	6	0	0	0	0	6	0	0	6	0	0	0	0	6	0	6	0	6	6	6	0	6	0	6	6	0	6	0	0	0	0
752933	0	0	0	0	0	6	0	0	12	0	0	0	0	0	6	12	0	0	6	0	0	0	0	6	0	0	6	0	0	0	0	6	0	6	0	6	6	6	0	6	0	6	6	0	6	0	0	0	0
752934	0	0	0	0	0	6	0	0	12	0	0	0	0	0	6	12	0	0	6	0	0	0	0	6	0	0	6	0	0	0	0	6	0	6	0	6	6	6	0	6	0	6	6	0	6	0	0	0	0
752935	0	0	0	0	0	6	0	0	12	0	0	0	0	0	6	12	0	0	6	0	0	0	0	6	0	0	6	0	0	0	0	6	0	6	0	6	6	6	0	6	0	6	6	0	6	0	0	0	0
752936	0	0	0	0	0	6	0	0	12	0	0	0	0	0	6	12	0	0	6	0	0	0	0	6	0	0	6	0	0	0	0	6	0	6	0	6	6	6	0	6	0	6	6	0	6	0	0	0	0
752937	0	0	0	0	0	6	0	0	12	0	0	0	0	0	6	12	0	0	6	0	0	0	0	6	0	0	6	0	0	0	0	6	0	6	0	6	6	6	0	6	0	6	6	0	6	0	0	0	0
752938	0	0	0	0	0	6	0	0	12	0	0	0	0	0	6	12	0	0	0	0	0	0	0	6	0	0	6	0	0	0	0	6	0	6	0	6	6	6	0	6	0	6	6	0	6	0	0	0	0
752939	0	0	0	0	0	0	0	0	12	0	0	0	0	0	6	12	0	0	0	0	0	0	0	6	0	0	6	0	0	0	0	6	0	6	0	6	6	6	0	6	0	6	6	0	6	0	0	0	0
752940	0	0	0	0	0	0	0	0	12	0	0	0	0	0	6	12	0	0	0	0	0	0	0	6	0	0	6	0	0	0	0	6	0	6	0	6	6	6	0	6	0	6	6	0	6	0	0	0	0
752942	0	0	0	0	0	0	0	0	12	0	0	0	0	0	6	12	0	0	0	0	0	0	0	6	0	0	6	0	0	0	0	6	0	6	0	6	6	6	0	6	0	6	6	0	6	0	0	0	0
753650	0	0	0	0	0	6	0	0	12	0	0	0	0	0	6	12	0	0	6	0	0	0	0	6	0	0	6	0	0	0	0	6	0	6	0	6	6	6	0	6	0	6	6	0	6	0	0	0	0
753651	0	0	0	0	0	6	0	0	12	0	0	0	0	0	6	12	0	0	6	0	0	0	0	6	0	0	6	0	0	0	0	6	0	6	0	6	6	6	0	6	0	6	6	0	6	0	0	0	0
753652	0	0	0	0	0	6	0	0	12	0	0	0	0	0	6	12	0	0	6	0	0	0	0	6	0	0	6	0	0	0	0	6	0	6	0	6	6	6	0	6	0	6	6	0	6	0	0	0	0
753653	0	0	0	0	0	6	0	0	12	0	0	0	0	0	6	12	0	0	6	0	0	0	0	6	0	0	6	0	0	0	0	6	0	6	0	6	6	6	0	6	0	6	6	0	6	0	0	0	0
753654	0	0	0	0	0	6	0	0	12	0	0	0	0	0	6	12	0	0	6	0	0	0	0	6	0	0	6	0	0	0	0	6	0	6	0	6	6	6	0	6	0	6	6	0	6	0	0	0	0
753655	0	0	0	0	0	6	0	0	12	0	0	0	0	0	6	12	0	0	6	0	0	0	0	6	0	0	6	0	0	0	0	6	0	6	0	6	6	6	0	6	0	6	6	0	6	0	0	0	0
753656	0	0	0	0	0	6	0	0	12	0	0	0	0	0	6	12	0	0	6	0	0	0	0	6	0	0	6	0	0	0	0	6	0	6	0	6	6	6	0	6	0	6	6	0	6	0	0	0	0
753657	0	0	0	0	0	6	0	0	12	0	0	0	0	0	6	12	0	0	0	0	0	0	0	6	0	0	6	0	0	0	0	6	0	6	0	6	6	6	0	6	0	6	6	0	6	0	0	0	0
753659	0	0	0	0	0	0	0	0	12	0	0	0	0	0	6	12	0	0	0	0	0	0	0	6	0	0	6	0	0	0	0	6	0	6	0	6	6	6	0	6	0	6	6	0	6	0	0	0	0
753660	0	0	0	0	0	0	0	0	12	0	0	0	0	0	6	12	0	0	0	0	0	0	0	6	0	0	6	0	0	0	0	6	0	6	0	6	6	6	0	6	0	6	6	0	6	0	0	0	0
754370	0	0	0	0	0	6	0	0	12	0	0	0	0	0	6	12	0	0	6	0	0	0	0	6	0	0	6	0	0	0	0	6	0	6	0	6	6	6	0	6	0	6	6	0	6	0	0	0	0
754371	0	0	0	0	0	6	0	0	12	0	0	0	0	0	6	12	0	0	6	0	0	0	0	6	0	0	6	0	0	0	0	6	0	6	0	6	6	6	0	6	0	6	6	0	6	0	0	0	0
754372	0	0	0	0	0	6	0	0	12	0	0	0	0	0	6	12	0	0	6	0	0	0	0	6	0	0	6	0	0	0	0	6	0	6	0	6	6	6	0	6	0	6	6	0	6	0	0	0	0
754373	0	0	0	0	0	6	0	0	12	0	0	0	0	0	6	12	0	0	6	0	0	0	0	6	0	0	6	0	0	0	0	6	0	6	0	6	6	6	0	6	0	6	6	0	6	0	0	0	0
754374	0	0	0	0	0	6	0	0	12	0	0	0	0	0	6	12	0	0	6	0	0	0	0	6	0	0	6	0	0	0	0	6	0	6	0	6	6	6	0	6	0	6	6	0	6	0	0	0	0
754375	0	0	0	0	0	6	0	0	12	0	0	0	0	0	6	12	0	0	6	0	0	0	0	6	0	0	6	0	0	0	0	6	0	6	0	6	6	6	0	6	0	6	6	0	6	0	0	0	0
754376	0	0	0	0	0	6	0	0	12	0	0	0	0	0	6	12	0	0	6	0	0	0	0	6	0	0	6	0	0	0	0	6	0	6	0	6	6	6	0	6	0	6	6	0	6	0	0	0	0
754377	0	0	0	0	0	6	0	0	12	0	0	0	0	0	6	12	0	0	0	0	0	0	0	6	0	0	6	0	0	0	0	6	0	6	0	6	6	6	0	6	0	6	6	0	6	0	0	0	0
754378	0	0	0	0	0	0	0	0	12	0	0	0	0	0	6	12	0	0	0	0	0	0	0	6	0	0	6	0	0	0	0	6	0	6	0	6	6	6	0	6	0	6	6	0	0	0	0	0	0
755090	0	0	0	0	0	6	0	0	12	0	0	0	0	0	6	12	0	0	6	0	0	0	0	6	0	0	6	0	0	0	0	6	0	6	0	6	6	6	0	6	0	6	6	0	6	0	0	0	0
755091	0	0	0	0	0	6	0	0	12	0	0	0	0	0	6	12	0	0	6	0	0	0	0	6	0	0	6	0	0	0	0	6	0	6	0	6	6	6	0	6	0	6	6	0	6	0	0	0	0
755092	0	0	0	0	0	6	0	0	12	0	0	0	0	0	6	12	0	0	6	0	0	0	0	6	0	0	6	0	0	0	0	6	0	6	0	6	6	6	0	6	0	6	6	0	6	0	0	0	0
755093	0	0	0	0	0	6	0	0	12	0	0	0	0	0	6	12	0	0	6	0	0	0	0	6	0	0	6	0	0	0	0	6	0	6	0	6	6	6	0	6	0	6	6	0	6	0	0	0	0
755094	0	0	0	0	0	6	0	0	12	0	0	0	0	0	6	12	0	0	6	0	0	0	0	6	0	0	6	0	0	0	0	6	0	6	0	6	6	6	0	6	0	6	6	0	6	0	0	0	0
755095	0	0	0	0	0	6	0	0	12	0	0	0	0	0	6	12	0	0	6	0	0	0	0	6	0	0	6	0	0	0	0	6	0	6	0	6	6	6	0	6	0	6	6	0	6	0	0	0	0
755096	0	0	0	0	0	6	0	0	12	0	0	0	0	0	6	12	0	0	0	0	0	0	0	6	0	0	6	0	0	0	0	6	0	6	0	6	6	6	0	6	0	6	6	0	6	0	0	0	0
755097	0	0	0	0	0	6	0	0	12	0	0	0	0	0	6	12	0	0	0	0	0	0	0	6	0	0	6	0	0	0	0	6	0	6	0	6	6	6	0	6	0	6	6	0	6	0	0	0	0
755098	0	0	0	0	0	0	0	0	12	0	0	0	0	0	6	12	0	0	0	0	0	0	0	6	0	0	6	0	0	0	0	6	0	6	0	6	6	6	0	6	0	6	6	0	0	0	0	0	0
755809	0	0	0	0	0	6	0	0	12	0	0	0	0	0	6	12	0	0	6	0	0	0	0	6	0	0	6	0	0	0	0	6	0	6	0	6	6	6	0	6	0	6	6	0	6	0	0	0	0
755810	0	0	0	0	0	6	0	0	12	0	0	0	0	0	6	12	0	0	6	0	0	0	0	6	0	0	6	0	0	0	0	6	0	6	0	6	6	6	0	6	0	6	6	0	6	0	0	0	0
755811	0	0	0	0	0	6	0	0	12	0	0	0	0	0	6	12	0	0	6	0	0	0	0	6	0	0	6	0	0	0	0	6	0	6	0	6	6	6	0	6	0	6	6	0	6	0	0	0	0
755812	0	0	0	0	0	6	0	0	12	0	0	0	0	0	6	12	0	0	6	0	0	0	0	6	0	0	6	0	0	0	0	6	0	6	0	6	6	6	0	6	0	6	6	0	6	0	0	0	0
755813	0	0	0	0	0	6	0	0	12	0	0	0	0	0	6	12	0	0	6	0	0	0	0	6	0	0	6	0	0	0	0	6	0	6	0	6	6	6	0	6	0	6	6	0	6	0	0	0	0
755814	0	0	0	0	0	6	0	0	12	0	0	0	0	0	6	12	0	0	6	0	0	0	0	6	0	0	6	0	0	0	0	6	0	6	0	6	6	6	0	6	0	6	6	0	6	0	0	0	0
755815	0	0	0	0	0	6	0	0	12	0	0	0	0	0	6	12	0	0	0	0	0	0	0	6	0	0	6	0	0	0	0	6	0	6	0	6	6	6	0	6	0	6	6	0	6	0	0	0	0
755816	0	0	0	0	0	0	0	0	12	0	0	0	0	0	6	12	0	0	0	0	0	0	0	6	0	0	6	0	0	0	0	6	0	6	0	6	6	6	0	6	0	6	6	0	6	0	0	0	0
755817	0	0	0	0	0	0	0	0	12	0	0	0	0	0	6	12	0	0	0	0	0	0	0	6	0	0	6	0	0	0	0	6	0	6	0	6	6	6	0	6	0	6	6	0	0	0	0	0	0
755818	0	0	0	0	0	0	0	0	12	0	0	0	0	0	6	12	0	0	0	0	0	0	0	6	0	0	6	0	0	0	0	6	0	6	0	6	6	6	0	6	0	6	6	0	0	0	0	0	0
755819	0	0	0	0	0	0	0	0	12	0	0	0	0	0	6	12	0	0	0	0	0	0	0	6	0	0	6	0	0	0	0	6	0	6	0	6	6	6	0	6	0	6	6	0	0	0	0	0	0
756528	0	0	0	0	0	6	0	0	12	0	0	0	0	0	6	12	0	0	6	0	0	0	0	6	0	0	6	0	0	0	0	6	0	6	0	6	6	6	0	6	0	6	6	0	6	0	0	0	0
756529	0	0	0	0	0	6	0	0	12	0	0	0	0	0	6	12	0	0	6	0	0	0	0	6	0	0	6	0	0	0	0	6	0	6	0	6	6	6	0	6	0	6	6	0	6	0	0	0	0
756530	0	0	0	0	0	6	0	0	12	0	0	0	0	0	6	12	0	0	6	0	0	0	0	6	0	0	6	0	0	0	0	6	0	6	0	6	6	6	0	6	0	6	6	0	6	0	0	0	0
756531	0	0	0	0	0	6	0	0	12	0	0	0	0	0	6	12	0	0	6	0	0	0	0	6	0	0	6	0	0	0	0	6	0	6	0	6	6	6	0	6	0	6	6	0	6	0	0	0	0
756532	0	0	0	0	0	6	0	0	12	0	0	0	0	0	6	12	0	0	6	0	0	0	0	6	0	0	6	0	0	0	0	6	0	6	0	6	6	6	0	6	0	6	6	0	6	0	0	0	0
756533	0	0	0	0	0	6	0	0	12	0	0	0	0	0	6	12	0	0	6	0	0	0	0	6	0	0	6	0	0	0	0	6	0	6	0	6	6	6	0	6	0	6	6	0	6	0	0	0	0
756534	0	0	0	0	0	6	0	0	12	0	0	0	0	0	6	12	0	0	0	0	0	0	0	6	0	0	6	0	0	0	0	6	0	6	0	6	6	6	0	6	0	6	6	0	6	0	0	0	0
756535	0	0	0	0	0	0	0	0	12	0	0	0	0	0	6	12	0	0	0	0	0	0	0	6	0	0	6	0	0	0	0	6	0	6	0	6	6	6	0	6	0	6	6	0	6	0	0	0	0
756536	0	0	0	0	0	0	0	0	12	0	0	0	0	0	6	12	0	0	0	0	0	0	0	6	0	0	6	0	0	0	0	6	0	6	0	6	6	6	0	6	0	6	6	0	0	0	0	0	0
756537	0	0	0	0	0	0	0	0	12	0	0	0	0	0	6	12	0	0	0	0	0	0	0	6	0	0	6	0	0	0	0	6	0	6	0	6	6	6	0	6	0	6	6	0	0	0	0	0	0
756538	0	0	0	0	0	0	0	0	12	0	0	0	0	0	6	12	0	0	0	0	0	0	0	6	0	0	6	0	0	0	0	6	0	6	0	6	6	6	0	6	0	6	6	0	0	0	0	0	0
756539	0	0	0	0	0	0	0	0	12	0	0	0	0	0	6	12	0	0	0	0	0	0	0	6	0	0	6	0	0	0	0	6	0	6	0	6	6	6	0	6	0	6	6	0	0	6	0	0	0
756540	0	0	0	0	0	0	0	0	12	0	0	0	0	0	6	12	0	0	0	0	0	0	0	6	0	0	6	0	0	0	0	6	0	6	0	6	6	6	0	6	0	6	6	0	0	6	0	0	0
757247	0	0	0	0	0	6	0	0	12	0	0	0	0	0	6	12	0	0	6	0	0	0	0	6	0	0	6	0	0	0	0	6	0	6	0	6	6	6	0	6	0	6	6	0	6	0	0	0	0
757248	0	0	0	0	0	6	0	0	12	0	0	0	0	0	6	12	0	0	6	0	0	0	0	6	0	0	6	0	0	0	0	6	0	6	0	6	6	6	0	6	0	6	6	0	6	0	0	0	0
757249	0	0	0	0	0	6	0	0	12	0	0	0	0	0	6	12	0	0	6	0	0	0	0	6	0	0	6	0	0	0	0	6	0	6	0	6	6	6	0	6	0	6	6	0	6	0	0	0	0
757250	0	0	0	0	0	6	0	0	12	0	0	0	0	0	6	12	0	0	6	0	0	0	0	6	0	0	6	0	0	0	0	6	0	6	0	6	6	6	0	6	0	6	6	0	6	0	0	0	0
757251	0	0	0	0	0	6	0	0	12	0	0	0	0	0	6	12	0	0	6	0	0	0	0	6	0	0	6	0	0	0	0	6	0	6	0	6	6	6	0	6	0	6	6	0	6	0	0	0	0
757252	0	0	0	0	0	6	0	0	12	0	0	0	0	0	6	12	0	0	6	0	0	0	0	6	0	0	6	0	0	0	0	6	0	6	0	6	6	6	0	6	0	6	6	0	6	0	0	0	0
757253	0	0	0	0	0	6	0	0	12	0	0	0	0	0	6	12	0	0	0	0	0	0	0	6	0	0	6	0	0	0	0	6	0	6	0	6	6	6	0	6	0	6	6	0	6	0	0	0	0
757254	0	0	0	0	0	6	0	0	12	0	0	0	0	0	6	12	0	0	0	0	0	0	0	6	0	0	6	0	0	0	0	6	0	6	0	6	6	6	0	6	0	6	6	0	6	0	0	0	0
757255	0	0	0	0	0	0	0	0	12	0	0	0	0	0	6	12	0	0	0	0	0	0	0	6	0	0	6	0	0	0	0	6	0	6	0	6	6	6	0	6	0	6	6	0	6	0	0	0	0
757256	0	0	0	0	0	0	0	0	12	0	0	0	0	0	6	12	0	0	0	0	0	0	0	6	0	0	6	0	0	0	0	6	0	6	0	6	6	6	0	6	0	6	6	0	0	0	0	0	0
757257	0	0	0	0	0	0	0	0	12	0	0	0	0	0	6	12	0	0	0	0	0	0	0	6	0	0	6	0	0	0	0	6	0	6	0	6	6	6	0	6	0	6	6	0	0	0	0	0	0
757258	0	0	0	0	0	0	0	0	12	0	0	0	0	0	6	12	0	0	0	0	0	0	0	6	0	0	6	0	0	0	0	6	0	6	0	6	6	6	0	6	0	6	6	0	0	6	0	0	0
757259	0	0	0	0	0	0	0	0	12	0	0	0	0	0	6	12	0	0	0	0	0	0	0	6	0	0	6	0	0	0	0	6	0	6	0	6	6	6	0	6	0	6	6	0	0	6	0	0	0
757260	0	0	0	0	0	0	0	0	12	0	0	0	0	0	6	12	0	0	0	0	0	0	0	6	0	0	6	0	0	0	0	6	0	6	0	6	6	6	0	6	0	6	6	0	0	6	0	0	0
757261	0	0	0	0	0	0	0	0	12	0	0	0	0	0	6	12	0	0	0	0	0	0	0	6	0	0	6	0	0	0	0	6	0	6	6	6	6	6	0	6	0	6	6	0	0	6	0	0	0
757262	0	0	0	0	0	0	0	0	12	0	0	0	0	0	6	12	0	0	0	0	0	0	0	6	0	0	6	0	0	0	0	6	0	6	6	6	6	6	0	6	0	6	6	0	0	6	0	0	0
757967	0	0	0	0	0	6	0	0	12	0	0	0	0	0	6	12	0	0	6	0	0	0	0	6	0	0	6	0	0	0	0	6	0	6	0	6	6	6	0	6	0	6	6	0	6	0	0	0	0
757968	0	0	0	0	0	6	0	0	12	0	0	0	0	0	6	12	0	0	6	0	0	0	0	6	0	0	6	0	0	0	0	6	0	6	0	6	6	6	0	6	0	6	6	0	6	0	0	0	0
757969	0	0	0	0	0	6	0	0	12	0	0	0	0	0	6	12	0	0	6	0	0	0	0	6	0	0	6	0	0	0	0	6	0	6	0	6	6	6	0	6	0	6	6	0	6	0	0	0	0
757970	0	0	0	0	0	6	0	0	12	0	0	0	0	0	6	12	0	0	6	0	0	0	0	6	0	0	6	0	0	0	0	6	0	6	0	6	6	6	0	6	0	6	6	0	6	0	0	0	0
757971	0	0	0	0	0	6	0	0	12	0	0	0	0	0	6	12	0	0	0	0	0	0	0	6	0	0	6	0	0	0	0	6	0	6	0	6	6	6	0	6	0	6	6	0	6	0	0	0	0
757972	0	0	0	0	0	6	0	0	12	0	0	0	0	0	6	12	0	0	0	0	0	0	0	6	0	0	6	0	0	0	0	6	0	6	0	6	6	6	0	6	0	6	6	0	6	0	0	0	0
757973	0	0	0	0	0	6	0	0	12	0	0	0	0	0	6	12	0	0	0	0	0	0	0	6	0	0	6	0	0	0	0	6	0	6	0	6	6	6	0	6	0	6	6	0	6	0	0	0	0
757974	0	0	0	0	0	6	0	0	12	0	0	0	0	0	6	12	0	0	0	0	0	0	0	6	0	0	6	0	0	0	0	6	0	6	0	6	6	6	0	6	0	6	6	0	6	0	0	0	0
757975	0	0	0	0	0	6	0	0	12	0	0	0	0	0	6	12	0	0	0	0	0	0	0	6	0	0	6	0	0	0	0	6	0	6	0	6	6	6	0	6	0	6	6	0	6	0	0	0	0
757976	0	0	0	0	0	0	0	0	12	0	0	0	0	0	6	12	0	0	0	0	0	0	0	6	0	0	6	0	0	0	0	6	0	6	0	6	6	6	0	6	0	6	6	0	0	0	0	0	0
757977	0	0	0	0	0	0	0	0	12	0	0	0	0	0	6	12	0	0	0	0	0	0	0	6	0	0	6	0	0	0	0	6	0	6	0	6	6	6	0	6	0	6	6	0	0	6	0	0	0
757978	0	0	0	0	0	0	0	0	12	0	0	0	0	0	6	12	0	0	0	0	0	0	0	6	0	0	6	0	0	0	0	6	0	6	0	6	6	6	0	6	0	6	6	0	0	6	0	0	0
757979	0	0	0	0	0	0	0	0	12	0	0	0	0	0	6	12	0	0	0	0	0	0	0	6	0	0	6	0	0	0	0	6	0	6	0	6	6	6	0	6	0	6	6	0	0	6	0	0	0
757980	0	0	0	0	0	0	0	0	12	0	0	0	0	0	6	12	0	0	0	0	0	0	0	6	0	0	6	0	0	0	0	6	0	6	0	6	6	6	0	6	0	6	6	0	0	6	0	0	0
757981	0	0	0	0	0	0	0	0	12	0	0	0	0	0	6	12	0	0	0	0	0	0	0	6	0	0	6	0	0	0	0	6	0	6	0	6	6	6	0	6	0	6	6	0	0	6	0	0	0
757982	0	0	0	0	0	0	0	0	12	0	0	0	0	0	6	12	0	0	0	0	0	0	0	6	0	0	6	0	0	0	0	6	0	6	6	6	6	6	0	6	0	6	6	0	0	6	0	0	0
757983	0	0	0	0	0	0	0	0	12	0	0	0	0	0	6	12	0	0	0	0	0	0	0	6	0	0	6	0	0	0	0	6	0	6	6	6	6	6	0	6	0	6	6	0	0	6	0	0	0
757984	0	0	0	0	0	0	0	0	12	0	0	0	0	0	6	12	0	0	0	0	0	0	0	6	0	0	6	0	0	0	0	0	0	0	6	6	6	6	0	6	0	6	6	0	6	6	0	0	0
758688	0	0	0	0	0	6	0	0	12	0	0	0	0	0	6	12	0	0	6	0	0	0	0	6	0	0	6	0	0	0	0	6	0	6	0	6	6	6	0	6	0	6	6	0	6	0	0	0	0
758689	0	0	0	0	0	6	0	0	12	0	0	0	0	0	6	12	0	0	0	0	0	0	0	6	0	0	6	0	0	0	0	6	0	6	0	6	6	6	0	6	0	6	6	0	6	0	0	0	0
758690	0	0	0	0	0	6	0	0	12	0	0	0	0	0	6	12	0	0	0	0	0	0	0	6	0	0	6	0	0	0	0	6	0	6	0	6	6	6	0	6	0	6	6	0	6	0	0	0	0
758691	0	0	0	0	0	6	0	0	12	0	0	0	0	0	6	12	0	0	0	0	0	0	0	6	0	0	6	0	0	0	0	6	0	6	0	6	6	6	0	6	0	6	6	0	6	0	0	0	0
758692	0	0	0	0	0	6	0	0	12	0	0	0	0	0	6	12	0	0	0	0	0	0	0	6	0	0	6	0	0	0	0	6	0	6	0	6	6	6	0	6	0	6	6	0	6	0	0	0	0
758693	0	0	0	0	0	6	0	0	12	0	0	0	0	0	6	12	0	0	0	0	0	0	0	6	0	0	6	0	0	0	0	6	0	6	0	6	6	6	0	6	0	6	6	0	6	0	0	0	0
758694	0	0	0	0	0	6	0	0	12	0	0	0	0	0	6	12	0	0	0	0	0	0	0	6	0	0	6	0	0	0	0	6	0	6	0	6	6	6	0	6	0	6	6	0	6	0	0	0	0
758695	0	0	0	0	0	6	0	0	12	0	0	0	0	0	6	12	0	0	0	0	0	0	0	6	0	0	6	0	0	0	0	6	0	6	0	6	6	6	0	6	0	6	6	0	6	0	0	0	0
758696	0	0	0	0	0	0	0	0	12	0	0	0	0	0	6	12	0	0	0	0	0	0	0	6	0	0	6	0	0	0	0	6	0	6	0	6	6	6	0	6	0	6	6	0	0	0	0	0	0
758697	0	0	0	0	0	0	0	0	12	0	0	0	0	0	6	12	0	0	0	0	0	0	0	6	0	0	6	0	0	0	0	6	0	6	0	6	6	6	0	6	0	6	6	0	0	6	0	0	0
758698	0	0	0	0	0	0	0	0	12	0	0	0	0	0	6	12	0	0	0	0	0	0	0	6	0	0	6	0	0	0	0	6	0	6	0	6	6	6	0	6	0	6	6	0	0	6	0	0	0
758699	0	0	0	0	0	0	0	0	12	0	0	0	0	0	6	12	0	0	0	0	0	0	0	6	0	0	6	0	0	0	0	6	0	6	0	6	6	6	0	6	0	6	6	0	0	6	0	0	0
758700	0	0	0	0	0	0	0	0	12	0	0	0	0	0	6	12	0	0	0	0	0	0	0	6	0	0	6	0	0	0	0	6	0	6	0	6	6	6	0	6	0	6	6	0	0	6	0	0	0
758701	0	0	0	0	0	0	0	0	12	0	0	0	0	0	6	12	0	0	0	0	0	0	0	6	0	0	6	0	0	0	0	6	0	6	0	6	6	6	0	6	0	6	6	0	0	6	0	0	0
758702	0	0	0	0	0	0	0	0	12	0	0	0	0	0	6	12	0	0	0	0	0	0	0	6	0	0	6	0	0	0	0	0	0	6	6	6	6	6	0	6	0	6	6	0	0	6	0	0	0
758703	0	0	0	0	0	0	0	0	12	0	0	0	0	0	6	12	0	0	0	0	0	0	0	0	0	0	6	0	0	0	0	0	0	6	6	6	6	6	0	6	0	6	6	0	0	6	0	0	0
758704	0	0	0	0	0	0	0	0	12	0	0	0	0	0	6	12	0	0	0	0	0	0	0	0	0	0	6	0	0	0	0	0	0	0	6	0	0	6	0	0	0	6	0	0	0	0	0	0	0
758705	0	0	0	0	0	0	0	0	12	0	0	0	0	0	6	12	0	0	0	0	0	0	0	0	0	0	0	0	0	0	0	0	0	0	6	0	0	6	0	0	0	6	0	0	0	0	0	0	0
759406	0	0	0	0	0	6	0	0	12	0	0	0	0	0	6	12	0	0	0	0	0	0	0	6	0	0	6	0	0	0	0	6	0	6	0	6	6	6	0	6	0	6	6	0	6	0	0	0	0
759408	0	0	0	0	0	6	0	0	12	0	0	0	0	0	6	12	0	0	0	0	0	0	0	6	0	0	6	0	0	0	0	6	0	6	0	6	6	6	0	6	0	6	6	0	6	0	0	0	0
759409	0	0	0	0	0	6	0	0	12	0	0	0	0	0	6	12	0	0	0	0	0	0	0	6	0	0	6	0	0	0	0	6	0	6	0	6	6	6	0	6	0	6	6	0	6	0	0	0	0
759410	0	0	0	0	0	6	0	0	12	0	0	0	0	0	6	12	0	0	0	0	0	0	0	6	0	0	6	0	0	0	0	6	0	6	0	6	6	6	0	6	0	6	6	0	6	0	0	0	0
759411	0	0	0	0	0	6	0	0	12	0	0	0	0	0	6	12	0	0	0	0	0	0	0	6	0	0	6	0	0	0	0	6	0	6	0	6	6	6	0	6	0	6	6	0	6	0	0	0	0
759412	0	0	0	0	0	6	0	0	12	0	0	0	0	0	6	12	0	0	0	0	0	0	0	6	0	0	6	0	0	0	0	6	0	6	0	6	6	6	0	6	0	6	6	0	6	0	0	0	0
759413	0	0	0	0	0	6	0	0	12	0	0	0	0	0	6	12	0	0	0	0	0	0	0	6	0	0	6	0	0	0	0	6	0	6	0	6	6	6	0	6	0	6	6	0	6	0	0	0	0
759414	0	0	0	0	0	6	0	0	12	0	0	0	0	0	6	12	0	0	0	0	0	0	0	6	0	0	6	0	0	0	0	6	0	6	0	6	6	6	0	6	0	6	6	0	6	0	0	0	0
759415	0	0	0	0	0	6	0	0	12	0	0	0	0	0	6	12	0	0	0	0	0	0	0	6	0	0	6	0	0	0	0	6	0	6	0	6	6	6	0	6	0	6	6	0	6	0	0	0	0
759416	0	0	0	0	0	0	0	0	12	0	0	0	0	0	6	12	0	0	0	0	0	0	0	6	0	0	6	0	0	0	0	6	0	6	0	6	6	6	0	6	0	6	6	0	0	0	0	0	0
759417	0	0	0	0	0	0	0	0	12	0	0	0	0	0	6	12	0	0	0	0	0	0	0	6	0	0	6	0	0	0	0	0	0	6	0	6	6	6	0	6	0	6	6	0	0	6	0	0	0
759418	0	0	0	0	0	0	0	0	12	0	0	0	0	0	6	12	0	0	0	0	0	0	0	6	0	0	6	0	0	0	0	0	0	6	0	6	6	6	0	6	0	6	6	0	0	6	0	0	0
759419	0	0	0	0	0	0	0	0	12	0	0	0	0	0	6	12	0	0	0	0	0	0	0	6	0	0	6	0	0	0	0	0	0	6	0	6	6	6	0	6	0	6	6	0	0	6	0	0	0
759420	0	0	0	0	0	0	0	0	12	0	0	0	0	0	6	12	0	0	0	0	0	0	0	6	0	0	6	0	0	0	0	0	0	6	0	6	6	6	0	6	0	6	6	0	0	6	0	0	0
759421	0	0	0	0	0	0	0	0	12	0	0	0	0	0	6	12	0	0	0	0	0	0	0	6	0	0	6	0	0	0	0	0	0	6	6	6	6	6	0	6	0	6	6	0	0	6	0	0	0
759422	0	0	0	0	0	0	0	0	12	0	0	0	0	0	6	12	0	0	0	0	0	0	0	6	0	0	6	0	0	0	0	0	0	6	6	6	6	6	0	6	0	0	6	0	0	0	0	0	0
759423	0	0	0	0	0	0	0	0	12	0	0	0	0	0	6	12	0	0	0	0	0	0	0	0	0	0	6	0	0	0	0	0	0	6	6	6	6	6	0	6	0	0	6	0	0	0	0	0	0
759424	0	0	0	0	0	0	0	0	12	0	0	0	0	0	6	12	0	0	0	0	0	0	0	0	0	0	0	0	0	0	0	0	0	0	6	0	6	6	0	0	0	0	0	0	0	0	0	0	0
759425	0	0	0	0	0	0	0	0	12	0	0	0	0	0	6	12	0	0	0	0	0	0	0	0	0	0	0	0	0	0	0	0	0	0	6	0	0	6	0	0	0	0	0	0	0	0	0	0	0
760125	0	0	0	0	0	6	0	0	12	0	0	0	0	0	6	12	0	0	0	0	0	0	0	6	0	0	6	0	0	0	0	6	0	6	0	6	6	6	0	6	0	6	6	0	6	0	0	0	0
760126	0	0	0	0	0	6	0	0	12	0	0	0	0	0	6	12	0	0	0	0	0	0	0	6	0	0	6	0	0	0	0	6	0	6	0	6	6	6	0	6	0	6	6	0	6	0	0	0	0
760127	0	0	0	0	0	6	0	0	12	0	0	0	0	0	6	12	0	0	0	0	0	0	0	6	0	0	6	0	0	0	0	6	0	6	0	6	6	6	0	6	0	6	6	0	6	0	0	0	0
760128	0	0	0	0	0	6	0	0	12	0	0	0	0	0	6	12	0	0	0	0	0	0	0	6	0	0	6	0	0	0	0	6	0	6	0	6	6	6	0	6	0	6	6	0	6	0	0	0	0
760129	0	0	0	0	0	6	0	0	12	0	0	0	0	0	6	12	0	0	0	0	0	0	0	6	0	0	6	0	0	0	0	6	0	6	0	6	6	6	0	6	0	6	6	0	6	0	0	0	0
760130	0	0	0	0	0	6	0	0	12	0	0	0	0	0	6	12	0	0	0	0	0	0	0	6	0	0	6	0	0	0	0	6	0	6	0	6	6	6	0	6	0	6	6	0	6	0	0	0	0
760131	0	0	0	0	0	6	0	0	12	0	0	0	0	0	6	12	0	0	0	0	0	0	0	6	0	0	6	0	0	0	0	6	0	6	0	6	6	6	0	6	0	6	6	0	6	0	0	0	0
760132	0	0	0	0	0	6	0	0	12	0	0	0	0	0	6	12	0	0	0	0	0	0	0	6	0	0	6	0	0	0	0	6	0	6	0	6	6	6	0	6	0	6	6	0	6	0	0	0	0
760133	0	0	0	0	0	6	0	0	12	0	0	0	0	0	6	12	0	0	0	0	0	0	0	6	0	0	6	0	0	0	0	6	0	6	0	6	6	6	0	6	0	6	6	0	6	0	0	0	0
760134	0	0	0	0	0	6	0	0	12	0	0	0	0	0	6	12	0	0	0	0	0	0	0	6	0	0	6	0	0	0	0	6	0	6	0	6	6	6	0	6	0	6	6	0	6	0	0	0	0
760135	0	0	0	0	0	6	0	0	12	0	0	0	0	0	6	12	0	0	0	0	0	0	0	6	0	0	6	0	0	0	0	6	0	6	0	6	6	6	0	6	0	6	6	0	6	0	0	0	0
760136	0	0	0	0	0	0	0	0	12	0	0	0	0	0	6	12	0	0	0	0	0	0	0	6	0	0	6	0	0	0	0	0	0	6	0	6	6	6	0	6	0	6	6	0	0	0	0	0	0
760137	0	0	0	0	0	0	0	0	12	0	0	0	0	0	6	12	0	0	0	0	0	0	0	6	0	0	6	0	0	0	0	0	0	6	0	6	6	6	0	6	0	6	6	0	0	6	0	0	0
760138	0	0	0	0	0	0	0	0	12	0	0	0	0	0	6	12	0	0	0	0	0	0	0	6	0	0	6	0	0	0	0	0	0	6	0	6	6	6	0	6	0	6	6	0	0	6	0	0	0
760139	0	0	0	0	0	0	0	0	12	0	0	0	0	0	6	12	0	0	0	0	0	0	0	6	0	0	6	0	0	0	0	0	0	6	0	6	6	6	0	6	0	6	6	0	0	6	0	0	0
760140	0	0	0	0	0	0	0	0	12	0	0	0	0	0	6	12	0	0	0	0	0	0	0	6	0	0	6	0	0	0	0	0	0	6	0	6	6	6	0	6	0	0	6	0	0	6	0	0	0
760141	0	0	0	0	0	0	0	0	12	0	0	0	0	0	6	12	0	0	0	0	0	0	0	6	0	0	6	0	0	0	0	0	0	6	6	6	6	6	0	6	0	0	6	0	0	0	0	0	0
760142	0	0	0	0	0	0	0	0	12	0	0	0	0	0	6	12	0	0	0	0	0	0	0	6	0	0	6	0	0	0	0	0	0	6	6	6	6	6	0	6	0	0	6	0	0	0	0	0	0
760143	0	0	0	0	0	0	0	0	12	0	0	0	0	0	6	12	0	0	0	0	0	0	0	0	0	0	6	0	0	0	0	0	0	6	6	6	6	6	0	6	0	0	6	0	0	0	0	0	0
760144	0	0	0	0	0	0	0	0	12	0	0	0	0	0	6	12	0	0	0	0	0	0	0	0	0	0	0	0	0	0	0	0	0	0	6	6	6	6	0	0	0	0	0	0	0	0	0	0	0
760145	0	0	0	0	0	0	0	0	12	0	0	0	0	0	6	12	0	0	0	0	0	0	0	0	0	0	0	0	0	0	0	0	0	0	6	0	0	6	0	0	0	0	0	0	0	0	0	0	0
760844	0	0	0	0	0	6	0	0	12	0	0	0	0	0	6	12	0	0	0	0	0	0	0	6	0	0	6	0	0	0	0	6	0	6	0	6	6	6	0	6	0	6	6	0	6	0	0	0	0
760845	0	0	0	0	0	6	0	0	12	0	0	0	0	0	6	12	0	0	0	0	0	0	0	6	0	0	6	0	0	0	0	6	0	6	0	6	6	6	0	6	0	6	6	0	6	0	0	0	0
760846	0	0	0	0	0	6	0	0	12	0	0	0	0	0	6	12	0	0	0	0	0	0	0	6	0	0	6	0	0	0	0	6	0	6	0	6	6	6	0	6	0	6	6	0	6	0	0	0	0
760847	0	0	0	0	0	6	0	0	12	0	0	0	0	0	6	12	0	0	0	0	0	0	0	6	0	0	6	0	0	0	0	6	0	6	0	6	6	6	0	6	0	6	6	0	6	0	0	0	0
760848	0	0	0	0	0	6	0	0	12	0	0	0	0	0	6	12	0	0	0	0	0	0	0	6	0	0	6	0	0	0	0	6	0	6	0	6	6	6	0	6	0	6	6	0	6	0	0	0	0
760849	0	0	0	0	0	6	0	0	12	0	0	0	0	0	6	12	0	0	0	0	0	0	0	6	0	0	6	0	0	0	0	6	0	6	0	6	6	6	0	6	0	6	6	0	6	0	0	0	0
760850	0	0	0	0	0	6	0	0	12	0	0	0	0	0	6	12	0	0	0	0	0	0	0	6	0	0	6	0	0	0	0	6	0	6	0	6	6	6	0	6	0	6	6	0	6	0	0	0	0
760851	0	0	0	0	0	6	0	0	12	0	0	0	0	0	6	12	0	0	0	0	0	0	0	6	0	0	6	0	0	0	0	6	0	6	0	6	6	6	0	6	0	6	6	0	6	0	0	0	0
760852	0	0	0	0	0	6	0	0	12	0	0	0	0	0	6	12	0	0	0	0	0	0	0	6	0	0	6	0	0	0	0	6	0	6	0	6	6	6	0	6	0	6	6	0	6	0	0	0	0
760853	0	0	0	0	0	6	0	0	12	0	0	0	0	0	6	12	0	0	0	0	0	0	0	6	0	0	6	0	0	0	0	6	0	6	0	6	6	6	0	6	0	6	6	0	6	0	0	0	0
760854	0	0	0	0	0	6	0	0	12	0	0	0	0	0	6	12	0	0	0	0	0	0	0	6	0	0	6	0	0	0	0	6	0	6	0	6	6	6	0	6	0	6	6	0	6	0	0	0	0
760855	0	0	0	0	0	6	0	0	12	0	0	0	0	0	6	12	0	0	0	0	0	0	0	6	0	0	6	0	0	0	0	0	0	6	0	6	6	6	0	6	0	6	6	0	6	0	0	0	0
760856	0	0	0	0	0	6	0	0	12	0	0	0	0	0	6	12	0	0	0	0	0	0	0	6	0	0	6	0	0	0	0	0	0	6	0	6	6	6	0	6	0	6	6	0	0	0	0	0	0
760857	0	0	0	0	0	0	0	0	12	0	0	0	0	0	6	12	0	0	0	0	0	0	0	6	0	0	6	0	0	0	0	0	0	6	0	6	6	6	0	6	0	6	6	0	0	6	0	0	0
760858	0	0	0	0	0	0	0	0	12	0	0	0	0	0	6	12	0	0	0	0	0	0	0	6	0	0	6	0	0	0	0	0	0	6	0	6	6	6	0	6	0	6	6	0	0	6	0	0	0
760859	0	0	0	0	0	0	0	0	12	0	0	0	0	0	6	12	0	0	0	0	0	0	0	6	0	0	6	0	0	0	0	0	0	6	0	6	6	6	0	6	0	6	6	0	0	6	0	0	0
760860	0	0	0	0	0	0	0	0	12	0	0	0	0	0	6	12	0	0	0	0	0	0	0	6	0	0	6	0	0	0	0	0	0	6	6	6	6	6	0	6	0	0	6	0	0	0	0	0	0
760861	0	0	0	0	0	0	0	0	12	0	0	0	0	0	6	12	0	0	0	0	0	0	0	6	0	0	6	0	0	0	0	0	0	6	6	6	6	6	0	6	0	0	6	0	0	0	0	0	0
760862	0	0	0	0	0	0	0	0	12	0	0	0	0	0	6	12	0	0	0	0	0	0	0	6	0	0	6	0	0	0	0	0	0	6	6	6	6	6	0	6	0	0	6	0	0	0	0	0	0
760863	0	0	0	0	0	0	0	0	12	0	0	0	0	0	6	12	0	0	0	0	0	0	0	0	0	0	6	0	0	0	0	0	0	6	6	6	6	6	0	6	0	0	6	0	0	0	0	0	0
760864	0	0	0	0	0	0	0	0	12	0	0	0	0	0	6	12	0	0	0	0	0	0	0	0	0	0	0	0	0	0	0	0	0	6	6	6	6	6	0	6	0	0	0	0	0	0	0	0	0
760865	0	0	0	0	0	0	0	0	12	0	0	0	0	0	6	12	0	0	0	0	0	0	0	0	0	0	0	0	0	0	0	0	0	0	6	0	0	6	0	0	0	0	0	0	0	0	0	0	0
760866	0	0	0	0	0	0	0	0	12	0	0	0	0	0	6	12	0	0	0	0	0	0	0	0	0	0	0	0	0	0	0	0	0	0	6	0	0	6	0	0	0	0	0	0	0	0	0	0	0
760867	0	0	0	0	0	0	0	0	12	0	0	0	0	0	6	12	0	0	0	0	0	0	0	0	0	0	0	0	0	0	0	0	0	0	6	0	0	6	0	0	0	0	0	0	0	0	0	0	0
761564	0	0	0	0	0	6	0	0	12	0	0	0	0	0	6	12	0	0	0	0	0	0	0	6	0	0	6	0	0	0	0	6	0	6	0	6	6	6	0	6	0	6	6	0	6	0	0	0	0
761565	0	0	0	0	0	6	0	0	12	0	0	0	0	0	6	12	0	0	0	0	0	0	0	6	0	0	6	0	0	0	0	6	0	6	0	6	6	6	0	6	0	6	6	0	6	0	0	0	0
761566	0	0	0	0	0	6	0	0	12	0	0	0	0	0	6	12	0	0	0	0	0	0	0	6	0	0	6	0	0	0	0	6	0	6	0	6	6	6	0	6	0	6	6	0	6	0	0	0	0
761567	0	0	0	0	0	6	0	0	12	0	0	0	0	0	6	12	0	0	0	0	0	0	0	6	0	0	6	0	0	0	0	6	0	6	0	6	6	6	0	6	0	6	6	0	6	0	0	0	0
761568	0	0	0	0	0	6	0	0	12	0	0	0	0	0	6	12	0	0	0	0	0	0	0	6	0	0	6	0	0	0	0	6	0	6	0	6	6	6	0	6	0	6	6	0	6	0	0	0	0
761569	0	0	0	0	0	6	0	0	12	0	0	0	0	0	6	12	0	0	0	0	0	0	0	6	0	0	6	0	0	0	0	6	0	6	0	6	6	6	0	6	0	6	6	0	6	0	0	0	0
761570	0	0	0	0	0	6	0	0	12	0	0	0	0	0	6	12	0	0	0	0	0	0	0	6	0	0	6	0	0	0	0	6	0	6	0	6	6	6	0	6	0	6	6	0	6	0	0	0	0
761571	0	0	0	0	0	0	0	0	12	0	0	0	0	0	6	12	0	0	0	0	0	0	0	6	0	0	6	0	0	0	0	6	0	6	0	6	6	6	0	6	0	6	6	0	6	0	0	0	0
761572	0	0	0	0	0	0	0	0	12	0	0	0	0	0	6	12	0	0	0	0	0	0	0	6	0	0	6	0	0	0	0	6	0	6	0	6	6	6	0	6	0	6	6	0	6	0	0	0	0
761573	0	0	0	0	0	6	0	0	12	0	0	0	0	0	6	12	0	0	0	0	0	0	0	6	0	0	6	0	0	0	0	6	0	6	0	6	6	6	0	6	0	6	6	0	6	0	0	0	0
761574	0	0	0	0	0	6	0	0	12	0	0	0	0	0	6	12	0	0	0	0	0	0	0	6	0	0	6	0	0	0	0	0	0	6	0	6	6	6	0	6	0	6	6	0	6	0	0	0	0
761575	0	0	0	0	0	6	0	0	12	0	0	0	0	0	6	12	0	0	0	0	0	0	0	6	0	0	6	0	0	0	0	0	0	6	0	6	6	6	0	6	0	6	6	0	0	0	0	0	0
761576	0	0	0	0	0	6	0	0	12	0	0	0	0	0	6	12	0	0	0	0	0	0	0	6	0	0	6	0	0	0	0	0	0	6	0	6	6	6	0	6	0	6	6	0	0	0	0	0	0
761577	0	0	0	0	0	6	0	0	12	0	0	0	0	0	6	12	0	0	0	0	0	0	0	6	0	0	6	0	0	0	0	0	0	6	0	6	6	6	0	6	0	6	6	0	0	6	0	0	0
761578	0	0	0	0	0	6	0	0	12	0	0	0	0	0	6	12	0	0	0	0	0	0	0	6	0	0	6	0	0	0	0	0	0	6	0	6	6	6	0	6	0	6	6	0	0	6	0	0	0
761579	0	0	0	0	0	0	0	0	12	0	0	0	0	0	6	12	0	0	0	0	0	0	0	6	0	0	6	0	0	0	0	0	0	6	6	6	6	6	0	6	0	0	6	0	0	6	0	0	0
761580	0	0	0	0	0	0	0	0	12	0	0	0	0	0	6	12	0	0	0	0	0	0	0	6	0	0	6	0	0	0	0	0	0	6	6	6	6	6	0	6	0	0	6	0	0	0	0	0	0
761581	0	0	0	0	0	0	0	0	12	0	0	0	0	0	6	12	0	0	0	0	0	0	0	6	0	0	6	0	0	0	0	0	0	6	6	6	6	6	0	6	0	0	6	0	0	0	0	0	0
761582	0	0	0	0	0	0	0	0	12	0	0	0	0	0	6	12	0	0	0	0	0	0	0	6	0	0	6	0	0	0	0	0	0	6	6	6	6	6	0	6	0	0	6	0	0	0	0	0	0
761583	0	0	0	0	0	0	0	0	12	0	0	0	0	0	6	12	0	0	0	0	0	0	0	6	0	0	6	0	0	0	0	0	0	6	6	6	6	6	0	6	0	0	6	0	0	0	0	0	0
761584	0	0	0	0	0	0	0	0	12	0	0	0	0	0	6	12	0	0	0	0	0	0	0	0	0	0	6	0	0	0	0	0	0	6	6	6	6	6	0	6	0	0	6	0	0	0	0	0	0
761585	0	0	0	0	0	0	0	0	12	0	0	0	0	0	6	12	0	0	0	0	0	0	0	0	0	0	0	0	0	0	0	0	0	6	6	0	0	6	0	0	0	0	0	0	0	0	0	0	0
761586	0	0	0	0	0	0	0	0	12	0	0	0	0	0	6	12	0	0	0	0	0	0	0	0	0	0	0	0	0	0	0	0	0	0	6	0	0	6	0	0	0	0	0	0	0	0	0	0	0
762283	0	0	0	0	0	0	0	0	12	0	0	0	0	0	6	12	0	0	0	0	0	0	0	6	0	0	6	0	0	0	0	6	0	6	0	6	6	6	0	6	0	6	6	0	0	0	0	0	0
762284	0	0	0	0	0	6	0	0	12	0	0	0	0	0	6	12	0	0	0	0	0	0	0	6	0	0	6	0	0	0	0	6	0	6	0	6	6	6	0	6	0	6	6	0	0	0	0	0	0
762285	0	0	0	0	0	6	0	0	12	0	0	0	0	0	6	12	0	0	0	0	0	0	0	6	0	0	6	0	0	0	0	6	0	6	0	6	6	6	0	6	0	6	6	0	0	0	0	0	0
762286	0	0	0	0	0	6	0	0	12	0	0	0	0	0	6	12	0	0	0	0	0	0	0	6	0	0	6	0	0	0	0	6	0	6	0	6	6	6	0	6	0	6	6	0	0	0	0	0	0
762287	0	0	0	0	0	6	0	0	12	0	0	0	0	0	6	12	0	0	0	0	0	0	0	6	0	0	6	0	0	0	0	6	0	6	0	6	6	6	0	6	0	6	6	0	0	0	0	0	0
762288	0	0	0	0	0	6	0	0	12	0	0	0	0	0	6	12	0	0	0	0	0	0	0	6	0	0	6	0	0	0	0	6	0	6	0	6	6	6	0	6	0	6	6	0	0	0	0	0	0
762289	0	0	0	0	0	0	0	0	12	0	0	0	0	0	6	12	0	0	0	0	0	0	0	6	0	0	6	0	0	0	0	6	0	6	0	6	6	6	0	6	0	6	6	0	0	0	0	0	0
762290	0	0	0	0	0	0	0	0	12	0	0	0	0	0	6	12	0	0	0	0	0	0	0	6	0	0	6	0	0	0	0	6	0	6	0	6	6	6	0	6	0	6	6	0	6	0	0	0	0
762291	0	0	0	0	0	0	0	0	12	0	0	0	0	0	6	12	0	0	0	0	0	0	0	6	0	0	6	0	0	0	0	6	0	6	0	6	6	6	0	6	0	6	6	0	6	0	0	0	0
762292	0	0	0	0	0	0	0	0	12	0	0	0	0	0	6	12	0	0	0	0	0	0	0	6	0	0	6	0	0	0	0	6	0	6	0	6	6	6	0	6	0	6	6	0	6	0	0	0	0
762293	0	0	0	0	0	0	0	0	12	0	0	0	0	0	6	12	0	0	0	0	0	0	0	6	0	0	6	0	0	0	0	6	0	6	0	6	6	6	0	6	0	6	6	0	6	0	0	0	0
762294	0	0	0	0	0	0	0	0	12	0	0	0	0	0	6	12	0	0	0	0	0	0	0	6	0	0	6	0	0	0	0	0	0	6	0	6	6	6	0	6	0	6	6	0	6	0	0	0	0
762295	0	0	0	0	0	6	0	0	12	0	0	0	0	0	6	12	0	0	0	0	0	0	0	6	0	0	6	0	0	0	0	0	0	6	0	6	6	6	0	6	0	6	6	0	0	0	0	0	0
762296	0	0	0	0	0	6	0	0	12	0	0	0	0	0	6	12	0	0	0	0	0	0	0	6	0	0	6	0	0	0	0	0	0	6	0	6	6	6	0	6	0	6	6	0	0	0	0	0	0
762297	0	0	0	0	0	6	0	0	12	0	0	0	0	0	6	12	0	0	0	0	0	0	0	6	0	0	6	0	0	0	0	0	0	6	0	6	6	6	0	6	0	6	6	0	0	6	0	0	0
762298	0	0	0	0	0	6	0	0	12	0	0	0	0	0	6	12	0	0	0	0	0	0	0	6	0	0	6	0	0	0	0	0	0	6	0	6	6	6	0	6	0	6	6	0	0	6	0	0	0
762299	0	0	0	0	0	0	0	0	12	0	0	0	0	0	6	12	0	0	0	0	0	0	0	6	0	0	6	0	0	0	0	0	0	6	6	6	6	6	0	6	0	0	6	0	0	0	0	0	0
762300	0	0	0	0	0	0	0	0	12	0	0	0	0	0	6	12	0	0	0	0	0	0	0	6	0	0	6	0	0	0	0	0	0	6	6	6	6	6	0	6	0	0	6	0	0	0	0	0	0
762301	0	0	0	0	0	0	0	0	12	0	0	0	0	0	6	12	0	0	0	0	0	0	0	6	0	0	6	0	0	0	0	0	0	6	6	6	6	6	0	6	0	0	6	0	0	0	0	0	0
762302	0	0	0	0	0	0	0	0	12	0	0	0	0	0	6	12	0	0	0	0	0	0	0	6	0	0	6	0	0	0	0	0	0	6	6	6	6	6	0	6	0	0	6	0	0	0	0	0	0
762303	0	0	0	0	0	0	0	0	12	0	0	0	0	0	6	12	0	0	0	0	0	0	0	6	0	0	6	0	0	0	0	0	0	6	6	6	6	6	0	6	0	0	6	0	0	0	0	0	0
762304	0	0	0	0	0	0	0	0	12	0	0	0	0	0	6	12	0	0	0	0	0	0	0	6	0	0	6	0	0	0	0	0	0	6	6	6	6	6	0	6	0	0	6	0	0	0	0	0	0
762305	0	0	0	0	0	0	0	0	12	0	0	0	0	0	6	12	0	0	0	0	0	0	0	0	0	0	0	0	0	0	0	0	0	6	6	6	6	6	0	6	0	0	0	0	0	0	0	0	0
762306	0	0	0	0	0	0	0	0	12	0	0	0	0	0	6	12	0	0	0	0	0	0	0	0	0	0	0	0	0	0	0	0	0	0	6	0	0	6	0	0	0	0	0	0	0	0	0	0	0
762307	0	0	0	0	0	0	0	0	12	0	0	0	0	0	6	12	0	0	0	0	0	0	0	0	0	0	0	0	0	0	0	0	0	0	6	0	0	6	0	0	0	0	0	0	0	0	0	0	0
763002	0	0	0	0	0	0	0	0	12	0	0	0	0	0	6	12	0	0	0	0	0	0	0	6	0	0	6	0	0	0	0	6	0	6	0	6	6	6	0	6	0	6	6	0	0	0	0	0	0
763003	0	0	0	0	0	0	0	0	12	0	0	0	0	0	6	12	0	0	0	0	0	0	0	6	0	0	6	0	0	0	0	6	0	6	0	6	6	6	0	6	0	6	6	0	0	0	0	0	0
763004	0	0	0	0	0	6	0	0	12	0	0	0	0	0	6	12	0	0	0	0	0	0	0	6	0	0	6	0	0	0	0	6	0	6	0	6	6	6	0	6	0	6	6	0	0	0	0	0	0
763005	0	0	0	0	0	6	0	0	12	0	0	0	0	0	6	12	0	0	0	0	0	0	0	6	0	0	6	0	0	0	0	6	0	6	0	6	6	6	0	6	0	6	6	0	0	0	0	0	0
763006	0	0	0	0	0	6	0	0	12	0	0	0	0	0	6	12	0	0	0	0	0	0	0	6	0	0	6	0	0	0	0	6	0	6	0	6	6	6	0	6	0	6	6	0	0	0	0	0	0
763007	0	0	0	0	0	6	0	0	12	0	0	0	0	0	6	12	0	0	0	0	0	0	0	6	0	0	6	0	0	0	0	6	0	6	0	6	6	6	0	6	0	6	6	0	0	0	0	0	0
763008	0	0	0	0	0	6	0	0	12	0	0	0	0	0	6	12	0	0	0	0	0	0	0	6	0	0	6	0	0	0	0	6	0	6	0	6	6	6	0	6	0	6	6	0	0	0	0	0	0
763009	0	0	0	0	0	0	0	0	12	0	0	0	0	0	6	12	0	0	0	0	0	0	0	6	0	0	6	0	0	0	0	6	0	6	0	6	6	6	0	6	0	6	6	0	0	0	0	0	0
763010	0	0	0	0	0	0	0	0	12	0	0	0	0	0	6	12	0	0	0	0	0	0	0	6	0	0	6	0	0	0	0	6	0	6	0	6	6	6	0	6	0	6	6	0	0	0	0	0	0
763011	0	0	0	0	0	0	0	0	12	0	0	0	0	0	6	12	0	0	0	0	0	0	0	6	0	0	6	0	0	0	0	6	0	6	0	6	6	6	0	6	0	6	6	0	6	0	0	0	0
763012	0	0	0	0	0	0	0	0	12	0	0	0	0	0	6	12	0	0	0	0	0	0	0	6	0	0	6	0	0	0	0	6	0	6	0	6	6	6	0	6	0	6	6	0	6	0	0	0	0
763013	0	0	0	0	0	0	0	0	12	0	0	0	0	0	6	12	0	0	0	0	0	0	0	6	0	0	6	0	0	0	0	6	0	6	0	6	6	6	0	6	0	6	6	0	6	0	0	0	0
763014	0	0	0	0	0	0	0	0	12	0	0	0	0	0	6	12	0	0	0	0	0	0	0	6	0	0	6	0	0	0	0	0	0	6	0	6	6	6	0	6	0	6	6	0	0	0	0	0	0
763015	0	0	0	0	0	0	0	0	12	0	0	0	0	0	6	12	0	0	0	0	0	0	0	6	0	0	6	0	0	0	0	0	0	6	0	6	6	6	0	6	0	6	6	0	0	0	0	0	0
763016	0	0	0	0	0	6	0	0	12	0	0	0	0	0	6	12	0	0	0	0	0	0	0	6	0	0	6	0	0	0	0	0	0	6	0	6	6	6	0	6	0	6	6	0	0	0	0	0	0
763017	0	0	0	0	0	6	0	0	12	0	0	0	0	0	6	12	0	0	0	0	0	0	0	6	0	0	6	0	0	0	0	0	0	6	0	6	6	6	0	6	0	6	6	0	0	0	0	0	0
763018	0	0	0	0	0	6	0	0	12	0	0	0	0	0	6	12	0	0	0	0	0	0	0	6	0	0	6	0	0	0	0	0	0	6	6	6	6	6	0	6	0	0	6	0	0	0	0	0	0
763019	0	0	0	0	0	0	0	0	12	0	0	0	0	0	6	12	0	0	0	0	0	0	0	6	0	0	6	0	0	0	0	0	0	6	6	6	6	6	0	6	0	0	6	0	0	0	0	0	0
763020	0	0	0	0	0	0	0	0	12	0	0	0	0	0	6	12	0	0	0	0	0	0	0	6	0	0	6	0	0	0	0	0	0	6	6	6	6	6	0	6	0	0	6	0	0	0	0	0	0
763021	0	0	0	0	0	0	0	0	12	0	0	0	0	0	6	12	0	0	0	0	0	0	0	6	0	0	6	0	0	0	0	0	0	6	6	6	6	6	0	6	0	0	6	0	0	0	0	0	0
763022	0	0	0	0	0	0	0	0	12	0	0	0	0	0	6	12	0	0	0	0	0	0	0	6	0	0	6	0	0	0	0	0	0	6	6	6	6	6	0	6	0	0	6	0	0	0	0	0	0
763023	0	0	0	0	0	0	0	0	12	0	0	0	0	0	6	12	0	0	0	0	0	0	0	6	0	0	6	0	0	0	0	0	0	6	6	6	6	6	0	6	0	0	6	0	0	0	0	0	0
763024	0	0	0	0	0	0	0	0	12	0	0	0	0	0	6	12	0	0	0	0	0	0	0	6	0	0	6	0	0	0	0	0	0	6	6	6	6	6	0	6	0	0	6	0	0	0	0	0	0
763025	0	0	0	0	0	0	0	0	12	0	0	0	0	0	6	12	0	0	0	0	0	0	0	6	0	0	6	0	0	0	0	0	0	6	6	6	6	6	0	6	0	0	6	0	0	0	0	0	0
763026	0	0	0	0	0	0	0	0	12	0	0	0	0	0	6	12	0	0	0	0	0	0	0	0	0	0	0	0	0	0	0	0	0	6	6	0	0	6	0	6	0	0	0	0	0	0	0	0	0
763027	0	0	0	0	0	0	0	0	12	0	0	0	0	0	6	12	0	0	0	0	0	0	0	0	0	0	0	0	0	0	0	0	0	0	6	0	0	6	0	0	0	0	0	0	0	0	0	0	0
763721	0	0	0	0	0	0	0	0	12	0	0	0	0	0	6	12	6	0	0	0	0	0	0	6	0	0	6	0	0	0	0	6	0	6	0	6	6	6	0	6	0	6	6	0	0	0	0	0	0
763722	0	0	0	0	0	0	0	0	12	0	0	0	0	0	6	12	0	0	0	0	0	0	0	6	0	0	6	0	0	0	0	6	0	6	0	6	6	6	0	6	0	6	6	0	0	0	0	0	0
763723	0	0	0	0	0	0	0	0	12	0	0	0	0	0	6	12	0	0	0	0	0	0	0	6	0	0	6	0	0	0	0	6	0	6	0	6	6	6	0	6	0	6	6	0	0	0	0	0	0
763724	0	0	0	0	0	6	0	0	12	0	0	0	0	0	6	12	0	0	0	0	0	0	0	6	0	0	6	0	0	0	0	6	0	6	0	6	6	6	0	6	0	6	6	0	0	0	0	0	0
763725	0	0	0	0	0	6	0	0	12	0	0	0	0	0	6	12	0	0	0	0	0	0	0	6	0	0	6	0	0	0	0	6	0	6	0	6	6	6	0	6	0	6	6	0	0	0	0	0	0
763726	0	0	0	0	0	6	0	0	12	0	0	0	0	0	6	12	0	0	0	0	0	0	0	6	0	0	6	0	0	0	0	6	0	6	0	6	6	6	0	6	0	6	6	0	0	0	0	0	0
763727	0	0	0	0	0	6	0	0	12	0	0	0	0	0	6	12	0	0	0	0	0	0	0	6	0	0	6	0	0	0	0	6	0	6	0	6	6	6	0	6	0	6	6	0	0	0	0	0	0
763728	0	0	0	0	0	0	0	0	12	0	0	0	0	0	6	12	0	0	0	0	0	0	0	6	0	0	6	0	0	0	0	6	0	6	0	6	6	6	0	6	0	6	6	0	0	0	0	0	0
763729	0	0	0	0	0	0	0	0	12	0	0	0	0	0	6	12	0	0	0	0	0	0	0	6	0	0	6	0	0	0	0	6	0	6	0	6	6	6	0	6	0	6	6	0	0	0	0	0	0
763730	0	0	0	0	0	0	0	0	12	0	0	0	0	0	6	12	0	0	0	0	0	0	0	6	0	0	6	0	0	0	0	6	0	6	0	6	6	6	0	6	0	6	6	0	0	0	0	0	0
763731	0	0	0	0	0	0	0	0	12	0	0	0	0	0	6	12	0	0	0	0	0	0	0	6	0	0	6	0	0	0	0	6	0	6	0	6	6	6	0	6	0	6	6	0	0	0	0	0	0
763732	0	0	0	0	0	0	0	0	12	0	0	0	0	0	6	12	0	0	0	0	0	0	0	6	0	0	6	0	0	0	0	6	0	6	0	6	6	6	0	6	0	6	6	0	6	0	0	0	0
763733	0	0	0	0	0	0	0	0	12	0	0	0	0	0	6	12	0	0	0	0	0	0	0	6	0	0	6	0	0	0	0	6	0	6	0	6	6	6	0	6	0	6	6	0	0	0	0	0	0
763734	0	0	0	0	0	0	0	0	12	0	0	0	0	0	6	12	0	0	0	0	0	0	0	6	0	0	6	0	0	0	0	0	0	6	0	6	6	6	0	6	0	6	6	0	0	0	0	0	0
763735	0	0	0	0	0	0	0	0	12	0	0	0	0	0	6	12	0	0	0	0	0	0	0	6	0	0	6	0	0	0	0	0	0	6	0	6	6	6	0	6	0	6	6	0	0	0	0	0	0
763736	0	0	0	0	0	0	0	0	12	0	0	0	0	0	6	12	0	0	0	0	0	0	0	6	0	0	6	0	0	0	0	0	0	6	0	6	6	6	0	6	0	6	6	0	0	0	0	0	0
763737	0	0	0	0	0	6	0	0	12	0	0	0	0	0	6	12	0	0	0	0	0	0	0	6	0	0	6	0	0	0	0	0	0	6	0	6	6	6	0	6	0	0	6	0	0	0	0	0	0
763738	0	0	0	0	0	0	0	0	12	0	0	0	0	0	6	12	0	0	0	0	0	0	0	6	0	0	6	0	0	0	0	0	0	6	6	6	6	6	0	6	0	0	6	0	0	0	0	0	0
763739	0	0	0	0	0	0	0	0	12	0	0	0	0	0	6	12	0	0	0	0	0	0	0	6	0	0	6	0	0	0	0	0	0	6	6	6	6	6	0	6	0	0	6	0	0	0	0	0	0
763740	0	0	0	0	0	0	0	0	12	0	0	0	0	0	6	12	0	0	0	0	0	0	0	6	0	0	6	0	0	0	0	0	0	6	6	6	6	6	0	6	0	0	6	0	0	0	0	0	0
763741	0	0	0	0	0	0	0	0	12	0	0	0	0	0	6	12	0	0	0	0	0	0	0	6	0	0	6	0	0	0	0	0	0	6	6	6	6	6	0	6	0	0	6	0	0	0	0	0	0
763742	0	0	0	0	0	0	0	0	12	0	0	0	0	0	6	12	0	0	0	0	0	0	0	6	0	0	6	0	0	0	0	0	0	6	6	6	6	6	0	6	0	0	6	0	0	0	0	0	0
763743	0	0	0	0	0	0	0	0	12	0	0	0	0	0	6	12	0	0	0	0	0	0	0	6	0	0	6	0	0	0	0	0	0	6	6	6	6	6	0	6	0	0	6	0	0	0	0	0	0
763744	0	0	0	0	0	0	0	0	12	0	0	0	0	0	6	12	0	0	0	0	0	0	0	6	0	0	6	0	0	0	0	0	0	6	6	6	6	6	0	6	0	0	6	0	0	0	0	0	0
763745	0	0	0	0	0	0	0	0	12	0	0	0	0	0	6	12	0	0	0	0	0	0	0	6	0	0	6	0	0	0	0	0	0	6	6	6	6	6	0	6	0	0	6	0	0	0	0	0	0
763746	0	0	0	0	0	0	0	0	12	0	0	0	0	0	6	12	0	0	0	0	0	0	0	0	0	0	6	0	0	0	0	0	0	6	6	6	6	6	0	6	0	0	6	0	0	0	0	0	0
763747	0	0	0	0	0	0	0	0	12	0	0	0	0	0	6	12	0	0	0	0	0	0	0	0	0	0	0	0	0	0	0	0	0	6	6	0	0	6	0	6	0	0	0	0	0	0	0	0	0
763748	0	0	0	0	0	0	0	0	12	0	0	0	0	0	6	12	0	0	0	0	0	0	0	0	0	0	0	0	0	0	0	6	0	6	6	0	0	6	0	0	0	0	0	0	0	0	0	0	0
763749	0	0	0	0	0	0	0	0	12	0	0	0	0	0	6	12	0	0	0	0	0	0	0	0	0	0	0	0	0	0	0	6	0	0	6	0	0	6	0	0	0	0	0	0	0	0	0	0	0
763761	0	0	0	0	0	0	0	0	12	0	0	0	0	0	6	6	0	0	0	0	0	0	0	0	0	0	0	0	0	0	0	6	0	0	6	6	6	6	0	0	0	0	6	0	0	0	0	0	0
764440	0	0	0	0	0	0	0	0	12	0	0	0	0	0	6	12	6	0	0	0	0	0	0	6	0	0	6	0	0	0	0	6	0	6	0	6	6	6	0	6	0	6	6	0	0	0	0	0	0
764441	0	0	0	0	0	0	0	0	12	0	0	0	0	0	6	12	6	0	0	0	0	0	0	6	0	0	6	0	0	0	0	6	0	6	0	6	6	6	0	6	0	6	6	0	0	0	0	0	0
764442	0	0	0	0	0	0	0	0	12	0	0	0	0	0	6	12	0	0	0	0	0	0	0	6	0	0	6	0	0	0	0	6	0	6	0	6	6	6	0	6	0	6	6	0	0	0	0	0	0
764443	0	0	0	0	0	0	0	0	12	0	0	0	0	0	6	12	0	0	0	0	0	0	0	6	0	0	6	0	0	0	0	6	0	6	0	6	6	6	0	6	0	6	6	0	0	0	0	0	0
764444	0	0	0	0	0	6	0	0	12	0	0	0	0	0	6	12	0	0	0	0	0	0	0	6	0	0	6	0	0	0	0	6	0	6	0	6	6	6	0	6	0	6	6	0	0	0	0	0	0
764445	0	0	0	0	0	6	0	0	12	0	0	0	0	0	6	12	0	0	0	0	0	0	0	6	0	0	6	0	0	0	0	6	0	6	0	6	6	6	0	6	0	6	6	0	0	0	0	0	0
764446	0	0	0	0	0	6	0	0	12	0	0	0	0	0	6	12	0	0	0	0	0	0	0	6	0	0	6	0	0	0	0	6	0	6	0	6	6	6	0	6	0	6	6	0	0	0	0	0	0
764447	0	0	0	0	0	0	0	0	12	0	0	0	0	0	6	12	0	0	0	0	0	0	0	6	0	0	6	0	0	0	0	6	0	6	0	6	6	6	0	6	0	6	6	0	0	0	0	0	0
764448	0	0	0	0	0	0	0	0	12	0	0	0	0	0	6	12	0	0	0	0	0	0	0	6	0	0	6	0	0	0	0	6	0	6	0	6	6	6	0	6	0	6	6	0	0	0	0	0	0
764449	0	0	0	0	0	0	0	0	12	0	0	0	0	0	6	12	0	0	0	0	0	0	0	6	0	0	6	0	0	0	0	6	0	6	0	6	6	6	0	6	0	6	6	0	0	0	0	0	0
764450	0	0	0	0	0	0	0	0	12	0	0	0	0	0	6	12	0	0	0	0	0	0	0	6	0	0	6	0	0	0	0	6	0	6	0	6	6	6	0	6	0	6	6	0	0	0	0	0	0
764451	0	0	0	0	0	0	0	0	12	0	0	0	0	0	6	12	0	0	0	0	0	0	0	6	0	0	6	0	0	0	0	6	0	6	0	6	6	6	0	6	0	6	6	0	0	0	0	0	0
764452	0	0	0	0	0	0	0	0	12	0	0	0	0	0	6	12	0	0	0	0	0	0	0	6	0	0	6	0	0	0	0	6	0	6	0	6	6	6	0	6	0	6	6	0	0	0	0	0	0
764453	0	0	0	0	0	0	0	0	12	0	0	0	0	0	6	12	0	0	0	0	0	0	0	6	0	0	6	0	0	0	0	6	0	6	0	6	6	6	0	6	0	6	6	0	0	0	0	0	0
764454	0	0	0	0	0	0	0	0	12	0	0	0	0	0	6	12	0	0	0	0	0	0	0	6	0	0	6	0	0	0	0	0	0	6	0	6	6	6	0	6	0	0	6	0	0	0	0	0	0
764455	0	0	0	0	0	0	0	0	12	0	0	0	0	0	6	12	0	0	0	0	0	0	0	6	0	0	6	0	0	0	0	0	0	6	0	6	6	6	0	6	0	0	6	0	0	0	0	0	0
764456	0	0	0	0	0	0	0	0	12	0	0	0	0	0	6	12	0	0	0	0	0	0	0	6	0	0	6	0	0	0	0	0	0	6	0	6	6	6	0	6	0	0	6	0	0	0	0	0	0
764457	0	0	0	0	0	0	0	0	12	0	0	0	0	0	6	12	0	0	0	0	0	0	0	6	0	0	6	0	0	0	0	0	0	6	6	6	6	6	0	6	0	0	6	0	0	0	0	0	0
764458	0	0	0	0	0	0	0	0	12	0	0	0	0	0	6	12	0	0	0	0	0	0	0	6	0	0	6	0	0	0	0	0	0	6	6	6	6	6	0	6	0	0	6	0	0	0	0	0	0
764459	0	0	0	0	0	0	0	0	12	0	0	0	0	0	6	12	0	0	0	0	0	0	0	6	0	0	6	0	0	0	0	0	0	6	6	6	6	6	0	6	0	0	6	0	0	0	0	0	0
764460	0	0	0	0	0	0	0	0	12	0	0	0	0	0	6	12	0	0	0	0	0	0	0	6	0	0	6	0	0	0	0	0	0	6	6	6	6	6	0	6	0	0	6	0	0	0	0	0	0
764461	0	0	0	0	0	0	0	0	12	0	0	0	0	0	6	12	0	0	0	0	0	0	0	6	0	0	6	0	0	0	0	0	0	6	6	6	6	6	0	6	0	0	6	0	0	0	0	6	0
764462	0	0	0	0	0	0	0	0	12	0	0	0	0	0	6	12	0	0	0	0	0	0	0	6	0	0	6	0	0	0	0	0	0	6	6	6	6	6	0	6	0	0	6	0	0	0	0	6	0
764463	0	0	0	0	0	0	0	0	12	0	0	0	0	0	6	12	0	0	0	0	0	0	0	6	0	0	6	0	0	0	0	0	0	6	6	6	6	6	0	6	0	0	6	0	0	0	0	6	0
764464	0	0	0	0	0	0	0	0	12	0	0	0	0	0	6	12	0	0	0	0	0	0	0	6	0	0	6	0	0	0	0	0	0	6	6	6	6	6	0	6	0	0	6	0	0	0	0	0	0
764465	0	0	0	0	0	6	0	0	12	0	0	0	0	0	6	12	0	0	0	0	0	0	0	6	0	0	6	0	0	0	0	0	0	6	6	6	6	6	0	6	0	0	6	0	0	0	0	0	0
764466	0	0	0	0	0	6	0	0	12	0	0	0	0	0	6	12	0	0	0	0	0	0	0	0	0	0	6	0	0	0	0	0	0	6	6	6	6	6	0	6	0	0	6	0	0	0	0	0	0
764467	0	0	0	0	0	6	0	0	12	0	0	0	0	0	6	12	0	0	0	0	0	0	0	0	0	0	6	0	0	0	0	0	0	6	6	6	6	6	0	6	0	0	6	0	0	0	0	0	0
764468	0	0	0	0	0	0	0	0	12	0	0	0	0	0	6	12	0	0	0	0	0	0	0	0	0	0	6	0	0	0	0	6	0	6	6	0	6	6	0	6	0	0	0	0	0	0	0	0	0
764469	0	0	0	0	0	0	0	0	12	0	0	0	0	0	6	12	0	0	0	0	0	0	0	0	0	0	0	0	0	0	0	6	0	6	6	0	0	6	0	0	0	0	0	0	0	0	0	0	0
764480	0	0	0	0	0	0	0	0	12	0	0	0	0	0	6	6	0	0	0	0	0	0	0	0	0	0	0	0	0	0	0	0	0	0	6	6	6	6	0	0	0	0	6	0	0	0	0	0	0
765160	0	0	0	0	0	0	0	0	12	0	0	0	0	0	6	12	6	0	0	0	0	0	0	6	0	0	6	0	0	0	0	6	0	6	0	6	6	6	0	6	0	6	6	0	0	0	0	0	0
765161	0	0	0	0	0	0	0	0	12	0	0	0	0	0	6	12	6	0	0	0	0	0	0	6	0	0	6	0	0	0	0	6	0	6	0	6	6	6	0	6	0	6	6	0	0	0	0	0	0
765162	0	0	0	0	0	0	0	0	12	0	0	0	0	0	6	12	0	0	0	0	0	0	0	6	0	0	6	0	0	0	0	6	0	6	0	6	6	6	0	6	0	6	6	0	0	0	0	0	0
765163	0	0	0	0	0	0	0	0	12	0	0	0	0	0	6	12	0	0	0	0	0	0	0	6	0	0	6	0	0	0	0	6	0	6	0	6	6	6	0	6	0	6	6	0	0	0	0	0	0
765164	0	0	0	0	0	6	0	0	12	0	0	0	0	0	6	12	0	0	0	0	0	0	0	6	0	0	6	0	0	0	0	6	0	6	0	6	6	6	0	6	0	6	6	0	0	0	0	0	0
765165	0	0	0	0	0	6	0	0	12	0	0	0	0	0	6	12	0	0	0	0	0	0	0	6	0	0	6	0	0	0	0	6	0	6	0	6	6	6	0	6	0	6	6	0	0	0	0	0	0
765166	0	0	0	0	0	6	0	0	12	0	0	0	0	0	6	12	0	0	0	0	0	0	0	6	0	0	6	0	0	0	0	6	0	6	0	6	6	6	0	6	0	6	6	0	0	0	0	0	0
765167	0	0	0	0	0	0	0	0	12	0	0	0	0	0	6	12	0	0	0	0	0	0	0	6	0	0	6	0	0	0	0	6	0	6	0	6	6	6	0	6	0	6	6	0	0	0	0	0	0
765168	0	0	0	0	0	0	0	0	12	0	0	0	0	0	6	12	0	0	0	0	0	0	0	6	0	0	6	0	0	0	0	6	0	6	0	6	6	6	0	6	0	6	6	0	0	0	0	0	0
765169	0	0	0	0	0	0	0	0	12	0	0	0	0	0	6	12	0	0	0	0	0	0	0	6	0	0	6	0	0	0	0	6	0	6	0	6	6	6	0	6	0	6	6	0	0	0	0	0	0
765170	0	0	0	0	0	0	0	0	12	0	0	0	0	0	6	12	0	0	0	0	0	0	0	6	0	0	6	0	0	0	0	6	0	6	0	6	6	6	0	6	0	6	6	0	0	0	0	0	0
765171	0	0	0	0	0	0	0	0	12	0	0	0	0	0	6	12	0	0	0	0	0	0	0	6	0	0	6	0	0	0	0	6	0	6	0	6	6	6	0	6	0	6	6	0	0	0	0	0	0
765172	0	0	0	0	0	0	0	0	12	0	0	0	0	0	6	12	0	0	0	0	0	0	0	6	0	0	6	0	0	0	0	6	0	6	6	6	6	6	0	6	0	6	6	0	0	0	0	0	0
765173	0	0	0	0	0	0	0	0	12	0	0	0	0	0	6	12	0	0	0	0	0	0	0	6	0	0	6	0	0	0	0	6	0	6	6	6	6	6	0	6	0	0	6	0	0	0	0	0	0
765174	0	0	0	0	0	0	0	0	12	0	0	0	0	0	6	12	0	0	0	0	0	0	0	6	0	0	6	0	0	0	0	0	0	6	6	6	6	6	0	6	0	0	6	0	0	0	0	0	0
765175	0	0	0	0	0	0	0	0	12	0	0	0	0	0	6	12	0	0	0	0	0	0	0	6	0	0	6	0	0	0	0	0	0	6	6	6	6	6	0	6	0	0	6	0	0	0	0	0	0
765176	0	0	0	0	0	0	0	0	12	0	0	0	0	0	6	12	0	0	0	0	0	0	0	6	0	0	6	0	0	0	0	0	0	6	6	6	6	6	0	6	0	0	6	0	0	0	0	0	0
765177	0	0	0	0	0	0	0	0	12	0	0	0	0	0	6	12	0	0	0	0	0	0	0	6	0	0	6	0	0	0	0	0	0	6	6	6	6	6	0	6	0	0	6	0	0	0	0	0	0
765178	0	0	0	0	0	0	0	0	12	0	0	0	0	0	6	12	0	0	0	0	0	0	0	6	0	0	6	0	0	0	0	0	0	6	6	6	6	6	0	6	0	0	6	0	0	0	0	0	0
765179	0	0	0	0	0	0	0	0	12	0	0	0	0	0	6	12	0	0	0	0	0	0	0	6	0	0	6	0	0	0	0	0	0	6	6	6	6	6	0	6	0	0	6	0	0	0	0	0	0
765180	0	0	0	0	0	0	0	0	12	0	0	0	0	0	6	12	0	0	0	0	0	0	0	6	0	0	6	0	0	0	0	0	0	6	6	6	6	6	0	6	0	0	6	0	0	0	0	0	0
765181	0	0	0	0	0	0	0	0	12	0	0	0	0	0	6	12	0	0	0	0	0	0	0	6	0	0	6	0	0	0	0	0	0	6	6	6	6	6	0	6	0	0	6	0	0	0	0	0	0
765182	0	0	0	0	0	0	0	0	12	0	0	0	0	0	6	12	0	0	0	0	0	0	0	6	0	0	6	0	0	0	0	0	0	6	6	6	6	6	0	6	0	0	6	0	0	0	0	6	0
765183	0	0	0	0	0	6	0	0	12	0	0	0	0	0	6	12	0	0	0	0	0	0	0	6	0	0	6	0	0	0	0	0	0	6	6	6	6	6	0	6	0	0	6	0	0	0	0	6	0
765184	0	0	0	0	0	6	0	0	12	0	0	0	0	0	6	12	0	0	0	0	0	0	0	6	0	0	6	0	0	0	0	0	0	6	6	6	6	6	0	6	0	0	6	0	0	0	0	0	0
765185	0	0	0	0	0	6	0	0	12	0	0	0	0	0	6	12	0	0	0	0	0	0	0	6	0	0	6	0	0	0	0	0	0	6	6	6	6	6	0	6	0	0	6	0	0	0	0	0	0
765186	0	0	0	0	0	6	0	0	12	0	0	0	0	0	6	12	0	0	0	0	0	0	0	0	0	0	6	0	0	0	0	0	0	6	6	6	6	6	0	6	0	0	6	0	0	0	0	0	0
765187	0	0	0	0	0	6	0	0	12	0	0	0	0	0	6	12	0	0	0	0	0	0	0	0	0	0	6	0	0	0	0	0	0	6	6	6	6	6	0	6	0	0	6	0	0	0	0	0	0
765188	0	0	0	0	0	6	0	0	12	0	0	0	0	0	6	12	0	0	0	0	0	0	0	0	0	0	6	0	0	0	0	6	0	6	6	6	6	6	0	6	0	0	6	0	0	0	0	0	0
765189	0	0	0	0	0	0	0	0	12	0	0	0	0	0	6	12	0	0	0	0	0	0	0	0	0	0	6	0	0	0	0	6	0	6	6	6	6	6	0	6	0	0	0	0	0	0	0	0	0
765198	0	0	0	0	0	0	0	0	12	0	0	0	0	0	6	12	0	0	0	0	0	0	0	0	0	0	0	0	0	0	0	0	0	0	6	6	6	6	0	0	0	0	0	0	0	0	0	0	0
765199	0	0	0	0	0	0	0	0	12	0	0	0	0	0	6	12	0	0	0	0	0	0	0	0	0	0	0	0	0	0	0	0	0	0	6	0	0	6	0	0	0	0	0	0	0	0	0	0	0
765200	0	0	0	0	0	0	0	0	12	0	0	0	0	0	6	6	0	0	0	0	0	0	0	0	0	0	0	0	0	0	0	0	0	0	6	0	0	6	0	0	0	0	0	0	0	0	0	0	0
765879	0	0	0	0	0	0	0	0	12	0	0	0	0	0	6	12	6	0	6	0	0	0	0	6	0	0	6	0	0	0	0	6	0	6	0	6	6	6	0	6	0	6	6	0	0	0	0	0	0
765880	0	0	0	0	0	0	0	0	12	0	0	0	0	0	6	12	6	0	0	0	0	0	0	6	0	0	6	0	0	0	0	6	0	6	0	6	6	6	0	6	0	6	6	0	0	0	0	0	0
765881	0	0	0	0	0	0	0	0	12	0	0	0	0	0	6	12	6	0	0	0	0	0	0	6	0	0	6	0	0	0	0	6	0	6	0	6	6	6	0	6	0	6	6	0	0	0	0	0	0
765882	0	0	0	0	0	0	0	0	12	0	0	0	0	0	6	12	0	0	0	0	0	0	0	6	0	0	6	0	0	0	0	6	0	6	0	6	6	6	0	6	0	6	6	0	0	0	0	0	0
765883	0	0	0	0	0	0	0	0	12	0	0	0	0	0	6	12	0	0	0	0	0	0	0	6	0	0	6	0	0	0	0	6	0	6	0	6	6	6	0	6	0	6	6	0	0	0	0	0	0
765884	0	0	0	0	0	6	0	0	12	0	0	0	0	0	6	12	0	0	0	0	0	0	0	6	0	0	6	0	0	0	0	6	0	6	0	6	6	6	0	6	0	6	6	0	0	0	0	0	0
765885	0	0	0	0	0	6	0	0	12	0	0	0	0	0	6	12	0	0	0	0	0	0	0	6	0	0	6	0	0	0	0	6	0	6	0	6	6	6	0	6	0	6	6	0	0	0	0	0	0
765886	0	0	0	0	0	0	0	0	12	0	0	0	0	0	6	12	0	0	0	0	0	0	0	6	0	0	6	0	0	0	0	6	0	6	0	6	6	6	0	6	0	6	6	0	0	0	0	0	0
765887	0	0	0	0	0	0	0	0	12	0	0	0	0	0	6	12	0	0	0	0	0	0	0	6	0	0	6	0	0	0	0	6	0	6	0	6	6	6	0	6	0	6	6	0	0	0	0	0	0
765888	0	0	0	0	0	0	0	0	12	0	0	0	0	0	6	12	0	0	0	0	0	0	0	6	0	0	6	0	0	0	0	6	0	6	0	6	6	6	0	6	0	6	6	0	0	0	0	0	0
765889	0	0	0	0	0	0	0	0	12	0	0	0	0	0	6	12	0	0	0	0	0	0	0	6	0	0	6	0	0	0	0	6	0	6	0	6	6	6	0	6	0	6	6	0	0	0	0	0	0
765890	0	0	0	0	0	0	0	0	12	0	0	0	0	0	6	12	0	0	0	0	0	0	0	6	0	0	6	0	0	0	0	6	0	6	6	6	6	6	0	6	0	6	6	0	0	0	0	0	0
765891	0	0	0	0	0	0	0	0	12	0	0	0	0	0	6	12	0	0	0	0	0	0	0	6	0	0	6	0	0	0	0	6	0	6	6	6	6	6	0	6	0	6	6	0	0	0	0	0	0
765892	0	0	0	0	0	0	0	0	12	0	0	0	0	0	6	12	0	0	0	0	0	0	0	6	0	0	6	0	0	0	0	6	0	6	6	6	6	6	0	6	0	0	6	0	0	0	0	0	0
765893	0	0	0	0	0	0	0	0	12	0	0	0	0	0	6	12	0	0	0	0	0	0	0	6	0	0	6	0	0	0	0	6	0	6	6	6	6	6	0	6	0	0	6	0	0	0	0	0	0
765894	0	0	0	0	0	0	0	0	12	0	0	0	0	0	6	12	0	0	0	0	0	0	0	6	0	0	6	0	0	0	0	0	0	6	6	6	6	6	0	6	0	0	6	0	0	0	0	0	0
765895	0	0	0	0	0	0	0	0	12	0	0	0	0	0	6	12	0	0	0	0	0	0	0	6	0	0	6	0	0	0	0	0	0	6	6	6	6	6	0	6	0	0	6	0	0	0	0	0	0
765896	0	0	0	0	0	0	0	0	12	0	0	0	0	0	6	12	0	0	0	0	0	0	0	6	0	0	6	0	0	0	0	0	0	6	6	6	6	6	0	6	0	0	6	0	0	0	0	0	0
765897	0	0	0	0	0	0	0	0	12	0	0	0	0	0	6	12	0	0	0	0	0	0	0	6	0	0	6	0	0	0	0	0	0	6	6	6	6	6	0	6	0	0	6	0	0	0	0	0	0
765898	0	0	0	0	0	0	0	0	12	0	0	0	0	0	6	12	0	0	0	0	0	0	0	6	0	0	6	0	0	0	0	0	0	6	6	6	6	6	0	6	0	0	6	0	0	0	0	0	0
765899	0	0	0	0	0	0	0	0	12	0	0	0	0	0	6	12	0	0	0	0	0	0	0	6	0	0	6	0	0	0	0	0	0	6	6	6	6	6	0	6	0	0	6	0	0	0	0	0	0
765900	0	0	0	0	0	0	0	0	12	0	0	0	0	0	6	12	0	0	0	0	0	0	0	6	0	0	6	0	0	0	0	0	0	6	6	6	6	6	0	6	0	0	6	0	0	0	0	0	0
765901	0	0	0	0	0	0	0	0	12	0	0	0	0	0	6	12	0	0	0	0	0	0	0	6	0	0	6	0	0	0	0	0	0	6	6	6	6	6	0	6	0	0	6	0	0	0	0	0	0
765902	0	0	0	0	0	6	0	0	12	0	0	0	0	0	6	12	0	0	0	0	0	0	0	6	0	0	6	0	0	0	0	0	0	6	6	6	6	6	0	6	0	0	6	0	0	0	0	0	0
765903	0	0	0	0	0	6	0	0	12	0	0	0	0	0	6	12	0	0	0	0	0	0	0	6	0	0	6	0	0	0	0	0	0	6	6	6	6	6	0	6	0	0	6	0	0	0	0	0	0
765904	0	0	0	0	0	6	0	0	12	0	0	0	0	0	6	12	0	0	0	0	0	0	0	6	0	0	6	0	0	0	0	0	0	6	6	6	6	6	0	6	0	0	6	0	0	0	0	0	0
765905	0	0	0	0	0	6	0	0	12	0	0	0	0	0	6	12	0	0	0	0	0	0	0	6	0	0	6	0	0	0	0	0	0	6	6	6	6	6	0	6	0	0	6	0	0	0	0	0	0
765906	0	0	0	0	0	6	0	0	12	0	0	0	0	0	6	12	0	0	0	0	0	0	0	0	0	0	6	0	0	0	0	0	0	6	6	6	6	6	0	6	0	0	6	0	0	0	0	0	0
765907	0	0	0	0	0	6	0	0	12	0	0	0	0	0	6	12	0	0	0	0	0	0	0	0	0	0	6	0	0	0	0	0	0	6	6	6	6	6	0	6	0	0	6	0	0	0	0	0	0
765908	0	0	0	0	0	6	0	0	12	0	0	0	0	0	6	12	0	0	0	0	0	0	0	0	0	0	6	0	0	0	0	6	0	6	6	6	6	6	0	6	0	0	6	0	0	0	0	0	0
765909	0	0	0	0	0	6	0	0	12	0	0	0	0	0	6	12	0	0	0	0	0	0	0	0	0	0	6	0	0	0	0	6	0	6	6	6	6	6	0	6	0	0	6	0	0	0	0	0	0
765918	0	0	0	0	0	0	0	0	12	0	0	0	0	0	6	12	0	0	0	0	0	0	0	0	0	0	0	0	0	0	0	0	0	0	6	0	6	6	0	0	0	0	0	0	0	0	0	0	0
765919	0	0	0	0	0	0	0	0	12	0	0	0	0	0	6	12	0	0	0	0	0	0	0	0	0	0	0	0	0	0	0	0	0	0	6	0	0	6	0	0	0	0	0	0	0	0	0	0	0
765920	0	0	0	0	0	0	0	0	12	0	0	0	0	0	6	12	0	0	0	0	0	0	0	0	0	0	0	0	0	0	0	0	0	0	6	0	0	6	0	0	0	0	0	0	0	0	0	0	0
765921	0	0	0	0	0	0	0	0	12	0	0	0	0	0	6	6	0	0	0	0	0	0	0	0	0	0	0	0	0	0	0	0	0	0	6	6	6	6	0	0	0	0	0	0	0	0	0	0	0
765926	0	0	0	0	0	0	0	0	12	0	0	0	0	0	6	6	0	0	0	0	0	0	0	0	0	0	0	0	0	0	0	0	0	0	6	6	0	6	0	0	0	0	0	0	0	0	0	0	0
766598	0	0	0	0	0	0	0	0	12	0	0	0	0	0	6	12	6	0	6	0	0	0	0	6	0	0	6	0	0	0	0	6	0	6	0	6	6	6	0	6	0	6	6	0	0	0	0	0	0
766599	0	0	0	0	0	0	0	0	12	0	0	0	0	0	6	12	6	0	6	0	0	0	0	6	0	0	6	0	0	0	0	6	0	6	0	6	6	6	0	6	0	6	6	0	0	0	0	0	0
766600	0	0	0	0	0	0	0	0	12	0	0	0	0	0	6	12	6	0	6	0	0	0	0	6	0	0	6	0	0	0	0	6	0	6	0	6	6	6	0	6	0	6	6	0	0	0	0	0	0
766601	0	0	0	0	0	0	0	0	12	0	0	0	0	0	6	12	6	0	0	0	0	0	0	6	0	0	6	0	0	0	0	6	0	6	0	6	6	6	0	6	0	6	6	0	0	0	0	0	0
766602	0	0	0	0	0	0	0	0	12	0	0	0	0	0	6	12	0	0	0	0	0	0	0	6	0	0	6	0	0	0	0	6	0	6	0	6	6	6	0	6	0	6	6	0	0	0	0	0	0
766603	0	0	0	0	0	0	0	0	12	0	0	0	0	0	6	12	0	0	0	0	0	0	0	6	0	0	6	0	0	0	0	6	0	6	0	6	6	6	0	6	0	6	6	0	0	0	0	0	0
766604	0	0	0	0	0	6	0	0	12	0	0	0	0	0	6	12	0	0	0	0	0	0	0	6	0	0	6	0	0	0	0	6	0	6	0	6	6	6	0	6	0	6	6	0	0	0	0	0	0
766605	0	0	0	0	0	6	0	0	12	0	0	0	0	0	6	12	0	0	0	0	0	0	0	6	0	0	6	0	0	0	0	6	0	6	0	6	6	6	0	6	0	6	6	0	0	0	0	0	0
766606	0	0	0	0	0	0	0	0	12	0	0	0	0	0	6	12	0	0	0	0	0	0	0	6	0	0	6	0	0	0	0	6	0	6	0	6	6	6	0	6	0	6	6	0	0	0	0	0	0
766607	0	0	0	0	0	0	0	0	12	0	0	0	0	0	6	12	0	0	0	0	0	0	0	6	0	0	6	0	0	0	0	6	0	6	0	6	6	6	0	6	0	6	6	0	0	0	0	0	0
766608	0	0	0	0	0	0	0	0	12	0	0	0	0	0	6	12	0	0	0	0	0	0	0	6	0	0	6	0	0	0	0	6	0	6	0	6	6	6	0	6	0	6	6	0	0	0	0	0	0
766609	0	0	0	0	0	0	0	0	12	0	0	0	0	0	6	12	0	0	0	0	0	0	0	6	0	0	6	0	0	0	0	6	0	6	6	6	6	6	0	6	0	6	6	0	0	0	0	0	0
766610	0	0	0	0	0	0	0	0	12	0	0	0	0	0	6	12	0	0	0	0	0	0	0	6	0	0	6	0	0	0	0	6	0	6	6	6	6	6	0	6	0	6	6	0	0	0	0	0	0
766611	0	0	0	0	0	0	0	0	12	0	0	0	0	0	6	12	0	0	0	0	0	0	0	6	0	0	6	0	0	0	0	6	0	6	6	6	6	6	0	6	0	6	6	0	0	0	0	0	0
766612	0	0	0	0	0	0	0	0	12	0	0	0	0	0	6	12	0	0	0	0	0	0	0	6	0	0	6	0	0	0	0	6	0	6	6	6	6	6	0	6	0	0	6	0	0	0	0	0	0
766613	0	0	0	0	0	0	0	0	12	0	0	0	0	0	6	12	0	0	0	0	0	0	0	6	0	0	6	0	0	0	0	6	0	6	6	6	6	6	0	6	0	0	6	0	0	0	0	0	0
766614	0	0	0	0	0	0	0	0	12	0	0	0	0	0	6	12	0	0	0	0	0	0	0	6	0	0	6	0	0	0	0	0	0	6	6	6	6	6	0	6	0	0	6	0	0	0	0	0	0
766615	0	0	0	0	0	0	0	0	12	0	0	0	0	0	6	12	0	0	0	0	0	0	0	6	0	0	6	0	0	0	0	0	0	6	6	6	6	6	0	6	0	0	6	0	0	0	0	0	0
766616	0	0	0	0	0	0	0	0	12	0	0	0	0	0	6	12	0	0	0	0	0	0	0	6	0	0	6	0	0	0	0	0	0	6	6	6	6	6	0	6	0	0	6	0	0	0	0	0	0
766617	0	0	0	0	0	0	0	0	12	0	0	0	0	0	6	12	0	0	0	0	0	0	0	6	0	0	6	0	0	0	0	0	0	6	6	6	6	6	0	6	0	0	6	0	0	0	0	0	0
766618	0	0	0	0	0	0	0	0	12	0	0	0	0	0	6	12	0	0	0	0	0	0	0	6	0	0	6	0	0	0	0	0	0	6	6	6	6	6	0	6	0	0	6	0	0	0	0	0	0
766619	0	0	0	0	0	0	0	0	12	0	0	0	0	0	6	12	0	0	0	0	0	0	0	6	0	0	6	0	0	0	0	0	0	6	6	6	6	6	0	6	0	0	6	0	0	0	0	0	0
766620	0	0	0	0	0	0	0	0	12	0	0	0	0	0	6	12	0	0	0	0	0	0	0	6	0	0	6	0	0	0	0	0	0	6	6	6	6	6	0	6	0	0	6	0	0	0	0	0	0
766621	0	0	0	0	0	0	0	0	12	0	0	0	0	0	6	12	0	0	0	0	0	0	0	6	0	0	6	0	0	0	0	0	0	6	6	6	6	6	0	6	0	0	6	0	0	0	0	0	0
766622	0	0	0	0	0	6	0	0	12	0	0	0	0	0	6	12	0	0	0	0	0	0	0	6	0	0	6	0	0	0	0	0	0	6	6	6	6	6	0	6	0	0	6	0	0	0	0	0	0
766623	0	0	0	0	0	6	0	0	12	0	0	0	0	0	6	12	0	0	0	0	0	0	0	6	0	0	6	0	0	0	0	0	0	6	6	6	6	6	0	6	0	0	6	0	0	0	0	0	0
766624	0	0	0	0	0	6	0	0	12	0	0	0	0	0	6	12	0	0	0	0	0	0	0	6	0	0	6	0	0	0	0	0	0	6	6	6	6	6	0	6	0	0	6	0	0	0	0	0	0
766625	0	0	0	0	0	6	0	0	12	0	0	0	0	0	6	12	0	0	0	0	0	0	0	6	0	0	6	0	0	0	0	0	0	6	6	6	6	6	0	6	0	0	6	0	0	0	0	0	0
766626	0	0	0	0	0	6	0	0	12	0	0	0	0	0	6	12	0	0	0	0	0	0	0	0	0	0	6	0	0	0	0	0	0	6	6	6	6	6	0	6	0	0	6	0	0	0	0	0	0
766627	0	0	0	0	0	6	0	0	12	0	0	0	0	0	6	12	0	0	0	0	0	0	0	0	0	0	6	0	0	0	0	0	0	6	6	6	6	6	0	6	0	0	6	0	0	0	0	0	0
766628	0	0	0	0	0	6	0	0	12	0	0	0	0	0	6	12	0	0	0	0	0	0	0	0	0	0	6	0	0	0	0	0	0	6	6	6	6	6	0	6	0	0	6	0	0	0	0	0	0
766629	0	0	0	0	0	6	0	0	12	0	0	0	0	0	6	12	0	0	0	0	0	0	0	0	0	0	6	0	0	0	0	6	0	6	6	6	6	6	0	6	0	0	6	0	0	0	0	0	0
766630	0	0	0	0	0	0	0	0	12	0	0	0	0	0	6	12	0	0	0	0	0	0	0	0	0	0	6	0	0	0	0	0	0	6	6	6	6	6	0	6	0	0	6	0	0	0	0	0	0
766635	0	0	0	0	0	0	0	0	12	0	0	0	0	0	6	12	0	0	0	0	0	0	0	0	0	0	0	0	0	0	0	0	0	0	6	0	0	6	0	0	0	0	0	0	0	0	0	0	0
766638	0	0	0	0	0	0	0	0	12	0	0	0	0	0	6	12	0	0	0	0	0	0	0	0	0	0	0	0	0	0	0	0	0	0	6	0	0	6	0	0	0	0	0	0	0	0	0	0	0
766639	0	0	0	0	0	0	0	0	12	0	0	0	0	0	6	12	0	0	0	0	0	0	0	0	0	0	0	0	0	0	0	0	0	0	6	0	0	6	0	0	0	0	0	0	0	0	0	0	0
766640	0	0	0	0	0	0	0	0	12	0	0	0	0	0	6	12	0	0	0	0	0	0	0	0	0	0	0	0	0	0	0	0	0	0	6	0	0	6	0	0	0	0	0	0	0	0	0	0	0
766641	0	0	0	0	0	0	0	0	12	0	0	0	0	0	6	6	0	0	0	0	0	0	0	0	0	0	0	0	0	0	0	0	0	0	6	6	6	6	0	0	0	0	0	0	0	0	0	0	0
766642	0	0	0	0	0	0	0	0	12	0	0	0	0	0	6	6	0	0	0	0	0	0	0	0	0	0	0	0	0	0	0	0	0	0	6	6	6	6	0	0	0	0	0	0	0	0	0	0	0
766643	0	0	0	0	0	0	0	0	12	0	0	0	0	0	6	6	0	0	0	0	0	0	0	0	0	0	0	0	0	0	0	0	0	0	6	6	6	6	0	0	0	0	0	0	0	0	0	0	0
767317	0	0	0	0	0	0	0	0	12	0	0	0	0	0	6	12	6	0	6	0	0	0	0	6	0	0	6	0	0	0	0	6	0	6	0	6	6	6	0	6	0	6	6	0	0	0	0	0	0
767318	0	0	0	0	0	0	0	0	12	0	0	0	0	0	6	12	6	0	6	0	0	0	0	6	0	0	6	0	0	0	0	6	0	6	0	6	6	6	0	6	0	6	6	0	0	0	0	0	0
767319	0	0	0	0	0	0	0	0	12	0	0	0	0	0	6	12	6	0	6	0	0	0	0	6	0	0	6	0	0	0	0	6	0	6	0	6	6	6	0	6	0	6	6	0	0	0	0	0	0
767320	0	0	0	0	0	0	0	0	12	0	0	0	0	0	6	12	6	0	6	0	0	0	0	6	0	0	6	0	0	0	0	6	0	6	0	6	6	6	0	6	0	6	6	0	0	0	0	0	0
767321	0	0	0	0	0	0	0	0	12	0	0	0	0	0	6	12	6	0	0	0	0	0	0	6	0	0	6	0	0	0	0	6	0	6	0	6	6	6	0	6	0	6	6	0	0	0	0	0	0
767322	0	0	0	0	0	0	0	0	12	0	0	0	0	0	6	12	0	0	0	0	0	0	0	6	0	0	6	0	0	0	0	6	0	6	0	6	6	6	0	6	0	6	6	0	0	0	0	0	0
767323	0	0	0	0	0	0	0	0	12	0	0	0	0	0	6	12	0	0	0	0	0	0	0	6	0	0	6	0	0	0	0	6	0	6	0	6	6	6	0	6	0	6	6	0	0	0	0	0	0
767324	0	0	0	0	0	6	0	0	12	0	0	0	0	0	6	12	0	0	0	0	0	0	0	6	0	0	6	0	0	0	0	6	0	6	0	6	6	6	0	6	0	6	6	0	0	0	0	0	0
767325	0	0	0	0	0	6	0	0	12	0	0	0	0	0	6	12	0	0	0	0	0	0	0	6	0	0	6	0	0	0	0	6	0	6	0	6	6	6	0	6	0	6	6	0	0	0	0	0	0
767326	0	0	0	0	0	0	0	0	12	0	0	0	0	0	6	12	0	0	0	0	0	0	0	6	0	0	6	0	0	0	0	6	0	6	0	6	6	6	0	6	0	6	6	0	0	0	0	0	0
767327	0	0	0	0	0	0	0	0	12	0	0	0	0	0	6	12	0	0	0	0	0	0	0	6	0	0	6	0	0	0	0	6	0	6	0	6	6	6	0	6	0	6	6	0	0	0	0	0	0
767328	0	0	0	0	0	0	0	0	12	0	0	0	0	0	6	12	0	0	0	0	0	0	0	6	0	0	6	0	0	0	0	6	0	6	0	6	6	6	0	6	0	6	6	0	0	0	0	0	0
767329	0	0	0	0	0	0	0	0	12	0	0	0	0	0	6	12	0	0	0	0	0	0	0	6	0	0	6	0	0	0	0	6	0	6	6	6	6	6	0	6	0	6	6	0	0	0	0	0	0
767330	0	0	0	0	0	0	0	0	12	0	0	0	0	0	6	12	0	0	0	0	0	0	0	6	0	0	6	0	0	0	0	6	0	6	6	6	6	6	0	6	0	6	6	0	0	0	0	0	0
767331	0	0	0	0	0	0	0	0	12	0	0	0	0	0	6	12	0	0	0	0	0	0	0	6	0	0	6	0	0	0	0	6	0	6	6	6	6	6	0	6	0	6	6	0	0	0	0	0	0
767332	0	0	0	0	0	0	0	0	12	0	0	0	0	0	6	12	0	0	0	0	0	0	0	6	0	0	6	0	0	0	0	6	0	6	6	6	6	6	0	6	0	0	6	0	0	0	0	0	0
767333	0	0	0	0	0	0	0	0	12	0	0	0	0	0	6	12	0	0	0	0	0	0	0	6	0	0	6	0	0	0	0	6	0	6	6	6	6	6	0	6	0	0	6	0	0	0	0	0	0
767334	0	0	0	0	0	0	0	0	12	0	0	0	0	0	6	12	0	0	0	0	0	0	0	6	0	0	6	0	0	0	0	0	0	6	6	6	6	6	0	6	0	0	6	0	0	0	0	0	0
767335	0	0	0	0	0	0	0	0	12	0	0	0	0	0	6	12	0	0	0	0	0	0	0	6	0	0	6	0	0	0	0	0	0	6	6	6	6	6	0	6	0	0	6	0	0	0	0	0	0
767336	0	0	0	0	0	0	0	0	12	0	0	0	0	0	6	12	0	0	0	0	0	0	0	6	0	0	6	0	0	0	0	0	0	6	6	6	6	6	0	6	0	0	6	0	0	0	0	0	0
767337	0	0	0	0	0	0	0	0	12	0	0	0	0	0	6	12	0	0	0	0	0	0	0	6	0	0	6	0	0	0	0	0	0	6	6	6	6	6	0	6	0	0	6	0	0	0	0	0	0
767338	0	0	0	0	0	0	0	0	12	0	0	0	0	0	6	12	0	0	0	0	0	0	0	6	0	0	6	0	0	0	0	0	0	6	6	6	6	6	0	6	0	0	6	0	0	0	0	0	0
767339	0	0	0	0	0	0	0	0	12	0	0	0	0	0	6	12	0	0	0	0	0	0	0	6	0	0	6	0	0	0	0	0	0	6	6	6	6	6	0	6	0	0	6	0	0	0	0	0	0
767340	0	0	0	0	0	0	0	0	12	0	0	0	0	0	6	12	0	0	0	0	0	0	0	6	0	0	6	0	0	0	0	0	0	6	6	6	6	6	0	6	0	0	6	0	0	0	0	0	0
767341	0	0	0	0	0	0	0	0	12	0	0	0	0	0	6	12	0	0	0	0	0	0	0	6	0	0	6	0	0	0	0	0	0	6	6	6	6	6	0	6	0	0	6	0	0	0	0	0	0
767342	0	0	0	0	0	6	0	0	12	0	0	0	0	0	6	12	0	0	0	0	0	0	0	6	0	0	6	0	0	0	0	0	0	6	6	6	6	6	0	6	0	0	6	0	0	0	0	0	0
767343	0	0	0	0	0	6	0	0	12	0	0	0	0	0	6	12	0	0	0	0	0	0	0	6	0	0	6	0	0	0	0	0	0	6	6	6	6	6	0	6	0	0	6	0	0	0	0	0	0
767344	0	0	0	0	0	6	0	0	12	0	0	0	0	0	6	12	0	0	0	0	0	0	0	6	0	0	6	0	0	0	0	0	0	6	6	6	6	6	0	6	0	0	6	0	0	0	0	0	0
767345	0	0	0	0	0	6	0	0	12	0	0	0	0	0	6	12	0	0	0	0	0	0	0	6	0	0	6	0	0	0	0	0	0	6	6	6	6	6	0	6	0	0	6	0	0	0	0	0	0
767346	0	0	0	0	0	6	0	0	12	0	0	0	0	0	6	12	0	0	0	0	0	0	0	6	0	0	6	0	0	0	0	0	0	6	6	6	6	6	0	6	0	0	6	0	0	0	0	0	0
767347	0	0	0	0	0	6	0	0	12	0	0	0	0	0	6	12	0	0	0	0	0	0	0	0	0	0	0	0	0	0	0	0	0	6	6	6	6	6	0	6	0	0	6	0	0	0	0	0	0
767348	0	0	0	0	0	6	0	0	12	0	0	0	0	0	6	12	0	0	0	0	0	0	0	0	0	0	0	0	0	0	0	0	0	0	6	6	6	6	0	6	0	0	6	0	0	0	0	0	0
767349	0	0	0	0	0	6	0	0	12	0	0	0	0	0	6	12	0	0	0	0	0	0	0	0	0	0	0	0	0	0	0	0	0	0	6	6	6	6	0	6	0	0	6	0	0	0	0	0	0
767350	0	0	0	0	0	6	0	0	12	0	0	0	0	0	6	12	0	0	0	0	0	0	0	0	0	0	0	0	0	0	0	0	0	0	6	6	6	6	0	6	0	0	6	0	0	0	0	0	0
767351	0	0	0	0	0	0	0	0	12	0	0	0	0	0	6	12	0	0	0	0	0	0	0	0	0	0	0	0	0	0	0	0	0	0	6	6	6	6	0	6	0	0	6	0	0	0	0	0	0
767355	0	0	0	0	0	0	0	0	12	0	0	0	0	0	6	12	0	0	0	0	0	0	0	0	0	0	0	0	0	0	0	0	0	0	6	0	0	6	0	0	0	0	0	0	0	0	0	0	0
767356	0	0	0	0	0	0	0	0	12	0	0	0	0	0	6	12	0	0	0	0	0	0	0	0	0	0	0	0	0	0	0	0	0	0	6	0	0	6	0	0	0	0	0	0	0	0	0	0	0
767358	0	0	0	0	0	0	0	0	12	0	0	0	0	0	6	12	0	0	0	0	0	0	0	0	0	0	0	0	0	0	0	0	0	0	6	0	0	6	0	0	0	0	0	0	0	0	0	0	0
767359	0	0	0	0	0	0	0	0	12	0	0	0	0	0	6	12	0	0	0	0	0	0	0	0	0	0	0	0	0	0	0	0	0	0	6	0	0	6	0	0	0	0	0	0	0	0	0	0	0
767360	0	0	0	0	0	0	0	0	12	0	0	0	0	0	6	12	0	0	0	0	0	0	0	0	0	0	0	0	0	0	0	0	0	0	6	0	0	6	0	0	0	0	0	0	0	0	0	0	0
767361	0	0	0	0	0	0	0	0	12	0	0	0	0	0	6	6	0	0	0	0	0	0	0	0	0	0	0	0	0	0	0	0	0	0	6	0	0	6	0	0	0	0	0	0	0	0	0	0	0
767362	0	0	0	0	0	0	0	0	12	0	0	0	0	0	6	6	0	0	0	0	0	0	0	0	0	0	0	0	0	0	0	0	0	0	6	0	0	6	0	0	0	0	0	0	0	0	0	0	0
767363	0	0	0	0	0	0	0	0	12	0	0	0	0	0	6	6	0	0	0	0	0	0	0	0	0	0	0	0	0	0	0	0	0	0	6	0	0	6	0	0	0	0	0	0	0	0	0	0	0
767364	0	0	0	0	0	0	0	0	12	0	0	0	0	0	6	6	0	0	0	0	0	0	0	0	0	0	0	0	0	0	0	0	0	0	6	0	0	6	0	0	0	0	0	0	0	0	0	0	0
768037	0	0	0	0	0	0	0	0	12	0	0	0	0	0	6	12	6	0	6	0	0	0	0	6	0	0	6	0	0	0	0	6	0	6	0	6	6	6	0	6	0	6	6	0	0	0	0	0	0
768038	0	0	0	0	0	0	0	0	12	0	0	0	0	0	6	12	6	0	6	0	0	0	0	6	0	0	6	0	0	0	0	6	0	6	0	6	6	6	0	6	0	6	6	0	0	0	0	0	0
768039	0	0	0	0	0	0	0	0	12	0	0	0	0	0	6	12	6	0	6	0	0	0	0	6	0	0	6	0	0	0	0	6	0	6	0	6	6	6	0	6	0	6	6	0	0	0	0	0	0
768040	0	0	0	0	0	0	0	0	12	0	0	0	0	0	6	12	6	0	6	0	0	0	0	6	0	0	6	0	0	0	0	6	0	6	0	6	6	6	0	6	0	6	6	0	0	0	0	0	0
768041	0	0	0	0	0	0	0	0	12	0	0	0	0	0	6	12	6	0	0	0	0	0	0	6	0	0	6	0	0	0	0	6	0	6	0	6	6	6	0	6	0	6	6	0	0	0	0	0	0
768042	0	0	0	0	0	0	0	0	12	0	0	0	0	0	6	12	0	0	0	0	0	0	0	6	0	0	6	0	0	0	0	6	0	6	0	6	6	6	0	6	0	6	6	0	0	0	0	0	0
768043	0	0	0	0	0	0	0	0	12	0	0	0	0	0	6	12	0	0	0	0	0	0	0	6	0	0	6	0	0	0	0	6	0	6	0	6	6	6	0	6	0	6	6	0	0	0	0	0	0
768044	0	0	0	0	0	6	0	0	12	0	0	0	0	0	6	12	0	0	0	0	0	0	0	6	0	0	6	0	0	0	0	6	0	6	0	6	6	6	0	6	0	6	6	0	0	0	0	0	0
768045	0	0	0	0	0	6	0	0	12	0	0	0	0	0	6	12	0	0	0	0	0	0	0	6	0	0	6	0	0	0	0	6	0	6	0	6	6	6	0	6	0	6	6	0	0	0	0	0	0
768046	0	0	0	0	0	0	0	0	12	0	0	0	0	0	6	12	0	0	0	0	0	0	0	6	0	0	6	0	0	0	0	6	0	6	0	6	6	6	0	6	0	6	6	0	0	0	0	0	0
768047	0	0	0	0	0	0	0	0	12	0	0	0	0	0	6	12	0	0	0	0	0	0	0	6	0	0	6	0	0	0	0	6	0	6	0	6	6	6	0	6	0	6	6	0	0	0	0	0	0
768048	0	0	0	0	0	0	0	0	12	0	0	0	0	0	6	12	0	0	0	0	0	0	0	6	0	0	6	0	0	0	0	6	0	6	6	6	6	6	0	6	0	6	6	0	0	0	0	0	0
768049	0	0	0	0	0	0	0	0	12	0	0	0	0	0	6	12	0	0	0	0	0	0	0	6	0	0	6	0	0	0	0	6	0	6	6	6	6	6	0	6	0	6	6	0	0	0	0	0	0
768050	0	0	0	0	0	0	0	0	12	0	0	0	0	0	6	12	0	0	0	0	0	0	0	6	0	0	6	0	0	0	0	0	0	6	6	6	6	6	0	6	0	6	6	0	0	0	0	0	0
768051	0	0	0	0	0	0	0	0	12	0	0	0	0	0	6	12	0	0	0	0	0	0	0	6	0	0	6	0	0	0	0	0	0	6	6	6	6	6	6	6	0	6	6	0	0	0	0	0	0
768052	0	0	0	0	0	0	0	0	12	0	0	0	0	0	6	12	0	0	0	0	0	0	0	6	0	0	6	0	0	0	0	0	0	6	6	6	6	6	6	6	0	0	6	0	0	0	0	0	0
768053	0	0	0	0	0	0	0	0	12	0	0	0	0	0	6	12	0	0	0	0	0	0	0	6	0	0	6	0	0	0	0	0	0	6	6	6	6	6	6	6	0	0	6	0	0	0	0	0	0
768054	0	0	0	0	0	0	0	0	12	0	0	0	0	0	6	12	0	0	0	0	0	0	0	6	0	0	6	0	0	0	0	0	0	6	6	6	6	6	6	6	0	0	6	0	0	0	0	0	0
768055	0	0	0	0	0	0	0	0	12	0	0	0	0	0	6	12	0	0	0	0	0	0	0	6	0	0	6	0	0	0	0	0	0	6	6	6	6	6	6	6	0	0	6	0	0	0	0	0	0
768056	0	0	0	0	0	0	0	0	12	0	0	0	0	0	6	12	0	0	0	0	0	0	0	6	0	0	6	0	0	0	0	0	0	6	6	6	6	6	0	6	0	0	6	0	0	0	0	0	0
768057	0	0	0	0	0	0	0	0	12	0	0	0	0	0	6	12	0	0	0	0	0	0	0	6	0	0	6	0	0	0	0	0	0	6	6	6	6	6	0	6	0	0	6	0	0	0	0	0	0
768058	0	0	0	0	0	0	0	0	12	0	0	0	0	0	6	12	0	0	0	0	0	0	0	6	0	0	6	0	0	0	0	0	0	6	6	6	6	6	0	6	0	0	6	0	0	0	0	0	0
768059	0	0	0	0	0	0	0	0	12	0	0	0	0	0	6	12	0	0	0	0	0	0	0	6	0	0	6	0	0	0	0	0	0	6	6	6	6	6	0	6	0	0	6	0	0	0	0	0	0
768060	0	0	0	0	0	0	0	0	12	0	0	0	0	0	6	12	0	0	0	0	0	0	0	6	0	0	6	0	0	0	0	0	0	6	6	6	6	6	0	6	0	0	6	0	0	0	0	0	0
768061	0	0	0	0	0	0	0	0	12	0	0	0	0	0	6	12	0	0	0	0	0	0	0	6	0	0	6	0	0	0	0	0	0	6	6	6	6	6	0	6	0	0	6	0	0	0	0	0	0
768062	0	0	0	0	0	6	0	0	12	0	0	0	0	0	6	12	0	0	0	0	0	0	0	6	0	0	6	0	0	0	0	0	0	6	6	6	6	6	0	6	0	0	6	0	0	0	0	0	0
768063	0	0	0	0	0	6	0	0	12	0	0	0	0	0	6	12	0	0	0	0	0	0	0	6	0	0	6	0	0	0	0	0	0	6	6	6	6	6	0	6	0	0	6	0	0	0	0	0	0
768064	0	0	0	0	0	6	0	0	12	0	0	0	0	0	6	12	0	0	0	0	0	0	0	6	0	0	6	0	0	0	0	0	0	6	6	6	6	6	0	6	0	0	6	0	0	0	0	0	0
768065	0	0	0	0	0	6	0	0	12	0	0	0	0	0	6	12	0	0	0	0	0	0	0	6	0	0	6	0	0	0	0	0	0	6	6	6	6	6	0	6	0	0	6	0	0	0	0	0	0
768066	0	0	0	0	0	6	0	0	12	0	0	0	0	0	6	12	0	0	0	0	0	0	0	6	0	0	6	0	0	0	0	0	0	6	6	0	0	6	0	0	0	0	0	0	0	0	0	0	0
768067	0	0	0	0	0	6	0	0	12	0	0	0	0	0	6	12	0	0	0	0	0	0	0	0	0	0	0	0	0	0	0	0	0	6	6	0	0	6	0	0	0	0	0	0	0	0	0	0	0
768068	0	0	0	0	0	6	0	0	12	0	0	0	0	0	6	12	0	0	0	0	0	0	0	0	0	0	0	0	0	0	0	0	0	0	6	0	0	6	0	0	0	0	0	0	0	0	0	0	0
768069	0	0	0	0	0	6	0	0	12	0	0	0	0	0	6	12	0	0	0	0	0	0	0	0	0	0	0	0	0	0	0	0	0	0	6	0	0	6	0	6	0	0	0	0	0	0	0	0	0
768070	0	0	0	0	0	0	0	0	12	0	0	0	0	0	6	12	0	0	0	0	0	0	0	0	0	0	0	0	0	0	0	0	0	0	6	0	0	6	0	6	0	0	6	0	0	0	0	0	0
768071	0	0	0	0	0	0	0	0	12	0	0	0	0	0	6	12	0	0	0	0	0	0	0	0	0	0	0	0	0	0	0	0	0	0	6	0	0	6	0	0	0	0	6	0	0	0	0	0	0
768075	0	0	0	0	0	0	0	0	12	0	0	0	0	0	6	12	0	0	0	0	0	0	0	0	0	0	0	0	0	0	0	0	0	0	6	0	0	6	0	0	0	0	0	0	0	0	0	0	0
768076	0	0	0	0	0	0	0	0	12	0	0	0	0	0	6	12	0	0	0	0	0	0	0	0	0	0	0	0	0	0	0	0	0	0	6	0	0	6	0	0	0	0	0	0	0	0	0	0	0
768077	0	0	0	0	0	0	0	0	12	0	0	0	0	0	6	12	0	0	0	0	0	0	0	0	0	0	0	0	0	0	0	0	0	0	6	0	0	6	0	0	0	0	0	0	0	0	0	0	0
768078	0	0	0	0	0	0	0	0	12	0	0	0	0	0	6	12	0	0	0	0	0	0	0	0	0	0	0	0	0	0	0	0	0	0	6	0	0	6	0	0	0	0	0	0	0	0	0	0	0
768079	0	0	0	0	0	0	0	0	12	0	0	0	0	0	6	12	0	0	0	0	0	0	0	0	0	0	0	0	0	0	0	0	0	0	6	0	0	6	0	0	0	0	0	0	0	0	0	0	0
768080	0	0	0	0	0	0	0	0	12	0	0	0	0	0	6	12	0	0	0	0	0	0	0	0	0	0	0	0	0	0	0	0	0	0	6	0	0	6	0	0	0	0	0	0	0	0	0	0	0
768081	0	0	0	0	0	0	0	0	12	0	0	0	0	0	6	12	0	0	0	0	0	0	0	0	0	0	0	0	0	0	0	0	0	0	6	0	0	6	0	0	0	0	0	0	0	0	0	0	0
768082	0	0	0	0	0	0	0	0	12	0	0	0	0	0	6	6	0	0	0	0	0	0	0	0	0	0	0	0	0	0	0	0	0	0	6	0	0	6	0	0	0	0	0	0	0	0	0	0	0
768083	0	0	0	0	0	0	0	0	12	0	0	0	0	0	6	6	0	0	0	0	0	0	0	0	0	0	0	0	0	0	0	0	0	0	6	0	0	6	0	0	0	0	0	0	0	0	0	0	0
768084	0	0	0	0	0	0	0	0	12	0	0	0	0	0	6	6	0	0	0	0	0	0	0	0	0	0	0	0	0	0	0	0	0	0	6	0	0	6	0	0	0	0	0	0	0	0	0	0	0
768756	0	0	0	0	0	0	0	0	12	0	0	0	0	0	6	12	6	0	6	0	0	0	0	6	0	0	6	0	0	0	0	6	0	6	0	6	6	6	0	6	0	6	6	0	0	0	0	0	0
768757	0	0	0	0	0	0	0	0	12	0	0	0	0	0	6	12	6	0	6	0	0	0	0	6	0	0	6	0	0	0	0	6	0	6	0	6	6	6	0	6	0	6	6	0	0	0	0	0	0
768758	0	0	0	0	0	0	0	0	12	0	0	0	0	0	6	12	6	0	6	0	0	0	0	6	0	0	6	0	0	0	0	6	0	6	0	6	6	6	0	6	0	6	6	0	0	0	0	0	0
768759	0	0	0	0	0	0	0	0	12	0	0	0	0	0	6	12	6	0	6	0	0	0	0	6	0	0	6	0	0	0	0	6	0	6	0	6	6	6	0	6	0	6	6	0	0	0	0	0	0
768760	0	0	0	0	0	0	0	0	12	0	0	0	0	0	6	12	6	0	6	0	0	0	0	6	0	0	6	0	0	0	0	6	0	6	0	6	6	6	0	6	0	6	6	0	0	0	0	0	0
768761	0	0	0	0	0	0	0	0	12	0	0	0	0	0	6	12	6	0	0	0	0	0	0	6	0	0	6	0	0	0	0	6	0	6	0	6	6	6	0	6	0	6	6	0	0	0	0	0	0
768762	0	0	0	0	0	0	0	0	12	0	0	0	0	0	6	12	0	0	0	0	0	0	0	6	0	0	6	0	0	0	0	6	0	6	0	6	6	6	0	6	0	6	6	0	0	0	0	0	0
768763	0	0	0	0	0	0	0	0	12	0	0	0	0	0	6	12	0	0	0	0	0	0	0	6	0	0	6	0	0	0	0	6	0	6	0	6	6	6	0	6	0	6	6	0	0	0	0	0	0
768764	0	0	0	0	0	6	0	0	12	0	0	0	0	0	6	12	0	0	0	0	0	0	0	6	0	0	6	0	0	0	0	6	0	6	0	6	6	6	0	6	0	6	6	0	0	0	0	0	0
768765	0	0	0	0	0	6	0	0	12	0	0	0	0	0	6	12	0	0	0	0	0	0	0	6	0	0	6	0	0	0	0	6	0	6	0	6	6	6	0	6	0	6	6	0	0	0	0	0	0
768766	0	0	0	0	0	0	0	0	12	0	0	0	0	0	6	12	0	0	0	0	0	0	0	6	0	0	6	0	0	0	0	6	0	6	0	6	6	6	0	6	0	6	6	0	0	0	0	0	0
768767	0	0	0	0	0	0	0	0	12	0	0	0	0	0	6	12	0	0	0	0	0	0	0	6	0	0	6	0	0	0	0	6	0	6	6	6	6	6	0	6	0	6	6	0	0	0	0	0	0
768768	0	0	0	0	0	0	0	0	12	0	0	0	0	0	6	12	0	0	0	0	0	0	0	6	0	0	6	0	0	0	0	0	0	6	6	6	6	6	0	6	0	6	6	0	0	0	0	0	0
768769	0	0	0	0	0	0	0	0	12	0	0	0	0	0	6	12	0	0	0	0	0	0	0	6	0	0	6	0	0	0	0	0	0	6	6	6	6	6	6	6	0	6	6	0	0	0	0	0	0
768770	0	0	0	0	0	0	0	0	12	0	0	0	0	0	6	12	0	0	0	0	0	0	0	6	0	0	6	0	0	0	0	0	0	6	6	6	6	6	6	6	0	6	6	0	0	0	0	0	0
768771	0	0	0	0	0	0	0	0	12	0	0	0	0	0	6	12	0	0	0	0	0	0	0	6	0	0	6	0	0	0	0	0	0	6	6	6	6	6	6	6	0	6	6	0	0	0	0	0	0
768772	0	0	0	0	0	0	0	0	12	0	0	0	0	0	6	12	0	0	0	0	0	0	0	6	0	0	6	0	0	0	0	0	0	6	6	6	6	6	6	6	0	0	6	0	0	0	0	0	0
768773	0	0	0	0	0	0	0	0	12	0	0	0	0	0	6	12	0	0	0	0	0	0	0	6	0	0	6	0	0	0	0	0	0	6	6	6	6	6	6	6	0	0	6	0	0	0	0	0	0
768774	0	0	0	0	0	0	0	0	12	0	0	0	0	0	6	12	0	0	0	0	0	0	0	6	0	0	6	0	0	0	0	0	0	6	6	6	6	6	6	6	0	0	6	0	0	0	0	0	0
768775	0	0	0	0	0	0	0	0	12	0	0	0	0	0	6	12	0	0	0	0	0	0	0	6	0	0	6	0	0	0	0	0	0	6	6	6	6	6	6	6	0	0	6	0	0	0	0	0	0
768776	0	0	0	0	0	0	0	0	12	0	0	0	0	0	6	12	0	0	0	0	0	0	0	6	0	0	6	0	0	0	0	0	0	6	6	6	6	6	6	6	0	0	6	0	0	0	0	0	0
768777	0	0	0	0	0	0	0	0	12	0	0	0	0	0	6	12	0	0	0	0	0	0	0	6	0	0	6	0	0	0	0	0	0	6	6	6	6	6	0	6	0	0	6	0	0	0	0	0	0
768778	0	0	0	0	0	0	0	0	12	0	0	0	0	0	6	12	0	0	0	0	0	0	0	6	0	0	6	0	0	0	0	0	0	6	6	6	6	6	0	6	0	0	6	0	0	0	0	0	0
768779	0	0	0	0	0	0	0	0	12	0	0	0	0	0	6	12	0	0	0	0	0	0	0	6	0	0	6	0	0	0	0	0	0	6	6	6	6	6	0	6	0	0	6	0	0	0	0	0	0
768780	0	0	0	0	0	0	0	0	12	0	0	0	0	0	6	12	0	0	0	0	0	0	0	6	0	0	6	0	0	0	0	0	0	6	6	6	6	6	0	6	0	0	6	0	0	0	0	0	0
768781	0	0	0	0	0	6	0	0	12	0	0	0	0	0	6	12	0	0	0	0	0	0	0	6	0	0	6	0	0	0	0	0	0	6	6	6	6	6	0	6	0	0	6	0	0	0	0	0	0
768782	0	0	0	0	0	6	0	0	12	0	0	0	0	0	6	12	0	0	0	0	0	0	0	6	0	0	6	0	0	0	0	0	0	6	6	6	6	6	0	6	0	0	6	0	0	0	0	0	0
768783	0	0	0	0	0	6	0	0	12	0	0	0	0	0	6	12	0	0	0	0	0	0	0	6	0	0	6	0	0	0	0	0	0	6	6	6	6	6	0	6	0	0	6	0	0	0	0	0	0
768784	0	0	0	0	0	6	0	0	12	0	0	0	0	0	6	12	0	0	0	0	0	0	0	6	0	0	6	0	0	0	0	0	0	6	6	6	6	6	0	6	0	0	6	0	0	0	0	0	0
768785	0	0	0	0	0	6	0	0	12	0	0	0	0	0	6	12	0	0	0	0	0	0	0	6	0	0	6	0	0	0	0	0	0	6	6	0	6	6	0	0	0	0	0	0	0	0	0	0	0
768786	0	0	0	0	0	6	0	0	12	0	0	0	0	0	6	12	0	0	0	0	0	0	0	6	0	0	6	0	0	0	0	0	0	6	6	0	0	6	0	0	0	0	0	0	0	0	0	0	0
768787	0	0	0	0	0	6	0	0	12	0	0	0	0	0	6	12	0	0	0	0	0	0	0	6	0	0	0	0	0	0	0	0	0	6	6	0	0	6	0	0	0	0	0	0	0	0	0	0	0
768788	0	0	0	0	0	6	0	0	12	0	0	0	0	0	6	12	0	0	0	0	0	0	0	0	0	0	0	0	0	0	0	0	0	0	6	0	0	6	0	0	0	0	0	0	0	0	0	0	0
768789	0	0	0	0	0	0	0	0	12	0	0	0	0	0	6	12	0	0	0	0	0	0	0	0	0	0	0	0	0	0	0	0	0	0	6	0	0	6	0	0	0	0	0	0	0	0	0	0	0
768790	0	0	0	0	0	0	0	0	12	0	0	0	0	0	6	12	0	0	0	0	0	0	0	0	0	0	0	0	0	0	0	0	0	0	6	0	0	6	0	0	0	0	0	0	0	0	0	0	0
768791	0	0	0	0	0	0	0	0	12	0	0	0	0	0	6	12	0	0	0	0	0	0	0	0	0	0	0	0	0	0	0	0	0	0	6	0	0	6	0	0	0	0	0	0	0	0	0	0	0
768792	0	0	0	0	0	0	0	0	12	0	0	0	0	0	6	12	0	0	0	0	0	0	0	0	0	0	0	0	0	0	0	0	0	0	6	0	0	6	0	0	0	0	0	0	0	0	0	0	0
768796	0	0	0	0	0	0	0	0	12	0	0	0	0	0	6	12	0	0	0	0	0	0	0	0	0	0	0	0	0	0	0	0	0	0	6	0	0	6	0	0	0	0	0	0	0	0	0	0	0
768803	0	0	0	0	0	0	0	0	12	0	0	0	0	0	6	6	0	0	0	0	0	0	0	0	0	0	0	0	0	0	0	0	0	0	6	0	0	6	0	0	0	0	0	0	0	0	0	0	0
769475	0	0	0	0	0	0	0	0	12	0	0	0	0	0	6	12	6	0	6	0	0	0	0	6	0	0	6	0	0	0	0	6	0	6	0	6	6	6	0	6	0	6	6	0	0	0	0	0	0
769476	0	0	0	0	0	0	0	0	12	0	0	0	0	0	6	12	6	0	6	0	0	0	0	6	0	0	6	0	0	0	0	6	0	6	0	6	6	6	0	6	0	6	6	0	0	0	0	0	0
769477	0	0	0	0	0	0	0	0	12	0	0	0	0	0	6	12	6	0	6	0	0	0	0	6	0	0	6	0	0	0	0	6	0	6	0	6	6	6	0	6	0	6	6	0	0	0	0	0	0
769478	0	0	0	0	0	0	0	0	12	0	0	0	0	0	6	12	6	0	6	0	0	0	0	6	0	0	6	0	0	0	0	6	0	6	0	6	6	6	0	6	0	6	6	0	0	0	0	0	0
769479	0	0	0	0	0	0	0	0	12	0	0	0	0	0	6	12	6	0	6	0	0	0	0	6	0	0	6	0	0	0	0	6	0	6	0	6	6	6	0	6	0	6	6	0	0	0	0	0	0
769480	0	0	0	0	0	0	0	0	12	0	0	0	0	0	6	12	6	0	6	0	0	0	0	6	0	0	6	0	0	0	0	6	0	6	0	6	6	6	0	6	0	6	6	0	0	0	0	0	0
769481	0	0	0	0	0	0	0	0	12	0	0	0	0	0	6	12	0	0	0	0	0	0	0	6	0	0	6	0	0	0	0	6	0	6	0	6	6	6	0	6	0	6	6	0	0	0	0	0	0
769482	0	0	0	0	0	0	0	0	12	0	0	0	0	0	6	12	0	0	0	0	0	0	0	6	0	0	6	0	0	0	0	6	0	6	0	6	6	6	0	6	0	6	6	0	0	0	0	0	0
769483	0	0	0	0	0	0	0	0	12	0	0	0	0	0	6	12	0	0	0	0	0	0	0	6	0	0	6	0	0	0	0	6	0	6	0	6	6	6	0	6	0	6	6	0	0	0	0	0	0
769484	0	0	0	0	0	6	0	0	12	0	0	0	0	0	6	12	0	0	0	0	0	0	0	6	0	0	6	0	0	0	0	6	0	6	0	6	6	6	0	6	0	6	6	0	0	0	0	0	0
769485	0	0	0	0	0	6	0	0	12	0	0	0	0	0	6	12	0	0	0	0	0	0	0	6	0	0	6	0	0	0	0	6	0	6	0	6	6	6	6	6	0	6	6	0	0	0	0	0	0
769486	0	0	0	0	0	0	0	0	12	0	0	0	0	0	6	12	0	0	0	0	0	0	0	6	0	0	6	0	0	0	0	0	0	6	6	6	6	6	6	6	0	6	6	0	0	0	0	0	0
769487	0	0	0	0	0	0	0	0	12	0	0	0	0	0	6	12	0	0	0	0	0	0	0	6	0	0	6	0	0	0	0	0	0	6	6	6	6	6	6	6	0	6	6	0	0	0	0	0	0
769488	0	0	0	0	0	0	0	0	12	0	0	0	0	0	6	12	0	0	0	0	0	0	0	6	0	0	6	0	0	0	0	0	0	6	6	6	6	6	6	6	0	6	6	0	0	0	0	0	0
769489	0	0	0	0	0	0	0	0	12	0	0	0	0	0	6	12	0	0	0	0	0	0	0	6	0	0	6	0	0	0	0	0	0	6	6	6	6	6	6	6	0	6	6	0	0	0	0	6	0
769490	0	0	0	0	0	0	0	0	12	0	0	0	0	0	6	12	0	0	0	0	0	0	0	6	0	0	6	0	0	0	0	0	0	6	6	6	6	6	6	6	0	6	6	0	0	0	0	6	0
769491	0	0	0	0	0	0	0	0	12	0	0	0	0	0	6	12	0	0	0	0	0	0	0	6	0	0	6	0	0	0	0	0	0	6	6	6	6	6	6	6	0	6	6	0	0	0	0	6	0
769492	0	0	0	0	0	0	0	0	12	0	0	0	0	0	6	12	0	0	0	0	0	0	0	6	0	0	6	0	0	0	0	0	0	6	6	6	6	6	6	6	0	0	6	0	0	0	0	6	0
769493	0	0	0	0	0	0	0	0	12	0	0	0	0	0	6	12	0	0	0	0	0	0	0	6	0	0	6	0	0	0	0	0	0	6	6	6	6	6	6	6	0	0	6	0	0	0	0	6	0
769494	0	0	0	0	0	0	0	0	12	0	0	0	0	0	6	12	0	0	0	0	0	0	0	6	0	0	6	0	0	0	0	0	0	6	6	6	6	6	6	6	0	0	6	0	0	0	0	6	0
769495	0	0	0	0	0	0	0	0	12	0	0	0	0	0	6	12	0	0	0	0	0	0	0	6	0	0	6	0	0	0	0	0	0	6	6	6	6	6	6	6	0	0	6	0	0	0	0	6	0
769496	0	0	0	0	0	0	0	0	12	0	0	0	0	0	6	12	0	0	0	0	0	0	0	6	0	0	6	0	0	0	0	0	0	6	6	6	6	6	6	6	0	0	6	0	0	0	0	6	0
769497	0	0	0	0	0	0	0	0	12	0	0	0	0	0	6	12	0	0	0	0	0	0	0	6	0	0	6	0	0	0	0	0	0	6	6	6	6	6	0	6	0	0	6	0	0	0	0	0	0
769498	0	0	0	0	0	0	0	0	12	0	0	0	0	0	6	12	0	0	0	0	0	0	0	6	0	0	6	0	0	0	0	0	0	6	6	6	6	6	0	6	0	0	6	0	0	0	0	0	0
769499	0	0	0	0	0	0	0	0	12	0	0	0	0	0	6	12	0	0	0	0	0	0	0	6	0	0	6	0	0	0	0	0	0	6	6	6	6	6	0	6	0	0	6	0	0	0	0	0	0
769500	0	0	0	0	0	0	0	0	12	0	0	0	0	0	6	12	0	0	0	0	0	0	0	6	0	0	6	0	0	0	0	0	0	6	6	6	6	6	0	6	0	0	6	0	0	0	0	0	0
769501	0	0	0	0	0	6	0	0	12	0	0	0	0	0	6	12	0	0	0	0	0	0	0	6	0	0	6	0	0	0	0	0	0	6	6	6	6	6	0	6	0	0	6	0	0	0	0	0	0
769502	0	0	0	0	0	6	0	0	12	0	0	0	0	0	6	12	0	0	0	0	0	0	0	6	0	0	6	0	0	0	0	0	0	6	6	6	6	6	0	6	0	0	6	0	0	0	0	0	0
769503	0	0	0	0	0	6	0	0	12	0	0	0	0	0	6	12	0	0	0	0	0	0	0	6	0	0	6	0	0	0	0	0	0	6	6	6	6	6	0	6	0	0	6	0	0	0	0	0	0
769504	0	0	0	0	0	6	0	0	12	0	0	0	0	0	6	12	0	0	0	0	0	0	0	6	0	0	6	0	0	0	0	0	0	6	6	6	6	6	0	6	0	0	6	0	0	0	0	0	0
769505	0	0	0	0	0	6	0	0	12	0	0	0	0	0	6	12	0	0	0	0	0	0	0	6	0	0	6	0	0	0	0	0	0	6	6	0	6	6	0	0	0	0	0	0	0	0	0	0	0
769506	0	0	0	0	0	6	0	0	12	0	0	0	0	0	6	12	0	0	0	0	0	0	0	6	0	0	6	0	0	0	0	0	0	6	6	0	0	6	0	0	0	0	0	0	0	0	0	0	0
769507	0	0	0	0	0	6	0	0	12	0	0	0	0	0	6	12	0	0	0	0	0	0	0	6	0	0	0	0	0	0	0	0	0	6	6	0	0	6	0	0	0	0	0	0	0	0	0	0	0
769508	0	0	0	0	0	6	0	0	12	0	0	0	0	0	6	12	0	0	0	0	0	0	0	6	0	0	0	0	0	0	0	0	0	0	6	0	0	6	0	0	0	0	0	0	0	0	0	0	0
769509	0	0	0	0	0	0	0	0	12	0	0	0	0	0	6	12	0	0	0	0	0	0	0	0	0	0	0	0	0	0	0	0	0	0	6	0	0	6	0	0	0	0	0	0	0	0	0	0	0
769510	0	0	0	0	0	0	0	0	12	0	0	0	0	0	6	12	0	0	0	0	0	0	0	0	0	0	0	0	0	0	0	0	0	0	6	0	0	6	0	0	0	0	0	0	0	0	0	0	0
769511	0	0	0	0	0	0	0	0	12	0	0	0	0	0	6	12	0	0	0	0	0	0	0	0	0	0	0	0	0	0	0	0	0	0	6	0	0	6	0	0	0	0	0	0	0	0	0	0	0
769512	0	0	0	0	0	0	0	0	12	0	0	0	0	0	6	12	0	0	0	0	0	0	0	0	0	0	0	0	0	0	0	0	0	0	6	0	0	6	0	0	0	0	0	0	0	0	0	0	0
769513	0	0	0	0	0	0	0	0	12	0	0	0	0	0	6	12	0	0	0	0	0	0	0	0	0	0	0	0	0	0	0	0	0	0	6	0	0	6	0	0	0	0	0	0	0	0	0	0	0
769514	0	0	0	0	0	0	0	0	12	0	0	0	0	0	6	12	0	0	0	0	0	0	0	0	0	0	0	0	0	0	0	0	0	0	6	0	0	6	0	0	0	0	0	0	0	0	0	0	0
770195	0	0	0	0	0	0	0	0	12	0	0	0	0	0	6	12	6	0	6	0	0	0	0	6	0	0	6	0	0	0	0	6	0	6	0	6	6	6	0	6	0	6	6	0	0	0	0	0	0
770196	0	0	0	0	0	0	0	0	12	0	0	0	0	0	6	12	6	0	6	0	0	0	0	6	0	0	6	0	0	0	0	6	0	6	0	6	6	6	0	6	0	6	6	0	0	0	0	0	0
770197	0	0	0	0	0	0	0	0	12	0	0	0	0	0	6	12	6	0	6	0	0	0	0	6	0	0	6	0	0	0	0	6	0	6	0	6	6	6	0	6	0	6	6	0	0	0	0	0	0
770198	0	0	0	0	0	0	0	0	12	0	0	0	0	0	6	12	6	0	6	0	0	0	0	6	0	0	6	0	0	0	0	6	0	6	0	6	6	6	0	6	0	6	6	0	0	0	0	0	0
770199	0	0	0	0	0	0	0	0	12	0	0	0	0	0	6	12	6	0	6	0	0	0	0	6	0	0	6	0	0	0	0	6	0	6	0	6	6	6	0	6	0	6	6	0	0	0	0	0	0
770200	0	0	0	0	0	0	0	0	12	0	0	0	0	0	6	12	6	0	0	0	0	0	0	6	0	0	6	0	0	0	0	6	0	6	0	6	6	6	0	6	0	6	6	0	0	0	0	0	0
770201	0	0	0	0	0	0	0	0	12	0	0	0	0	0	6	12	0	0	0	0	0	0	0	6	0	0	6	0	0	0	0	6	0	6	0	6	6	6	0	6	0	6	6	0	0	0	0	0	0
770202	0	0	0	0	0	0	0	0	12	0	0	0	0	0	6	12	0	0	0	0	0	0	0	6	0	0	6	0	0	0	0	6	0	6	0	6	6	6	0	6	0	6	6	0	0	0	0	0	0
770203	0	0	0	0	0	0	0	0	12	0	0	0	0	0	6	12	0	0	0	0	0	0	0	6	0	0	6	0	0	0	0	6	0	6	0	6	6	6	6	6	0	6	6	0	0	0	0	0	0
770204	0	0	0	0	0	0	0	0	12	0	0	0	0	0	6	12	0	0	0	0	0	0	0	6	0	0	6	0	0	0	0	6	0	6	0	6	6	6	6	6	0	6	6	0	0	0	0	0	0
770205	0	0	0	0	0	0	0	0	12	0	0	0	0	0	6	12	0	0	0	0	0	0	0	6	0	0	6	0	0	0	0	0	0	6	6	6	6	6	6	6	0	6	6	0	0	0	0	0	0
770206	0	0	0	0	0	0	0	0	12	0	0	0	0	0	6	12	0	0	0	0	0	0	0	6	0	0	6	0	0	0	0	0	0	6	6	6	6	6	6	6	0	6	6	0	0	0	0	0	0
770207	0	0	0	0	0	0	0	0	12	0	0	0	0	0	6	12	0	0	0	0	0	0	0	6	0	0	6	0	0	0	0	0	0	6	6	6	6	6	6	6	0	6	6	0	0	0	0	0	0
770208	0	0	0	0	0	0	0	0	12	0	0	0	0	0	6	12	0	0	0	0	0	0	0	6	0	0	6	0	0	0	0	0	0	6	6	6	6	6	6	6	0	6	6	0	0	0	0	6	0
770209	0	0	0	0	0	0	0	0	12	0	0	0	0	0	6	12	0	0	0	0	0	0	0	6	0	0	6	0	0	0	0	0	0	6	6	6	6	6	6	6	0	6	6	0	0	0	0	6	0
770210	0	0	0	0	0	0	0	0	12	0	0	0	0	0	6	12	0	0	0	0	0	0	0	6	0	0	6	0	0	0	0	0	0	6	6	6	6	6	6	6	0	6	6	0	0	0	0	6	0
770211	0	0	0	0	0	0	0	0	12	0	0	0	0	0	6	12	0	0	0	0	0	0	0	6	0	0	6	0	0	0	0	0	0	6	6	6	6	6	6	6	0	6	6	0	0	0	0	6	0
770212	0	0	0	0	0	0	0	0	12	0	0	0	0	0	6	12	0	0	0	0	0	0	0	6	0	0	6	0	0	0	0	0	0	6	6	6	6	6	6	6	0	0	6	0	0	0	0	6	0
770213	0	0	0	0	0	0	0	0	12	0	0	0	0	0	6	12	0	0	0	0	0	0	0	6	0	0	6	0	0	0	0	0	0	6	6	6	6	6	6	6	0	0	6	0	0	0	0	6	0
770214	0	0	0	0	0	0	0	0	12	0	0	0	0	0	6	12	0	0	0	0	0	0	0	6	0	0	6	0	0	0	0	0	0	6	6	6	6	6	6	6	0	0	6	0	0	0	0	6	0
770215	0	0	0	0	0	0	0	0	12	0	0	0	0	0	6	12	0	0	0	0	0	0	0	6	0	0	6	0	0	0	0	0	0	6	6	6	6	6	6	6	0	0	6	0	0	0	0	6	0
770216	0	0	0	0	0	0	0	0	12	0	0	0	0	0	6	12	0	0	0	0	0	0	0	6	0	0	6	0	0	0	0	0	0	6	6	6	6	6	6	6	0	0	6	0	0	0	0	6	0
770217	0	0	0	0	0	6	0	0	12	0	0	0	0	0	6	12	0	0	0	0	0	0	0	6	0	0	6	0	0	0	0	0	0	6	6	6	6	6	6	6	0	0	6	0	0	0	0	6	0
770218	0	0	0	0	0	6	0	0	12	0	0	0	0	0	6	12	0	0	0	0	0	0	0	6	0	0	6	0	0	0	0	0	0	6	6	6	6	6	0	6	0	0	6	0	0	0	0	0	0
770219	0	0	0	0	0	6	0	0	12	0	0	0	0	0	6	12	0	0	0	0	0	0	0	6	0	0	6	0	0	0	0	0	0	6	6	6	6	6	0	6	0	6	6	0	0	0	0	0	0
770220	0	0	0	0	0	6	0	0	12	0	0	0	0	0	6	12	0	0	0	0	0	0	0	6	0	0	6	0	0	0	0	0	0	6	6	6	6	6	0	6	0	6	6	0	0	0	0	0	0
770221	0	0	0	0	0	6	0	0	12	0	0	0	0	0	6	12	0	0	0	0	0	0	0	6	0	0	6	0	0	0	0	0	0	6	6	6	6	6	0	6	0	6	6	0	0	0	0	0	0
770222	0	0	0	0	0	6	0	0	12	0	0	0	0	0	6	12	0	0	0	0	0	0	0	6	0	0	6	0	0	0	0	0	0	6	6	6	6	6	0	6	0	6	6	0	0	0	0	0	0
770223	0	0	0	0	0	6	0	0	12	0	0	0	0	0	6	12	0	0	0	0	0	0	0	6	0	0	6	0	0	0	0	0	0	6	6	6	6	6	0	6	0	6	6	0	0	0	0	0	0
770224	0	0	0	0	0	6	0	0	12	0	0	0	0	0	6	12	0	0	0	0	0	0	0	6	0	0	6	0	0	0	0	0	0	6	6	6	6	6	0	6	0	6	6	0	0	0	0	0	0
770225	0	0	0	0	0	6	0	0	12	0	0	0	0	0	6	12	0	0	0	0	0	0	0	6	0	0	6	0	0	0	0	0	0	6	6	0	0	6	0	0	0	6	0	0	0	0	0	0	0
770226	0	0	0	0	0	6	0	0	12	0	0	0	0	0	6	12	0	0	0	0	0	0	0	6	0	0	0	0	0	0	0	0	0	6	6	0	0	6	0	0	0	6	0	0	0	0	0	0	0
770227	0	0	0	0	0	6	0	0	12	0	0	0	0	0	6	12	0	0	0	0	0	0	0	6	0	0	0	0	0	0	0	0	0	6	6	0	0	6	0	0	0	6	0	0	0	0	0	0	0
770228	0	0	0	0	0	0	0	0	12	0	0	0	0	0	6	12	0	0	0	0	0	0	0	6	0	0	0	0	0	0	0	0	0	0	6	0	0	6	0	0	0	0	0	0	0	0	0	0	0
770229	0	0	0	0	0	0	0	0	12	0	0	0	0	0	6	12	0	0	0	0	0	0	0	0	0	0	0	0	0	0	0	0	0	0	6	0	0	6	0	0	0	0	0	0	0	0	0	0	0
770230	0	0	0	0	0	0	0	0	12	0	0	0	0	0	6	12	0	0	0	0	0	0	0	0	0	0	0	0	0	0	0	0	0	0	6	0	0	6	0	0	0	0	0	0	0	0	0	0	0
770231	0	0	0	0	0	0	0	0	12	0	0	0	0	0	6	12	0	0	0	0	0	0	0	0	0	0	0	0	0	0	0	0	0	0	6	0	0	6	0	0	0	0	0	0	0	0	0	0	0
770232	0	0	0	0	0	0	0	0	12	0	0	0	0	0	6	12	0	0	0	0	0	0	0	0	0	0	0	0	0	0	0	0	0	0	6	0	0	6	0	0	0	0	0	0	0	0	0	0	0
770233	0	0	0	0	0	0	0	0	12	0	0	0	0	0	6	12	0	0	0	0	0	0	0	0	0	0	0	0	0	0	0	0	0	0	6	0	0	6	0	0	0	0	0	0	0	0	0	0	0
770914	0	0	0	0	0	0	0	0	12	0	0	0	0	0	6	12	6	0	0	0	0	0	0	6	0	0	6	0	0	0	0	6	0	6	0	6	6	6	0	6	0	6	6	0	0	0	0	0	0
770915	0	0	0	0	0	0	0	0	12	0	0	0	0	0	6	12	6	0	0	0	0	0	0	6	0	0	6	0	0	0	0	6	0	6	0	6	6	6	0	6	0	6	6	0	0	0	0	0	0
770916	0	0	0	0	0	0	0	0	12	0	0	0	0	0	6	12	6	0	0	0	0	0	0	6	0	0	6	0	0	0	0	6	0	6	0	6	6	6	0	6	0	6	6	0	0	0	0	0	0
770917	0	0	0	0	0	0	0	0	12	0	0	0	0	0	6	12	6	0	0	0	0	0	0	6	0	0	6	0	0	0	0	6	0	6	0	6	6	6	0	6	0	6	6	0	0	0	0	0	0
770918	0	0	0	0	0	0	0	0	12	0	0	0	0	0	6	12	6	0	0	0	0	0	0	6	0	0	6	0	0	0	0	6	0	6	0	6	6	6	0	6	0	6	6	0	0	0	0	0	0
770919	0	0	0	0	0	0	0	0	12	0	0	0	0	0	6	12	6	0	0	0	0	0	0	6	0	0	6	0	0	0	0	6	0	6	0	6	6	6	0	6	0	6	6	0	0	0	0	0	0
770920	0	0	0	0	0	0	0	0	12	0	0	0	0	0	6	12	6	0	0	0	0	0	0	6	0	0	6	0	0	0	0	6	0	6	0	6	6	6	0	6	0	6	6	0	0	0	0	0	0
770921	0	0	0	0	0	0	0	0	12	0	0	0	0	0	6	12	0	0	0	0	0	0	0	6	0	0	6	0	0	0	0	6	0	6	0	6	6	6	6	6	0	6	6	0	0	0	0	0	0
770922	0	0	0	0	0	0	0	0	12	0	0	0	0	0	6	12	0	0	0	0	0	0	0	6	0	0	6	0	0	0	0	6	0	6	0	6	6	6	6	6	0	6	6	0	0	0	0	0	0
770923	0	0	0	0	0	0	0	0	12	0	0	0	0	0	6	12	0	0	0	0	0	0	0	6	0	0	6	0	0	0	0	6	0	6	0	6	6	6	6	6	0	6	6	0	0	0	0	0	0
770924	0	0	0	0	0	0	0	0	12	0	0	0	0	0	6	12	0	0	0	0	0	0	0	6	0	0	6	0	0	0	0	0	0	6	6	6	6	6	6	6	0	6	6	0	0	0	0	0	0
770925	0	0	0	0	0	0	0	0	12	0	0	0	0	0	6	12	0	0	0	0	0	0	0	6	0	0	6	0	0	0	0	0	0	6	6	6	6	6	6	6	0	6	6	0	0	0	0	0	0
770926	0	0	0	0	0	0	0	0	12	0	0	0	0	0	6	12	0	0	0	0	0	0	0	6	0	0	6	0	0	0	0	0	0	6	6	6	6	6	6	6	0	6	6	0	0	0	0	0	0
770927	0	0	0	0	0	0	0	0	12	0	0	0	0	0	6	12	0	0	0	0	0	0	0	6	0	0	6	0	0	0	0	0	0	6	6	6	6	6	6	6	0	6	6	0	0	0	0	6	0
770928	0	0	0	0	0	0	0	0	12	0	0	0	0	0	6	12	0	0	0	0	0	0	0	6	0	0	6	0	0	0	0	0	0	6	6	6	6	6	6	6	0	6	6	0	0	0	0	6	0
770929	0	0	0	0	0	0	0	0	12	0	0	0	0	0	6	12	0	0	0	0	0	0	0	6	0	0	6	0	0	0	0	0	0	6	6	6	6	6	6	6	0	6	6	0	0	0	0	6	0
770930	0	0	0	0	0	0	0	0	12	0	0	0	0	0	6	12	0	0	0	0	0	0	0	6	0	0	6	0	0	0	0	0	0	6	6	6	6	6	6	6	0	6	6	0	0	0	0	6	0
770931	0	0	0	0	0	0	0	0	12	0	0	0	0	0	6	12	0	0	0	0	0	0	0	6	0	0	6	0	0	0	0	0	0	6	6	6	6	6	6	6	0	6	6	0	0	0	0	6	0
770932	0	0	0	0	0	0	0	0	12	0	0	0	0	0	6	12	0	0	0	0	0	0	0	6	0	0	6	0	0	0	0	0	0	6	6	6	6	6	6	6	0	0	6	0	0	0	0	6	0
770933	0	0	0	0	0	0	0	0	12	0	0	0	0	0	6	12	0	0	0	0	0	0	0	6	0	0	6	0	0	0	0	0	0	6	6	6	6	6	6	6	0	0	6	0	0	0	0	6	0
770934	0	0	0	0	0	6	0	0	12	0	0	0	0	0	6	12	0	0	0	0	0	0	0	6	0	0	6	0	0	0	0	0	0	6	6	6	6	6	6	6	0	6	6	0	0	0	0	6	0
770935	0	0	0	0	0	6	0	0	12	0	0	0	0	0	6	12	0	0	0	0	0	0	0	6	0	0	6	0	0	0	0	0	0	6	6	6	6	6	6	6	0	6	6	0	0	0	0	6	0
770936	0	0	0	0	0	6	0	0	12	0	0	0	0	0	6	12	0	0	0	0	0	0	0	6	0	0	6	0	0	0	0	0	0	6	6	6	6	6	6	6	0	6	6	0	0	0	0	6	0
770937	0	0	0	0	0	6	0	0	12	0	0	0	0	0	6	12	0	0	0	0	0	0	0	6	0	0	6	0	0	0	0	0	0	6	6	6	6	6	6	6	0	6	6	0	0	0	0	6	0
770938	0	0	0	0	0	6	0	0	12	0	0	0	0	0	6	12	0	0	0	0	0	0	0	6	0	0	6	0	0	0	0	0	0	6	6	6	6	6	6	6	0	6	6	0	0	0	0	0	0
770939	0	0	0	0	0	6	0	0	12	0	0	0	0	0	6	12	0	0	0	0	0	0	0	6	0	0	6	0	0	0	0	0	0	6	6	6	6	6	0	6	0	6	6	0	0	0	0	0	0
770940	0	0	0	0	0	6	0	0	12	0	0	0	0	0	6	12	0	0	0	0	0	0	0	6	0	0	6	0	0	0	0	0	0	6	6	6	6	6	0	6	0	6	6	0	0	0	0	0	0
770941	0	0	0	0	0	6	0	0	12	0	0	0	0	0	6	12	0	0	0	0	0	0	0	6	0	0	6	0	0	0	0	0	0	6	6	6	6	6	0	6	0	6	6	0	0	0	0	0	0
770942	0	0	0	0	0	6	0	0	12	0	0	0	0	0	6	12	0	0	0	0	0	0	0	6	0	0	6	0	0	0	0	0	0	6	6	6	6	6	0	6	0	6	6	0	0	0	0	0	0
770943	0	0	0	0	0	6	0	0	12	0	0	0	0	0	6	12	0	0	0	0	0	0	0	6	0	0	6	0	0	0	0	0	0	6	6	6	6	6	0	6	0	6	6	0	0	0	0	0	0
770944	0	0	0	0	0	6	0	0	12	0	0	0	0	0	6	12	0	0	0	0	0	0	0	6	0	0	6	0	0	0	0	0	0	6	6	0	6	6	0	0	0	6	6	0	0	0	0	0	0
770945	0	0	0	0	0	6	0	0	12	0	0	0	0	0	6	12	0	0	0	0	0	0	0	6	0	0	6	0	0	0	0	0	0	6	6	0	0	6	0	0	0	6	0	0	0	0	0	0	0
770946	0	0	0	0	0	6	0	0	12	0	0	0	0	0	6	12	0	0	0	0	0	0	0	6	0	0	6	0	0	0	0	0	0	0	6	0	0	6	0	0	0	6	0	0	0	0	0	0	0
770947	0	0	0	0	0	0	0	0	12	0	0	0	0	0	6	12	0	0	0	0	0	0	0	6	0	0	0	0	0	0	0	0	0	0	6	0	0	6	0	0	0	6	0	0	0	0	0	0	0
770948	0	0	0	0	0	0	0	0	12	0	0	0	0	0	6	12	0	0	0	0	0	0	0	6	0	0	0	0	0	0	0	0	0	0	6	0	0	6	0	0	0	0	0	0	0	0	0	0	0
770949	0	0	0	0	0	0	0	0	12	0	0	0	0	0	6	12	0	0	0	0	0	0	0	6	0	0	0	0	0	0	0	0	0	0	6	0	0	6	0	0	0	0	0	0	0	0	0	0	0
770950	0	0	0	0	0	0	0	0	12	0	0	0	0	0	6	12	0	0	0	0	0	0	0	0	0	0	0	0	0	0	0	0	0	0	6	0	0	6	0	0	0	0	0	0	0	0	0	0	0
770951	0	0	0	0	0	0	0	0	12	0	0	0	0	0	6	12	0	0	0	0	0	0	0	0	0	0	0	0	0	0	0	0	0	0	6	0	0	6	0	0	0	0	0	0	0	0	0	0	0
770952	0	0	0	0	0	0	0	0	12	0	0	0	0	0	6	12	0	0	0	0	0	0	0	0	0	0	0	0	0	0	0	0	0	0	6	0	0	6	0	0	0	0	0	0	0	0	0	0	0
771633	0	0	0	0	0	0	0	0	12	0	0	0	0	0	6	12	6	0	0	0	0	0	0	6	0	0	6	0	0	0	0	6	0	6	0	6	6	6	0	6	0	6	6	0	0	0	0	0	0
771634	0	0	0	0	0	0	0	0	12	0	0	0	0	0	6	12	6	0	0	0	0	0	0	6	0	0	6	0	0	0	0	6	0	6	0	6	6	6	0	6	0	6	6	0	0	0	0	0	0
771635	0	0	0	0	0	0	0	0	12	0	0	0	0	0	6	12	6	0	0	0	0	0	0	6	0	0	6	0	0	0	0	6	0	6	0	6	6	6	0	6	0	6	6	0	0	0	0	0	0
771636	0	0	0	0	0	0	0	0	12	0	0	0	0	0	6	12	6	0	0	0	0	0	0	6	0	0	6	0	0	0	0	6	0	6	0	6	6	6	0	6	0	6	6	0	0	0	0	0	0
771637	0	0	0	0	0	0	0	0	12	0	0	0	0	0	6	12	6	0	0	0	0	0	0	6	0	0	6	0	0	0	0	6	0	6	0	6	6	6	0	6	0	6	6	0	0	0	0	0	0
771638	0	0	0	0	0	0	0	0	12	0	0	0	0	0	6	12	6	0	0	0	0	0	0	6	0	0	6	0	0	0	0	6	0	6	0	6	6	6	0	6	0	6	6	0	0	0	0	0	0
771639	0	0	0	0	0	0	0	0	12	0	0	0	0	0	6	12	6	0	0	0	0	0	0	6	0	0	6	0	0	0	0	6	0	6	0	6	6	6	0	6	0	6	6	0	0	0	0	0	0
771640	0	0	0	0	0	0	0	0	12	0	0	0	0	0	6	12	6	0	0	0	0	0	0	6	0	0	6	0	0	0	0	6	0	6	0	6	6	6	6	6	0	6	6	0	0	0	0	0	0
771641	0	0	0	0	0	0	0	0	12	0	0	0	0	0	6	12	0	0	0	0	0	0	0	6	0	0	6	0	0	0	0	6	0	6	0	6	6	6	6	6	0	6	6	0	0	0	0	0	0
771642	0	0	0	0	0	0	0	0	12	0	0	0	0	0	6	12	0	0	0	0	0	0	0	6	0	0	6	0	0	0	0	6	0	6	0	6	6	6	6	6	0	6	6	0	0	0	0	0	0
771643	0	0	0	0	0	0	0	0	12	0	0	0	0	0	6	12	0	0	0	0	0	0	0	6	0	0	6	0	0	0	0	0	0	6	0	6	6	6	6	6	0	6	6	0	0	0	0	0	0
771644	0	0	0	0	0	0	0	0	12	0	0	0	0	0	6	12	0	0	0	0	0	0	0	6	0	0	6	0	0	0	0	0	0	6	6	6	6	6	6	6	0	6	6	0	0	0	0	0	0
771645	0	0	0	0	0	0	0	0	12	0	0	0	0	0	6	12	0	0	0	0	0	0	0	6	0	0	6	0	0	0	0	0	0	6	6	6	6	6	6	6	0	6	6	0	0	0	0	0	0
771646	0	0	0	0	0	0	0	0	12	0	0	0	0	0	6	12	0	0	0	0	0	0	0	6	0	0	6	0	0	0	0	0	0	6	6	6	6	6	6	6	0	6	6	0	0	0	0	6	0
771647	0	0	0	0	0	0	0	0	12	0	0	0	0	0	6	12	0	0	0	0	0	0	0	6	0	0	6	0	0	0	0	0	0	6	6	6	6	6	6	6	0	6	6	0	0	0	0	6	0
771648	0	0	0	0	0	0	0	0	12	0	0	0	0	0	6	12	0	0	0	0	0	0	0	6	0	0	6	0	0	0	0	0	0	6	6	6	6	6	6	6	0	6	6	0	0	0	0	6	0
771649	0	0	0	0	0	0	0	0	12	0	0	0	0	0	6	12	0	0	0	0	0	0	0	6	0	0	6	0	0	0	0	0	0	6	6	6	6	6	6	6	0	6	6	0	0	0	0	6	0
771650	0	0	0	0	0	0	0	0	12	0	0	0	0	0	6	12	0	0	0	0	0	0	0	6	0	0	6	0	0	0	0	0	0	6	6	6	6	6	6	6	0	6	6	0	0	0	0	6	0
771651	0	0	0	0	0	0	0	0	12	0	0	0	0	0	6	12	0	0	0	0	0	0	0	6	0	0	6	0	0	0	0	0	0	6	6	6	6	6	6	6	0	6	6	0	0	0	0	6	0
771652	0	0	0	0	0	0	0	0	12	0	0	0	0	0	6	12	0	0	0	0	0	0	0	6	0	0	6	0	0	0	0	0	0	6	6	6	6	6	6	6	0	6	6	0	0	0	0	6	0
771653	0	0	0	0	0	6	0	0	12	0	0	0	0	0	6	12	0	0	0	0	0	0	0	6	0	0	6	0	0	0	0	0	0	6	6	6	6	6	6	6	0	6	6	0	0	0	0	6	0
771654	0	0	0	0	0	6	0	0	12	0	0	0	0	0	6	12	0	0	0	0	0	0	0	6	0	0	6	0	0	0	0	0	0	6	6	6	6	6	6	6	0	6	6	0	0	0	0	6	0
771655	0	0	0	0	0	6	0	0	12	0	0	0	0	0	6	12	0	0	0	0	0	0	0	6	0	0	6	0	0	0	0	0	0	0	6	6	6	6	6	6	0	6	6	0	0	0	0	6	0
771656	0	0	0	0	0	6	0	0	12	0	0	0	0	0	6	12	0	0	0	0	0	0	0	6	0	0	6	0	0	0	0	0	0	0	6	6	6	6	6	6	0	6	6	0	0	0	0	6	0
771657	0	0	0	0	0	6	0	0	12	0	0	0	0	0	6	12	0	0	0	0	0	0	0	6	0	0	6	0	0	0	0	0	0	0	6	6	6	6	6	6	0	6	6	0	0	0	0	6	0
771658	0	0	0	0	0	6	0	0	12	0	0	0	0	0	6	12	0	0	0	0	0	0	0	6	0	0	6	0	0	0	0	0	0	0	6	6	6	6	6	6	0	6	6	0	0	0	0	0	0
771659	0	0	0	0	0	6	0	0	12	0	0	0	0	0	6	12	0	0	0	0	0	0	0	6	0	0	6	0	0	0	0	0	0	0	6	6	6	6	6	6	0	6	6	0	0	0	0	0	0
771660	0	0	0	0	0	6	0	0	12	0	0	0	0	0	6	12	0	0	0	0	0	0	0	6	0	0	6	0	0	0	0	0	0	0	6	6	6	6	0	6	0	6	6	0	0	0	0	0	0
771661	0	0	0	0	0	6	0	0	12	0	0	0	0	0	6	12	0	0	0	0	0	0	0	6	0	0	6	0	0	0	0	0	0	0	6	6	6	6	0	6	0	6	6	0	0	0	0	0	0
771662	0	0	0	0	0	6	0	0	12	0	0	0	0	0	6	12	0	0	0	0	0	0	0	6	0	0	6	0	0	0	0	0	0	0	6	6	6	6	0	6	0	6	6	0	0	0	0	0	0
771663	0	0	0	0	0	6	0	0	12	0	0	0	0	0	6	12	0	0	0	0	0	0	0	6	0	0	6	0	0	0	0	0	0	0	6	6	6	6	0	6	0	6	6	0	0	0	0	0	0
771664	0	0	0	0	0	6	0	0	12	0	0	0	0	0	6	12	0	0	0	0	0	0	0	6	0	0	6	0	0	0	0	0	0	0	6	0	0	6	0	0	0	0	0	0	0	0	0	0	0
771665	0	0	0	0	0	6	0	0	12	0	0	0	0	0	6	12	0	0	0	0	0	0	0	6	0	0	6	0	0	0	0	0	0	0	6	0	0	6	0	0	0	0	0	0	0	0	0	0	0
771666	0	0	0	0	0	0	0	0	12	0	0	0	0	0	6	12	0	0	0	0	0	0	0	6	0	0	6	0	0	0	0	0	0	0	6	0	0	6	0	0	0	0	0	0	0	0	0	0	0
771667	0	0	0	0	0	0	0	0	12	0	0	0	0	0	6	12	0	0	0	0	0	0	0	6	0	0	0	0	0	0	0	0	0	0	6	0	0	6	0	0	0	0	0	0	0	0	0	0	0
771668	0	0	0	0	0	0	0	0	12	0	0	0	0	0	6	12	0	0	0	0	0	0	0	6	0	0	0	0	0	0	0	0	0	0	6	0	0	6	0	0	0	0	0	0	0	0	0	0	0
771669	0	0	0	0	0	0	0	0	12	0	0	0	0	0	6	12	0	0	0	0	0	0	0	6	0	0	0	0	0	0	0	0	0	0	6	0	0	6	0	0	0	0	0	0	0	0	0	0	0
771670	0	0	0	0	0	0	0	0	12	0	0	0	0	0	6	12	0	0	0	0	0	0	0	0	0	0	0	0	0	0	0	0	0	0	6	0	0	6	0	0	0	0	0	0	0	0	0	0	0
772352	0	0	0	0	0	0	0	0	12	0	0	0	0	0	6	12	6	0	0	0	0	0	0	6	0	0	6	0	0	0	0	6	0	6	0	6	6	6	0	6	0	6	6	0	0	0	0	0	0
772353	0	0	0	0	0	0	0	0	12	0	0	0	0	0	6	12	6	0	0	0	0	0	0	6	0	0	6	0	0	0	0	6	0	6	0	6	6	6	0	6	0	6	6	0	0	0	0	0	0
772354	0	0	0	0	0	0	0	0	12	0	0	0	0	0	6	12	6	0	0	0	0	0	0	6	0	0	6	0	0	0	0	6	0	6	0	6	6	6	0	6	0	6	6	0	0	0	0	0	0
772355	0	0	0	0	0	0	0	0	12	0	0	0	0	0	6	12	6	0	0	0	0	0	0	6	0	0	6	0	0	0	0	6	0	6	0	6	6	6	0	6	0	6	6	0	0	0	0	0	0
772356	0	0	0	0	0	0	0	0	12	0	0	0	0	0	6	12	6	0	0	0	0	0	0	6	0	0	6	0	0	0	0	6	0	6	0	6	6	6	0	6	0	6	6	0	0	0	0	0	0
772357	0	0	0	0	0	0	0	0	12	0	0	0	0	0	6	12	6	0	0	0	0	0	0	6	0	0	6	0	0	0	0	6	0	6	0	6	6	6	0	6	0	6	6	0	0	0	0	0	0
772358	0	0	0	0	0	0	0	0	12	0	0	0	0	0	6	12	6	0	0	0	0	0	0	6	0	0	6	0	0	0	0	6	0	6	0	6	6	6	6	6	0	6	6	0	0	0	0	0	0
772359	0	0	0	0	0	0	0	0	12	0	0	0	0	0	6	12	6	0	0	0	0	0	0	6	0	0	6	0	0	0	0	6	0	6	0	6	6	6	6	6	0	6	6	0	0	0	0	0	0
772360	0	0	0	0	0	0	0	0	12	0	0	0	0	0	6	12	0	0	0	0	0	0	0	6	0	0	6	0	0	0	0	6	0	6	0	6	6	6	6	6	0	6	6	0	0	0	0	0	0
772361	0	0	0	0	0	0	0	0	12	0	0	0	0	0	6	12	0	0	0	0	0	0	0	6	0	0	6	0	0	0	0	6	0	6	0	6	6	6	6	6	0	6	6	0	0	0	0	0	0
772362	0	0	0	0	0	0	0	0	12	0	0	0	0	0	6	12	0	0	0	0	0	0	0	6	0	0	6	0	0	0	0	0	0	6	0	6	6	6	6	6	0	6	6	0	0	0	0	0	0
772363	0	0	0	0	0	0	0	0	12	0	0	0	0	0	6	12	0	0	0	0	0	0	0	6	0	0	6	0	0	0	0	0	0	6	6	6	6	6	6	6	0	6	6	0	0	0	0	0	0
772364	0	0	0	0	0	0	0	0	12	0	0	0	0	0	6	12	0	0	0	0	0	0	0	6	0	0	6	0	0	0	0	0	0	6	6	6	6	6	6	6	0	6	6	0	0	0	0	0	0
772365	0	0	0	0	0	0	0	0	12	0	0	0	0	0	6	12	0	0	0	0	0	0	0	6	0	0	6	0	0	0	0	0	0	6	6	6	6	6	6	6	0	6	6	0	0	0	0	6	0
772366	0	0	0	0	0	0	0	0	12	0	0	0	0	0	6	12	0	0	0	0	0	0	0	6	0	0	6	0	0	0	0	0	0	6	6	6	6	6	6	6	0	6	6	0	0	0	0	6	0
772367	0	0	0	0	0	0	0	0	12	0	0	0	0	0	6	12	0	0	0	0	0	0	0	6	0	0	6	0	0	0	0	0	0	6	6	6	6	6	6	6	0	6	6	0	0	0	0	6	0
772368	0	0	0	0	0	0	0	0	12	0	0	0	0	0	6	12	0	0	0	0	0	0	0	6	0	0	6	0	0	0	0	0	0	6	6	6	6	6	6	6	0	6	6	0	0	0	0	6	0
772369	0	0	0	0	0	0	0	0	12	0	0	0	0	0	6	12	0	0	0	0	0	0	0	6	0	0	6	0	0	0	0	0	0	6	6	6	6	6	6	6	0	6	6	0	0	0	0	6	0
772370	0	0	0	0	0	0	0	0	12	0	0	0	0	0	6	12	0	0	0	0	0	0	0	6	0	0	6	0	0	0	0	0	0	0	6	6	6	6	6	6	0	6	6	0	0	0	0	6	0
772371	0	0	0	0	0	0	0	0	12	0	0	0	0	0	6	12	0	0	0	0	0	0	0	6	0	0	6	0	0	0	0	0	0	0	6	6	6	6	6	6	0	6	6	0	0	0	0	6	0
772372	0	0	0	0	0	0	0	0	12	0	0	0	0	0	6	12	0	0	0	0	0	0	0	6	0	0	6	0	0	0	0	0	0	0	6	6	6	6	6	6	0	6	6	0	0	0	0	6	0
772373	0	0	0	0	0	0	0	0	12	0	0	0	0	0	6	12	0	0	0	0	0	0	0	6	0	0	6	0	0	0	0	0	0	0	6	6	6	6	6	6	0	6	6	0	0	0	0	6	0
772374	0	0	0	0	0	6	0	0	12	0	0	0	0	0	6	12	0	0	0	0	0	0	0	6	0	0	6	0	0	0	0	0	0	0	6	6	6	6	6	6	0	6	6	0	0	0	0	6	0
772375	0	0	0	0	0	6	0	0	12	0	0	0	0	0	6	12	0	0	0	0	0	0	0	6	0	0	0	0	0	0	0	0	0	0	6	6	6	6	6	6	0	6	6	0	0	0	0	6	0
772376	0	0	0	0	0	6	0	0	12	0	0	0	0	0	6	12	0	0	0	0	0	0	0	6	0	0	0	0	0	0	0	0	0	0	6	6	6	6	6	6	0	0	6	0	0	0	0	6	0
772377	0	0	0	0	0	6	0	0	12	0	0	0	0	0	6	12	0	0	0	0	0	0	0	6	0	0	0	0	0	0	0	0	0	0	6	6	6	6	6	6	0	0	6	0	0	0	0	6	0
772378	0	0	0	0	0	6	0	0	12	0	0	0	0	0	6	12	0	0	0	0	0	0	0	6	0	0	0	0	0	0	0	0	0	0	6	6	6	6	6	6	0	0	6	0	0	0	0	0	0
772379	0	0	0	0	0	6	0	0	12	0	0	0	0	0	6	12	0	0	0	0	0	0	0	6	0	0	0	0	0	0	0	0	0	0	6	6	6	6	6	6	0	0	6	0	0	0	0	0	0
772380	0	0	0	0	0	6	0	0	12	0	0	0	0	0	6	12	0	0	0	0	0	0	0	6	0	0	0	0	0	0	0	0	0	0	6	6	6	6	6	6	0	0	6	0	0	0	0	0	0
772381	0	0	0	0	0	6	0	0	12	0	0	0	0	0	6	12	0	0	0	0	0	0	0	6	0	0	0	0	0	0	0	0	0	0	6	6	6	6	0	6	0	0	6	0	0	0	0	0	0
772382	0	0	0	0	0	6	0	0	12	0	0	0	0	0	6	12	0	0	0	0	0	0	0	6	0	0	0	0	0	0	0	0	0	0	6	6	6	6	0	6	0	0	6	0	0	0	0	0	0
772383	0	0	0	0	0	6	0	0	12	0	0	0	0	0	6	12	0	0	0	0	0	0	0	6	0	0	0	0	0	0	0	0	0	0	6	6	0	6	0	0	0	0	6	0	0	0	0	0	0
772384	0	0	0	0	0	6	0	0	12	0	0	0	0	0	6	12	0	0	0	0	0	0	0	6	0	0	0	0	0	0	0	0	0	0	6	0	0	6	0	0	0	0	0	0	0	0	0	0	0
772385	0	0	0	0	0	0	0	0	12	0	0	0	0	0	6	12	0	0	0	0	0	0	0	6	0	0	0	0	0	0	0	0	0	0	6	0	0	6	0	0	0	0	0	0	0	0	0	0	0
772386	0	0	0	0	0	0	0	0	12	0	0	0	0	0	6	12	0	0	0	0	0	0	0	6	0	0	0	0	0	0	0	0	0	0	6	0	0	6	0	0	0	0	0	0	0	0	0	0	0
772387	0	0	0	0	0	0	0	0	12	0	0	0	0	0	6	12	0	0	0	0	0	0	0	6	0	0	0	0	0	0	0	0	0	0	6	0	0	6	0	0	0	0	0	0	0	0	0	0	0
772388	0	0	0	0	0	0	0	0	12	0	0	0	0	0	6	12	0	0	0	0	0	0	0	6	0	0	0	0	0	0	0	0	0	0	6	0	0	6	0	0	0	0	0	0	0	0	0	0	0
772389	0	0	0	0	0	0	0	0	12	0	0	0	0	0	6	12	0	0	0	0	0	0	0	6	0	0	0	0	0	0	0	0	0	0	6	0	0	6	0	0	0	0	0	0	0	0	0	0	0
773071	0	0	0	0	0	0	0	0	12	0	0	0	0	0	6	12	6	0	6	0	0	0	0	6	0	0	6	0	0	0	0	6	0	6	0	6	6	6	0	6	0	6	6	0	0	0	0	0	0
773072	0	0	0	0	0	0	0	0	12	0	0	0	0	0	6	12	6	0	0	0	0	0	0	6	0	0	6	0	0	0	0	6	0	6	0	6	6	6	0	6	0	6	6	0	0	0	0	0	0
773073	0	0	0	0	0	0	0	0	12	0	0	0	0	0	6	12	6	0	0	0	0	0	0	6	0	0	6	0	0	0	0	6	0	6	0	6	6	6	0	6	0	6	6	0	0	0	0	0	0
773074	0	0	0	0	0	0	0	0	12	0	0	0	0	0	6	12	6	0	0	0	0	0	0	6	0	0	6	0	0	0	0	6	0	6	0	6	6	6	0	6	0	6	6	0	0	0	0	0	0
773075	0	0	0	0	0	0	0	0	12	0	0	0	0	0	6	12	6	0	0	0	0	0	0	6	0	0	6	0	0	0	0	6	0	6	0	6	6	6	0	6	0	6	6	0	0	0	0	0	0
773076	0	0	0	0	0	0	0	0	12	0	0	0	0	0	6	12	6	0	0	0	0	0	0	6	0	0	6	0	0	0	0	6	0	6	0	6	6	6	0	6	0	6	6	0	0	0	0	0	0
773077	0	0	0	0	0	0	0	0	12	0	0	0	0	0	6	12	6	0	0	0	0	0	0	6	0	0	6	0	0	0	0	6	0	6	0	6	6	6	6	6	0	6	6	0	0	0	0	0	0
773078	0	0	0	0	0	0	0	0	12	0	0	0	0	0	6	12	6	0	0	0	0	0	0	6	0	0	6	0	0	0	0	6	0	6	0	6	6	6	6	6	0	6	6	0	0	0	0	0	0
773079	0	0	0	0	0	0	0	0	12	6	0	0	0	0	6	12	6	0	0	0	0	0	0	6	0	0	6	0	0	0	0	6	0	6	0	6	6	6	6	6	0	6	6	0	0	0	0	0	0
773080	0	0	0	0	0	0	0	0	12	6	0	0	0	0	6	12	0	0	0	0	0	0	0	6	0	0	6	0	0	0	0	6	0	6	0	6	6	6	6	6	0	6	6	0	0	0	0	0	0
773081	0	0	0	0	0	0	0	0	12	6	0	0	0	0	6	12	0	0	0	0	0	0	0	6	0	0	6	0	0	0	0	6	0	6	0	6	6	6	6	6	0	6	6	0	0	0	0	0	0
773082	0	0	0	0	0	0	0	0	12	0	0	0	0	0	6	12	0	0	0	0	0	0	0	6	0	0	6	0	0	0	0	0	0	6	6	6	6	6	6	6	0	6	6	0	0	0	0	0	0
773083	0	0	0	0	0	0	0	0	12	0	0	0	0	0	6	12	0	0	0	0	0	0	0	6	0	0	6	0	0	0	0	0	0	6	6	6	6	6	6	6	0	6	6	0	0	0	0	0	0
773084	0	0	0	0	0	0	0	0	12	0	0	0	0	0	6	12	0	0	0	0	0	0	0	6	0	0	6	0	0	0	0	0	0	6	6	6	6	6	6	6	0	6	6	0	0	0	0	0	0
773085	0	0	0	0	0	0	0	0	12	0	0	0	0	0	6	12	0	0	0	0	0	0	0	6	0	0	6	0	0	0	0	0	0	6	6	6	6	6	6	6	0	6	6	0	0	0	0	6	0
773086	0	0	0	0	0	0	0	0	12	0	0	0	0	0	6	12	0	0	0	0	0	0	0	6	0	0	6	0	0	0	0	0	0	6	6	6	6	6	6	6	0	6	6	0	0	0	0	6	0
773087	0	0	0	0	0	0	0	0	12	0	0	0	0	0	6	12	0	0	0	0	0	0	0	6	0	0	6	0	0	0	0	0	0	6	6	6	6	6	6	6	0	6	6	0	0	0	0	6	0
773088	0	0	0	0	0	0	0	0	12	0	0	0	0	0	6	12	0	0	0	0	0	0	0	6	0	0	6	0	0	0	0	0	0	6	6	6	6	6	6	6	0	6	6	0	0	0	0	6	0
773089	0	0	0	0	0	0	0	0	12	0	0	0	0	0	6	12	0	0	0	0	0	0	0	6	0	0	6	0	0	0	0	0	0	0	6	6	6	6	6	6	0	6	6	0	0	0	0	6	0
773090	0	0	0	0	0	0	0	0	12	0	0	0	0	0	6	12	0	0	0	0	0	0	0	6	0	0	6	0	0	0	0	0	0	0	6	6	6	6	6	6	0	6	6	0	0	0	0	6	0
773091	0	0	0	0	0	0	0	0	12	0	0	0	0	0	6	12	0	0	0	0	0	0	0	6	0	0	0	0	0	0	0	0	0	0	6	6	6	6	6	6	0	6	6	0	0	0	0	6	0
773092	0	0	0	0	0	0	0	0	12	0	0	0	0	0	6	12	0	0	0	0	0	0	0	6	0	0	0	0	0	0	0	0	0	0	6	6	6	6	6	6	0	6	6	0	0	0	0	6	0
773093	0	0	0	0	0	0	0	0	12	0	0	0	0	0	6	12	0	0	0	0	0	0	0	6	0	0	0	0	0	0	0	0	0	0	6	6	6	6	6	6	0	0	6	0	0	0	0	6	0
773094	0	0	0	0	0	0	0	0	12	0	0	0	0	0	6	12	0	0	0	0	0	0	0	6	0	0	0	0	0	0	0	0	0	0	6	6	6	6	6	6	0	0	6	0	0	0	0	6	0
773095	0	0	0	0	0	0	0	0	12	0	0	0	0	0	6	12	0	0	0	0	0	0	0	6	0	0	0	0	0	0	0	0	0	0	6	6	6	6	6	6	0	0	6	0	0	0	0	6	0
773096	0	0	0	0	0	0	0	0	12	0	0	0	0	0	6	12	0	0	0	0	0	0	0	6	0	0	0	0	0	0	0	0	0	0	6	6	6	6	6	6	0	0	6	0	0	0	0	6	0
773097	0	0	0	0	0	0	0	0	12	0	0	0	0	0	6	12	0	0	0	0	0	0	0	6	0	0	0	0	0	0	0	0	0	0	6	6	6	6	6	6	0	0	6	0	0	0	0	6	0
773098	0	0	0	0	0	0	0	0	12	0	0	0	0	0	6	12	0	0	0	0	0	0	0	6	0	0	0	0	0	0	0	0	0	0	6	6	6	6	6	6	0	0	6	0	0	0	0	0	0
773099	0	0	0	0	0	0	0	0	12	0	0	0	0	0	6	12	0	0	0	0	0	0	0	6	0	0	0	0	0	0	0	0	0	0	6	6	6	6	6	6	0	0	6	0	0	0	0	0	0
773100	0	0	0	0	0	0	0	0	12	0	0	0	0	0	6	12	0	0	0	0	0	0	0	6	0	0	0	0	0	0	0	0	0	0	6	6	6	6	6	6	0	0	6	0	0	0	0	0	0
773101	0	0	0	0	0	0	0	0	12	0	0	0	0	0	6	12	0	0	0	0	0	0	0	6	0	0	0	0	0	0	0	0	0	0	6	6	6	6	6	6	0	0	6	0	0	0	0	0	0
773102	0	0	0	0	0	0	0	0	12	0	0	0	0	0	6	12	0	0	0	0	0	0	0	6	0	0	0	0	0	0	0	0	0	0	6	6	6	6	0	6	0	0	6	0	0	0	0	0	0
773103	0	0	0	0	0	0	0	0	12	0	0	0	0	0	6	12	0	0	0	0	0	0	0	6	0	0	0	0	0	0	0	0	0	0	6	0	0	6	0	0	0	0	0	0	0	0	0	0	0
773104	0	0	0	0	0	0	0	0	12	0	0	0	0	0	6	12	0	0	0	0	0	0	0	6	0	0	0	0	0	0	0	0	0	0	6	0	0	6	0	0	0	0	0	0	0	0	0	0	0
773105	0	0	0	0	0	0	0	0	12	0	0	0	0	0	6	12	0	0	0	0	0	0	0	6	0	0	0	0	0	0	0	0	0	0	6	0	0	6	0	0	0	0	0	0	0	0	0	0	0
773106	0	0	0	0	0	0	0	0	12	0	0	0	0	0	6	12	0	0	0	0	0	0	0	6	0	0	0	0	0	0	0	0	0	0	6	0	0	6	0	0	0	0	0	0	0	0	0	0	0
773107	0	0	0	0	0	0	0	0	12	0	0	0	0	0	6	12	0	0	0	0	0	0	0	6	0	0	0	0	0	0	0	0	0	0	6	0	0	6	0	0	0	0	0	0	0	0	0	0	0
773108	0	0	0	0	0	0	0	0	12	0	0	0	0	0	6	12	0	0	0	0	0	0	0	6	0	0	0	0	0	0	0	0	0	0	6	0	0	6	0	0	0	0	0	0	0	0	0	0	0
773109	0	0	0	0	0	0	0	0	12	0	0	0	0	0	6	12	0	0	0	0	0	0	0	6	0	0	0	0	0	0	0	0	0	0	6	0	0	6	0	0	0	0	0	0	0	0	0	0	0
773791	0	0	0	0	0	0	0	0	12	0	0	0	0	0	6	12	6	0	6	0	0	0	0	6	0	0	6	0	0	0	0	6	0	6	0	6	6	6	0	6	0	6	6	0	0	0	0	0	0
773792	0	0	0	0	0	0	0	0	12	0	0	0	0	0	6	12	6	0	0	0	0	0	0	6	0	0	6	0	0	0	0	6	0	6	0	6	6	6	0	6	0	6	6	0	0	0	0	0	0
773793	0	0	0	0	0	0	0	0	12	0	0	0	0	0	6	12	6	0	0	0	0	0	0	6	0	0	6	0	0	0	0	6	0	6	0	6	6	6	0	6	0	6	6	0	0	0	0	0	0
773794	0	0	0	0	0	0	0	0	12	0	0	0	0	0	6	12	6	0	0	0	0	0	0	6	0	0	6	0	0	0	0	6	0	6	0	6	6	6	0	6	0	6	6	0	0	0	0	0	0
773795	0	0	0	0	0	0	0	0	12	0	0	0	0	0	6	12	6	0	0	0	0	0	0	6	0	0	6	0	0	0	0	6	0	6	0	6	6	6	0	6	0	6	6	0	0	0	0	0	0
773796	0	0	0	0	0	0	0	0	12	0	0	0	0	0	6	12	6	0	0	0	0	0	0	6	0	0	6	0	0	0	0	6	0	6	0	6	6	6	6	6	0	6	6	0	0	0	0	0	0
773797	0	0	0	0	0	0	0	0	12	0	0	0	0	0	6	12	6	0	0	0	0	0	0	6	0	0	6	0	0	0	0	6	0	6	0	6	6	6	6	6	0	6	6	0	0	0	0	0	0
773798	0	0	0	0	0	0	0	0	12	0	0	0	0	0	6	12	6	0	0	0	0	0	0	6	0	0	6	0	0	0	0	6	0	6	0	6	6	6	6	6	0	6	6	0	0	0	0	0	0
773799	0	0	0	0	0	0	0	0	12	6	0	0	0	0	6	12	6	0	0	0	0	0	0	6	0	0	6	0	0	0	0	6	0	6	0	6	6	6	6	6	0	6	6	0	0	0	0	0	0
773800	0	0	0	0	0	0	0	0	12	6	0	0	0	0	6	12	0	0	0	0	0	0	0	6	0	0	6	0	0	0	0	6	0	6	0	6	6	6	6	6	0	6	6	0	0	0	0	0	0
773801	0	0	0	0	0	0	0	0	12	6	0	0	0	0	6	12	0	0	0	0	0	0	0	6	0	0	6	0	0	0	0	0	0	6	6	6	6	6	6	6	0	6	6	0	0	0	0	0	0
773802	0	0	0	0	0	0	0	0	12	0	0	0	0	0	6	12	0	0	0	0	0	0	0	6	0	0	6	0	0	0	0	0	0	6	6	6	6	6	6	6	0	6	6	0	0	0	0	0	0
773803	0	0	0	0	0	0	0	0	12	0	0	0	0	0	6	12	0	0	0	0	0	0	0	6	0	0	6	0	0	0	0	0	0	6	6	6	6	6	6	6	0	6	6	0	0	0	0	0	0
773804	0	0	0	0	0	0	0	0	12	0	0	0	0	0	6	12	0	0	0	0	0	0	0	6	0	0	6	0	0	0	0	0	0	6	6	6	6	6	6	6	0	6	6	0	0	0	0	6	0
773805	0	0	0	0	0	0	0	0	12	0	0	0	0	0	6	12	0	0	0	0	0	0	0	6	0	0	6	0	0	0	0	0	0	6	6	6	6	6	6	6	0	6	6	0	0	0	0	6	0
773806	0	0	0	0	0	0	0	0	12	0	0	0	0	0	6	12	0	0	0	0	0	0	0	6	0	0	6	0	0	0	0	0	0	6	6	6	6	6	6	6	0	6	6	0	0	0	0	6	0
773807	0	0	0	0	0	0	0	0	12	0	0	0	0	0	6	12	0	0	0	0	0	0	0	6	0	0	6	0	0	0	0	0	0	6	6	6	6	6	6	6	0	0	6	0	0	0	0	6	0
773808	0	0	0	0	0	0	0	0	12	0	0	0	0	0	6	12	0	0	0	0	0	0	0	6	0	0	0	0	0	0	0	0	0	0	6	6	6	6	6	6	0	0	6	0	0	0	0	6	0
773809	0	0	0	0	0	0	0	0	12	0	0	0	0	0	6	12	0	0	0	0	0	0	0	6	0	0	0	0	0	0	0	0	0	0	6	6	6	6	6	6	0	0	6	0	0	0	0	6	0
773810	0	0	0	0	0	0	0	0	12	0	0	0	0	0	6	12	0	0	0	0	0	0	0	6	0	0	0	0	0	0	0	0	0	0	6	6	6	6	6	6	0	6	6	0	0	0	0	6	0
773811	0	0	0	0	0	0	0	0	12	0	0	0	0	0	6	12	0	0	0	0	0	0	0	6	0	0	0	0	0	0	0	0	0	0	6	6	6	6	6	6	0	6	6	0	0	0	0	6	0
773812	0	0	0	0	0	0	0	0	12	0	0	0	0	0	6	12	0	0	0	0	0	0	0	6	0	0	0	0	0	0	0	0	0	0	6	6	6	6	6	6	0	6	6	0	0	0	0	6	0
773813	0	0	0	0	0	0	0	0	12	0	0	0	0	0	6	12	0	0	0	0	0	0	0	6	0	0	0	0	0	0	0	0	0	0	6	6	6	6	6	6	0	0	6	0	0	0	0	6	0
773814	0	0	0	0	0	0	0	0	12	0	0	0	0	0	6	12	0	0	0	0	0	0	0	6	0	0	0	0	0	0	0	0	0	0	6	6	6	6	6	6	0	0	6	0	0	0	0	6	0
773815	0	0	0	0	0	0	0	0	12	0	0	0	0	0	6	12	0	0	0	0	0	0	0	6	0	0	0	0	0	0	0	0	0	0	6	6	6	6	6	6	0	0	6	0	0	0	0	6	0
773816	0	0	0	0	0	0	0	0	12	0	0	0	0	0	6	12	0	0	0	0	0	0	0	6	0	0	0	0	0	0	0	0	0	0	6	6	6	6	6	6	0	0	6	0	0	0	0	6	0
773817	0	0	0	0	0	0	0	0	12	0	0	0	0	0	6	12	0	0	0	0	0	0	0	6	0	0	0	0	0	0	0	0	0	0	6	6	6	6	6	6	0	0	6	0	0	0	0	6	0
773818	0	0	0	0	0	0	0	0	12	0	0	0	0	0	6	12	0	0	0	0	0	0	0	6	0	0	0	0	0	0	0	0	0	0	6	6	6	6	6	6	0	0	6	0	0	0	0	0	0
773819	0	0	0	0	0	0	0	0	12	0	0	0	0	0	6	12	0	0	0	0	0	0	0	6	0	0	0	0	0	0	0	0	0	0	6	6	6	6	6	6	0	0	6	0	0	0	0	0	0
773820	0	0	0	0	0	0	0	0	12	0	0	0	0	0	6	12	0	0	0	0	0	0	0	6	0	0	0	0	0	0	0	0	0	0	6	6	6	6	6	6	0	0	6	0	0	0	0	0	0
773821	0	0	0	0	0	0	0	0	12	0	0	0	0	0	6	12	0	0	0	0	0	0	0	6	0	0	0	0	0	0	0	0	0	0	6	6	6	6	6	6	0	0	6	0	0	0	0	0	0
773822	0	0	0	0	0	0	0	0	12	0	0	0	0	0	6	12	0	0	0	0	0	0	0	6	0	0	0	0	0	0	0	0	0	0	6	0	0	6	0	0	0	0	0	0	0	0	0	0	0
773823	0	0	0	0	0	0	0	0	12	0	0	0	0	0	6	12	0	0	0	0	0	0	0	6	0	0	0	0	0	0	0	0	0	0	6	0	0	6	0	0	0	0	0	0	0	0	0	0	0
773824	0	0	0	0	0	0	0	0	12	0	0	0	0	0	6	12	0	0	0	0	0	0	0	6	0	0	0	0	0	0	0	0	0	0	6	0	0	6	0	0	0	0	0	0	0	0	0	0	0
773825	0	0	0	0	0	0	0	0	12	0	0	0	0	0	6	12	0	0	0	0	0	0	0	6	0	0	0	0	0	0	0	0	0	0	6	0	0	6	0	0	0	0	0	0	0	0	0	0	0
773826	0	0	0	0	0	0	0	0	12	0	0	0	0	0	6	12	0	0	0	0	0	0	0	6	0	0	0	0	0	0	0	0	0	0	6	0	0	6	0	0	0	0	0	0	0	0	0	0	0
773827	0	0	0	0	0	0	0	0	12	0	0	0	0	0	6	12	0	0	0	0	0	0	0	6	0	0	0	0	0	0	0	0	0	0	6	0	0	6	0	0	0	0	0	0	0	0	0	0	0
773828	0	0	0	0	0	0	0	0	12	0	0	0	0	0	6	12	0	0	0	0	0	0	0	6	0	0	0	0	0	0	0	0	0	0	6	0	0	6	0	0	0	0	0	0	0	0	0	0	0
773829	0	0	0	0	0	0	0	0	12	0	0	0	0	0	6	12	0	0	0	0	0	0	0	6	0	0	0	0	0	0	0	0	0	0	6	0	0	6	0	0	0	0	0	0	0	0	0	0	0
774511	0	0	0	0	0	0	0	0	12	0	0	0	0	0	6	12	6	0	6	0	0	0	0	6	0	0	6	0	0	0	0	6	0	6	0	6	6	6	0	6	0	6	6	0	0	0	0	0	0
774512	0	0	0	0	0	0	0	0	12	0	0	0	0	0	6	12	6	0	0	0	0	0	0	6	0	0	6	0	0	0	0	6	0	6	0	6	6	6	0	6	0	6	6	0	0	0	0	0	0
774513	0	0	0	0	0	0	0	0	12	0	0	0	0	0	6	12	6	0	0	0	0	0	0	6	0	0	6	0	0	0	0	6	0	6	0	6	6	6	0	6	0	6	6	0	0	0	0	0	0
774514	0	0	0	0	0	0	0	0	12	0	0	0	0	0	6	12	6	0	0	0	0	0	0	6	0	0	6	0	0	0	0	6	0	6	0	6	6	6	6	6	0	6	6	0	0	0	0	0	0
774515	0	0	0	0	0	0	0	0	12	0	0	0	0	0	6	12	6	0	0	0	0	0	0	6	0	0	6	0	0	0	0	6	0	6	0	6	6	6	6	6	0	6	6	0	0	0	0	0	0
774516	0	0	0	0	0	0	0	0	12	0	0	0	0	0	6	12	6	0	0	0	0	0	0	6	0	0	6	0	0	0	0	6	0	6	0	6	6	6	6	6	0	6	6	0	0	0	0	0	0
774517	0	0	0	0	0	0	0	0	12	0	0	0	0	0	6	12	6	0	0	0	0	0	0	6	0	0	6	0	0	0	0	6	0	6	0	6	6	6	6	6	0	6	6	0	0	0	0	0	0
774518	0	0	0	0	0	0	0	0	12	0	0	0	0	0	6	12	6	0	0	0	0	0	0	6	0	0	6	0	0	0	0	6	0	6	0	6	6	6	6	6	0	6	6	0	0	0	0	0	0
774519	0	0	0	0	0	0	0	0	12	6	0	0	0	0	6	12	0	0	0	0	0	0	0	6	0	0	6	0	0	0	0	6	0	6	0	6	6	6	6	6	0	6	6	0	0	0	0	0	0
774520	0	0	0	0	0	0	0	0	12	6	0	0	0	0	6	12	0	0	0	0	0	0	0	6	0	0	6	0	0	0	0	6	0	6	6	6	6	6	6	6	0	6	6	0	0	0	0	0	0
774521	0	0	0	0	0	0	0	0	12	6	0	0	0	0	6	12	0	0	0	0	0	0	0	6	0	0	6	0	0	0	0	0	0	6	6	6	6	6	6	6	0	6	6	0	0	0	0	0	0
774522	0	0	0	0	0	0	0	0	12	0	0	0	0	0	6	12	0	0	0	0	0	0	0	6	0	0	6	0	0	0	0	0	0	6	6	6	6	6	6	6	0	6	6	0	0	0	0	0	0
774523	0	0	0	0	0	0	0	0	12	0	0	0	0	0	6	12	0	0	0	0	0	0	0	6	0	0	6	0	0	0	0	0	0	6	6	6	6	6	6	6	0	6	6	0	0	0	0	0	0
774524	0	0	0	0	0	0	0	0	12	0	0	0	0	0	6	12	0	0	0	0	0	0	0	6	0	0	6	0	0	0	0	0	0	6	6	6	6	6	6	6	0	6	6	0	0	0	0	6	0
774525	0	0	0	0	0	0	0	0	12	0	0	0	0	0	6	12	0	0	0	0	0	0	0	6	0	0	6	0	0	0	0	0	0	6	6	6	6	6	6	6	0	0	6	0	0	0	0	6	0
774526	0	0	0	0	0	0	0	0	12	0	0	0	0	0	6	12	0	0	0	0	0	0	0	6	0	0	6	0	0	0	0	0	0	6	6	6	6	6	6	6	0	0	6	0	0	0	0	6	0
774527	0	0	0	0	0	0	0	0	12	0	0	0	0	0	6	12	0	0	0	0	0	0	0	6	0	0	0	0	0	0	0	0	0	0	6	6	6	6	6	6	0	0	6	0	0	0	0	6	0
774528	0	0	0	0	0	0	0	0	12	0	0	0	0	0	6	12	0	0	0	0	0	0	0	6	0	0	0	0	0	0	0	0	0	0	6	6	6	6	6	6	0	0	6	0	0	0	0	6	0
774529	0	0	0	0	0	0	0	0	12	0	0	0	0	0	6	12	0	0	0	0	0	0	0	6	0	0	0	0	0	0	0	0	0	0	6	6	6	6	6	6	0	0	6	0	0	0	0	6	0
774530	0	0	0	0	0	0	0	0	12	0	0	0	0	0	6	12	0	0	0	0	0	0	0	6	0	0	0	0	0	0	0	0	0	0	6	6	6	6	6	6	0	6	6	0	0	0	0	6	0
774531	0	0	0	0	0	0	0	0	12	0	0	0	0	0	6	12	0	0	0	0	0	0	0	6	0	0	0	0	0	0	0	0	0	0	6	6	6	6	6	6	0	6	6	0	0	0	0	6	0
774532	0	0	0	0	0	0	0	0	12	0	0	0	0	0	6	12	0	0	0	0	0	0	0	6	0	0	0	0	0	0	0	0	0	0	6	6	6	6	6	6	0	0	6	0	0	0	0	6	0
774533	0	0	0	0	0	0	0	0	12	0	0	0	0	0	6	12	0	0	0	0	0	0	0	6	0	0	0	0	0	0	0	0	0	0	6	6	6	6	6	6	0	0	6	0	0	0	0	6	0
774534	0	0	0	0	0	0	0	0	12	0	0	0	0	0	6	12	0	0	0	0	0	0	0	6	0	0	0	0	0	0	0	0	0	0	6	6	6	6	6	6	0	0	6	0	0	0	0	6	0
774535	0	0	0	0	0	0	0	0	12	0	0	0	0	0	6	12	0	0	0	0	0	0	0	6	0	0	0	0	0	0	0	0	0	0	6	6	6	6	6	6	0	0	6	0	0	0	0	6	0
774536	0	0	0	0	0	0	0	0	12	0	0	0	0	0	6	12	0	0	0	0	0	0	0	6	0	0	0	0	0	0	0	0	0	0	6	6	6	6	6	6	0	0	6	0	0	0	0	6	0
774537	0	0	0	0	0	0	0	0	12	0	0	0	0	0	6	12	0	0	0	0	0	0	0	6	0	0	0	0	0	0	0	0	0	0	6	6	6	6	6	6	0	0	6	0	0	0	0	6	0
774538	0	0	0	0	0	0	0	0	12	0	0	0	0	0	6	12	0	0	0	0	0	0	0	6	0	0	0	0	0	0	0	0	0	0	6	6	6	6	6	6	0	0	6	0	0	0	0	0	0
774539	0	0	0	0	0	0	0	0	12	0	0	0	0	0	6	12	0	0	0	0	0	0	0	6	0	0	0	0	0	0	0	0	0	0	6	6	6	6	6	6	0	0	6	0	0	0	0	0	0
774540	0	0	0	0	0	0	0	0	12	0	0	0	0	0	6	12	0	0	0	0	0	0	0	6	0	0	0	0	0	0	0	0	0	0	6	6	6	6	6	6	0	0	6	0	0	0	0	0	0
774541	0	0	0	0	0	0	0	0	12	0	0	0	0	0	6	12	0	0	0	0	0	0	0	6	0	0	0	0	0	0	0	0	0	0	6	0	6	6	6	6	0	0	0	0	0	0	0	0	0
774542	0	0	0	0	0	0	0	0	12	0	0	0	0	0	6	12	0	0	0	0	0	0	0	6	0	0	0	0	0	0	0	0	0	0	6	0	0	6	0	0	0	0	0	0	0	0	0	0	0
774543	0	0	0	0	0	0	0	0	12	0	0	0	0	0	6	12	0	0	0	0	0	0	0	6	0	0	0	0	0	0	0	0	0	0	6	0	0	6	0	0	0	0	0	0	0	0	0	0	0
774544	0	0	0	0	0	0	0	0	12	0	0	0	0	0	6	12	0	0	0	0	0	0	0	6	0	0	0	0	0	0	0	0	0	0	6	0	0	6	0	0	0	0	0	0	0	0	0	0	0
774545	0	0	0	0	0	0	0	0	12	0	0	0	0	0	6	12	0	0	0	0	0	0	0	6	0	0	0	0	0	0	0	0	0	0	6	0	0	6	0	0	0	0	0	0	0	0	0	0	0
774546	0	0	0	0	0	0	0	0	12	0	0	0	0	0	6	12	0	0	0	0	0	0	0	6	0	0	0	0	0	0	0	0	0	0	6	0	0	6	0	0	0	0	0	0	0	0	0	0	0
774547	0	0	0	0	0	0	0	0	12	0	0	0	0	0	6	12	0	0	0	0	0	0	0	6	0	0	0	0	0	0	0	0	0	0	6	0	0	6	0	0	0	0	0	0	0	0	0	0	0
774548	0	0	0	0	0	0	0	0	12	0	0	0	0	0	6	12	0	0	0	0	0	0	0	6	0	0	0	0	0	0	0	0	0	0	6	0	0	6	0	0	0	0	0	0	0	0	0	0	0
775231	0	0	0	0	0	0	0	0	12	0	0	0	0	0	6	12	6	0	6	0	0	0	0	6	0	0	6	0	0	0	0	6	0	6	0	6	6	6	0	6	0	6	6	0	0	0	0	0	0
775232	0	0	0	0	0	0	0	0	12	0	0	0	0	0	6	12	6	0	0	0	0	0	0	6	0	0	6	0	0	0	0	6	0	6	0	6	6	6	0	6	0	6	6	0	0	0	0	0	0
775233	0	0	0	0	0	0	0	0	12	0	0	0	0	0	6	12	6	0	0	0	0	0	0	6	0	0	6	0	0	0	0	6	0	6	0	6	6	6	6	6	0	6	6	0	0	0	0	0	0
775234	0	0	0	0	0	0	0	0	12	0	0	0	0	0	6	12	6	0	0	0	0	0	0	6	0	0	6	0	0	0	0	6	0	6	0	6	6	6	6	6	0	6	6	0	0	0	0	0	0
775235	0	0	0	0	0	0	0	0	12	0	0	0	0	0	6	12	6	0	0	0	0	0	0	6	0	0	6	0	0	0	0	6	0	6	0	6	6	6	6	6	0	6	6	0	0	0	0	0	0
775236	0	0	0	0	0	0	0	0	12	0	0	0	0	0	6	12	6	0	0	0	0	0	0	6	0	0	6	0	0	0	0	6	0	6	0	6	6	6	6	6	0	6	6	0	0	0	0	0	0
775237	0	0	0	0	0	0	0	0	12	0	0	0	0	0	6	12	6	0	0	0	0	0	0	6	0	0	6	0	0	0	0	6	0	6	0	6	6	6	6	6	0	6	6	0	0	0	0	0	0
775238	0	0	0	0	0	0	0	0	12	0	0	0	0	0	6	12	6	0	0	0	0	0	0	6	0	0	6	0	0	0	0	6	0	6	6	6	6	6	6	6	0	6	6	0	0	0	0	0	0
775239	0	0	0	0	0	0	0	0	12	0	0	0	0	0	6	12	0	0	0	0	0	0	0	6	0	0	6	0	0	0	0	6	0	6	6	6	6	6	6	6	0	6	6	0	0	0	0	0	0
775240	0	0	0	0	0	0	0	0	12	6	0	0	0	0	6	12	0	0	0	0	0	0	0	6	0	0	6	0	0	0	0	6	0	6	6	6	6	6	6	6	0	6	6	0	0	0	0	0	0
775241	0	0	0	0	0	0	0	0	12	0	0	0	0	0	6	12	0	0	0	0	0	0	0	6	0	0	6	0	0	0	0	0	0	6	6	6	6	6	6	6	0	6	6	0	0	0	0	0	0
775242	0	0	0	0	0	0	0	0	12	0	0	0	0	0	6	12	0	0	0	0	0	0	0	6	0	0	6	0	0	0	0	0	0	6	6	6	6	6	6	6	0	6	6	0	0	0	0	0	0
775243	0	0	0	0	0	0	0	0	12	0	0	0	0	0	6	12	0	0	0	0	0	0	0	6	0	0	6	0	0	0	0	0	0	6	6	6	6	6	6	6	0	0	6	0	0	0	0	6	0
775244	0	0	0	0	0	0	0	0	12	0	0	0	0	0	6	12	0	0	0	0	0	0	0	6	0	0	6	0	0	0	0	0	0	6	6	6	6	6	6	6	0	0	6	0	0	0	0	6	0
775245	0	0	0	0	0	0	0	0	12	0	0	0	0	0	6	12	0	0	0	0	0	0	0	6	0	0	6	0	0	0	0	0	0	6	6	6	6	6	6	6	0	0	6	0	0	0	0	6	0
775246	0	0	0	0	0	0	0	0	12	0	0	0	0	0	6	12	0	0	0	0	0	0	0	6	0	0	0	0	0	0	0	0	0	6	6	6	6	6	6	6	0	0	6	0	0	0	0	6	0
775247	0	0	0	0	0	0	0	0	12	0	0	0	0	0	6	12	0	0	0	0	0	0	0	6	0	0	0	0	0	0	0	0	0	0	6	6	6	6	6	6	0	0	6	0	0	0	0	6	0
775248	0	0	0	0	0	0	0	0	12	0	0	0	0	0	6	12	0	0	0	0	0	0	0	6	0	0	0	0	0	0	0	0	0	0	6	6	6	6	6	6	0	0	6	0	0	0	0	6	0
775249	0	0	0	0	0	0	0	0	12	0	0	0	0	0	6	12	0	0	0	0	0	0	0	6	0	0	0	0	0	0	0	0	0	0	6	6	6	6	6	6	0	0	6	0	0	0	0	6	0
775250	0	0	0	0	0	0	0	0	12	0	0	0	0	0	6	12	0	0	0	0	0	0	0	6	0	0	0	0	0	0	0	0	0	0	6	6	6	6	6	6	0	0	6	0	0	0	0	6	0
775251	0	0	0	0	0	0	0	0	12	0	0	0	0	0	6	12	0	0	0	0	0	0	0	6	0	0	0	0	0	0	0	0	0	0	6	6	6	6	6	6	0	6	6	0	0	0	0	6	0
775252	0	0	0	0	0	0	0	0	12	0	0	0	0	0	6	12	0	0	0	0	0	0	0	6	0	0	0	0	0	0	0	0	0	0	6	6	6	6	6	6	0	6	6	0	0	0	0	6	0
775253	0	0	0	0	0	0	0	0	12	0	0	0	0	0	6	12	0	0	0	0	0	0	0	6	0	0	0	0	0	0	0	0	0	0	6	6	6	6	6	6	0	0	6	0	0	0	0	6	0
775254	0	0	0	0	0	0	0	0	12	0	0	0	0	0	6	12	0	0	0	0	0	0	0	6	0	0	0	0	0	0	0	0	0	0	6	6	6	6	6	6	0	0	6	0	0	0	0	6	0
775255	0	0	0	0	0	0	0	0	12	0	0	0	0	0	6	12	0	0	0	0	0	0	0	6	0	0	0	0	0	0	0	0	0	0	6	6	6	6	6	6	0	0	6	0	0	0	0	6	0
775256	0	0	0	0	0	0	0	0	12	0	0	0	0	0	6	12	0	0	0	0	0	0	0	6	0	0	0	0	0	0	0	0	0	0	6	6	6	6	6	6	0	0	6	0	0	0	0	6	0
775257	0	0	0	0	0	0	0	0	12	0	0	0	0	0	6	12	0	0	0	0	0	0	0	6	0	0	0	0	0	0	0	6	0	0	6	6	6	6	6	6	0	0	6	0	0	0	0	0	0
775258	0	0	0	0	0	0	0	0	12	0	0	0	0	0	6	12	0	0	0	0	0	0	0	6	0	0	0	0	0	0	0	6	0	0	6	6	6	6	6	6	0	0	6	0	0	0	0	0	0
775259	0	0	0	0	0	0	0	0	12	0	0	0	0	0	6	12	0	0	0	0	0	0	0	6	0	0	0	0	0	0	0	0	0	0	6	6	6	6	6	6	0	0	6	0	0	0	0	0	0
775260	0	0	0	0	0	0	0	0	12	0	0	0	0	0	6	12	0	0	0	0	0	0	0	6	0	0	0	0	0	0	0	0	0	0	6	6	6	6	6	6	0	0	6	0	0	0	0	0	0
775261	0	0	0	0	0	0	0	0	12	0	0	0	0	0	6	12	0	0	0	0	0	0	0	6	0	0	0	0	0	0	0	0	0	0	6	0	0	6	0	0	0	0	0	0	0	0	0	0	0
775262	0	0	0	0	0	0	0	0	12	0	0	0	0	0	6	12	0	0	0	0	0	0	0	6	0	0	0	0	0	0	0	0	0	0	6	0	0	6	0	0	0	0	0	0	0	0	0	0	0
775263	0	0	0	0	0	0	0	0	12	0	0	0	0	0	6	12	0	0	0	0	0	0	0	6	0	0	0	0	0	0	0	0	0	0	6	0	0	6	0	0	0	0	0	0	0	0	0	0	0
775264	0	0	0	0	0	0	0	0	12	0	0	0	0	0	6	12	0	0	0	0	0	0	0	6	0	0	0	0	0	0	0	0	0	0	6	0	0	6	0	0	0	0	0	0	0	0	0	0	0
775265	0	0	0	0	0	0	0	0	12	0	0	0	0	0	6	12	0	0	0	0	0	0	0	6	0	0	0	0	0	0	0	0	0	0	6	0	0	6	0	0	0	0	0	0	0	0	0	0	0
775266	0	0	0	0	0	0	0	0	12	0	0	0	0	0	6	12	0	0	0	0	0	0	0	6	0	0	0	0	0	0	0	0	0	0	6	0	0	6	0	0	0	0	0	0	0	0	0	0	0
775267	0	0	0	0	0	0	0	0	12	0	0	0	0	0	6	12	0	0	0	0	0	0	0	6	0	0	0	0	0	0	0	0	0	0	6	0	0	6	0	0	0	0	0	0	0	0	0	0	0
775268	0	0	0	0	0	0	0	0	12	0	0	0	0	0	6	12	0	0	0	0	0	0	0	6	0	0	0	0	0	0	0	0	0	0	6	0	0	6	0	0	0	0	0	0	0	0	0	0	0
775950	0	0	0	0	0	0	0	0	12	0	0	0	0	0	6	12	6	0	6	0	0	0	0	6	0	0	6	0	0	0	0	6	0	6	0	6	6	6	0	6	0	6	6	0	0	0	0	0	0
775951	0	0	0	0	0	0	0	0	12	0	0	0	0	0	6	12	6	0	6	0	0	0	0	6	0	0	6	0	0	0	0	6	0	6	0	6	6	6	6	6	0	6	6	0	0	0	0	0	0
775952	0	0	0	0	0	0	0	0	12	0	0	0	0	0	6	12	6	0	6	0	0	0	0	6	0	0	6	0	0	0	0	6	0	6	0	6	6	6	6	6	0	6	6	0	0	0	0	0	0
775953	0	0	0	0	0	0	0	0	12	0	0	0	0	0	6	12	6	0	0	0	0	0	0	6	0	0	6	0	0	0	0	6	0	6	0	6	6	6	6	6	0	6	6	0	0	0	0	0	0
775954	0	0	0	0	0	0	0	0	12	0	0	0	0	0	6	12	6	0	0	0	0	0	0	6	0	0	6	0	0	0	0	6	0	6	0	6	6	6	6	6	0	6	6	0	0	0	0	0	0
775955	0	0	0	0	0	0	0	0	12	0	0	0	0	0	6	12	6	0	0	0	0	0	0	6	0	0	6	0	0	0	0	6	0	6	0	6	6	6	6	6	0	6	6	0	0	0	0	0	0
775956	0	0	0	0	0	0	0	0	12	0	0	0	0	0	6	12	6	0	0	0	0	0	0	6	0	0	6	0	0	0	0	6	0	6	0	6	6	6	6	6	0	6	6	0	0	0	0	0	0
775957	0	0	0	0	0	0	0	0	12	0	0	0	0	0	6	12	6	0	0	0	0	0	0	6	0	0	6	0	0	0	0	6	0	6	6	6	6	6	6	6	0	6	6	0	0	0	0	0	0
775958	0	0	0	0	0	0	0	0	12	0	0	0	0	0	6	12	6	0	0	0	0	0	0	6	0	0	6	0	0	0	0	6	0	6	6	6	6	6	6	6	0	6	6	0	0	0	0	0	0
775959	0	0	0	0	0	0	0	0	12	0	0	0	0	0	6	12	0	0	0	0	0	0	0	6	0	0	6	0	0	0	0	6	0	6	6	6	6	6	6	6	0	6	6	0	0	0	0	0	0
775960	0	0	0	0	0	0	0	0	12	0	0	0	0	0	6	12	0	0	0	0	0	0	0	6	0	0	6	0	0	0	0	6	0	6	6	6	6	6	6	6	0	6	6	0	0	0	0	0	0
775961	0	0	0	0	0	0	0	0	12	0	0	0	0	0	6	12	0	0	0	0	0	0	0	6	0	0	6	0	0	0	0	0	0	6	6	6	6	6	6	6	0	6	6	0	0	0	0	0	0
775962	0	0	0	0	0	0	0	0	12	0	0	0	0	0	6	12	0	0	0	0	0	0	0	6	0	0	6	0	0	0	0	0	0	6	6	6	6	6	6	6	0	0	6	0	0	0	0	6	0
775963	0	0	0	0	0	0	0	0	12	0	0	0	0	0	6	12	0	0	0	0	0	0	0	6	0	0	6	0	0	0	0	0	0	6	6	6	6	6	6	6	0	0	6	0	0	0	0	6	0
775964	0	0	0	0	0	0	0	0	12	0	0	0	0	0	6	12	0	0	0	0	0	0	0	6	0	0	6	0	0	0	0	0	0	6	6	6	6	6	6	6	0	0	6	0	0	0	0	6	0
775965	0	0	0	0	0	0	0	0	12	0	0	0	0	0	6	12	0	0	0	0	0	0	0	6	0	0	6	0	0	0	0	0	0	6	6	6	6	6	6	6	0	0	6	0	0	0	0	6	0
775966	0	0	0	0	0	0	0	0	12	0	0	0	0	0	6	12	0	0	0	0	0	0	0	6	0	0	0	0	0	0	0	0	0	6	6	6	6	6	6	6	0	0	6	0	0	0	0	6	0
775967	0	0	0	0	0	0	0	0	12	0	0	0	0	0	6	12	0	0	0	0	0	0	0	6	0	0	0	0	0	0	0	0	0	0	6	6	6	6	6	6	0	0	6	0	0	0	0	6	0
775968	0	0	0	0	0	0	0	0	12	0	0	0	0	0	6	12	0	0	0	0	0	0	0	6	0	0	0	0	0	0	0	0	0	0	6	6	6	6	6	6	0	0	6	0	0	0	0	6	0
775969	0	0	0	0	0	0	0	0	12	0	0	0	0	0	6	12	0	0	0	0	0	0	0	6	0	0	0	0	0	0	0	0	0	0	6	6	6	6	6	6	0	0	6	0	0	0	0	6	0
775970	0	0	0	0	0	0	0	0	12	0	0	0	0	0	6	12	0	0	0	0	0	0	0	6	0	0	0	0	0	0	0	0	0	0	6	6	6	6	6	6	0	0	6	0	0	0	0	6	0
775971	0	0	0	0	0	0	0	0	12	0	0	0	0	0	6	12	0	0	0	0	0	0	0	6	0	0	0	0	0	0	0	0	0	0	6	6	6	6	6	6	0	6	6	0	0	0	0	6	0
775972	0	0	0	0	0	0	0	0	12	0	0	0	0	0	6	12	0	0	0	0	0	0	0	6	0	0	0	0	0	0	0	0	0	0	6	6	6	6	6	6	0	6	6	0	0	0	0	6	0
775973	0	0	0	0	0	0	0	0	12	0	0	0	0	0	6	12	0	0	0	0	0	0	0	6	0	0	0	0	0	0	0	0	0	0	6	6	6	6	6	6	0	0	6	0	0	0	0	6	0
775974	0	0	0	0	0	0	0	0	12	0	0	0	0	0	6	12	0	0	0	0	0	0	0	6	0	0	0	0	0	0	0	0	0	0	6	6	6	6	6	6	0	0	6	0	0	0	0	6	0
775975	0	0	0	0	0	0	0	0	12	0	0	0	0	0	6	12	0	0	0	0	0	0	0	6	0	0	0	0	0	0	0	0	0	0	6	6	6	6	6	6	0	0	6	0	0	0	0	6	0
775976	0	0	0	0	0	0	0	0	12	0	0	0	0	0	6	12	0	0	0	0	0	0	0	6	0	0	0	0	0	0	0	0	0	0	6	6	6	6	6	6	0	0	6	0	0	0	0	6	0
775977	0	0	0	0	0	0	0	0	12	0	0	0	0	0	6	12	0	0	0	0	0	0	0	6	0	0	0	0	0	0	0	0	0	0	6	6	6	6	6	6	0	0	6	0	0	0	0	0	0
775978	0	0	0	0	0	0	0	0	12	0	0	0	0	0	6	12	0	0	0	0	0	0	0	6	0	0	0	0	0	0	0	6	0	0	6	6	6	6	6	6	0	0	6	0	0	0	0	0	0
775979	0	0	0	0	0	0	0	0	12	0	0	0	0	0	6	12	0	0	0	0	0	0	0	6	0	0	0	0	0	0	0	0	0	0	6	6	6	6	6	6	0	0	6	0	0	0	0	0	0
775980	0	0	0	0	0	0	0	0	12	0	0	0	0	0	6	12	0	0	0	0	0	0	0	6	0	0	0	0	0	0	0	0	0	0	6	6	6	6	6	6	0	0	6	0	0	0	0	0	0
775981	0	0	0	0	0	0	0	0	12	0	0	0	0	0	6	12	0	0	0	0	0	0	0	6	0	0	0	0	0	0	0	0	0	0	6	0	0	6	0	0	0	0	0	0	0	0	0	0	0
775982	0	0	0	0	0	0	0	0	12	0	0	0	0	0	6	12	0	0	0	0	0	0	0	6	0	0	0	0	0	0	0	0	0	0	6	0	0	6	0	0	6	0	0	0	0	0	0	0	0
775983	0	0	0	0	0	0	0	0	12	0	0	0	0	0	6	12	0	0	0	0	0	0	0	6	0	0	0	0	0	0	0	0	0	0	6	0	0	6	0	0	6	0	0	0	0	0	0	0	0
775984	0	0	0	0	0	0	0	0	12	0	0	0	0	0	6	12	0	0	0	0	0	0	0	6	0	0	0	0	0	0	0	0	0	0	6	0	0	6	0	0	0	0	0	0	0	0	0	0	0
775985	0	0	0	0	0	0	0	0	12	0	0	0	0	0	6	12	0	0	0	0	0	0	0	6	0	0	0	0	0	0	0	0	0	0	6	0	0	6	0	0	0	0	0	0	0	0	0	0	0
775986	0	0	0	0	0	0	0	0	12	0	0	0	0	0	6	12	0	0	0	0	0	0	0	6	0	0	0	0	0	0	0	0	0	0	6	0	0	6	0	0	0	0	0	0	0	0	0	0	0
775987	0	0	0	0	0	0	0	0	12	0	0	0	0	0	6	12	0	0	0	0	0	0	0	6	0	0	0	0	0	0	0	0	0	0	6	0	0	6	0	0	0	0	0	0	0	0	0	0	0
776670	0	0	0	0	0	0	0	0	12	0	0	0	0	0	6	12	6	0	6	0	0	0	0	6	0	0	6	0	0	0	0	6	0	6	0	6	6	6	6	6	0	6	6	0	0	0	0	0	0
776671	0	0	0	0	0	0	0	0	12	0	0	0	0	0	6	12	6	0	6	0	0	0	0	6	0	0	6	0	0	0	0	6	0	6	0	6	6	6	6	6	0	6	6	0	0	0	0	0	0
776672	0	0	0	0	0	0	0	0	12	0	0	0	0	0	6	12	6	0	6	0	0	0	0	6	0	0	6	0	0	0	0	6	0	6	0	6	6	6	6	6	0	6	6	0	0	0	0	0	0
776673	0	0	0	0	0	0	0	0	12	0	0	0	0	0	6	12	6	0	6	0	0	0	0	6	0	0	6	0	0	0	0	6	0	6	0	6	6	6	6	6	0	6	6	0	0	0	0	0	0
776674	0	0	0	0	0	0	0	0	12	0	0	0	0	0	6	12	6	0	0	0	0	0	0	6	0	0	6	0	0	0	0	6	0	6	0	6	6	6	6	6	0	6	6	0	0	0	0	0	0
776675	0	0	0	0	0	0	0	0	12	0	0	0	0	0	6	12	6	0	0	0	0	0	0	6	0	0	6	0	0	0	0	6	0	6	6	6	6	6	6	6	0	6	6	0	0	0	0	0	0
776676	0	0	0	0	0	0	0	0	12	0	0	0	0	0	6	12	6	0	0	0	0	0	0	6	0	0	6	0	0	0	0	6	0	6	6	6	6	6	6	6	0	6	6	0	0	0	0	0	0
776677	0	0	0	0	0	0	0	0	12	0	0	0	0	0	6	12	6	0	0	0	0	0	0	6	0	0	6	0	0	0	0	6	0	6	6	6	6	6	6	6	0	6	6	0	0	0	0	0	0
776678	0	0	0	0	0	0	0	0	12	0	0	0	0	0	6	12	6	0	0	0	0	0	0	6	0	0	6	0	0	0	0	6	0	6	6	6	6	6	6	6	0	6	6	0	0	0	0	0	0
776679	0	0	0	0	0	0	0	0	12	0	0	0	0	0	6	12	0	0	0	0	0	0	0	6	0	0	6	0	0	0	0	6	0	6	6	6	6	6	6	6	0	6	6	0	0	0	0	0	0
776680	0	0	0	0	0	0	0	0	12	0	0	0	0	0	6	12	0	0	0	0	0	0	0	6	0	0	6	0	0	0	0	6	0	6	6	6	6	6	6	6	0	6	6	0	0	0	0	6	0
776681	0	0	0	0	0	0	0	0	12	0	0	0	0	0	6	12	0	0	0	0	0	0	0	6	0	0	6	0	0	0	0	0	0	6	6	6	6	6	6	6	0	0	6	0	0	0	0	6	0
776682	0	0	0	0	0	0	0	0	12	0	0	0	0	0	6	12	0	0	0	0	0	0	0	6	0	0	6	0	0	0	0	0	0	6	6	6	6	6	6	6	0	0	6	0	0	0	0	6	0
776683	0	0	0	0	0	0	0	0	12	0	0	0	0	0	6	12	0	0	0	0	0	0	0	6	0	0	6	0	0	0	0	0	0	6	6	6	6	6	6	6	0	0	6	0	0	0	0	6	0
776684	0	0	0	0	0	0	0	0	12	0	0	0	0	0	6	12	0	0	0	0	0	0	0	6	0	0	6	0	0	0	0	0	0	6	6	6	6	6	6	6	0	0	6	0	0	0	0	6	0
776685	0	0	0	0	0	0	0	0	12	0	0	0	0	0	6	12	0	0	0	0	0	0	0	6	0	0	0	0	0	0	0	0	0	6	6	6	6	6	6	6	0	0	6	0	0	0	0	6	0
776686	0	0	0	0	0	0	0	0	12	0	0	0	0	0	6	12	0	0	0	0	0	0	0	6	0	0	0	0	0	0	0	0	0	0	6	6	6	6	6	6	0	0	6	0	0	0	0	6	0
776687	0	0	0	0	0	0	0	0	12	0	0	0	0	0	6	12	0	0	0	0	0	0	0	6	0	0	0	0	0	0	0	0	0	0	6	6	6	6	6	6	0	0	6	0	0	0	0	6	0
776688	0	0	0	0	0	0	0	0	12	0	0	0	0	0	6	12	0	0	0	0	0	0	0	6	0	0	0	0	0	0	0	0	0	0	6	6	6	6	6	6	0	0	6	0	0	0	0	6	0
776689	0	0	0	0	0	0	0	0	12	0	0	0	0	0	6	12	0	0	0	0	0	0	0	6	0	0	0	0	0	0	0	0	0	0	6	6	6	6	6	6	0	0	6	0	0	0	0	6	0
776690	0	0	0	0	0	0	0	0	12	0	0	0	0	0	6	12	0	0	0	0	0	0	0	6	0	0	0	0	0	0	0	0	0	0	6	6	6	6	6	6	0	0	6	0	0	0	0	6	0
776691	0	0	0	0	0	0	0	0	12	0	0	0	0	0	6	12	0	0	0	0	0	0	0	6	0	0	0	0	0	0	0	0	0	0	6	6	6	6	6	6	0	6	6	0	0	0	0	6	0
776692	0	0	0	0	0	0	0	0	12	0	0	0	0	0	6	12	0	0	0	0	0	0	0	6	0	0	0	0	0	0	0	0	0	0	6	6	6	6	6	6	0	0	6	0	0	0	0	6	0
776693	0	0	0	0	0	0	0	0	12	0	0	0	0	0	6	12	0	0	0	0	0	0	0	6	0	0	0	0	0	0	0	0	0	0	6	6	6	6	6	6	0	0	6	0	0	0	0	6	0
776694	0	0	0	0	0	0	0	0	12	0	0	0	0	0	6	12	0	0	0	0	0	0	0	6	0	0	0	0	0	0	0	0	0	0	6	6	6	6	6	6	0	0	6	0	0	0	0	6	0
776695	0	0	0	0	0	0	0	0	12	0	0	0	0	0	6	12	0	0	0	0	0	0	0	6	0	0	0	0	0	0	0	0	0	0	6	6	6	6	6	6	0	0	6	0	0	0	0	6	0
776696	0	0	0	0	0	0	0	0	12	0	0	0	0	0	6	12	0	0	0	0	0	0	0	6	0	0	0	0	0	0	0	0	0	0	6	6	6	6	6	6	0	0	6	0	0	0	0	0	0
776697	0	0	0	0	0	0	0	0	12	0	0	0	0	0	6	12	0	0	0	0	0	0	0	6	0	0	0	0	0	0	0	0	0	0	6	6	6	6	6	6	0	0	6	0	0	0	0	0	0
776698	0	0	0	0	0	0	0	0	12	0	0	0	0	0	6	12	0	0	0	0	0	0	0	6	0	0	0	0	0	0	0	0	0	6	6	6	6	6	6	6	0	0	6	0	0	0	0	0	0
776699	0	0	0	0	0	0	0	0	12	0	0	0	0	0	6	12	0	0	0	0	0	0	0	6	0	0	0	0	0	0	0	0	0	0	6	6	6	6	6	6	0	0	6	0	0	0	0	0	0
776700	0	0	0	0	0	0	0	0	12	0	0	0	0	0	6	12	0	0	0	0	0	0	0	6	0	0	0	0	0	0	0	0	0	0	6	6	6	6	0	6	0	0	6	0	0	0	0	0	0
776701	0	0	0	0	0	0	0	0	12	0	0	0	0	0	6	12	0	0	0	0	0	0	0	6	0	0	0	0	0	0	0	0	0	0	6	6	0	6	0	6	0	0	0	0	0	0	0	0	0
776702	0	0	0	0	0	0	0	0	12	0	0	0	0	0	6	12	0	0	0	0	0	0	0	6	0	0	0	0	0	0	0	0	0	0	6	0	0	6	0	0	6	0	0	0	0	0	0	0	0
776703	0	0	0	0	0	0	0	0	12	0	0	0	0	0	6	12	0	0	0	0	0	0	0	6	0	0	0	0	0	0	0	0	0	0	6	0	0	6	0	0	6	0	0	0	0	0	0	0	0
776704	0	0	0	0	0	0	0	0	12	0	0	0	0	0	6	12	0	0	0	0	0	0	0	6	0	0	0	0	0	0	0	0	0	0	6	0	0	6	0	0	0	0	0	0	0	0	0	0	0
776705	0	0	0	0	0	0	0	0	12	0	0	0	0	0	6	12	0	0	0	0	0	0	0	6	0	0	0	0	0	0	0	0	0	0	6	0	0	6	0	0	0	0	0	0	0	0	0	0	0
776706	0	0	0	0	0	0	0	0	12	0	0	0	0	0	6	12	0	0	0	0	0	0	0	6	0	0	0	0	0	0	0	0	0	0	6	0	0	6	0	0	0	0	0	0	0	0	0	0	0
776707	0	0	0	0	0	0	0	0	12	0	0	0	0	0	6	12	0	0	0	0	0	0	0	6	0	0	0	0	0	0	0	0	0	6	6	0	0	6	0	0	0	0	0	0	0	0	0	0	0
777390	0	0	0	0	0	0	0	0	12	0	0	0	0	0	6	12	6	0	6	0	0	0	0	6	0	0	6	0	0	0	0	6	0	6	0	6	6	6	6	6	0	6	6	0	0	0	0	0	0
777391	0	0	0	0	0	0	0	0	12	0	0	0	0	0	6	12	6	0	6	0	0	0	0	6	0	0	6	0	0	0	0	6	0	6	0	6	6	6	6	6	0	6	6	0	0	0	0	0	0
777392	0	0	0	0	0	0	0	0	12	0	0	0	0	0	6	12	6	0	6	0	0	0	0	6	0	0	6	0	0	0	0	6	0	6	0	6	6	6	6	6	0	6	6	0	0	0	0	0	0
777393	0	0	0	0	0	0	0	0	12	0	0	0	0	0	6	12	6	0	6	0	0	0	0	6	0	0	6	0	0	0	0	6	0	6	0	6	6	6	6	6	0	6	6	0	0	0	0	0	0
777394	0	0	0	0	0	0	0	0	12	0	0	0	0	0	6	12	6	0	6	0	0	0	0	6	0	0	6	0	0	0	0	6	0	6	6	6	6	6	6	6	0	6	6	0	0	0	0	6	0
777395	0	0	0	0	0	0	0	0	12	0	0	0	0	0	6	12	6	0	0	0	0	0	0	6	0	0	6	0	0	0	0	6	0	6	6	6	6	6	6	6	0	6	6	0	0	0	0	6	0
777396	0	0	0	0	0	0	0	0	12	0	0	0	0	0	6	12	6	0	0	0	0	0	0	6	0	0	6	0	0	0	0	6	0	6	6	6	6	6	6	6	0	6	6	0	0	0	0	6	0
777397	0	0	0	0	0	0	0	0	12	0	0	0	0	0	6	12	6	0	0	0	0	0	0	6	0	0	6	0	0	0	0	6	0	6	6	6	6	6	6	6	0	6	6	0	0	0	0	6	0
777398	0	0	0	0	0	0	0	0	12	0	0	0	0	0	6	12	0	0	0	0	0	0	0	6	0	0	6	0	0	0	0	6	0	6	6	6	6	6	6	6	0	6	6	0	0	0	0	6	0
777399	0	0	0	0	0	0	0	0	12	0	0	0	0	0	6	12	0	0	0	0	0	0	0	6	0	0	6	0	0	0	0	6	0	6	6	6	6	6	6	6	0	6	6	0	0	0	0	6	0
777400	0	0	0	0	0	0	0	0	12	0	0	0	0	0	6	12	0	0	0	0	0	0	0	6	0	0	6	0	0	0	0	0	0	6	6	6	6	6	6	6	0	0	6	0	0	0	0	6	0
777401	0	0	0	0	0	0	0	0	12	0	0	0	0	0	6	12	0	0	0	0	0	0	0	6	0	0	6	0	0	0	0	0	0	6	6	6	6	6	6	6	0	0	6	0	0	0	0	6	0
777402	0	0	0	0	0	0	0	0	12	0	0	0	0	0	6	12	0	0	0	0	0	0	0	6	0	0	6	0	0	0	0	0	0	6	6	6	6	6	6	6	0	0	6	0	0	0	0	6	0
777403	0	0	0	0	0	0	0	0	12	0	0	0	0	0	6	12	0	0	0	0	0	0	0	6	0	0	6	0	0	0	0	0	0	6	6	6	6	6	6	6	0	0	6	0	0	0	0	6	0
777404	0	0	0	0	0	0	0	0	12	0	0	0	0	0	6	12	0	0	0	0	0	0	0	6	0	0	0	0	0	0	0	0	0	6	6	6	6	6	6	6	0	0	6	0	0	0	0	6	0
777405	0	0	0	0	0	0	0	0	12	0	0	0	0	0	6	12	0	0	0	0	0	0	0	6	0	0	0	0	0	0	0	0	0	6	6	6	6	6	6	6	0	0	6	0	0	0	0	6	0
777406	0	0	0	0	0	0	0	0	12	0	0	0	0	0	6	12	6	0	0	0	0	0	0	6	0	0	0	0	0	0	0	0	0	6	6	6	6	6	6	6	0	0	6	0	0	0	0	6	0
777407	0	0	0	0	0	0	0	0	12	0	0	0	0	0	6	12	6	0	0	0	0	0	0	6	0	0	0	0	0	0	0	0	0	0	6	6	6	6	6	6	0	0	6	0	0	0	0	6	0
777408	0	0	0	0	0	0	0	0	12	0	0	0	0	0	6	12	0	0	0	0	0	0	0	6	0	0	0	0	0	0	0	0	0	0	6	6	6	6	6	6	0	0	6	0	0	0	0	6	0
777409	0	0	0	0	0	0	0	0	12	0	0	0	0	0	6	12	0	0	0	0	0	0	0	6	0	0	0	0	0	0	0	0	0	0	6	6	6	6	6	6	0	0	6	0	0	0	0	6	0
777410	0	0	0	0	0	0	0	0	12	0	0	0	0	0	6	12	0	0	0	0	0	0	0	6	0	0	0	0	0	0	0	0	0	0	6	6	6	6	6	6	0	0	6	0	0	0	0	6	0
777411	0	0	0	0	0	0	0	0	12	0	0	0	0	0	6	12	0	0	0	0	0	0	0	6	0	0	0	0	0	0	0	0	0	0	6	6	6	6	6	6	0	0	6	0	0	0	0	6	0
777412	0	0	0	0	0	0	0	0	12	0	0	0	0	0	6	12	0	0	0	0	0	0	0	6	0	0	0	0	0	0	0	0	0	0	6	6	6	6	6	6	0	0	6	0	0	0	0	6	0
777413	0	0	0	0	0	0	0	0	12	0	0	0	0	0	6	12	0	0	0	0	0	0	0	6	0	0	0	0	0	0	0	0	0	0	6	6	6	6	6	6	0	0	6	0	0	0	0	6	0
777414	0	0	0	0	0	0	0	0	12	0	0	0	0	0	6	12	0	0	0	0	0	0	0	6	0	0	0	0	0	0	0	0	0	0	6	6	6	6	6	6	0	0	6	0	0	0	0	6	0
777415	0	0	0	0	0	0	0	0	12	0	0	0	0	0	6	12	0	0	0	0	0	0	0	6	0	0	0	0	0	0	0	0	0	6	6	6	6	6	6	6	0	0	6	0	0	0	0	6	0
777416	0	0	0	0	0	0	0	0	12	0	0	0	0	0	6	12	0	0	0	0	0	0	0	6	0	0	6	0	0	0	0	0	0	6	6	6	6	6	6	6	0	0	6	0	0	0	0	0	0
777417	0	0	0	0	0	0	0	0	12	0	0	0	0	0	6	12	0	0	0	0	0	0	0	6	0	0	6	0	0	0	0	0	0	6	6	6	6	6	6	6	0	0	6	0	0	0	0	0	0
777418	0	0	0	0	0	0	0	0	12	0	0	0	0	0	6	12	0	0	0	0	0	0	0	6	0	0	0	0	0	0	0	0	0	6	6	6	6	6	6	6	0	0	6	0	0	0	0	0	0
777419	0	0	0	0	0	0	0	0	12	0	0	0	0	0	6	12	0	0	0	0	0	0	0	6	0	0	0	0	0	0	0	0	0	6	6	6	6	6	6	6	0	0	6	0	0	0	0	0	0
777420	0	0	0	0	0	0	0	0	12	0	0	0	0	0	6	12	0	0	0	0	0	0	0	6	0	0	0	0	0	0	0	0	0	6	6	6	6	6	0	6	0	0	6	0	0	0	0	0	0
777421	0	0	0	0	0	0	0	0	12	0	0	0	0	0	6	12	0	0	0	0	0	0	0	6	0	0	0	0	0	0	0	0	0	6	0	6	6	0	0	6	0	0	6	0	0	0	0	0	0
777422	0	0	0	0	0	0	0	0	12	0	0	0	0	0	6	12	0	0	0	0	0	0	0	6	0	0	6	0	0	0	0	0	0	6	0	6	6	0	0	6	0	0	0	0	0	0	0	0	0
777423	0	0	0	0	0	0	0	0	12	0	0	0	0	0	6	12	0	0	0	0	0	0	0	6	0	0	6	0	0	0	0	0	0	6	0	6	6	0	0	6	0	0	6	0	0	0	0	0	0
777424	0	0	0	0	0	0	0	0	12	0	0	0	0	0	6	12	0	0	0	0	0	0	0	6	0	0	6	0	0	0	0	0	0	6	0	6	6	0	0	6	0	0	6	0	0	0	0	0	0
777425	0	0	0	0	0	0	0	0	12	0	0	0	0	0	6	12	0	0	0	0	0	0	0	6	0	0	6	0	0	0	0	0	0	6	0	6	6	0	0	6	0	0	6	0	0	0	0	0	0
777426	0	0	0	0	0	0	0	0	12	0	0	0	0	0	6	12	0	0	0	0	0	0	0	6	0	0	6	0	0	0	0	0	0	6	0	6	6	0	0	6	0	0	0	0	0	0	0	0	0
777427	0	0	0	0	0	0	0	0	12	0	0	0	0	0	6	12	0	0	0	0	0	0	0	6	0	0	6	0	0	0	0	0	0	6	6	6	0	6	0	6	0	0	0	0	0	0	0	0	0
778110	0	0	0	0	0	0	0	0	12	0	0	0	0	0	6	12	6	0	6	0	0	0	0	6	0	0	6	0	0	0	0	6	0	6	0	6	6	6	6	6	0	6	6	0	0	0	0	0	0
778111	0	0	0	0	0	0	0	0	12	0	0	0	0	0	6	12	6	0	6	0	0	0	0	6	0	0	6	0	0	0	0	6	0	6	0	6	6	6	6	6	0	6	6	0	0	0	0	0	0
778112	0	0	0	0	0	0	0	0	12	0	0	0	0	0	6	12	6	0	6	0	0	0	0	6	0	0	6	0	0	0	0	6	0	6	0	6	6	6	6	6	0	6	6	0	0	0	0	0	0
778113	0	0	0	0	0	0	0	0	12	0	0	0	0	0	6	12	6	0	6	0	0	0	0	6	0	0	6	0	0	0	0	0	0	6	6	6	6	6	6	6	0	6	6	0	0	0	0	6	0
778114	0	0	0	0	0	0	0	0	12	0	0	0	0	0	6	12	6	0	6	0	0	0	0	6	0	0	6	0	0	0	0	0	0	6	6	6	6	6	6	6	0	6	6	0	0	0	0	6	0
778115	0	0	0	0	0	0	0	0	12	0	0	0	0	0	6	12	6	0	0	0	0	0	0	6	0	0	6	0	0	0	0	6	0	6	6	6	6	6	6	6	0	6	6	0	0	0	0	6	0
778116	0	0	0	0	0	0	0	0	12	0	0	0	0	0	6	12	6	0	0	0	0	0	0	6	0	0	6	0	0	0	0	6	0	6	6	6	6	6	6	6	0	6	6	0	0	0	0	6	0
778117	0	0	0	0	0	0	0	0	12	0	0	0	0	0	6	12	6	0	0	0	0	0	0	6	0	0	6	0	0	0	0	6	0	6	6	6	6	6	6	6	0	6	6	0	0	0	0	6	0
778118	0	0	0	0	0	0	0	0	12	0	0	0	0	0	6	12	0	0	0	0	0	0	0	6	0	0	6	0	0	0	0	6	0	6	6	6	6	6	6	6	0	6	6	0	0	0	0	6	0
778119	0	0	0	0	0	0	0	0	12	0	0	0	0	0	6	12	0	0	0	0	0	0	0	6	0	0	6	0	0	0	0	6	0	6	6	6	6	6	6	6	0	6	6	0	0	0	0	6	0
778120	0	0	0	0	0	0	0	0	12	0	0	0	0	0	6	12	0	0	0	0	0	0	0	6	0	0	6	0	0	0	0	0	0	6	6	6	6	6	6	6	0	0	6	0	0	0	0	6	0
778121	0	0	0	0	0	0	0	0	12	0	0	0	0	0	6	12	0	0	0	0	0	0	0	6	0	0	6	0	0	0	0	0	0	6	6	6	6	6	6	6	0	0	6	0	0	0	0	6	0
778122	0	0	0	0	0	0	0	0	12	0	0	0	0	0	6	12	0	0	0	0	0	0	0	6	0	0	6	0	0	0	0	0	0	6	6	6	6	6	6	6	0	0	6	0	0	0	0	6	0
778123	0	0	0	0	0	0	0	0	12	0	0	0	0	0	6	12	0	0	0	0	0	0	0	6	0	0	6	0	0	0	0	0	0	6	6	6	6	6	6	6	0	0	6	0	0	0	0	6	0
778124	0	0	0	0	0	0	0	0	12	0	0	0	0	0	6	12	0	0	0	0	0	0	0	6	0	0	0	0	0	0	0	0	0	6	6	6	6	6	6	6	0	0	6	0	0	0	0	6	0
778125	0	0	0	0	0	0	0	0	12	0	0	0	0	0	6	12	0	0	0	0	0	0	0	6	0	0	0	0	0	0	0	0	0	6	6	6	6	6	6	6	0	0	6	0	0	0	0	6	0
778126	0	0	0	0	0	0	0	0	12	0	0	0	0	0	6	12	6	0	0	0	0	0	0	6	0	0	0	0	0	0	0	6	0	6	6	6	6	6	6	6	0	0	6	0	0	0	0	6	0
778127	0	0	0	0	0	0	0	0	12	0	0	0	0	0	6	12	6	0	0	0	0	0	0	6	0	0	0	0	0	0	0	6	0	0	6	6	6	6	6	6	0	0	6	0	0	0	0	6	0
778128	0	0	0	0	0	0	0	0	12	0	0	0	0	0	6	12	0	0	0	0	0	0	0	6	0	0	0	0	0	0	0	0	0	0	6	6	6	6	6	6	0	0	6	0	0	0	0	6	0
778129	0	0	0	0	0	0	0	0	12	0	0	0	0	0	6	12	0	0	0	0	0	0	0	6	0	0	0	0	0	0	0	0	0	0	6	6	6	6	6	6	0	0	6	0	0	0	0	6	0
778130	0	0	0	0	0	0	0	0	12	0	0	0	0	0	6	12	0	0	0	0	0	0	0	6	0	0	0	0	0	0	0	0	0	0	6	6	6	6	6	6	0	0	6	0	0	0	0	6	0
778131	0	0	0	0	0	0	0	0	12	0	0	0	0	0	6	12	0	0	0	0	0	0	0	6	0	0	0	0	0	0	0	0	0	0	6	6	6	6	6	6	0	0	6	0	0	0	0	6	0
778132	0	0	0	0	0	0	0	0	12	0	0	0	0	0	6	12	0	0	0	0	0	0	0	6	0	0	0	0	0	0	0	0	0	0	6	6	6	6	6	6	0	0	6	0	0	0	0	6	0
778133	0	0	0	0	0	0	0	0	12	0	0	0	0	0	6	12	0	0	0	0	0	0	0	6	0	0	0	0	0	0	0	0	0	0	6	6	6	6	6	6	0	0	6	0	0	0	0	6	0
778134	0	0	0	0	0	0	0	0	12	0	0	0	0	0	6	12	0	0	0	0	0	0	0	6	0	0	0	0	0	0	0	0	0	6	6	6	6	6	6	6	0	0	6	0	0	0	0	6	0
778135	0	0	0	0	0	0	0	0	12	0	0	0	0	0	6	12	0	0	0	0	0	0	0	6	0	0	6	0	0	0	0	0	0	6	6	6	6	6	6	6	0	0	6	0	0	0	0	6	0
778136	0	0	0	0	0	0	0	0	12	0	0	0	0	0	6	12	0	0	0	0	0	0	0	6	0	0	6	0	0	0	0	0	0	6	6	6	6	6	6	6	0	0	6	0	0	0	0	0	0
778137	0	0	0	0	0	0	0	0	12	0	0	0	0	0	6	12	0	0	0	0	0	0	0	6	0	0	6	0	0	0	0	0	0	6	6	6	6	6	6	6	6	0	6	0	0	0	0	0	0
778138	0	0	0	0	0	0	0	0	12	0	0	0	0	0	6	12	0	0	0	0	0	0	0	6	0	0	6	0	0	0	0	0	0	6	6	6	6	6	6	6	6	0	6	0	0	0	0	0	0
778139	0	0	0	0	0	0	0	0	12	0	0	0	0	0	6	12	0	0	0	0	0	0	0	6	0	0	6	0	0	0	0	0	0	6	6	6	6	6	6	6	0	0	6	0	0	0	0	0	0
778140	0	0	0	0	0	0	0	0	12	0	0	0	0	0	6	12	0	0	0	0	0	0	0	6	0	0	6	0	0	0	0	0	0	6	0	6	6	0	0	6	0	0	6	0	0	0	0	0	0
778141	0	0	0	0	0	0	0	0	12	0	0	0	0	0	6	12	0	0	0	0	0	0	0	6	0	0	6	0	0	0	0	0	0	6	0	6	6	0	0	6	0	0	6	0	0	0	0	0	0
778142	0	0	0	0	0	0	0	0	12	0	0	0	0	0	6	12	0	0	0	0	0	0	0	6	0	0	6	0	0	0	0	0	0	6	0	6	6	0	0	6	0	0	6	0	0	0	0	0	0
778143	0	0	0	0	0	0	0	0	12	0	0	0	0	0	6	12	0	0	0	0	0	0	0	6	0	0	6	0	0	0	0	0	0	6	0	6	6	0	0	6	0	0	6	0	0	0	0	0	0
778144	0	0	0	0	0	0	0	0	12	0	0	0	0	0	6	12	0	0	0	0	0	0	0	6	0	0	6	0	0	0	0	0	0	6	0	6	6	0	0	6	0	0	6	0	0	0	0	0	0
778145	0	0	0	0	0	0	0	0	12	0	0	0	0	0	6	12	0	0	0	0	0	0	0	6	0	0	6	0	0	0	0	0	0	6	0	6	6	0	0	6	0	0	6	0	0	0	0	0	0
778146	0	0	0	0	0	0	0	0	12	0	0	0	0	0	6	12	0	0	0	0	0	0	0	6	0	0	6	0	0	0	0	0	0	6	0	6	6	0	0	6	0	0	6	0	0	0	0	0	0
778147	0	0	0	0	0	0	0	0	12	0	0	0	0	0	6	12	0	0	0	0	0	0	0	6	0	0	6	0	0	0	0	0	0	6	0	6	6	0	0	6	0	0	6	0	0	0	0	0	0
778830	0	0	0	0	0	0	0	0	12	0	0	0	0	0	6	12	6	0	6	0	0	0	0	6	0	0	6	0	0	0	0	6	0	6	0	6	6	6	6	6	0	6	6	0	0	0	0	0	0
778831	0	0	0	0	0	0	0	0	12	0	0	0	0	0	6	12	6	0	6	0	0	0	0	6	0	0	6	0	0	0	0	0	0	6	0	6	6	6	6	6	0	0	6	0	0	0	0	0	0
778832	0	0	0	0	0	0	0	0	12	0	0	0	0	0	6	12	6	0	6	0	0	0	0	6	0	0	6	0	0	0	0	0	0	6	0	6	6	6	6	6	0	0	6	0	0	0	0	6	0
778833	0	0	0	0	0	0	0	0	12	0	0	0	0	0	6	12	6	0	6	0	0	0	0	6	0	0	6	0	0	0	0	0	0	6	6	6	6	6	6	6	0	0	6	0	0	0	0	6	0
778834	0	0	0	0	0	0	0	0	12	0	0	0	0	0	6	12	6	0	6	0	0	0	0	6	0	0	6	0	0	0	0	0	0	6	6	6	6	6	6	6	0	6	6	0	0	0	0	6	0
778835	0	0	0	0	0	0	0	0	12	0	0	0	0	0	6	12	6	0	0	0	0	0	0	6	0	0	6	0	0	0	0	0	0	6	6	6	6	6	6	6	0	6	6	0	0	0	0	6	0
778836	0	0	0	0	0	0	0	0	12	0	0	0	0	0	6	12	6	0	0	0	0	0	0	6	0	0	6	0	0	0	0	0	0	6	6	6	6	6	6	6	0	6	6	0	0	0	0	6	0
778837	0	0	0	0	0	0	0	0	12	0	0	0	0	0	6	12	6	0	0	0	0	0	0	6	0	0	6	0	0	0	0	6	0	6	6	6	6	6	6	6	0	6	6	0	0	0	0	6	0
778838	0	0	0	0	0	0	0	0	12	0	0	0	0	0	6	12	0	0	0	0	0	0	0	6	0	0	6	0	0	0	0	6	0	6	6	6	6	6	6	6	0	6	6	0	0	0	0	6	0
778839	0	0	0	0	0	0	0	0	12	0	0	0	0	0	6	12	0	0	0	0	0	0	0	6	0	0	6	0	0	0	0	0	0	6	6	6	6	6	6	6	0	0	6	0	0	0	0	6	0
778840	0	0	0	0	0	0	0	0	12	0	0	0	0	0	6	12	0	0	0	0	0	0	0	6	0	0	6	0	0	0	0	0	0	6	6	6	6	6	6	6	0	0	6	0	0	0	0	6	0
778841	0	0	0	0	0	0	0	0	12	0	0	0	0	0	6	12	0	0	0	0	0	0	0	6	0	0	0	0	0	0	0	0	0	6	6	6	6	6	6	6	0	0	6	0	0	0	0	6	0
778842	0	0	0	0	0	0	0	0	12	0	0	0	0	0	6	12	0	0	0	0	0	0	0	6	0	0	0	0	0	0	0	0	0	6	6	6	6	6	6	6	0	0	6	0	0	0	0	6	0
778843	0	0	0	0	0	0	0	0	12	0	0	0	0	0	6	12	0	0	0	0	0	0	0	6	0	0	0	0	0	0	0	0	0	6	6	6	6	6	6	6	0	0	6	0	0	0	0	6	0
778844	0	0	0	0	0	0	0	0	12	0	0	0	0	0	6	12	0	0	0	0	0	0	0	6	0	0	0	0	0	0	0	0	0	6	6	6	6	6	6	6	0	0	6	0	0	0	0	6	0
778845	0	0	0	0	0	0	0	0	12	0	0	0	0	0	6	12	0	0	0	0	0	0	0	6	0	0	0	0	0	0	0	6	0	6	6	6	6	6	6	6	0	0	6	0	0	0	0	6	0
778846	0	0	0	0	0	0	0	0	12	0	0	0	0	0	6	12	6	0	0	0	0	0	0	6	0	0	0	0	0	0	0	6	0	6	6	6	6	6	6	6	0	0	6	0	0	0	0	6	0
778847	0	0	0	0	0	0	0	0	12	0	0	0	0	0	6	12	6	0	0	0	0	0	0	6	0	0	0	0	0	0	0	6	0	0	6	6	6	6	6	6	0	0	6	0	0	0	0	6	0
778848	0	0	0	0	0	0	0	0	12	0	0	0	0	0	6	12	0	0	0	0	0	0	0	6	0	0	0	0	0	0	0	0	0	0	6	6	6	6	6	6	0	0	6	0	0	0	0	6	0
778849	0	0	0	0	0	0	0	0	12	0	0	0	0	0	6	12	0	0	0	0	0	0	0	6	0	0	0	0	0	0	0	0	0	0	6	6	6	6	6	6	0	0	6	0	0	0	0	6	0
778850	0	0	0	0	0	0	0	0	12	0	0	0	0	0	6	12	0	0	0	0	0	0	0	6	0	0	0	0	0	0	0	0	0	0	6	6	6	6	6	6	0	0	6	0	0	0	0	6	0
778851	0	0	0	0	0	0	0	0	12	0	0	0	0	0	6	12	0	0	0	0	0	0	0	6	0	0	0	0	0	0	0	0	0	0	6	6	6	6	6	6	0	0	6	0	0	0	0	6	0
778852	0	0	0	0	0	0	0	0	12	0	0	0	0	0	6	12	0	0	0	0	0	0	0	6	0	0	6	0	0	0	0	0	0	6	6	6	6	6	6	6	0	0	6	0	0	0	0	6	0
778853	0	0	0	0	0	0	0	0	12	0	0	0	0	0	6	12	0	0	0	0	0	0	0	6	0	0	0	0	0	0	0	0	0	6	6	6	6	6	6	6	0	0	6	0	0	0	0	6	0
778854	0	0	0	0	0	0	0	0	12	0	0	0	0	0	6	12	0	0	0	0	0	0	0	6	0	0	6	0	0	0	0	0	0	6	6	6	6	6	6	6	0	0	6	0	0	0	0	6	0
778855	0	0	0	0	0	0	0	0	12	0	0	0	0	0	6	12	0	0	0	0	0	0	0	6	0	0	6	0	0	0	0	0	0	6	6	6	6	6	6	6	0	0	6	0	0	0	0	0	0
778856	0	0	0	0	0	0	0	0	12	0	0	0	0	0	6	12	0	0	0	0	0	0	0	6	0	0	6	0	0	0	0	0	0	6	6	6	6	6	6	6	0	0	6	0	0	0	0	0	0
778857	0	0	0	0	0	0	0	0	12	0	0	0	0	0	6	12	0	0	0	0	0	0	0	6	0	0	6	0	0	0	0	0	0	6	6	6	6	6	6	6	6	0	6	0	0	0	0	0	0
778858	0	0	0	0	0	0	0	0	12	0	0	0	0	0	6	12	0	0	0	0	0	0	0	6	0	0	6	0	0	0	0	0	0	6	0	6	6	6	6	6	6	0	6	6	0	0	0	0	0
778859	0	0	0	0	0	0	0	0	12	0	0	0	0	0	6	12	0	0	0	0	0	0	0	6	0	0	6	0	0	0	0	0	0	6	6	6	6	6	6	6	0	0	6	6	0	0	0	0	0
778860	0	0	0	0	0	0	0	0	12	0	0	0	0	0	6	12	0	0	0	0	0	0	0	6	0	0	6	0	0	0	0	0	0	6	0	6	6	0	0	6	0	0	6	6	0	0	0	0	0
778861	0	0	0	0	0	0	0	0	12	0	0	0	0	0	6	12	0	0	0	0	0	0	0	6	0	0	6	0	0	0	0	0	0	6	0	6	6	0	0	6	0	0	6	0	0	0	0	0	0
778862	0	0	0	0	0	0	0	0	12	0	0	0	0	0	6	12	0	0	0	0	0	0	0	6	0	0	6	0	0	0	0	0	0	6	0	6	6	0	0	6	0	0	6	0	0	0	0	0	0
778863	0	0	0	0	0	0	0	0	12	0	0	0	0	0	6	12	0	0	0	0	0	0	0	6	0	0	6	0	0	0	0	0	0	6	0	6	6	0	0	6	0	0	6	0	0	0	0	0	0
778864	0	0	0	0	0	0	0	0	12	0	0	0	0	0	6	12	0	0	0	0	0	0	0	6	0	0	6	0	0	0	0	0	0	6	0	6	6	0	0	6	0	0	6	0	0	0	0	0	0
778865	0	0	0	0	0	0	0	0	12	0	0	0	0	0	6	12	0	0	0	0	0	0	0	6	0	0	6	0	0	0	0	0	0	6	0	6	6	0	0	6	0	0	6	0	0	0	0	0	0
778866	0	0	0	0	0	0	0	0	12	0	0	0	0	0	6	12	0	0	0	0	0	0	0	6	0	0	6	0	0	0	0	0	0	6	0	6	6	0	0	6	0	0	6	0	0	0	0	0	0
779549	0	0	0	0	0	0	0	0	12	0	0	0	0	0	6	12	6	0	6	0	0	0	0	6	0	0	6	0	0	0	0	0	0	6	0	6	6	6	6	6	0	0	6	0	0	0	0	0	0
779550	0	0	0	0	0	0	0	0	12	0	0	0	0	0	6	12	6	0	6	0	0	0	0	6	0	0	6	0	0	0	0	0	0	6	0	6	6	6	6	6	0	0	6	0	0	0	0	0	0
779551	0	0	0	0	0	0	0	0	12	0	0	0	0	0	6	12	6	0	6	0	0	0	0	6	0	0	6	0	0	0	0	0	0	6	0	6	6	6	6	6	0	0	6	0	0	0	0	0	0
779552	0	0	0	0	0	0	0	0	12	0	0	0	0	0	6	12	6	0	6	0	0	0	0	6	0	0	6	0	0	0	0	0	0	6	0	6	6	6	6	6	0	0	6	0	0	0	0	6	0
779553	0	0	0	0	0	0	0	0	12	0	0	0	0	0	6	12	6	0	6	0	0	0	0	6	0	0	6	0	0	0	0	0	0	6	6	6	6	6	6	6	0	0	6	0	0	0	0	6	0
779554	0	0	0	0	0	0	0	0	12	0	0	0	0	0	6	12	6	0	0	0	0	0	0	6	0	0	6	0	0	0	0	0	0	6	6	6	6	6	6	6	0	0	6	0	0	0	0	6	0
779555	0	0	0	0	0	0	0	0	12	0	0	0	0	0	6	12	6	0	0	0	0	0	0	6	0	0	6	0	0	0	0	0	0	6	6	6	6	6	6	6	0	6	6	0	0	0	0	6	0
779556	0	0	0	0	0	0	0	0	12	0	0	0	0	0	6	12	6	0	0	0	0	0	0	6	0	0	6	0	0	0	0	0	0	6	6	6	6	6	6	6	0	6	6	0	0	0	0	6	0
779557	0	0	0	0	0	0	0	0	12	0	0	0	0	0	6	12	6	0	0	0	0	0	0	6	0	0	6	0	0	0	0	0	0	6	6	6	6	6	6	6	0	6	6	0	0	0	0	6	0
779558	0	0	0	0	0	0	0	0	12	0	0	0	0	0	6	12	0	0	0	0	0	0	0	6	0	0	6	0	0	0	0	0	0	6	6	6	6	6	6	6	0	6	6	0	0	0	0	6	0
779559	0	0	0	0	0	0	0	0	12	0	0	0	0	0	6	12	0	0	0	0	0	0	0	6	0	0	0	0	0	0	0	0	0	6	6	6	6	6	6	6	0	0	6	0	0	0	0	6	0
779560	0	0	0	0	0	0	0	0	12	0	0	0	0	0	6	12	0	0	0	0	0	0	0	6	0	0	0	0	0	0	0	0	0	6	6	6	6	6	6	6	0	0	6	0	0	0	0	6	0
779561	0	0	0	0	0	0	0	0	12	0	0	0	0	0	6	12	0	0	0	0	0	0	0	6	0	0	0	0	0	0	0	0	0	6	6	6	6	6	6	6	0	0	6	0	0	0	0	6	0
779562	0	0	0	0	0	0	0	0	12	0	0	0	0	0	6	12	0	0	0	0	0	0	0	6	0	0	0	0	0	0	0	0	0	6	6	6	6	6	6	6	0	0	6	0	0	0	0	6	0
779563	0	0	0	0	0	0	0	0	12	0	0	0	0	0	6	12	0	0	0	0	0	0	0	6	0	0	0	0	0	0	0	0	0	6	6	6	6	6	6	6	0	0	6	0	0	0	0	6	0
779564	0	0	0	0	0	0	0	0	12	0	0	0	0	0	6	12	0	0	0	0	0	0	0	6	0	0	0	0	0	0	0	0	0	6	6	6	6	6	6	6	0	0	6	0	0	0	0	6	0
779565	0	0	0	0	0	0	0	0	12	0	0	0	0	0	6	12	0	0	0	0	0	0	0	6	0	0	0	0	0	0	0	6	0	6	6	6	6	6	6	6	0	0	6	0	0	0	0	6	0
779566	0	0	0	0	0	0	0	0	12	0	0	0	0	0	6	12	0	0	0	0	0	0	0	6	0	0	0	0	0	0	0	6	0	6	6	6	6	6	6	6	0	0	6	0	0	0	0	6	0
779567	0	0	0	0	0	0	0	0	12	0	0	0	0	0	6	12	0	0	0	0	0	0	0	6	0	0	0	0	0	0	0	0	0	6	6	6	6	6	6	6	0	0	6	0	0	0	0	6	0
779568	0	0	0	0	0	0	0	0	12	0	0	0	0	0	6	12	0	0	0	0	0	0	0	6	0	0	0	0	0	0	0	0	0	0	6	6	6	6	6	6	0	0	6	0	0	0	0	6	0
779569	0	0	0	0	0	0	0	0	12	0	0	0	0	0	6	12	0	0	0	0	0	0	0	6	0	0	0	0	0	0	0	0	0	0	6	6	6	6	6	6	0	0	6	0	0	0	0	6	0
779570	0	0	0	0	0	0	0	0	12	0	0	0	0	0	6	12	0	0	0	0	0	0	0	6	0	0	0	0	0	0	0	0	0	0	6	6	6	6	6	6	0	0	6	0	0	0	0	6	0
779571	0	0	0	0	0	0	0	0	12	0	0	0	0	0	6	12	0	0	0	0	0	0	0	6	0	0	0	0	0	0	0	0	0	6	6	6	6	6	6	6	0	0	6	0	0	0	0	6	0
779572	0	0	0	0	0	0	0	0	12	0	0	0	0	0	6	12	0	0	0	0	0	0	0	6	0	0	6	0	0	0	0	0	0	6	6	6	6	6	6	6	0	0	6	0	0	0	0	6	0
779573	0	0	0	0	0	0	0	0	12	0	0	0	0	0	6	12	0	0	0	0	0	0	0	6	0	0	6	0	0	0	0	0	0	6	6	6	6	6	6	6	0	0	6	0	0	0	0	6	0
779574	0	0	0	0	0	0	0	0	12	0	0	0	0	0	6	12	0	0	0	0	0	0	0	6	0	0	6	0	0	0	0	0	0	6	6	6	6	6	6	6	0	0	6	0	0	0	0	6	0
779575	0	0	0	0	0	0	0	0	12	0	0	0	0	0	6	12	0	0	0	0	0	0	0	6	0	0	6	0	0	0	0	0	0	6	0	6	6	6	6	6	0	0	6	0	0	0	0	0	0
779576	0	0	0	0	0	0	0	0	12	0	0	0	0	0	6	12	0	0	0	0	0	0	0	6	0	0	6	0	0	0	0	0	0	6	6	6	6	6	6	6	0	0	6	0	0	0	0	0	0
779577	0	0	0	0	0	0	0	0	12	0	0	0	0	0	6	12	0	0	0	0	0	0	0	6	0	0	6	0	0	0	0	0	0	6	6	6	6	6	6	6	0	0	6	0	0	0	0	0	0
779578	0	0	0	0	0	0	0	0	12	0	0	0	0	0	6	12	0	0	0	0	0	0	0	6	0	0	6	0	0	0	0	0	0	6	0	6	6	6	6	6	6	0	6	6	0	0	0	0	0
779579	0	0	0	0	0	0	0	0	12	0	0	0	0	0	6	12	0	0	0	0	0	0	0	6	0	0	6	0	0	0	0	0	0	6	6	6	6	0	6	6	0	0	6	6	0	0	0	0	0
779580	0	0	0	0	0	0	0	0	12	0	0	0	0	0	6	12	0	0	0	0	0	0	0	6	0	0	6	0	0	0	0	0	0	6	0	6	6	0	0	6	0	0	6	6	0	0	0	0	0
779581	0	0	0	0	0	0	0	0	12	0	0	0	0	0	6	12	0	0	0	0	0	0	0	6	0	0	6	0	0	0	0	0	0	6	0	6	6	0	0	6	0	0	6	6	0	0	0	0	0
779582	0	0	0	0	0	0	0	0	12	0	0	0	0	0	6	12	0	0	0	0	0	0	0	6	0	0	6	0	0	0	0	0	0	6	0	6	6	0	0	6	0	0	6	0	0	0	0	0	0
779583	0	0	0	0	0	0	0	0	12	0	0	0	0	0	6	12	0	0	0	0	0	0	0	6	0	0	6	0	0	0	0	0	0	6	0	6	6	0	0	6	0	0	6	0	0	0	0	0	0
779584	0	0	0	0	0	0	0	0	12	0	0	0	0	0	6	12	0	0	0	0	0	0	0	6	0	0	6	0	0	0	0	0	0	6	0	6	6	0	0	6	0	0	6	0	0	0	0	0	0
779585	0	0	0	0	0	0	0	0	12	0	0	0	0	0	6	12	0	0	0	0	0	0	0	6	0	0	6	0	0	0	0	0	0	6	0	6	6	0	0	6	0	0	6	0	0	0	0	0	0
779586	0	0	0	0	0	0	0	0	12	0	0	0	0	0	6	12	0	0	0	0	0	0	0	6	0	0	6	0	0	0	0	0	0	6	0	6	6	0	0	6	0	0	6	0	0	0	0	0	0
780269	0	0	0	0	0	0	0	0	12	0	0	0	0	0	6	12	6	0	6	0	0	0	0	6	0	0	6	0	0	0	0	0	0	6	0	6	6	6	6	6	0	0	6	0	0	0	0	0	0
780270	0	0	0	0	0	0	0	0	12	0	0	0	0	0	6	12	6	0	6	0	0	0	0	6	0	0	6	0	0	0	0	0	0	6	0	6	6	6	6	6	0	0	6	0	0	0	0	0	0
780271	0	0	0	0	0	0	0	0	12	0	0	0	0	0	6	12	6	0	6	0	0	0	0	6	0	0	6	0	0	0	0	0	0	6	0	6	6	6	6	6	0	0	6	0	0	0	0	0	0
780272	0	0	0	0	0	0	0	0	12	0	0	0	0	0	6	12	6	0	6	0	0	0	0	6	0	0	6	0	0	0	0	0	0	6	0	6	6	6	6	6	0	0	6	0	0	0	0	6	0
780273	0	0	0	0	0	0	0	0	12	0	0	0	0	0	6	12	6	0	6	0	0	0	0	6	0	0	6	0	0	0	0	0	0	6	6	6	6	6	6	6	0	0	6	0	0	0	0	6	0
780274	0	0	0	0	0	0	0	0	12	0	0	0	0	0	6	12	6	0	0	0	0	0	0	6	0	0	6	0	0	0	0	0	0	6	6	6	6	6	6	6	0	0	6	0	0	0	0	6	0
780275	0	0	0	0	0	0	0	0	12	0	0	0	0	0	6	12	6	0	0	0	0	0	0	6	0	0	6	0	0	0	0	0	0	6	6	6	6	6	6	6	0	6	6	0	0	0	0	6	0
780276	0	0	0	0	0	0	0	0	12	0	0	0	0	0	6	12	6	0	0	0	0	0	0	6	0	0	6	0	0	0	0	0	0	6	6	6	6	6	6	6	0	6	6	0	0	0	0	6	0
780277	0	0	0	0	0	0	0	0	12	0	0	0	0	0	6	12	6	0	0	0	0	0	0	6	0	0	6	0	0	0	0	0	0	6	6	6	6	6	6	6	0	6	6	0	0	0	0	6	0
780278	0	0	0	0	0	0	0	0	12	0	0	0	0	0	6	12	0	0	0	0	0	0	0	6	0	0	6	0	0	0	0	0	0	6	6	6	6	6	6	6	0	6	6	0	0	0	0	6	0
780279	0	0	0	0	0	0	0	0	12	0	0	0	0	0	6	12	0	0	0	0	0	0	0	6	0	0	0	0	0	0	0	0	0	6	6	6	6	6	6	6	0	0	6	0	0	0	0	6	0
780280	0	0	0	0	0	0	0	0	12	0	0	0	0	0	6	12	0	0	0	0	0	0	0	6	0	0	0	0	0	0	0	0	0	6	6	6	6	6	6	6	0	0	6	0	0	0	0	6	0
780281	0	0	0	0	0	0	0	0	12	0	0	0	0	0	6	12	0	0	0	0	0	0	0	6	0	0	0	0	0	0	0	0	0	6	6	6	6	6	6	6	0	0	6	0	0	0	0	6	0
780282	0	0	0	0	0	0	0	0	12	0	0	0	0	0	6	12	0	0	0	0	0	0	0	6	0	0	0	0	0	0	0	0	0	6	6	6	6	6	6	6	0	0	6	0	0	0	0	6	0
780283	0	0	0	0	0	0	0	0	12	0	0	0	0	0	6	12	0	0	0	0	0	0	0	6	0	0	0	0	0	0	0	0	0	6	6	6	6	6	6	6	0	0	6	0	0	0	0	6	0
780284	0	0	0	0	0	0	0	0	12	0	0	0	0	0	6	12	0	0	0	0	0	0	0	6	0	0	0	0	0	0	0	0	0	6	6	6	6	6	6	6	0	0	6	0	0	0	0	6	0
780285	0	0	0	0	0	0	0	0	12	0	0	0	0	0	6	12	0	0	0	0	0	0	0	6	0	0	0	0	0	0	0	6	0	6	6	6	6	6	6	6	0	0	6	0	0	0	0	6	0
780286	0	0	0	0	0	0	0	0	12	0	0	0	0	0	6	12	0	0	0	0	0	0	0	6	0	0	0	0	0	0	0	6	0	6	6	6	6	6	6	6	0	0	6	0	0	0	0	6	0
780287	0	0	0	0	0	0	0	0	12	0	0	0	0	0	6	12	0	0	0	0	0	0	0	6	0	0	0	0	0	0	0	0	0	6	6	6	6	6	6	6	0	0	6	0	0	0	0	6	0
780288	0	0	0	0	0	0	0	0	12	0	0	0	0	0	6	12	0	0	0	0	0	0	0	6	0	0	0	0	0	0	0	0	0	6	6	6	6	6	6	6	0	0	6	0	0	0	0	6	0
780289	0	0	0	0	0	0	0	0	12	0	0	0	0	0	6	12	0	0	0	0	0	0	0	6	0	0	0	0	0	0	0	0	0	6	6	6	6	6	6	6	0	0	6	0	0	0	0	6	0
780290	0	0	0	0	0	0	0	0	12	0	0	0	0	0	6	12	0	0	0	0	0	0	0	6	0	0	0	0	0	0	0	0	0	6	6	6	6	6	6	6	0	0	6	0	0	0	0	6	0
780291	0	0	0	0	0	0	0	0	12	0	0	0	0	0	6	12	0	0	0	0	0	0	0	6	0	0	6	0	0	0	0	0	0	6	6	6	6	6	6	6	0	0	6	0	0	0	0	6	0
780292	0	0	0	0	0	0	0	0	12	0	0	0	0	0	6	12	0	0	0	0	0	0	0	6	0	0	6	0	0	0	0	0	0	6	6	6	6	6	6	6	0	0	6	0	0	0	0	6	0
780293	0	0	0	0	0	0	0	0	12	0	0	0	0	0	6	12	0	0	0	0	0	0	0	6	0	0	6	0	0	0	0	0	0	6	6	6	6	6	6	6	0	0	6	0	0	0	0	6	0
780294	0	0	0	0	0	0	0	0	12	0	0	0	0	0	6	12	0	0	0	0	0	0	0	6	0	0	6	0	0	0	0	0	0	6	6	6	6	6	6	6	0	0	6	0	0	0	0	0	0
780295	0	0	0	0	0	0	0	0	12	0	0	0	0	0	6	12	0	0	0	0	0	0	0	6	0	0	6	0	0	0	0	0	0	6	0	6	6	6	6	6	0	0	6	0	0	0	0	0	0
780296	0	0	0	0	0	0	0	0	12	0	0	0	0	0	6	12	0	0	0	0	0	0	0	6	0	0	6	0	0	0	0	0	0	6	0	6	6	6	6	6	0	0	6	0	0	0	0	0	0
780297	0	0	0	0	0	0	0	0	12	0	0	0	0	0	6	12	0	0	0	0	0	0	0	6	0	0	6	0	0	0	0	0	0	6	0	6	6	6	6	6	0	0	6	0	0	0	0	0	0
780298	0	0	0	0	0	0	0	0	12	0	0	0	0	0	6	12	0	0	0	0	0	0	0	6	0	0	6	0	0	0	0	0	0	6	0	6	6	6	6	6	0	0	6	0	0	0	0	0	0
780299	0	0	0	0	0	0	0	0	12	0	0	0	0	0	6	12	0	0	0	0	0	0	0	6	0	0	6	0	0	0	0	0	0	6	6	6	6	0	0	6	0	0	6	0	0	0	0	0	0
780300	0	0	0	0	0	0	0	0	12	0	0	0	0	0	6	12	0	0	0	0	0	0	0	6	0	0	6	0	0	0	0	0	0	6	0	6	6	0	0	6	0	0	6	6	0	0	0	0	0
780301	0	0	0	0	0	0	0	0	12	0	0	0	0	0	6	12	0	0	0	0	0	0	0	6	0	0	6	0	0	0	0	0	0	6	0	6	6	0	0	6	0	0	6	6	0	0	0	0	0
780302	0	0	0	0	0	0	0	0	12	0	0	0	0	0	6	12	0	0	0	0	0	0	0	6	0	0	6	0	0	0	0	0	0	6	0	6	6	0	0	6	0	0	6	6	0	0	0	0	0
780303	0	0	0	0	0	0	0	0	12	0	0	0	0	0	6	12	0	0	0	0	0	0	0	6	0	0	6	0	0	0	0	0	0	6	0	6	6	0	0	6	0	0	6	6	0	0	0	0	0
780304	0	0	0	0	0	0	0	0	12	0	0	0	0	0	6	12	0	0	0	0	0	0	0	6	0	0	6	0	0	0	0	0	0	6	0	6	6	0	0	6	0	0	6	0	0	0	0	0	0
780305	0	0	0	0	0	0	0	0	12	0	0	0	0	0	6	12	0	0	0	0	0	0	0	6	0	0	6	0	0	0	0	0	0	6	0	6	6	0	0	6	0	0	6	0	0	0	0	0	0
780306	0	0	0	0	0	0	0	0	12	0	0	0	0	0	6	12	0	0	0	0	0	0	0	6	0	0	6	0	0	0	0	0	0	6	0	6	6	0	0	6	0	0	6	0	0	0	0	0	0
780988	0	0	0	0	0	0	0	0	12	0	0	0	0	0	6	12	6	0	6	0	0	0	0	6	0	0	6	0	0	0	0	0	0	6	0	6	6	6	6	6	0	0	6	0	0	0	0	0	0
780989	0	0	0	0	0	0	0	0	12	0	0	0	0	0	6	12	6	0	6	0	0	0	0	6	0	0	6	0	0	0	0	0	0	6	0	6	6	6	6	6	0	0	6	0	0	0	0	0	0
780990	0	0	0	0	0	0	0	0	12	0	0	0	0	0	6	12	6	0	6	0	0	0	0	6	0	0	6	0	0	0	0	0	0	6	0	6	6	6	6	6	0	0	6	0	0	0	0	0	0
780991	0	0	0	0	0	0	0	0	12	0	0	0	0	0	6	12	6	0	6	0	0	0	0	6	0	0	6	0	0	0	0	0	0	6	0	6	6	6	6	6	0	0	6	0	0	0	0	6	0
780992	0	0	0	0	0	0	0	0	12	0	0	0	0	0	6	12	6	0	6	0	0	0	0	6	0	0	6	0	0	0	0	0	0	6	0	6	6	6	6	6	0	0	6	0	0	0	0	6	0
780993	0	0	0	0	0	0	0	0	12	0	0	0	0	0	6	12	6	0	6	0	0	0	0	6	0	0	6	0	0	0	0	0	0	6	6	6	6	6	6	6	0	0	6	0	0	0	0	6	0
780994	0	0	0	0	0	0	0	0	12	0	0	0	0	0	6	12	6	0	0	0	0	0	0	6	0	0	6	0	0	0	0	0	0	6	6	6	6	6	6	6	0	0	6	0	0	0	0	6	0
780995	0	0	0	0	0	0	0	0	12	0	0	0	0	0	6	12	6	0	0	0	0	0	0	6	0	0	6	0	0	0	0	0	0	6	6	6	6	6	6	6	0	6	6	0	0	0	0	6	0
780996	0	0	0	0	0	0	0	0	12	0	0	0	0	0	6	12	6	0	0	0	0	0	0	6	0	0	6	0	0	0	0	0	0	6	6	6	6	6	6	6	0	6	6	0	0	0	0	6	0
780997	0	0	0	0	0	0	0	0	12	0	0	0	0	0	6	12	6	0	0	0	0	0	0	6	0	0	6	0	0	0	0	0	0	6	6	6	6	6	6	6	0	6	6	0	0	0	0	6	0
780998	0	0	0	0	0	0	0	0	12	0	0	0	0	0	6	12	0	0	0	0	0	0	0	6	0	0	6	0	0	0	0	0	0	6	6	6	6	6	6	6	0	0	6	0	0	0	0	6	0
780999	0	0	0	0	0	0	0	0	12	0	0	0	0	0	6	12	0	0	0	0	0	0	0	6	0	0	0	0	0	0	0	0	0	6	6	6	6	6	6	6	0	0	6	0	0	0	0	6	0
781000	0	0	0	0	0	0	0	0	12	0	0	0	0	0	6	12	0	0	0	0	0	0	0	6	0	0	0	0	0	0	0	0	0	6	6	6	6	6	6	6	0	0	6	0	0	0	0	6	0
781001	0	0	0	0	0	0	0	0	12	0	0	0	0	0	6	12	0	0	0	0	0	0	0	6	0	0	0	0	0	0	0	0	0	6	6	6	6	6	6	6	0	0	6	0	0	0	0	6	0
781002	0	0	0	0	0	0	0	0	12	0	0	0	0	0	6	12	0	0	0	0	0	0	0	6	0	0	0	0	0	0	0	0	0	6	6	6	6	6	6	6	0	0	6	0	0	0	0	6	0
781003	0	0	0	0	0	0	0	0	12	0	0	0	0	0	6	12	0	0	0	0	0	0	0	6	0	0	0	0	0	0	0	0	0	6	6	6	6	6	6	6	0	0	6	0	0	0	0	6	0
781004	0	0	0	0	0	0	0	0	12	0	0	0	0	0	6	12	0	0	0	0	0	0	0	6	0	0	0	0	0	0	0	0	0	6	6	6	6	6	6	6	0	0	6	0	0	0	0	6	0
781005	0	0	0	0	0	0	0	0	12	0	0	0	0	0	6	12	0	0	0	0	0	0	0	6	0	0	0	0	0	0	0	0	0	6	6	6	6	6	6	6	0	0	6	0	0	0	0	6	0
781006	0	0	0	0	0	0	0	0	12	0	0	0	0	0	6	12	0	0	0	0	0	0	0	6	0	0	6	0	0	0	0	0	0	6	6	6	6	6	6	6	0	0	6	0	0	0	0	6	0
781007	0	0	0	0	0	0	0	0	12	0	0	0	0	0	6	12	0	0	0	0	0	0	0	6	0	0	0	0	0	0	0	0	0	6	6	6	6	6	6	6	0	0	6	0	0	0	0	6	0
781008	0	0	0	0	0	0	0	0	12	0	0	0	0	0	6	12	0	0	0	0	0	0	0	6	0	0	6	0	0	0	0	0	0	6	6	6	6	6	6	6	0	0	6	0	0	0	0	6	0
781009	0	0	0	0	0	0	0	0	12	0	0	0	0	0	6	12	0	0	0	0	0	0	0	6	0	0	6	0	0	0	0	0	0	6	6	6	6	6	6	6	0	0	6	0	0	0	0	6	0
781010	0	0	0	0	0	0	0	0	12	0	0	0	0	0	6	12	0	0	0	0	0	0	0	6	0	0	6	0	0	0	0	0	0	6	6	6	6	6	6	6	0	0	6	0	0	0	0	6	0
781011	0	0	0	0	0	0	0	0	12	0	0	0	0	0	6	12	0	0	0	0	0	0	0	6	0	0	6	0	0	0	0	0	0	6	6	6	6	6	6	6	0	0	6	0	0	0	0	6	0
781012	0	0	0	0	0	0	0	0	12	0	0	0	0	0	6	12	0	0	0	0	0	0	0	6	0	0	6	0	0	0	0	0	0	6	6	6	6	6	6	6	0	0	6	0	0	0	0	6	0
781013	0	0	0	0	0	0	0	0	12	0	0	0	0	0	6	12	0	0	0	0	0	0	0	6	0	0	6	0	0	0	0	0	0	6	6	6	6	6	6	6	0	0	6	0	0	0	0	0	0
781014	0	0	0	0	0	0	0	0	12	0	0	0	0	0	6	12	0	0	0	0	0	0	0	6	0	0	6	0	0	0	0	0	0	6	6	6	6	6	6	6	0	0	6	0	0	0	0	0	0
781015	0	0	0	0	0	0	0	0	12	0	0	0	0	0	6	12	0	0	0	0	0	0	0	6	0	0	6	0	0	0	0	0	0	6	0	6	6	6	6	6	0	0	6	0	0	0	0	0	0
781016	0	0	0	0	0	0	0	0	12	0	0	0	0	0	6	12	0	0	0	0	0	0	0	6	0	0	6	0	0	0	0	0	0	6	0	6	6	6	6	6	0	0	6	0	0	0	0	0	0
781017	0	0	0	0	0	0	0	0	12	0	0	0	0	0	6	12	0	0	0	0	0	0	0	6	0	0	6	0	0	0	0	0	0	6	0	6	6	6	0	6	0	0	6	0	0	0	0	0	0
781018	0	0	0	0	0	0	0	0	12	0	0	0	0	0	6	12	0	0	0	0	0	0	0	6	0	0	6	0	0	0	0	0	0	6	0	6	6	6	0	6	0	0	6	0	0	0	0	0	0
781019	0	0	0	0	0	0	0	0	12	0	0	0	0	0	6	12	0	0	0	0	0	0	0	6	0	0	6	0	0	0	0	0	0	6	0	6	6	0	0	6	0	0	6	0	0	0	0	0	0
781020	0	0	0	0	0	0	0	0	12	0	0	0	0	0	6	12	0	0	0	0	0	0	0	6	0	0	6	0	0	0	0	0	0	6	0	6	6	0	0	6	0	0	6	0	0	0	0	0	0
781021	0	0	0	0	0	0	0	0	12	0	0	0	0	0	6	12	0	0	0	0	0	0	0	6	0	0	6	0	0	0	0	0	0	6	0	6	6	0	0	6	0	0	6	0	0	0	0	0	0
781022	0	0	0	0	0	0	0	0	12	0	0	0	0	0	6	12	0	0	0	0	0	0	0	6	0	0	6	0	0	0	0	0	0	6	0	6	6	0	0	6	0	0	6	6	0	0	0	0	0
781023	0	0	0	0	0	0	0	0	12	0	0	0	0	0	6	12	0	0	0	0	0	0	0	6	0	0	6	0	0	0	0	0	0	6	0	6	6	0	0	6	0	0	6	6	0	0	0	0	0
781024	0	0	0	0	0	0	0	0	12	0	0	0	0	0	6	12	0	0	0	0	0	0	0	6	0	0	6	0	0	0	0	0	0	6	0	6	6	0	0	6	0	0	6	6	0	0	0	0	0
781025	0	0	0	0	0	0	0	0	12	0	0	0	0	0	6	12	0	0	0	0	0	0	0	6	0	0	6	0	0	0	0	0	0	6	0	6	6	0	0	6	0	0	6	6	0	0	0	0	0
781708	0	0	0	0	0	0	0	0	12	0	0	0	0	0	6	12	6	0	6	0	0	0	0	6	0	0	6	0	0	0	0	0	0	6	0	6	6	6	6	6	0	0	6	0	0	0	0	0	0
781709	0	0	0	0	0	0	0	0	12	0	0	0	0	0	6	12	6	0	6	0	0	0	0	6	0	0	6	0	0	0	0	0	0	6	0	6	6	6	6	6	0	0	6	0	0	0	0	0	0
781710	0	0	0	0	0	0	0	0	12	0	0	0	0	0	6	12	6	0	6	0	0	0	0	6	0	0	6	0	0	0	0	0	0	6	0	6	6	6	6	6	0	0	6	0	0	0	0	0	0
781711	0	0	0	0	0	0	0	0	12	0	0	0	0	0	6	12	6	0	6	0	0	0	0	6	0	0	6	0	0	0	0	0	0	6	0	6	6	6	6	6	0	0	6	0	0	0	0	6	0
781712	0	0	0	0	0	0	0	0	12	0	0	0	0	0	6	12	6	0	6	0	0	0	0	6	0	0	6	0	0	0	0	0	0	6	0	6	6	6	6	6	0	0	6	0	0	0	0	6	0
781713	0	0	0	0	0	0	0	0	12	0	0	0	0	0	6	12	6	0	6	0	0	0	0	6	0	0	6	0	0	0	0	0	0	6	6	6	6	6	6	6	0	0	6	0	0	0	0	6	0
781714	0	0	0	0	0	0	0	0	12	0	0	0	0	0	6	12	6	0	0	0	0	0	0	6	0	0	6	0	0	0	0	0	0	6	6	6	6	6	6	6	0	0	6	0	0	0	0	6	0
781715	0	0	0	0	0	0	0	0	12	0	0	0	0	0	6	12	6	0	0	0	0	0	0	6	0	0	6	0	0	0	0	0	0	6	6	6	6	6	6	6	0	0	6	0	0	0	0	6	0
781716	0	0	0	0	0	0	0	0	12	0	0	0	0	0	6	12	6	0	0	0	0	0	0	6	0	0	6	0	0	0	0	0	0	6	6	6	6	6	6	6	0	6	6	0	0	0	0	6	0
781717	0	0	0	0	0	0	0	0	12	0	0	0	0	0	6	12	6	0	0	0	0	0	0	6	0	0	6	0	0	0	0	0	0	6	6	6	6	6	6	6	0	0	6	0	0	0	0	6	0
781718	0	0	0	0	0	0	0	0	12	0	0	0	0	0	6	12	6	0	0	0	0	0	0	6	0	0	0	0	0	0	0	0	0	6	6	6	6	6	6	6	0	0	6	0	0	0	0	6	0
781719	0	0	0	0	0	0	0	0	12	0	0	0	0	0	6	12	0	0	0	0	0	0	0	6	0	0	0	0	0	0	0	0	0	6	6	6	6	6	6	6	0	0	6	0	0	0	0	6	0
781720	0	0	0	0	0	0	0	0	12	0	0	0	0	0	6	12	0	0	0	0	0	0	0	6	0	0	0	0	0	0	0	0	0	6	6	6	6	6	6	6	0	0	6	0	0	0	0	6	0
781721	0	0	0	0	0	0	0	0	12	0	0	0	0	0	6	12	0	0	0	0	0	0	0	6	0	0	0	0	0	0	0	0	0	6	6	6	6	6	6	6	0	0	6	0	0	0	0	6	0
781722	0	0	0	0	0	0	0	0	12	0	0	0	0	0	6	12	0	0	0	0	0	0	0	6	0	0	0	0	0	0	0	0	0	6	6	6	6	6	6	6	0	0	6	0	0	0	0	6	0
781723	0	0	0	0	0	0	0	0	12	0	0	0	0	0	6	12	0	0	0	0	0	0	0	6	0	0	0	0	0	0	0	0	0	6	6	6	6	6	6	6	0	0	6	0	0	0	0	6	0
781724	0	0	0	0	0	0	0	0	12	0	0	0	0	0	6	12	0	0	0	0	0	0	0	6	0	0	0	0	0	0	0	0	0	6	6	6	6	6	6	6	0	0	6	0	0	0	0	6	0
781725	0	0	0	0	0	0	0	0	12	0	0	0	0	0	6	12	0	0	0	0	0	0	0	6	0	0	0	0	0	0	0	0	0	6	6	6	6	6	6	6	0	0	6	0	0	0	0	6	0
781726	0	0	0	0	0	0	0	0	12	0	0	0	0	0	6	12	0	0	0	0	0	0	0	6	0	0	6	0	0	0	0	0	0	6	6	6	6	6	6	6	0	0	6	0	0	0	0	6	0
781727	0	0	0	0	0	0	0	0	12	0	0	0	0	0	6	12	0	0	0	0	0	0	0	6	0	0	6	0	0	0	0	0	0	6	6	6	6	6	6	6	0	0	6	0	0	0	0	6	0
781728	0	0	0	0	0	0	0	0	12	0	0	0	0	0	6	12	0	0	0	0	0	0	0	6	0	0	6	0	0	0	0	0	0	6	6	6	6	6	6	6	0	0	6	0	0	0	0	6	0
781729	0	0	0	0	0	0	0	0	12	0	0	0	0	0	6	12	0	0	0	0	0	0	0	6	0	0	6	0	0	0	0	0	0	6	6	6	6	6	6	6	0	0	6	0	0	0	0	6	0
781730	0	0	0	0	0	0	0	0	12	0	0	0	0	0	6	12	0	0	0	0	0	0	0	6	0	0	6	0	0	0	0	0	0	6	6	6	6	6	6	6	0	0	6	0	0	0	0	6	0
781731	0	0	0	0	0	0	0	0	12	0	0	0	0	0	6	12	0	0	0	0	0	0	0	6	0	0	6	0	0	0	0	0	0	6	6	6	6	6	6	6	0	0	6	0	0	0	0	6	0
781732	0	0	0	0	0	0	0	0	12	0	0	0	0	0	6	12	0	0	0	0	0	0	0	6	0	0	6	0	0	0	0	0	0	6	6	6	6	6	6	6	0	0	6	6	0	0	0	6	0
781733	0	0	0	0	0	0	0	0	12	0	0	0	0	0	6	12	0	0	0	0	0	0	0	6	0	0	6	0	0	0	0	0	0	6	6	6	6	6	6	6	0	0	6	6	0	0	0	0	0
781734	0	0	0	0	0	0	0	0	12	0	0	0	0	0	6	12	0	0	0	0	0	0	0	6	0	0	6	0	0	0	0	0	0	6	6	6	6	6	6	6	0	0	6	0	0	0	0	0	0
781735	0	0	0	0	0	0	0	0	12	0	0	0	0	0	6	12	0	0	0	0	0	0	0	6	0	0	6	0	0	0	0	0	0	6	0	6	6	6	6	6	0	0	6	0	0	0	0	0	0
781736	0	0	0	0	0	0	0	0	12	0	0	0	0	0	6	12	0	0	0	0	0	0	0	6	0	0	6	0	0	0	0	0	0	6	0	6	6	6	0	6	0	0	6	0	0	0	0	0	0
781737	0	0	0	0	0	0	0	0	12	0	0	0	0	0	6	12	0	0	0	0	0	0	0	6	0	0	6	0	0	0	0	0	0	6	0	6	6	6	0	6	0	0	6	0	0	0	0	0	0
781738	0	0	0	0	0	0	0	0	12	0	0	0	0	0	6	12	0	0	0	0	0	0	0	6	0	0	6	0	0	0	0	0	0	6	0	6	6	0	0	6	0	0	6	0	0	0	0	0	0
781739	0	0	0	0	0	0	0	0	12	0	0	0	0	0	6	12	0	0	0	0	0	0	0	6	0	0	6	0	0	0	0	0	0	6	0	6	6	0	0	6	0	0	6	0	0	0	0	0	0
781740	0	0	0	0	0	0	0	0	12	0	0	0	0	0	6	12	0	0	0	0	0	0	0	6	0	0	6	0	0	0	0	0	0	6	0	6	6	0	0	6	0	0	6	0	0	0	0	0	0
781741	0	0	0	0	0	0	0	0	12	0	0	0	0	0	6	12	0	0	0	0	0	0	0	6	0	0	6	0	0	0	0	0	0	6	0	6	6	0	0	6	0	0	6	0	0	0	0	0	0
781742	0	0	0	0	0	0	0	0	12	0	0	0	0	0	6	12	0	0	0	0	0	0	0	6	0	0	6	0	0	0	0	0	0	6	0	6	6	0	0	6	0	0	6	6	0	0	0	0	0
781743	0	0	0	0	0	0	0	0	12	0	0	0	0	0	6	12	0	0	0	0	0	0	0	6	0	0	6	0	0	0	0	0	0	6	0	6	6	0	0	6	0	0	6	6	0	0	0	0	0
781744	0	0	0	0	0	0	0	0	12	0	0	0	0	0	6	12	0	0	0	0	0	0	0	6	0	0	6	0	0	0	0	0	0	6	0	6	6	0	0	6	0	0	6	6	0	0	0	0	0
781745	0	0	0	0	0	0	0	0	12	0	0	0	0	0	6	12	0	0	0	0	0	0	0	6	0	0	6	0	0	0	0	0	0	6	0	6	6	0	0	6	0	0	6	6	0	0	0	0	0
782427	0	0	0	0	0	0	0	0	12	6	0	0	0	0	6	12	6	0	6	0	0	0	0	6	0	0	6	0	0	0	0	0	0	6	0	6	6	6	6	6	0	0	6	0	0	0	0	0	0
782428	0	0	0	0	0	0	0	0	12	0	0	0	0	0	6	12	6	0	6	0	0	0	0	6	0	0	6	0	0	0	0	0	0	6	0	6	6	6	6	6	0	0	6	0	0	0	0	0	0
782429	0	0	0	0	0	0	0	0	12	0	0	0	0	0	6	12	6	0	6	0	0	0	0	6	0	0	6	0	0	0	0	0	0	6	0	6	6	6	6	6	0	0	6	0	0	0	0	0	0
782430	0	0	0	0	0	0	0	0	12	0	0	0	0	0	6	12	6	0	6	0	0	0	0	6	0	0	6	0	0	0	0	0	0	6	0	6	6	6	6	6	0	0	6	0	0	0	0	0	0
782431	0	0	0	0	0	0	0	0	12	0	0	0	0	0	6	12	6	0	6	0	0	0	0	6	0	0	6	0	0	0	0	0	0	6	0	6	6	6	6	6	0	0	6	0	0	0	0	6	0
782432	0	0	0	0	0	0	0	0	12	0	0	0	0	0	6	12	6	0	6	0	0	0	0	6	0	0	6	0	0	0	0	0	0	6	0	6	6	6	6	6	0	0	6	0	0	0	0	6	0
782433	0	0	0	0	0	0	0	0	12	0	0	0	0	0	6	12	6	0	6	0	0	0	0	6	0	0	6	0	0	0	0	0	0	6	6	6	6	6	6	6	0	0	6	0	0	0	0	6	0
782434	0	0	0	0	0	0	0	0	12	0	0	0	0	0	6	12	6	0	0	0	0	0	0	6	0	0	6	0	0	0	0	0	0	6	6	6	6	6	6	6	0	0	6	0	0	0	0	6	0
782435	0	0	0	0	0	0	0	0	12	0	0	0	0	0	6	12	6	0	0	0	0	0	0	6	0	0	6	0	0	0	0	0	0	6	6	6	6	6	6	6	0	0	6	0	0	0	0	6	0
782436	0	0	0	0	0	0	0	0	12	0	0	0	0	0	6	12	6	0	0	0	0	0	0	6	0	0	6	0	0	0	0	0	0	6	6	6	6	6	6	6	0	0	6	0	0	0	0	6	0
782437	0	0	0	0	0	0	0	0	12	0	0	0	0	0	6	12	6	0	0	0	0	0	0	6	0	0	6	0	0	0	0	0	0	6	6	6	6	6	6	6	0	0	6	0	0	0	0	6	0
782438	0	0	0	0	0	0	0	0	12	0	0	0	0	0	6	12	6	0	0	0	0	0	0	6	0	0	0	0	0	0	0	0	0	6	6	6	6	6	6	6	0	0	6	0	0	0	0	6	0
782439	0	0	0	0	0	0	0	0	12	0	0	0	0	0	6	12	0	0	0	0	0	0	0	6	0	0	0	0	0	0	0	0	0	6	6	6	6	6	6	6	0	0	6	0	0	0	0	6	0
782440	0	0	0	0	0	0	0	0	12	0	0	0	0	0	6	12	0	0	0	0	0	0	0	6	0	0	0	0	0	0	0	0	0	6	6	6	6	6	6	6	0	0	6	0	0	0	0	6	0
782441	0	0	0	0	0	0	0	0	12	0	0	0	0	0	6	12	0	0	0	0	0	0	0	6	0	0	0	0	0	0	0	0	0	6	6	6	6	6	6	6	0	0	6	0	0	0	0	6	0
782442	0	0	0	0	0	0	0	0	12	0	0	0	0	0	6	12	0	0	0	0	0	0	0	6	0	0	6	0	0	0	0	0	0	6	6	6	6	6	6	6	0	0	6	0	0	0	0	6	0
782443	0	0	0	0	0	0	0	0	12	0	0	0	0	0	6	12	0	0	0	0	0	0	0	6	0	0	6	0	0	0	0	0	0	6	6	6	6	6	6	6	0	0	6	0	0	0	0	6	0
782444	0	0	0	0	0	0	0	0	12	0	0	0	0	0	6	12	0	0	0	0	0	0	0	6	0	0	6	0	0	0	0	0	0	6	6	6	6	6	6	6	0	0	6	0	0	0	0	6	0
782445	0	0	0	0	0	0	0	0	12	0	0	0	0	0	6	12	0	0	0	0	0	0	0	6	0	0	6	0	0	0	0	0	0	6	6	6	6	6	6	6	0	0	6	0	0	0	0	6	0
782446	0	0	0	0	0	0	0	0	12	0	0	0	0	0	6	12	0	0	0	0	0	0	0	6	0	0	6	0	0	0	0	0	0	6	6	6	6	6	6	6	0	0	6	0	0	0	0	6	0
782447	0	0	0	0	0	0	0	0	12	0	0	0	0	0	6	12	0	0	0	0	0	0	0	6	0	0	6	0	0	0	0	0	0	6	6	6	6	6	6	6	0	0	6	0	0	0	0	6	0
782448	0	0	0	0	0	0	0	0	12	0	0	0	0	0	6	12	0	0	0	0	0	0	0	6	0	0	6	0	0	0	0	0	0	6	6	6	6	6	6	6	0	0	6	0	0	0	0	6	0
782449	0	0	0	0	0	0	0	0	12	0	0	0	0	0	6	12	0	0	0	0	0	0	0	6	0	0	6	0	0	0	0	0	0	6	6	6	6	6	6	6	0	0	6	0	0	0	0	6	0
782450	0	0	0	0	0	0	0	0	12	0	0	0	0	0	6	12	0	0	0	0	0	0	0	6	0	0	6	0	0	0	0	0	0	6	6	6	6	6	6	6	0	0	6	0	0	0	0	6	0
782451	0	0	0	0	0	0	0	0	12	0	0	0	0	0	6	12	0	0	0	0	0	0	0	6	0	0	6	0	0	0	0	0	0	6	6	6	6	6	6	6	0	0	6	0	0	0	0	0	0
782452	0	0	0	0	0	0	0	0	12	0	0	0	0	0	6	12	0	0	0	0	0	0	0	6	0	0	6	0	0	0	0	0	0	6	6	6	6	6	6	6	0	0	6	6	0	0	0	0	0
782453	0	0	0	0	0	0	0	0	12	0	0	0	0	0	6	12	0	0	0	0	0	0	0	6	0	0	6	0	0	0	0	0	0	6	6	6	6	6	6	6	0	0	6	6	0	0	0	0	0
782454	0	0	0	0	0	0	0	0	12	0	0	0	0	0	6	12	0	0	0	0	0	0	0	6	0	0	6	0	0	0	0	0	0	6	6	6	6	6	6	6	0	0	6	6	0	0	0	0	0
782455	0	0	0	0	0	0	0	0	12	0	0	0	0	0	6	12	0	0	0	0	0	0	0	6	0	0	6	0	0	0	0	0	0	6	0	6	6	6	6	6	0	0	6	0	0	0	0	0	0
782456	0	0	0	0	0	0	0	0	12	0	0	0	0	0	6	12	0	0	0	0	0	0	0	6	0	0	6	0	0	0	0	0	0	6	0	6	6	6	0	6	0	0	6	0	0	0	0	0	0
782457	0	0	0	0	0	0	0	0	12	0	0	0	0	0	6	12	0	0	0	0	0	0	0	6	0	0	6	0	0	0	0	0	0	6	0	6	6	6	0	6	0	0	6	0	0	0	0	0	0
782458	0	0	0	0	0	0	0	0	12	0	0	0	0	0	6	12	0	0	0	0	0	0	0	6	0	0	6	0	0	0	0	0	0	6	0	6	6	0	0	6	0	0	6	0	0	0	0	0	0
782459	0	0	0	0	0	0	0	0	12	0	0	0	0	0	6	12	0	0	0	0	0	0	0	6	0	0	6	0	0	0	0	0	0	6	0	6	6	0	0	6	0	0	6	0	0	0	0	0	0
782460	0	0	0	0	0	0	0	0	12	0	0	0	0	0	6	12	0	0	0	0	0	0	0	6	0	0	6	0	0	0	0	0	0	6	0	6	6	0	0	6	0	0	6	0	0	0	0	0	0
782461	0	0	0	0	0	0	0	0	12	0	0	0	0	0	6	12	0	0	0	0	0	0	0	6	0	0	6	0	0	0	0	0	0	6	0	6	6	0	0	6	0	0	6	0	0	0	0	0	0
782462	0	0	0	0	0	0	0	0	12	0	0	0	0	0	6	12	0	0	0	0	0	0	0	6	0	0	6	0	0	0	0	0	0	6	0	6	6	0	0	6	0	0	6	6	0	0	0	0	0
782463	0	0	0	0	0	0	0	0	12	0	0	0	0	0	6	12	0	0	0	0	0	0	0	6	0	0	6	0	0	0	0	0	0	6	0	6	6	0	0	6	0	0	6	6	0	0	0	0	0
782464	0	0	0	0	0	0	0	0	12	0	0	0	0	0	6	12	0	0	0	0	0	0	0	6	0	0	6	0	0	0	0	0	0	6	0	6	6	0	0	6	0	0	6	6	0	0	0	0	0
783147	0	0	0	0	0	0	0	0	12	6	0	0	0	0	6	12	6	0	6	0	0	0	0	6	0	0	6	0	0	0	0	0	0	6	0	6	6	6	6	6	0	0	6	6	0	0	0	0	0
783148	0	0	0	0	0	0	0	0	12	6	0	0	0	0	6	12	6	0	6	0	0	0	0	6	0	0	6	0	0	0	0	0	0	6	0	6	6	6	6	6	0	0	6	6	0	0	0	0	0
783149	0	0	0	0	0	0	0	0	12	6	0	0	0	0	6	12	6	0	6	0	0	0	0	6	0	0	6	0	0	0	0	0	0	6	0	6	6	6	6	6	0	0	6	0	0	0	0	0	0
783150	0	0	0	0	0	0	0	0	12	0	0	0	0	0	6	12	6	0	6	0	0	0	0	6	0	0	6	0	0	0	0	0	0	6	0	6	6	6	6	6	6	0	6	0	0	0	0	0	0
783151	0	0	0	0	0	0	0	0	12	0	0	0	0	0	6	12	6	0	6	0	0	0	0	6	0	0	6	0	0	0	0	0	0	6	0	6	6	6	6	6	6	0	6	0	0	0	0	6	0
783152	0	0	0	0	0	0	0	0	12	0	0	0	0	0	6	12	6	0	6	0	0	0	0	6	0	0	6	0	0	0	0	0	0	6	0	6	6	6	6	6	0	0	6	0	0	0	0	6	0
783153	0	0	0	0	0	0	0	0	12	0	0	0	0	0	6	12	6	0	6	0	0	0	0	6	0	0	6	0	0	0	0	0	0	6	6	6	6	6	6	6	0	0	6	0	0	0	0	6	0
783154	0	0	0	0	0	0	0	0	12	0	0	0	0	0	6	12	6	0	6	0	0	0	0	6	0	0	6	0	0	0	0	0	0	6	6	6	6	6	6	6	0	0	6	0	0	0	0	6	0
783155	0	0	0	0	0	0	0	0	12	0	0	0	0	0	6	12	6	0	0	0	0	0	0	6	0	0	6	0	0	0	0	0	0	6	6	6	6	6	6	6	0	0	6	0	0	0	0	6	0
783156	0	0	0	0	0	0	0	0	12	0	0	0	0	0	6	12	6	0	0	0	0	0	0	6	0	0	6	0	0	0	0	0	0	6	6	6	6	6	6	6	0	0	6	0	0	0	0	6	0
783157	0	0	0	0	0	0	0	0	12	0	0	0	0	0	6	12	6	0	0	0	0	0	0	6	0	0	6	0	0	0	0	0	0	6	6	6	6	6	6	6	0	0	6	0	0	0	0	6	0
783158	0	0	0	0	0	0	0	0	12	0	0	0	0	0	6	12	6	0	0	0	0	0	0	6	0	0	6	0	0	0	0	6	0	6	6	6	6	6	6	6	0	0	6	0	0	0	0	6	0
783159	0	0	0	0	0	0	0	0	12	0	0	0	0	0	6	12	0	0	0	0	0	0	0	6	0	0	0	0	0	0	0	6	0	6	6	6	6	6	6	6	0	0	6	0	0	0	0	6	0
783160	0	0	0	0	0	0	0	0	12	0	0	0	0	0	6	12	0	0	0	0	0	0	0	6	0	0	0	0	0	0	0	0	0	6	6	6	6	6	6	6	0	0	6	0	0	0	0	6	0
783161	0	0	0	0	0	0	0	0	12	0	0	0	0	0	6	12	0	0	0	0	0	0	0	6	0	0	0	0	0	0	0	0	0	6	6	6	6	6	6	6	0	0	6	0	0	0	0	6	0
783162	0	0	0	0	0	0	0	0	12	0	0	0	0	0	6	12	0	0	0	0	0	0	0	6	0	0	6	0	0	0	0	0	0	6	6	6	6	6	6	6	0	0	6	0	0	0	0	6	0
783163	0	0	0	0	0	0	0	0	12	0	0	0	0	0	6	12	0	0	0	0	0	0	0	6	0	0	6	0	0	0	0	0	0	6	6	6	6	6	6	6	0	0	6	0	0	0	0	6	0
783164	0	0	0	0	0	0	0	0	12	0	0	0	0	0	6	12	0	0	0	0	0	0	0	6	0	0	6	0	0	0	0	0	0	6	6	6	6	6	6	6	6	0	6	0	0	0	0	6	0
783165	0	0	0	0	0	0	0	0	12	0	0	0	0	0	6	12	0	0	0	0	0	0	0	6	0	0	6	0	0	0	0	0	0	6	6	6	6	6	6	6	0	0	6	0	0	0	0	6	0
783166	0	0	0	0	0	0	0	0	12	0	0	0	0	0	6	12	0	0	0	0	0	0	0	6	0	0	6	0	0	0	0	0	0	6	6	6	6	6	6	6	0	0	6	0	0	0	0	6	0
783167	0	0	0	0	0	0	0	0	12	0	0	0	0	0	6	12	0	0	0	0	0	0	0	6	0	0	6	0	0	0	0	0	0	6	6	6	6	6	6	6	0	0	6	0	0	0	0	6	0
783168	0	0	0	0	0	0	0	0	12	0	0	0	0	0	6	12	0	0	0	0	0	0	0	6	0	0	6	0	0	0	0	0	0	6	6	6	6	6	6	6	0	0	6	0	0	0	0	6	0
783169	0	0	0	0	0	0	0	0	12	0	0	0	0	0	6	12	0	0	0	0	0	0	0	6	0	0	6	0	0	0	0	0	0	6	6	6	6	6	6	6	0	0	6	0	0	0	0	6	0
783170	0	0	0	0	0	0	0	0	12	0	0	0	0	0	6	12	0	0	0	0	0	0	0	6	0	0	6	0	0	0	0	0	0	6	6	6	6	6	6	6	0	0	6	0	0	0	0	0	0
783171	0	0	0	0	0	0	0	0	12	0	0	0	0	0	6	12	0	0	0	0	0	0	0	6	0	0	6	0	0	0	0	0	0	6	6	6	6	6	6	6	0	0	6	0	0	0	0	0	0
783172	0	0	0	0	0	0	0	0	12	0	0	0	0	0	6	12	0	0	0	0	0	0	0	6	0	0	6	0	0	0	0	0	0	6	6	6	6	6	6	6	0	0	6	6	0	0	0	0	0
783173	0	0	0	0	0	0	0	0	12	0	0	0	0	0	6	12	0	0	0	0	0	0	0	6	0	0	6	0	0	0	0	0	0	6	6	6	6	6	6	6	0	0	6	6	0	0	0	0	0
783174	0	0	0	0	0	0	0	0	12	0	0	0	0	0	6	12	0	0	0	0	0	0	0	6	0	0	6	0	0	0	0	0	0	6	6	6	6	6	6	6	0	0	6	6	0	0	0	0	0
783175	0	0	0	0	0	0	0	0	12	0	0	0	0	0	6	12	0	0	0	0	0	0	0	6	0	0	6	0	0	0	0	0	0	6	0	6	6	6	6	6	0	0	6	0	0	0	0	0	0
783176	0	0	0	0	0	0	0	0	12	0	0	0	0	0	6	12	0	0	0	0	0	0	0	6	0	0	6	0	0	0	0	0	0	6	0	6	6	6	0	6	0	0	6	0	0	0	0	0	0
783177	0	0	0	0	0	0	0	0	12	0	0	0	0	0	6	12	0	0	0	0	0	0	0	6	0	0	6	0	0	0	0	0	0	6	0	6	6	6	0	6	0	0	6	0	0	0	0	0	0
783178	0	0	0	0	0	0	0	0	12	0	0	0	0	0	6	12	0	0	0	0	0	0	0	6	0	0	6	0	0	0	0	0	0	6	0	6	6	0	0	6	0	0	6	0	0	0	0	0	0
783179	0	0	0	0	0	0	0	0	12	0	0	0	0	0	6	12	0	0	0	0	0	0	0	6	0	0	6	0	0	0	0	0	0	6	0	6	6	0	0	6	0	0	6	0	0	0	0	0	0
783180	0	0	0	0	0	0	0	0	12	0	0	0	0	0	6	12	0	0	0	0	0	0	0	6	0	0	6	0	0	0	0	0	0	6	0	6	6	0	0	6	0	0	6	0	0	0	0	0	0
783181	0	0	0	0	0	0	0	0	12	0	0	0	0	0	6	12	0	0	0	0	0	0	0	6	0	0	6	0	0	0	0	0	0	6	0	6	6	0	0	6	0	0	6	0	0	0	0	0	0
783182	0	0	0	0	0	0	0	0	12	0	0	0	0	0	6	12	0	0	0	0	0	0	0	6	0	0	6	0	0	0	0	0	0	6	0	6	6	0	0	6	0	0	6	6	0	0	0	0	0
783183	0	0	0	0	0	0	0	0	12	0	0	0	0	0	6	12	0	0	0	0	0	0	0	6	0	0	6	0	0	0	0	0	0	6	0	6	6	0	0	6	0	0	6	6	0	0	0	0	0
783867	0	0	0	0	0	0	0	0	12	6	0	0	0	0	6	12	6	0	6	0	0	0	0	6	0	0	6	0	0	0	0	0	0	6	0	6	6	6	6	6	0	0	6	6	0	0	0	0	0
783868	0	0	0	0	0	0	0	0	12	6	0	0	0	0	6	12	6	0	6	0	0	0	0	6	0	0	6	0	0	0	0	0	0	6	0	6	6	6	6	6	0	0	6	6	0	0	0	0	0
783869	0	0	0	0	0	0	0	0	12	6	0	0	0	0	6	12	6	0	6	0	0	0	0	6	0	0	6	0	0	0	0	0	0	6	0	6	6	6	6	6	0	0	6	0	0	0	0	0	0
783870	0	0	0	0	0	0	0	0	12	6	0	0	0	0	6	12	6	0	6	0	0	0	0	6	0	0	6	0	0	0	0	0	0	6	0	6	6	6	6	6	6	0	6	0	0	0	0	0	0
783871	0	0	0	0	0	0	0	0	12	6	0	0	0	0	6	12	6	0	6	0	0	0	0	6	0	0	6	0	0	0	0	0	0	6	0	6	6	6	6	6	6	0	6	0	0	0	0	6	0
783872	0	0	0	0	0	0	0	0	12	0	0	0	0	0	6	12	6	0	6	0	0	0	0	6	0	0	6	0	0	0	0	0	0	6	0	6	6	6	6	6	0	0	6	0	0	0	0	6	0
783873	0	0	0	0	0	0	0	0	12	0	0	0	0	0	6	12	6	0	6	0	0	0	0	6	0	0	6	0	0	0	0	0	0	6	6	6	6	6	6	6	0	0	6	0	0	0	0	6	0
783874	0	0	0	0	0	0	0	0	12	0	0	0	0	0	6	12	6	0	6	0	0	0	0	6	0	0	6	0	0	0	0	6	0	6	6	6	6	6	6	6	0	0	6	0	0	0	0	6	0
783875	0	0	0	0	0	0	0	0	12	0	0	0	0	0	6	12	6	0	6	0	0	0	0	6	0	0	6	0	0	0	0	0	0	6	6	6	6	6	6	6	0	0	6	0	0	0	0	6	0
783876	0	0	0	0	0	0	0	0	12	0	0	0	0	0	6	12	6	0	6	0	0	0	0	6	0	0	6	0	0	0	0	0	0	6	6	6	6	6	6	6	0	0	6	0	0	0	0	6	0
783877	0	0	0	0	0	0	0	0	12	0	0	0	0	0	6	12	6	0	0	0	0	0	0	6	0	0	6	0	0	0	0	0	0	6	6	6	6	6	6	6	0	0	6	0	0	0	0	6	0
783878	0	0	0	0	0	0	0	0	12	0	0	0	0	0	6	12	6	0	0	0	0	0	0	6	0	0	6	0	0	0	0	6	0	6	6	6	6	6	6	6	0	0	6	0	0	0	0	6	0
783879	0	0	0	0	0	0	0	0	12	0	0	0	0	0	6	12	0	0	0	0	0	0	0	6	0	0	6	0	0	0	0	6	0	6	6	6	6	6	6	6	0	0	6	0	0	0	0	6	0
783880	0	0	0	0	0	0	0	0	12	0	0	0	0	0	6	12	0	0	0	0	0	0	0	6	0	0	0	0	0	0	0	0	0	6	6	6	6	6	6	6	0	0	6	0	0	0	0	6	0
783881	0	0	0	0	0	0	0	0	12	0	0	0	0	0	6	12	0	0	0	0	0	0	0	6	0	0	0	0	0	0	0	0	0	6	6	6	6	6	6	6	0	0	6	0	0	0	0	6	0
783882	0	0	0	0	0	0	0	0	12	0	0	0	0	0	6	12	0	0	0	0	0	0	0	6	0	0	6	0	0	0	0	0	0	6	6	6	6	6	6	6	0	0	6	0	0	0	0	6	0
783883	0	0	0	0	0	0	0	0	12	0	0	0	0	0	6	12	0	0	0	0	0	0	0	6	0	0	6	0	0	0	0	0	0	6	6	6	6	6	6	6	0	0	6	0	0	0	0	6	0
783884	0	0	0	0	0	0	0	0	12	6	0	0	0	0	6	12	0	0	0	0	0	0	0	6	0	0	6	0	0	0	0	0	0	6	6	6	6	6	6	6	6	0	6	0	0	0	0	6	0
783885	0	0	0	0	0	0	0	0	12	6	0	0	0	0	6	12	0	0	0	0	0	0	0	6	0	0	6	0	0	0	0	0	0	6	6	6	6	6	6	6	6	0	6	0	0	0	0	6	0
783886	0	0	0	0	0	0	0	0	12	0	0	0	0	0	6	12	0	0	0	0	0	0	0	6	0	0	6	0	0	0	0	0	0	6	6	6	6	6	6	6	0	0	6	0	0	0	0	6	0
783887	0	0	0	0	0	0	0	0	12	0	0	0	0	0	6	12	0	0	0	0	0	0	0	6	0	0	6	0	0	0	0	0	0	6	6	6	6	6	6	6	0	0	6	0	0	0	0	6	0
783888	0	0	0	0	0	0	0	0	12	0	0	0	0	0	6	12	0	0	0	0	0	0	0	6	0	0	6	0	0	0	0	0	0	6	6	6	6	6	6	6	0	0	6	0	0	0	0	6	0
783889	0	0	0	0	0	0	0	0	12	0	0	0	0	0	6	12	0	0	0	0	0	0	0	6	0	0	6	0	0	0	0	0	0	6	6	6	6	6	6	6	0	0	6	0	0	0	0	0	0
783890	0	0	0	0	0	0	0	0	12	0	0	0	0	0	6	12	0	0	0	0	0	0	0	6	0	0	6	0	0	0	0	0	0	6	6	6	6	6	6	6	0	0	6	0	0	0	0	0	0
783891	0	0	0	0	0	0	0	0	12	0	0	0	0	0	6	12	0	0	0	0	0	0	0	6	0	0	6	0	0	0	0	0	0	6	6	6	6	6	6	6	0	0	6	0	0	0	0	0	0
783892	0	0	0	0	0	0	0	0	12	0	0	0	0	0	6	12	0	0	0	0	0	0	0	6	0	0	6	0	0	0	0	0	0	6	6	6	6	6	6	6	0	0	6	6	0	0	0	0	0
783893	0	0	0	0	0	0	0	0	12	0	0	0	0	0	6	12	0	0	0	0	0	0	0	6	0	0	6	0	0	0	0	0	0	6	0	6	6	6	6	6	0	0	6	6	0	6	0	0	0
783894	0	0	0	0	0	0	0	0	12	0	0	0	0	0	6	12	0	0	0	0	0	0	0	6	0	0	6	0	0	0	0	0	0	6	6	6	6	6	6	6	0	0	6	6	0	6	0	0	0
783895	0	0	0	0	0	0	0	0	12	0	0	0	0	0	6	12	0	0	0	0	0	0	0	6	0	0	6	0	0	0	0	0	0	6	0	6	6	6	6	6	0	0	6	6	0	0	0	0	0
783896	0	0	0	0	0	0	0	0	12	0	0	0	0	0	6	12	0	0	0	0	0	0	0	6	0	0	6	0	0	0	0	0	0	6	0	6	6	6	0	6	0	0	6	0	0	0	0	0	0
783897	0	0	0	0	0	0	0	0	12	0	0	0	0	0	6	12	0	0	0	0	0	0	0	6	0	0	6	0	0	0	0	0	0	6	0	6	6	6	0	6	0	0	6	0	0	0	0	0	0
783898	0	0	0	0	0	0	0	0	12	0	0	0	0	0	6	12	0	0	0	0	0	0	0	6	0	0	6	0	0	0	0	0	0	6	0	6	6	0	0	6	0	0	6	0	0	0	0	0	0
783899	0	0	0	0	0	0	0	0	12	0	0	0	0	0	6	12	0	0	0	0	0	0	0	6	0	0	6	0	0	0	0	0	0	6	0	6	6	0	0	6	0	0	6	0	0	0	0	0	0
783900	0	0	0	0	0	0	0	0	12	0	0	0	0	0	6	12	0	0	0	0	0	0	0	6	0	0	6	0	0	0	0	0	0	6	0	6	6	0	0	6	0	0	6	0	0	0	0	0	0
783901	0	0	0	0	0	0	0	0	12	0	0	0	0	0	6	12	0	0	0	0	0	0	0	6	0	0	6	0	0	0	0	0	0	6	0	6	6	0	0	6	0	0	6	0	0	0	0	0	0
783902	0	0	0	0	0	0	0	0	12	0	0	0	0	0	6	12	0	0	0	0	0	0	0	6	0	0	6	0	0	0	0	0	0	6	0	6	6	0	0	6	0	0	6	6	0	0	0	0	0
783903	0	0	0	0	0	0	0	0	12	0	0	0	0	0	6	12	0	0	0	0	0	0	0	6	0	0	6	0	0	0	0	0	0	6	0	6	6	0	0	6	0	0	6	6	0	0	0	0	0
784587	0	0	0	0	0	0	0	0	12	6	0	0	0	0	6	12	6	0	6	0	0	0	0	6	0	0	6	0	0	0	0	0	0	6	0	6	6	6	6	6	0	0	6	0	0	0	0	0	0
784588	0	0	0	0	0	0	0	0	12	6	0	0	0	0	6	12	6	0	6	0	0	0	0	6	0	0	6	0	0	0	0	0	0	6	0	6	6	6	6	6	0	0	6	0	0	0	0	0	0
784589	0	0	0	0	0	0	0	0	12	6	0	0	0	0	6	12	6	0	6	0	0	0	0	6	0	0	6	0	0	0	0	0	0	6	0	6	6	6	6	6	0	0	6	0	0	0	0	0	0
784590	0	0	0	0	0	0	0	0	12	6	0	0	0	0	6	12	6	0	6	0	0	0	0	6	0	0	6	0	0	0	0	0	0	6	0	6	6	6	6	6	0	0	6	0	0	0	0	0	0
784591	0	0	0	0	0	0	0	0	12	6	0	0	0	0	6	12	6	0	6	0	0	0	0	6	0	0	6	0	0	0	0	0	0	6	0	6	6	6	6	6	0	0	6	0	0	0	0	0	0
784592	0	0	0	0	0	0	0	0	12	6	0	0	0	0	6	12	6	0	6	0	0	0	0	6	0	0	6	0	0	0	0	0	0	6	0	6	6	6	6	6	0	0	6	0	0	0	0	6	0
784593	0	0	0	0	0	0	0	0	12	0	0	0	0	0	6	12	6	0	6	0	0	0	0	6	0	0	6	0	0	0	0	6	0	6	6	6	6	6	6	6	0	0	6	0	0	0	0	6	0
784594	0	0	0	0	0	0	0	0	12	0	0	0	0	0	6	12	6	0	6	0	0	0	0	6	0	0	6	0	0	0	0	6	0	6	6	6	6	6	6	6	0	0	6	6	0	0	0	6	0
784595	0	0	0	0	0	0	0	0	12	0	0	0	0	0	6	12	6	0	6	0	0	0	0	6	0	0	6	0	0	0	0	0	0	6	6	6	6	6	6	6	0	0	6	0	0	0	0	6	0
784596	0	0	0	0	0	0	0	0	12	0	0	0	0	0	6	12	6	0	6	0	0	0	0	6	0	0	6	0	0	0	0	0	0	6	6	6	6	6	6	6	0	0	6	0	0	0	0	6	0
784597	0	0	0	0	0	0	0	0	12	0	0	0	0	0	6	12	6	0	0	0	0	0	0	6	0	0	6	0	0	0	0	0	0	6	6	6	6	6	6	6	0	0	6	0	0	0	0	6	0
784598	0	0	0	0	0	0	0	0	12	0	0	0	0	0	6	12	6	0	0	0	0	0	0	6	0	0	6	0	0	0	0	6	0	6	6	6	6	6	6	6	0	0	6	0	0	0	0	6	0
784599	0	0	0	0	0	0	0	0	12	0	0	0	0	0	6	12	0	0	0	0	0	0	0	6	0	0	6	0	0	0	0	0	0	6	6	6	6	6	6	6	0	0	6	0	0	0	0	6	0
784600	0	0	0	0	0	0	0	0	12	0	0	0	0	0	6	12	0	0	0	0	0	0	0	6	0	0	6	0	0	0	0	0	0	6	6	6	6	6	6	6	0	0	6	0	0	0	0	6	0
784601	0	0	0	0	0	0	0	0	12	0	0	0	0	0	6	12	0	0	0	0	0	0	0	6	0	0	0	0	0	0	0	0	0	6	6	6	6	6	6	6	0	0	6	0	0	0	0	6	0
784602	0	0	0	0	0	0	0	0	12	0	0	0	0	0	6	12	0	0	0	0	0	0	0	6	0	0	6	0	0	0	0	0	0	6	6	6	6	6	6	6	0	0	6	0	0	0	0	6	0
784603	0	0	0	0	0	0	0	0	12	0	0	0	0	0	6	12	0	0	0	0	0	0	0	6	0	0	6	0	0	0	0	0	0	6	6	6	6	6	6	6	0	0	6	0	0	0	0	6	0
784604	0	0	0	0	0	0	0	0	12	6	0	0	0	0	6	12	0	0	0	0	0	0	0	6	0	0	6	0	0	0	0	0	0	6	6	6	6	6	6	6	6	0	6	0	0	0	0	6	0
784605	0	0	0	0	0	0	0	0	12	6	0	0	0	0	6	12	0	0	0	0	0	0	0	6	0	0	6	0	0	0	0	0	0	6	6	6	6	6	6	6	6	0	6	6	0	0	0	6	0
784606	0	0	0	0	0	0	0	0	12	0	0	0	0	0	6	12	0	0	0	0	0	0	0	6	0	0	6	0	0	0	0	0	0	6	6	6	6	6	6	6	0	0	6	0	0	0	0	6	0
784607	0	0	0	0	0	0	0	0	12	0	0	0	0	0	6	12	0	0	0	0	0	0	0	6	0	0	6	0	0	0	0	0	0	6	0	6	6	6	0	6	0	0	6	0	0	0	0	0	0
784608	0	0	0	0	0	0	0	0	12	0	0	0	0	0	6	12	0	0	0	0	0	0	0	6	0	0	6	0	0	0	0	0	0	6	6	6	6	6	0	6	0	0	6	0	0	0	0	0	0
784609	0	0	0	0	0	0	0	0	12	0	0	0	0	0	6	12	0	0	0	0	0	0	0	6	0	0	6	0	0	0	0	0	0	6	6	6	6	6	0	6	0	0	6	0	0	0	0	0	0
784610	0	0	0	0	0	0	0	0	12	0	0	0	0	0	6	12	0	0	0	0	0	0	0	6	0	0	6	0	0	0	0	0	0	6	6	6	6	6	0	6	0	0	6	0	0	0	0	0	0
784611	0	0	0	0	0	0	0	0	12	0	0	0	0	0	6	12	0	0	0	0	0	0	0	6	0	0	6	0	0	0	0	0	0	6	6	6	6	6	6	6	0	0	6	0	0	0	0	0	0
784612	0	0	0	0	0	0	0	0	12	0	0	0	0	0	6	12	0	0	0	0	0	0	0	6	0	0	6	0	0	0	0	0	0	6	0	6	6	6	6	6	0	0	6	0	0	0	0	0	0
784613	0	0	0	0	0	0	0	0	12	0	0	0	0	0	6	12	0	0	0	0	0	0	0	6	0	0	6	0	0	0	0	0	0	6	0	6	6	6	6	6	0	0	6	6	0	6	0	0	0
784614	0	0	0	0	0	0	0	0	12	0	0	0	0	0	6	12	0	0	0	0	0	0	0	6	0	0	6	0	0	0	0	0	0	6	0	6	6	6	6	6	0	0	6	6	0	6	0	0	0
784615	0	0	0	0	0	0	0	0	12	0	0	0	0	0	6	12	0	0	0	0	0	0	0	6	0	0	6	0	0	0	0	0	0	6	0	6	6	6	6	6	0	0	6	6	0	0	0	0	0
784616	0	0	0	0	0	0	0	0	12	0	0	0	0	0	6	12	0	0	0	0	0	0	0	6	0	0	6	0	0	0	0	0	0	6	0	6	6	6	0	6	0	0	6	6	0	0	0	0	0
784617	0	0	0	0	0	0	0	0	12	0	0	0	0	0	6	12	0	0	0	0	0	0	0	6	0	0	6	0	0	0	0	0	0	6	0	6	6	6	0	6	0	0	6	0	0	0	0	0	0
784618	0	0	0	0	0	0	0	0	12	0	0	0	0	0	6	12	0	0	0	0	0	0	0	6	0	0	6	0	0	0	0	0	0	6	0	6	6	0	0	6	0	0	6	0	0	0	0	0	0
784619	0	0	0	0	0	0	0	0	12	0	0	0	0	0	6	12	0	0	0	0	0	0	0	6	0	0	6	0	0	0	0	0	0	6	0	6	6	0	0	6	0	0	6	0	0	0	0	0	0
784620	0	0	0	0	0	0	0	0	12	0	0	0	0	0	6	12	0	0	0	0	0	0	0	6	0	0	6	0	0	0	0	0	0	6	0	6	6	0	0	6	0	0	6	0	0	0	0	0	0
784621	0	0	0	0	0	0	0	0	12	0	0	0	0	0	6	12	0	0	0	0	0	0	0	6	0	0	6	0	0	0	0	0	0	6	0	6	6	0	0	6	0	0	6	6	0	0	0	0	0
784622	0	0	0	0	0	0	0	0	12	0	0	0	0	0	6	12	0	0	0	0	0	0	0	6	0	0	6	0	0	0	0	0	0	6	0	6	6	0	0	6	0	0	6	6	0	0	0	0	0
784623	0	0	0	0	0	0	0	0	12	0	0	0	0	0	6	12	0	0	0	0	0	0	0	6	0	0	6	0	0	0	0	0	0	6	0	6	6	0	0	6	0	0	6	6	0	0	0	0	0
785306	0	0	0	0	0	0	0	0	12	6	0	0	0	0	6	12	6	0	6	0	0	0	0	6	0	0	6	0	0	0	0	0	0	6	0	6	6	6	6	6	0	0	6	0	0	0	0	0	0
785307	0	0	0	0	0	0	0	0	12	6	0	0	0	0	6	12	6	0	6	0	0	0	0	6	0	0	6	0	0	0	0	0	0	6	0	6	6	6	6	6	0	0	6	0	0	0	0	0	0
785308	0	0	0	0	0	0	0	0	12	6	0	0	0	0	6	12	6	0	6	0	0	0	0	6	0	0	6	0	0	0	0	0	0	6	0	6	6	6	6	6	0	0	6	0	0	0	0	0	0
785309	0	0	0	0	0	0	0	0	12	6	0	0	0	0	6	12	6	0	6	0	0	0	0	6	0	0	6	0	0	0	0	0	0	6	0	6	6	6	6	6	0	0	6	0	0	0	0	0	0
785310	0	0	0	0	0	0	0	0	12	6	0	0	0	0	6	12	6	0	6	0	0	0	0	6	0	0	6	0	0	0	0	0	0	6	0	6	6	6	6	6	0	0	6	0	0	0	0	0	0
785311	0	0	0	0	0	0	0	0	12	6	0	0	0	0	6	12	6	0	6	0	0	0	0	6	0	0	6	0	0	0	0	0	0	6	0	6	6	6	6	6	0	0	6	0	0	0	0	0	0
785312	0	0	0	0	0	0	0	0	12	6	0	0	0	0	6	12	6	0	6	0	0	0	0	6	0	0	6	0	0	0	0	0	0	6	0	6	6	6	6	6	0	0	6	0	0	0	0	0	0
785313	0	0	0	0	0	0	0	0	12	0	0	0	0	0	6	12	6	0	6	0	0	0	0	6	0	0	6	0	0	0	0	0	0	6	6	6	6	6	6	6	0	0	6	6	0	0	0	6	0
785314	0	0	0	0	0	0	0	0	12	0	0	0	0	0	6	12	6	0	6	0	0	0	0	6	0	0	6	0	0	0	0	6	0	6	6	6	6	6	6	6	0	0	6	6	0	0	0	6	0
785315	0	0	0	0	0	0	0	0	12	0	0	0	0	0	6	12	6	0	6	0	0	0	0	6	0	0	6	0	0	0	0	6	0	6	6	6	6	6	6	6	0	0	6	0	0	0	0	6	0
785316	0	0	0	0	0	0	0	0	12	0	0	0	0	0	6	12	6	0	6	0	0	0	0	6	0	0	6	0	0	0	0	0	0	6	6	6	6	6	6	6	0	0	6	0	0	0	0	6	0
785317	0	0	0	0	0	0	0	0	12	0	0	0	0	0	6	12	6	0	0	0	0	0	0	6	0	0	6	0	0	0	0	0	0	6	6	6	6	6	6	6	0	0	6	0	0	0	0	6	0
785318	0	0	0	0	0	0	0	0	12	0	0	0	0	0	6	12	6	0	0	0	0	0	0	6	0	0	6	0	0	0	0	0	0	6	6	6	6	6	6	6	0	0	6	0	0	0	0	6	0
785319	0	0	0	0	0	0	0	0	12	0	0	0	0	0	6	12	0	0	0	0	0	0	0	6	0	0	6	0	0	0	0	0	0	6	6	6	6	6	6	6	0	0	6	0	0	0	0	6	0
785320	0	0	0	0	0	0	0	0	12	0	0	0	0	0	6	12	0	0	0	0	0	0	0	6	0	0	6	0	0	0	0	0	0	6	6	6	6	6	6	6	0	0	6	0	0	0	0	6	0
785321	0	0	0	0	0	0	0	0	12	0	0	0	0	0	6	12	0	0	0	0	0	0	0	6	0	0	6	0	0	0	0	0	0	6	6	6	6	6	6	6	0	0	6	0	0	0	0	6	0
785322	0	0	0	0	0	0	0	0	12	0	0	0	0	0	6	12	0	0	0	0	0	0	0	6	0	0	6	0	0	0	0	0	0	6	6	6	6	6	6	6	0	0	6	0	0	0	0	6	0
785323	0	0	0	0	0	0	0	0	12	0	0	0	0	0	6	12	0	0	0	0	0	0	0	6	0	0	6	0	0	0	0	0	0	6	6	6	6	6	6	6	0	0	6	0	0	0	0	6	0
785324	0	0	0	0	0	0	0	0	12	6	0	0	0	0	6	12	0	0	0	0	0	0	0	6	0	0	6	0	0	0	0	0	0	6	6	6	6	6	6	6	0	0	6	0	0	0	0	6	0
785325	0	0	0	0	0	0	0	0	12	6	0	0	0	0	6	12	0	0	0	0	0	0	0	6	0	0	6	0	0	0	0	0	0	6	0	6	6	6	6	6	0	0	6	6	0	0	0	6	0
785326	0	0	0	0	0	0	0	0	12	0	0	0	0	0	6	12	0	0	0	0	0	0	0	6	0	0	6	0	0	0	0	0	0	6	0	6	6	6	0	6	0	0	6	6	0	0	0	0	0
785327	0	0	0	0	0	0	0	0	12	0	0	0	0	0	6	12	0	0	0	0	0	0	0	6	0	0	6	0	0	0	0	0	0	6	0	6	6	6	0	6	0	0	6	0	0	0	0	0	0
785328	0	0	0	0	0	0	0	0	12	0	0	0	0	0	6	12	0	0	0	0	0	0	0	6	0	0	6	0	0	0	0	0	0	6	6	6	6	6	0	6	0	0	6	0	0	0	0	0	0
785329	0	0	0	0	0	0	0	0	12	0	0	0	0	0	6	12	0	0	0	0	0	0	0	6	0	0	6	0	0	0	0	0	0	6	6	6	6	6	0	6	0	0	6	0	0	0	0	0	0
785330	0	0	0	0	0	0	0	0	12	0	0	0	0	0	6	12	0	0	0	0	0	0	0	6	0	0	6	0	0	0	0	0	0	6	6	6	6	6	0	6	0	0	6	0	0	0	0	0	0
785331	0	0	0	0	0	0	0	0	12	0	0	0	0	0	6	12	0	0	0	0	0	0	0	6	0	0	6	0	0	0	0	0	0	6	6	6	6	6	0	6	0	0	6	0	0	0	0	0	0
785332	0	0	0	0	0	0	0	0	12	0	0	0	0	0	6	12	0	0	0	0	0	0	0	6	0	0	6	0	0	0	0	0	0	6	0	6	6	6	6	6	0	0	6	0	0	0	0	0	0
785333	0	0	0	0	0	0	0	0	12	0	0	0	0	0	6	12	0	0	0	0	0	0	0	6	0	0	6	0	0	0	0	0	0	6	0	6	6	6	6	6	0	0	6	6	0	0	0	0	0
785334	0	0	0	0	0	0	0	0	12	0	0	0	0	0	6	12	0	0	0	0	0	0	0	6	0	0	6	0	0	0	0	0	0	6	0	6	6	6	6	6	0	0	6	6	0	0	0	0	0
785335	0	0	0	0	0	0	0	0	12	0	0	0	0	0	6	12	0	0	0	0	0	0	0	6	0	0	6	0	0	0	0	0	0	6	0	6	6	6	6	6	0	0	6	6	0	0	0	0	0
785336	0	0	0	0	0	0	0	0	12	0	0	0	0	0	6	12	0	0	0	0	0	0	0	6	0	0	6	0	0	0	0	0	0	6	0	6	6	6	0	6	0	0	6	6	0	0	0	0	0
785337	0	0	0	0	0	0	0	0	12	0	0	0	0	0	6	12	0	0	0	0	0	0	0	6	0	0	6	0	0	0	0	0	0	6	0	6	6	6	0	6	0	0	6	6	0	0	0	0	0
785338	0	0	0	0	0	0	0	0	12	0	0	0	0	0	6	12	0	0	0	0	0	0	0	6	0	0	6	0	0	0	0	0	0	6	0	6	6	6	0	6	0	0	6	0	0	0	0	0	0
785339	0	0	0	0	0	0	0	0	12	0	0	0	0	0	6	12	0	0	0	0	0	0	0	6	0	0	6	0	0	0	0	0	0	6	0	6	6	0	0	6	0	0	6	6	0	0	0	0	0
785340	0	0	0	0	0	0	0	0	12	0	0	0	0	0	6	12	0	0	0	0	0	0	0	6	0	0	6	0	0	0	0	0	0	6	0	6	6	0	0	6	0	0	6	6	0	0	0	0	0
785341	0	0	0	0	0	0	0	0	12	0	0	0	0	0	6	12	0	0	0	0	0	0	0	6	0	0	6	0	0	0	0	0	0	6	0	6	6	0	0	6	0	0	6	6	0	0	0	0	0
785342	0	0	0	0	0	0	0	0	12	0	0	0	0	0	6	12	0	0	0	0	0	0	0	6	0	0	6	0	0	0	0	0	0	6	0	6	6	0	0	6	0	0	6	6	0	0	0	0	0
785343	0	0	0	0	0	0	0	0	12	0	0	0	0	0	6	12	0	0	0	0	0	0	0	6	0	0	6	0	0	0	0	0	0	6	0	6	6	0	0	6	0	0	6	6	0	0	0	0	0
786026	0	0	0	0	0	0	0	0	12	6	0	0	0	0	6	12	6	0	6	0	0	0	0	6	0	0	6	0	0	0	0	0	0	6	0	6	6	6	6	6	0	0	6	0	0	0	0	0	0
786027	0	0	0	0	0	0	0	0	12	6	0	0	0	0	6	12	6	0	6	0	0	0	0	6	0	0	6	0	0	0	0	0	0	6	0	6	6	6	6	6	0	0	6	0	0	0	0	0	0
786028	0	0	0	0	0	0	0	0	12	6	0	0	0	0	6	12	6	0	6	0	0	0	0	6	0	0	6	0	0	0	0	0	0	6	0	6	6	6	6	6	0	0	6	0	0	0	0	0	0
786029	0	0	0	0	0	0	0	0	12	6	0	0	0	0	6	12	6	0	6	0	0	0	0	6	0	0	6	0	0	0	0	0	0	6	0	6	6	6	6	6	0	0	6	0	0	0	0	0	0
786030	0	0	0	0	0	0	0	0	12	6	0	0	0	0	6	12	6	0	6	0	0	0	0	6	0	0	6	0	0	0	0	0	0	6	0	6	6	6	6	6	0	0	6	0	0	0	0	0	0
786031	0	0	0	0	0	0	0	0	12	6	0	0	0	0	6	12	6	0	6	0	0	0	0	6	0	0	6	0	0	0	0	0	0	6	0	6	6	6	6	6	0	0	6	0	0	0	0	0	0
786032	0	0	0	0	0	0	0	0	12	6	0	0	0	0	6	12	6	0	6	0	0	0	0	6	0	0	6	0	0	0	0	0	0	6	0	6	6	6	6	6	0	0	6	0	0	0	0	0	0
786033	0	0	0	0	0	0	0	0	12	0	0	0	0	0	6	12	6	0	6	0	0	0	0	6	0	0	6	0	0	0	0	0	0	6	6	6	6	6	6	6	0	0	6	0	0	0	0	6	0
786034	0	0	0	0	0	0	0	0	12	0	0	0	0	0	6	12	6	0	6	0	0	0	0	6	0	0	6	0	0	0	0	0	0	6	6	6	6	6	6	6	0	0	6	0	0	0	0	6	0
786035	0	0	0	0	0	0	0	0	12	0	0	0	0	0	6	12	6	0	6	0	0	0	0	6	0	0	6	0	0	0	0	0	0	6	6	6	6	6	6	6	0	0	6	0	0	0	0	6	0
786036	0	0	0	0	0	0	0	0	12	0	0	0	0	0	6	12	6	0	6	0	0	0	0	6	0	0	6	0	0	0	0	0	0	6	6	6	6	6	6	6	0	0	6	0	0	0	0	6	0
786037	0	0	0	0	0	0	0	0	12	0	0	0	0	0	6	12	6	0	0	0	0	0	0	6	0	0	6	0	0	0	0	0	0	6	6	6	6	6	6	6	0	0	6	0	0	0	0	6	0
786038	0	0	0	0	0	0	0	0	12	0	0	0	0	0	6	12	6	0	0	0	0	0	0	6	0	0	6	0	0	0	0	0	0	6	6	6	6	6	6	6	0	0	6	0	0	0	0	6	0
786039	0	0	0	0	0	0	0	0	12	0	0	0	0	0	6	12	0	0	0	0	0	0	0	6	0	0	6	0	0	0	0	0	0	6	6	6	6	6	6	6	0	0	6	0	0	0	0	6	0
786040	0	0	0	0	0	0	0	0	12	0	0	0	0	0	6	12	0	0	0	0	0	0	0	6	0	0	6	0	0	0	0	0	0	6	6	6	6	6	6	6	0	0	6	0	0	0	0	6	0
786041	0	0	0	0	0	0	0	0	12	0	0	0	0	0	6	12	0	0	0	0	0	0	0	6	0	0	6	0	0	0	0	0	0	6	6	6	6	6	6	6	0	0	6	0	0	0	0	6	0
786042	0	0	0	0	0	0	0	0	12	0	0	0	0	0	6	12	0	0	0	0	0	0	0	6	0	0	6	0	0	0	0	0	0	6	6	6	6	6	6	6	0	0	6	0	0	0	0	6	0
786043	0	0	0	0	0	0	0	0	12	0	0	0	0	0	6	12	0	0	0	0	0	0	0	6	0	0	6	0	0	0	0	0	0	6	6	6	6	6	6	6	0	0	6	0	0	0	0	6	0
786044	0	0	0	0	0	0	0	0	12	0	0	0	0	0	6	12	0	0	0	0	0	0	0	6	0	0	6	0	0	0	0	0	0	6	0	6	6	6	6	6	0	0	6	0	0	0	0	6	0
786045	0	0	0	0	0	0	0	0	12	0	0	0	0	0	6	12	0	0	0	0	0	0	0	6	0	0	6	0	0	0	0	0	0	6	0	6	6	0	6	6	0	0	6	6	0	0	0	0	0
786046	0	0	0	0	0	0	0	0	12	0	0	0	0	0	6	12	0	0	0	0	0	0	0	6	0	0	6	0	0	0	0	0	0	6	0	6	6	0	0	6	0	0	6	0	0	0	0	0	0
786047	0	0	0	0	0	0	0	0	12	0	0	0	0	0	6	12	0	0	0	0	0	0	0	6	0	0	6	0	0	0	0	0	0	6	0	6	6	6	0	6	0	0	6	0	0	0	0	0	0
786048	0	0	0	0	0	0	0	0	12	0	0	0	0	0	6	12	0	0	0	0	0	0	0	6	0	0	6	0	0	0	0	0	0	6	0	6	6	6	0	6	0	0	6	0	0	0	0	0	0
786049	0	0	0	0	0	0	0	0	12	0	0	0	0	0	6	12	0	0	0	0	0	0	0	6	0	0	6	0	0	0	0	0	0	6	6	6	6	6	0	6	0	0	6	0	0	0	0	0	0
786050	0	0	0	0	0	0	0	0	12	0	0	0	0	0	6	12	0	0	0	0	0	0	0	6	0	0	6	0	0	0	0	0	0	6	6	6	6	6	0	6	0	0	6	0	0	0	0	0	0
786051	0	0	0	0	0	0	0	0	12	0	0	0	0	0	6	12	0	0	0	0	0	0	0	6	0	0	6	0	0	0	0	0	0	6	0	6	6	6	0	6	0	0	6	0	0	0	0	0	0
786052	0	0	0	0	0	0	0	0	12	0	0	0	0	0	6	12	0	0	0	0	0	0	0	6	0	0	6	0	0	0	0	0	0	6	0	6	6	6	6	6	0	0	6	0	0	0	0	0	0
786053	0	0	0	0	0	0	0	0	12	0	0	0	0	0	6	12	0	0	0	0	0	0	0	6	0	0	6	0	0	0	0	0	0	6	0	6	6	6	6	6	0	0	6	0	0	0	0	0	0
786054	0	0	0	0	0	0	0	0	12	0	0	0	0	0	6	12	0	0	0	0	0	0	0	6	0	0	6	0	0	0	0	0	0	6	0	6	6	6	6	6	0	0	6	6	0	0	0	0	0
786055	0	0	0	0	0	0	0	0	12	0	0	0	0	0	6	12	0	0	0	0	0	0	0	6	0	0	6	0	0	0	0	0	0	6	0	6	6	6	0	6	0	0	6	6	0	0	0	0	0
786056	0	0	0	0	0	0	0	0	12	0	0	0	0	0	6	12	0	0	0	0	0	0	0	6	0	0	6	0	0	0	0	0	0	6	0	6	6	6	0	6	0	0	6	6	0	0	0	0	0
786057	0	0	0	0	0	0	0	0	12	0	0	0	0	0	6	12	0	0	0	0	0	0	0	6	0	0	6	0	0	0	0	0	0	6	0	6	6	6	0	6	0	0	6	6	0	0	0	0	0
786058	0	0	0	0	0	0	0	0	12	0	0	0	0	0	6	12	0	0	0	0	0	0	0	6	0	0	6	0	0	0	0	0	0	6	0	6	6	6	0	6	0	0	6	6	0	0	0	0	0
786059	0	0	0	0	0	0	0	0	12	0	0	0	0	0	6	12	0	0	0	0	0	0	0	6	0	0	6	0	0	0	0	0	0	6	0	6	6	0	0	6	0	0	6	6	0	0	0	0	0
786060	0	0	0	0	0	0	0	0	12	0	0	0	0	0	6	12	0	0	0	0	0	0	0	6	0	0	6	0	0	0	0	0	0	6	0	6	6	0	0	6	0	0	6	6	0	0	0	0	0
786061	0	0	0	0	0	0	0	0	12	0	0	0	0	0	6	12	0	0	0	0	0	0	0	6	0	0	6	0	0	0	0	0	0	6	0	6	6	0	0	6	0	0	6	6	0	0	0	0	0
786062	0	0	0	0	0	0	0	0	12	0	0	0	0	0	6	12	0	0	0	0	0	0	0	6	0	0	6	0	0	0	0	0	0	6	0	6	6	0	0	6	0	0	6	6	0	0	0	0	0
786063	0	0	0	0	0	0	0	0	12	0	0	0	0	0	6	12	0	0	0	0	0	0	0	6	0	0	6	0	0	0	0	0	0	6	0	6	6	0	0	6	0	0	6	6	0	0	0	0	0
786745	0	0	0	0	0	0	0	0	12	6	0	0	0	0	6	12	6	0	6	0	0	0	0	6	0	0	6	0	0	0	0	0	0	6	0	6	6	6	6	6	0	0	6	0	0	0	0	0	0
786746	0	0	0	0	0	0	0	0	12	6	0	0	0	0	6	12	6	0	6	0	0	0	0	6	0	0	6	0	0	0	0	0	0	6	0	6	6	6	6	6	0	0	6	0	0	0	0	0	0
786747	0	0	0	0	0	0	0	0	12	6	0	0	0	0	6	12	6	0	6	0	0	0	0	6	0	0	6	0	0	0	0	0	0	6	0	6	6	6	6	6	0	0	6	0	0	0	0	0	0
786748	0	0	0	0	0	0	0	0	12	6	0	0	0	0	6	12	6	0	6	0	0	0	0	6	0	0	6	0	0	0	0	0	0	6	0	6	6	6	6	6	0	0	6	0	0	0	0	0	0
786749	0	0	0	0	0	0	0	0	12	6	0	0	0	0	6	12	6	0	6	0	0	0	0	6	0	0	6	0	0	0	0	0	0	6	0	6	6	6	6	6	0	0	6	0	0	0	0	0	0
786750	0	0	0	0	0	0	0	0	12	6	0	0	0	0	6	12	6	0	6	0	0	0	0	6	0	0	6	0	0	0	0	0	0	6	0	6	6	6	6	6	0	0	6	0	0	0	0	0	0
786751	0	0	0	0	0	0	0	0	12	6	0	0	0	0	6	12	6	0	6	0	0	0	0	6	0	0	6	0	0	0	0	0	0	6	0	6	6	6	6	6	0	0	6	0	0	0	0	0	0
786752	0	0	0	0	0	0	0	0	12	6	0	0	0	0	6	12	6	0	6	0	0	0	0	6	0	0	6	0	0	0	0	0	0	6	0	6	6	6	6	6	0	0	6	0	0	0	0	0	0
786753	0	0	0	0	0	0	0	0	12	6	0	0	0	0	6	12	6	0	6	0	0	0	0	6	0	0	6	0	0	0	0	0	0	6	6	6	6	6	6	6	0	0	6	0	0	0	0	6	0
786754	0	0	0	0	0	0	0	0	12	0	0	0	0	0	6	12	6	0	0	0	0	0	0	6	0	0	6	0	0	0	0	0	0	6	6	6	6	6	6	6	0	0	6	0	0	0	0	6	0
786755	0	0	0	0	0	0	0	0	12	0	0	0	0	0	6	12	6	0	6	0	0	0	0	6	0	0	6	0	0	0	0	0	0	6	6	6	6	6	6	6	0	0	6	0	0	0	0	6	0
786756	0	0	0	0	0	0	0	0	12	0	0	0	0	0	6	12	6	0	6	0	0	0	0	6	0	0	6	0	0	0	0	0	0	6	6	6	6	6	6	6	0	0	6	0	0	0	0	6	0
786757	0	0	0	0	0	0	0	0	12	0	0	0	0	0	6	12	6	0	0	0	0	0	0	6	0	0	6	0	0	0	0	0	0	6	6	6	6	6	6	6	0	0	6	0	0	0	0	6	0
786758	0	0	0	0	0	0	0	0	12	0	0	0	0	0	6	12	6	0	0	0	0	0	0	6	0	0	6	0	0	0	0	0	0	6	6	6	6	6	6	6	0	0	6	0	0	0	0	6	0
786759	0	0	0	0	0	0	0	0	12	0	0	0	0	0	6	12	0	0	0	0	0	0	0	6	0	0	6	0	0	0	0	0	0	6	6	6	6	6	6	6	0	0	6	0	0	0	0	6	0
786760	0	0	0	0	0	0	0	0	12	0	0	0	0	0	6	12	0	0	0	0	0	0	0	6	0	0	6	0	0	0	0	0	0	6	6	6	6	6	6	6	0	0	6	0	0	0	0	6	0
786761	0	0	0	0	0	0	0	0	12	0	0	0	0	0	6	12	0	0	0	0	0	0	0	6	0	0	6	0	0	0	0	0	0	6	6	6	6	6	6	6	0	0	6	0	0	0	0	6	0
786762	0	0	0	0	0	0	0	0	12	0	0	0	0	0	6	12	0	0	0	0	0	0	0	6	0	0	6	0	0	0	0	0	0	6	0	6	6	6	6	6	0	0	6	0	0	0	0	6	0
786763	0	0	0	0	0	0	0	0	12	0	0	0	0	0	6	12	0	0	0	0	0	0	0	6	0	0	6	0	0	0	0	0	0	6	0	6	6	6	6	6	0	0	6	0	0	0	0	0	0
[truncated: 11,405 more rows]
[truncated: 165 more columns]
