# Supplementary material for: Functional Resilience against Climate-Driven Extinctions – Comparing the Functional Diversity of European and North American Tree Floras
Source: PLoS One. 2016 Feb 5;11(2):e0148607. doi: 10.1371/journal.pone.0148607 (PMC4743854; doi:10.1371/journal.pone.0148607)
Supplement: S2 Table — (XLSX) [file pone.0148607.s010.xlsx]

## Sheet: old_douplicates deleted
source	trait
Green	allelo	1020	Green W (2009) USDA PLANTS Compilation, version 1, 09-02-02. Retrieved from http://bricol.net/downloads/data/PLANTSdatabase
usda	allelo	11	USDA, NRCS (2011) The PLANTS Database. National Plant Data Team, Greensboro, NC 27401-4901 USA. Retrieved from http://plants.usda.gov
Coder	allelo	18	USDA, NRCS (2011) The PLANTS Database. National Plant Data Team, Greensboro, NC 27401-4901 USA. Retrieved from http://plants.usda.gov
Basile A, Sorbo S, Giordano S (2000) Antibacterial and allelopathic activity of extract from Castanea sativa leaves. Fitoterapia, 71, 1, 110-116, DOI: 10.1016/S0367-326X(00)00185-4	allelo	21	Basile A, Sorbo S, & Giordano S (2000) Antibacterial and allelopathic activity of extract from Castanea sativa leaves. Fitoterapia, 71(1), 110-116, doi: 10.1016/S0367-326X(00)00185-4
Corcoran, M. R., 1970. Inhibitors from carob (Ceratonia siliqua L.) II. Effect on growth induced by indoleacetic acid or giberellins A lt A 4 , A 5 , and A 7 . Plant Physiol. 46: 531-4.	allelo	246	Corcoran M R (1970) Inhibitors from carob (Ceratonia siliqua L.) II. Effect on growth induced by indoleacetic acid or giberellins A lt A4, A5, and A7. Plant Physiology, 46, 531-534
Schütt P, Blaschke H (1980) SEASONAL-CHANGES IN THE ALLELOPATHIC EFFECT OF SALIX-CAPREA FOLIAGE. Flora, 169, 4,316-328	allelo	190	Schütt P, & Blaschke H (1980) Seasonal-Changes in the allelopathic effect of Salix caprea foliage. Flora, 169 (4), 316-328
FET	bark.surf	4	Kattge J, Ogle K, Bönisch G, Díaz S, Lavorel S, Madin J, Nadrowski K, et al. (2010) A generic structure for plant trait databases. Methods in Ecology and Evolution, 2(2), 202-213, doi:10.1111/j.2041-210X.2010.00067.x
http://www.baumkunde.de/Abies_concolor/	bark.surf	65	Gurk C, & Hepp C: Colorado-Tanne (Abies concolor), http://www.baumkunde.de/Abies_concolor/, site requested on 2011.06.06
http://www.hort.uconn.edu/plants/a/acecam/acecam1.html	bark.surf	148	Brand M : Acer campestre. In Uconn Plant Database, http://www.hort.uconn.edu/plants/a/acecam/acecam1.html, site requested on 2011.05.23
Roloff, A., Weisgerber, H., Lang, U., Stimm, B., (Hrsg.). (1994). Enzyklopädie der Holzgewächse: Handbuch und Atlas der Dendrologie. (p. 5180). Weinheim: Wiley-VCH Verlag.	bark.surf	187	Roloff A, Weisgerber H, Lang U, & Stimm B (1994) Enzyklopädie der Holzgewächse: Handbuch und Atlas der Dendrologie. p. 5180, Weinheim: Wiley-VCH Verlag
http://www.baumkunde.de/Chionanthus_virginicus/	bark.surf	74	Gurk C, & Hepp C: Virginischer Schneeflockenstrauch (Chionanthus virginicus), http://www.baumkunde.de/Chionanthus_virginicus/, site requested on 2011.06.06
http://www.baumkunde.de/Corylus_avellana/	bark.surf	77	Gurk C, & Hepp C: Gemeine Hasel (Corylus avellana), http://www.baumkunde.de/Corylus_avellana/, site requested on 2011.06.06
http://www.baumkunde.de/Crataegus_monogyna/	bark.surf	78	Gurk C, & Hepp C: Eingriffeliger Weißdorn (Crataegus monogyna), http://www.baumkunde.de/Crataegus_monogyna/, site requested on 2011.06.06
Holzatlas	bark.surf	29	Wagenführ R, & Scheiber C (1985) Holzatlas., 2nd ed., Leipzig: VEB Fachbuchverlag
Uli	bark.surf	16	0
http://www.baumkunde.de/Hamamelis_virginiana/	bark.surf	85	Gurk C, & Hepp C: Virginische Zaubernuss (Hamamelis virginiana), http://www.baumkunde.de/Hamamelis_virginiana/, site requested on 2011.06.06
http://www.baumkunde.de/Olea_europea/	bark.surf	90	Gurk C, & Hepp C: Ölbaum, Olive (Olea europaea), http://www.baumkunde.de/Olea_europea/, site requested on 2011.06.06
http://www.baumkunde.de/Pistacia_lentiscus/Borke/	bark.surf	250	Gurk C, & Hepp C: Mastixstrauch: Borke , http://www.baumkunde.de/Pistacia_lentiscus/Borke/, site requested on 2011.05.23
http://www.baumkunde.de/Prunus_mahaleb/	bark.surf	249	Gurk C, & Hepp C: Felsen-Kirsche (Prunus mahaleb), http://www.baumkunde.de/Prunus_mahaleb/, site requested on 2011.05.23
http://www.hort.uconn.edu/plants/p/ptetri/ptetri1.html	bark.surf	150	Brand M : Ptelea trifoliata. In Uconn Plant Database, http://www.hort.uconn.edu/plants/p/ptetri/ptetri1.html, site requested on 2011.05.23
www.wikipedia.com	bark.surf	195	0
http://www.baumkunde.de/Quercus_suber/	bark.surf	108	Gurk C, & Hepp C: Kork-Eiche (Quercus suber), http://www.baumkunde.de/Quercus_suber/, site requested on 2011.06.06
http://www.baumkunde.de/Sorbus_aria/	bark.surf	114	Gurk C, & Hepp C: Echte Mehlbeere (Sorbus aria), http://www.baumkunde.de/Sorbus_aria/, site requested on 2011.06.06
http://www.baumkunde.de/Ulmus_minor/	bark.surf	123	Gurk C, & Hepp C: Feld-Ulme (Ulmus minor), http://www.baumkunde.de/Ulmus_minor/, site requested on 2011.06.06
http://data.kew.org/sid/sidsearch.html	disp.mode	32	Board of Trustees of the Royal Botanic Gardens, Kew: Seed Information Database, http://data.kew.org/sid/sidsearch.html, site requested on 2011.05.25
Dickie	disp.mode	1012	Kattge J, Díaz S, Lavorel S, Prentice I C, Leadley P, Bönisch G, Garnier E, et al. (2011) TRY - a global database of plant traits. Global Change Biology, 17(9), doi:10.1111/j.1365-2486.2011.02451.x
Moles	disp.mode	1032	Moles A T, & Westoby M (2004) Seedling survival and seed size: a synthesis of the literature. Journal of Ecology, 92(3), 384-396
BROT	disp.mode	2	Paula S, Arianoutsou M, Kazanis D, Tavsanoglu Ç, Lloret F, Buhk C, Ojeda F, et al. (2009) Fire-related traits for plant species of the Mediterranean Basin. Ecology, 90(5), 1420, doi:10.1890/08-1309.1
Cornelissen	disp.mode	1008	[reference 1] Cornelissen J H C, Quested H M, Gwynn-Jones D, van Logtestijn R S P, de Beus M A H, Kondratchuk A, Callaghan T V, & Aerts R (2004) Leaf digestibility and litter decomposability are related in a wide range of subarctic plant species and types. Functional Ecology, 18(6),779-786; [reference 2] Díaz S, Hodgson J G, Thompson K, Cabido M, Cornelissen J H C, Jalili A, et al. (2004) The pla…
LEDA	disp.mode	8	Kleyer M, Bekker R M, Knevel C, Bakker J P, Thompson K, Sonnenschein M, Poschlod P, et al. (2008). The LEDA Traitbase: a database of life-history traits of the Northwest European flora. Journal of Ecology, 96(6), 1266-1274. doi:10.1111/j.1365-2745.2008.01430.x
Pausas	disp.mode	1037	[reference1] Paula S, & Pausas J G (2008) Burning seeds: germinative response to heat treatments in relation to resprouting ability. Journal of Ecology, 96(3), 543-552; [reference2] Paula S, Arianoutsou M, Kazanis D, et al. (2009) Fire-related traits for plant species of the Mediterranean Basin. Ecology, 90(5), 1420
FRUBASE	disp.mode	5	Jordano P (2007) FRUBASE (Version 23 Oct 2007) Retrieved from http://ebd10.ebd.csic.es/mywork/frubase/frubase.html#briefdescript
Weiher	disp.mode	1048	Kattge J, Díaz S, Lavorel S, Prentice I C, Leadley P, Bönisch G, Garnier E, et al. (2011) TRY - a global database of plant traits. Global Change Biology, 17(9), doi:10.1111/j.1365-2486.2011.02451.x
Maude	disp.mode	12	0
PeÒuelas	disp.mode	1038	[reference1] Ogaya R, & Penuelas J (2003) Comparative field study of Quercus ilex and Phillyrea latifolia: photosynthetic response to experimental drought conditions. Environmental and Experimental Botany, 50(2), 137-148; [reference2] Ogaya R, & Penuelas J (2006) Contrasting foliar responses to drought in Quercus ilex and Phillyrea latifolia. Biologia Plantarum, 50(3), 373-382; [reference3] Penue…
http://www.fs.fed.us/database/feis/	disp.mode	139	USDA Forest Service: Fire Effects Information System (FEIS), http://www.fs.fed.us/database/feis/, site requested on 2011.05.25
usda	fire.res	11	USDA, NRCS (2011) The PLANTS Database. National Plant Data Team, Greensboro, NC 27401-4901 USA. Retrieved from http://plants.usda.gov
Green	fire.res	1020	Green W (2009) USDA PLANTS Compilation, version 1, 09-02-02. Retrieved from http://bricol.net/downloads/data/PLANTSdatabase
Publication of the Glen Forrest V.B.F.B, adapted from “Trees and Plants for Bush Fire Prone Areas,” Fire and Emergency Services Authority Australia, 2002.	fire.res	186	Publication of the Glen Forrest V.B.F.B, adapted from “Trees and Plants for Bush Fire Prone Areas” Fire and Emergency Services Authority Australia, 2002
Detweiler AJ, Fitzgerals S (2006) Fire-resistant plants for home landscapes - selecting plants that may reduce your risk from wildfire. A pacific northwest extension publication: Oregon State University, Washington State University, University of Idaho .PNW 590	fire.res	24	Detweiler AJ, & Fitzgerals S (2006) Fire-resistant plants for home landscapes - selecting plants that may reduce your risk from wildfire. Oregon State University Extension Service, Washington StateUniversity Extension, University of Idaho Cooperative Extension System, & the U.S. Department of Agriculture cooperating
Fire paradox	fire.res	#N/A	#N/A
http://www.baumkunde.de/Quercus_suber/	fire.res	108	Gurk C, & Hepp C: Kork-Eiche (Quercus suber), http://www.baumkunde.de/Quercus_suber/, site requested on 2011.06.06
usda	fire.tol	11	USDA, NRCS (2011) The PLANTS Database. National Plant Data Team, Greensboro, NC 27401-4901 USA. Retrieved from http://plants.usda.gov
Green	fire.tol	1020	Green W (2009) USDA PLANTS Compilation, version 1, 09-02-02. Retrieved from http://bricol.net/downloads/data/PLANTSdatabase
FET	growth.form	4	Kattge J, Ogle K, Bönisch G, Díaz S, Lavorel S, Madin J, Nadrowski K, et al. (2010) A generic structure for plant trait databases. Methods in Ecology and Evolution, 2(2), 202-213, doi:10.1111/j.2041-210X.2010.00067.x
glopnet	growth.form	7	Wright I J, Reich P B, Westoby M, Ackerly D D, Baruch Z, Bongers F, Cavender-Bares J, et al. (2004) The worldwide leaf economics spectrum. Nature, 428(6985), 821-827, doi:10.1038/nature02403; Wright I J, Reich P B, Cornelissen J H C, Falster D S, Garnier E, Hikosaka K, Lamont B B, et al. (2005) Assessing the generality of global leaf trait relationships. New Phytologist, 166(2), 485-96, doi:10.11…
FEIS	growth.form	3	USDA (2011) Fire Effects Information System - FEIS (Version 29 Sept 2011), Retrieved from http://www.fs.fed.us/database/feis/
Green	growth.form	1020	Green W (2009) USDA PLANTS Compilation, version 1, 09-02-02. Retrieved from http://bricol.net/downloads/data/PLANTSdatabase
Moles	growth.form	1032	Moles A T, & Westoby M (2004) Seedling survival and seed size: a synthesis of the literature. Journal of Ecology, 92(3), 384-396
Reich	growth.form	1042	[reference 1] Reich P B, Oleksyn J, & Wright I J (2009) Leaf phosphorus influences the photosynthesis–nitrogen relation: a cross-biome analysis of 314 species. Oecologia, 160(2), 207-212; [reference 2] Reich P B, Tjoelker M G, Pregitzer K S, et al. (2008) Scaling of respiration to nitrogen in leaves, stems and roots of higher land plants. Ecology Letters, 11(8), 793-801; [reference 3] Willis C G,…
Violle	growth.form	1047	Kattge J, Díaz S, Lavorel S, Prentice I C, Leadley P, Bönisch G, Garnier E, et al. (2011) TRY - a global database of plant traits. Global Change Biology, 17(9), doi:10.1111/j.1365-2486.2011.02451.x
White	growth.form	1049	White M A, Thornton P E, Running S W, & Nemani R R (2000) Parameterization and Sensitivity Analysis of the BIOME–BGC Terrestrial Ecosystem Model: Net Primary Production Controls. Earth Interactions, 4, 1-85
Wright	growth.form	1051	Fonseca C R, Overton J McC, Collins B,& Westoby M (2000) Shifts in trait-combinations along rainfall and phosphorus gradients. Journal of Ecology, 88(6), 964–977; Wright I J, Reich P B, Westoby M, et al. (2004) The worldwide leaf economics spectrum. Nature, 428, 821-827; Wright I J, Reich P B, Atkin O K, et al. (2006) Irradiance, temperature and rainfall influence leaf dark respiration in woody p…
Atkin	growth.form	1001	[reference1] Campbell C, Atkinson L, Zaragoza-Castells J, Lundmark M, Atkin O, & Hurry V (2007) Acclimation of photosynthesis and respiration is asynchronous in response to changes in temperature regardless of plant functional group. New Phytologist, 176(2), 375-389; [reference2] Atkin O K, Schortemeyer M, McFarlane N, & Evans J R (1999) The response of fast- and slow-growing Acacia species to el…
Flores	growth.form	1015	Kattge J, Díaz S, Lavorel S, Prentice I C, Leadley P, Bönisch G, Garnier E, et al. (2011) TRY - a global database of plant traits. Global Change Biology, 17(9), doi:10.1111/j.1365-2486.2011.02451.x
insidewood	growth.form	14	[citation 1] Wheeler, E A (2011) InsideWood - a web resource for hardwood anatomy. IAWA Journal, 32 (2), 199-211. [citation 2] InsideWood (2004-2013) Published on the Internet. Retrieved from http://insidewood.lib.ncsu.edu/search
Kattge	growth.form	1025	Kattge J, Knorr W, Raddatz T, & Wirth C (2009) Quantifying photosynthetic capacity and its relationship to leaf nitrogen content for global-scale terrestrial biosphere models. Global Change Biology, 15(4), 976-991
Poorter	growth.form	1040	[reference1] Poorter H, Niinemets Ü, Poorter L, Wright I J, & Villar R (2009) Causes and consequences of variation in leaf mass per area (LMA): a meta-analysis. New Phytologist, 182, 565-588.; [reference2] Poorter L (2009) Leaf traits show different relationships with shade tolerance in moist versus dry tropical forests. New Phytologist, 181, 890-900; [reference3] Poorter L, & Bongers F (2006) Le…
Shipley	growth.form	1044	[reference1] Shipley B, & Vu T-T (2002) Dry matter content as a measure of dry matter concentration in plants and their parts. New Phytologist, 153(2), 359-364; [reference2] Meziane D, & Shipley P (1999) Interacting components of interspecific relative growth rate: constancy and change under differing conditions of light and nutrient supply. Functional Ecology, 13(5), 611-622; [reference3] Shiple…
Cornelissen	growth.form	1008	[reference 1] Cornelissen J H C, Quested H M, Gwynn-Jones D, van Logtestijn R S P, de Beus M A H, Kondratchuk A, Callaghan T V, & Aerts R (2004) Leaf digestibility and litter decomposability are related in a wide range of subarctic plant species and types. Functional Ecology, 18(6),779-786; [reference 2] Díaz S, Hodgson J G, Thompson K, Cabido M, Cornelissen J H C, Jalili A, et al. (2004) The pla…
Cornwell	growth.form	1009	[reference1] Preston K A, Cornwell W K, & DeNoyer J L (2006) Wood density and vessel traits as distinct correlates of ecological strategy in 51 California coast range angiosperms. New Phytologist, 170(4), 807-818; [reference2] Cornwell W K, Cornelissen J.H C, Amatangelo K, Dorrepaal E, et al. (2008) Plant species traits are the predominant control on litter decomposition rates within biomes world…
Niinemets	growth.form	13	Niinemets Ü, & Valladares F (2006) Tolerance To Shade, Drought, and Waterlogging of Temperate Northern Hemisphere Trees and Shrubs. Ecological Monographs, 76(4), 521-547, doi:10.1890/0012-9615(2006)076[0521:TTSDAW]2.0.CO;2
Pausas	growth.form	1037	[reference1] Paula S, & Pausas J G (2008) Burning seeds: germinative response to heat treatments in relation to resprouting ability. Journal of Ecology, 96(3), 543-552; [reference2] Paula S, Arianoutsou M, Kazanis D, et al. (2009) Fire-related traits for plant species of the Mediterranean Basin. Ecology, 90(5), 1420
Wirth	growth.form	1050	Wirth C, Lichstein J W (2009) The imprint of succession on old-growth forest carbon balances insights from a trait-based model of forest dynamics. In Wirth C, Gleixner G, Heimann M (eds.) Old-growth forests: Function, fate and value. Ecological Studies, Vol. 207, New York, Berlin, Heidelberg: Springer
Ordonez	growth.form	1035	[reference1] Ordonez J C, van Bodegom P M, Witte J P M, et al. (2010) Plant strategies in relation to resource supply in mesic to wet environments: does theory mirror nature? American Naturalist, 175, 225-239; [reference2] Ordonez J C, van Bodegom P M, Witte J P M, et al. (2010) Leaf habit and woodiness regulate different leaf economy traits at a given nutrient supply. Ecology, 91(11), 3218-3228
Craine	growth.form	1010	Craine J M, Elmore A J, Aidar M P M, Bustamante M, et al. (2009) Global patterns of foliar nitrogen isotopes and their relationships with climate, mycorrhizal fungi, foliar nutrient concentrations, and nitrogen availability. New Phytologist, 183(4), 980-992
Freschet	growth.form	1016	[reference1] Freschet G T, Cornelissen J H C, Van Logtestijn R S P, & Aerts R (2010) Evidence of the ‘plant economics spectrum’ in a subarctic flora. Journal of Ecology, 98(2), 362-373; [reference2] Freschet G T, Cornelissen J H C, van Logtestijn R S P, & Aerts R (2010) Substantial nutrient resorption from leaves, stems and roots in a subarctic flora: what is the link with other resource economic…
Fang	growth.form	1014	[reference1] Han W, Fang J, Guo D, & Zhang Y (2005) Leaf nitrogen and phosphorus stoichiometry across 753 terrestrial plant species in China. New Phytologist, 168(2), 377-385; [reference2] He J S, Wang Z, Wang X, Schmid B, et al. (2006) A test of the generality of leaf trait relationships on the Tibetan Plateau. New Phytologist, 170(4), 835-848
K¸hn	growth.form	1028	Kuhn I, Durka W, & Klotz S (2004) BiolFlor – a new plant-trait database as a tool for plant invasion ecology. Diversity and Distributions, 10(5-6),363 – 365; Klotz S, Kühn I, Durka W (2002) BIOLFLOR – Eine Datenbank zu biologisch-ökologischen Merkmalen der Gefäßpflanzen in Deutschland. Schriftenreihe für Vegetationskunde 38, Bonn: Bundesamt für Naturschutz; Otto B (2002) Merkmale von Samen, Früch…
Higgins	growth.form	1023	Kattge J, Díaz S, Lavorel S, Prentice I C, Leadley P, Bönisch G, Garnier E, et al. (2011) TRY - a global database of plant traits. Global Change Biology, 17(9), doi:10.1111/j.1365-2486.2011.02451.x
Gallagher	growth.form	1017	Gallagher R V, & Leishman M R (2011) A global analysis of trait variation and evolution in climbing plants. Journal of Biogeography, 39(10), 1757-1771
Kirkup	growth.form	1026	Kirkup D, Malcolm P, Christian G, & Paton A (2005) Towards a digital African Flora. Taxon, 54, 457-466
http://www.waechtershaeuser.de/baum/index.php?section=ab_alba	growth.rate	203	Trageser C, & Wächtershäuser C: Abies alba - Weiß-Tanne, http://www.waechtershaeuser.de/baum/index.php?section=ab_alba, site requested on 2011.05.23
usda	growth.rate	11	USDA, NRCS (2011) The PLANTS Database. National Plant Data Team, Greensboro, NC 27401-4901 USA. Retrieved from http://plants.usda.gov
Green	growth.rate	1020	Green W (2009) USDA PLANTS Compilation, version 1, 09-02-02. Retrieved from http://bricol.net/downloads/data/PLANTSdatabase
http://edis.ifas.ufl.edu/st010	growth.rate	39	University of Florida, Institute of Food and Agricultural Sciences: Acer campestre: Hedge Maple. In EDIS, http://edis.ifas.ufl.edu/st010, site requested on 2011.05.25
www.wikipedia.com	growth.rate	195	0
Roloff, A., Weisgerber, H., Lang, U., Stimm, B., (Hrsg.). (1994). Enzyklopädie der Holzgewächse: Handbuch und Atlas der Dendrologie. (p. 5180). Weinheim: Wiley-VCH Verlag.	growth.rate	187	Roloff A, Weisgerber H, Lang U, & Stimm B (1994) Enzyklopädie der Holzgewächse: Handbuch und Atlas der Dendrologie. p. 5180, Weinheim: Wiley-VCH Verlag
http://www.gartendatenbank.de/wiki/castanea-sativa	growth.rate	197	baumschuleritthaler.de, site requested on 2011.05.28
http://www.csbe.org/water_conserving_landscapes/plant_lists/trees/ceratonia-siliqua.htm	growth.rate	251	CSBE: Ceratonia siliqua, http://new.csbe.org/e-publications-resources/articles-and-lectures-on-landscape-design/material-on-water-conserving-landscapes/plant-lists-2/trees/illustrated-list-of-trees/ceratonia-siliqua/, site requested on 2011.06.12
http://www.baumkunde.de/Corylus_avellana/	growth.rate	77	Gurk C, & Hepp C: Gemeine Hasel (Corylus avellana), http://www.baumkunde.de/Corylus_avellana/, site requested on 2011.06.06
http://www.ces.ncsu.edu/depts/hort/consumer/factsheets/trees-new/euonymus_europaeus.html	growth.rate	131	NC Cooperative Extension: Euonymous europaeus, http://plants.ces.ncsu.edu/plants/all/euonymus-europaeus/, site requested on 2011.05.25
http://www.hort.uconn.edu/plants/f/fraorn/fraorn1.html	growth.rate	149	Brand M : Fraxinus ornus. In Uconn Plant Database, http://www.hort.uconn.edu/plants/f/fraorn/fraorn1.html, site requested on 2011.05.23
http://www.hausgarten.net/glossar/garten-l/lorbeer-laurus-nobilis.html	growth.rate	209	Seidel D (2005) Blumen am Mittelmeer. Treffsicher bestimmen mit dem 3er-Check. München: BLV; Peter Schönfelder P, & Schönfelder I (2002) Was blüht am Mittelmeer? 4th ed., Stuttgart: Franckh-Kosmos
http://www.deeproot.co.uk/pbo/plantdetail.php?plantname=Olea+europaea	growth.rate	268	Deeproot Plant Base www.deeproot.co.uk: Olea europaea, http://www.deeproot.co.uk/pbo/plantdetail.php?plantname=Olea+europaea, site requested on 2011.06.03
http://www.deeproot.co.uk/pbo/plantdetail.php?plantname=Pinus+pinea	growth.rate	269	Deeproot Plant Base www.deeproot.co.uk: Pinus pinea, http://www.deeproot.co.uk/pbo/plantdetail.php?plantname=Pinus+pinea, site requested on 2011.06.03
http://www.deeproot.co.uk/pbo/plantdetail.php?plantname=Pistacia+lentiscus	growth.rate	270	Deeproot Plant Base www.deeproot.co.uk: Pistacia lentiscus, http://www.deeproot.co.uk/pbo/plantdetail.php?plantname=Pistacia+lentiscus, site requested on 2011.06.03
http://www.garten-treffpunkt.de/lexikon/mittelgross.aspx	growth.rate	198	Fitschen J (2007) Gehölzflora. Ein Buch zum Bestimmen der in Mitteleuropa wildwachsenden und angepflanzten Bäume und Sträucher. 12th ed., Wiebelsheim: Quelle & Meyer Verlag;Schütt P, Schuck HJ, Stimm B, (2002) Lexikon der Baum- und Straucharten. Das Standardwerk der Forstbotanik. Morphologie, Pathologie, Ökologie und Systematik wichtiger Baum- und Straucharten. Hamburg: Nikol
http://edis.ifas.ufl.edu/st544	growth.rate	42	University of Florida, Institute of Food and Agricultural Sciences: Quercus cerris: Turkey Oak. In EDIS, http://edis.ifas.ufl.edu/st544, site requested on 2011.05.25
http://www.tropengarten.de/Pflanzen/quercus.html	growth.rate	199	IPWE: Quercus x hispanica, bei blattform: http://exoten.dyndns.org/cgi-bin/archiv.cgi?function=4&index=0000008A, site requested on 2011.05.28
http://www.ces.ncsu.edu/depts/hort/consumer/factsheets/trees-new/quercus_petraea.html	growth.rate	132	NC Cooperative Extension: Quercus petraea, http://plants.ces.ncsu.edu/plants/all/quercus-petraea/, site requested on 2011.05.25
http://edis.ifas.ufl.edu/st558	growth.rate	43	University of Florida, Institute of Food and Agricultural Sciences: Quercus robur: English Oak. In EDIS, http://edis.ifas.ufl.edu/st558, site requested on 2011.05.25
http://www.hort.uconn.edu/plants/s/salcap/salcap1.html	growth.rate	151	Brand M : Salix caprea. In Uconn Plant Database, http://www.hort.uconn.edu/plants/s/salcap/salcap1.html, site requested on 2011.05.23
http://www.hort.uconn.edu/plants/t/tilpla/tilpla1.html	growth.rate	152	Brand M : Tilia platyphyllos. In Uconn Plant Database, http://www.hort.uconn.edu/plants/t/tilpla/tilpla1.html, site requested on 2011.05.23
http://www.ces.ncsu.edu/depts/hort/consumer/factsheets/trees-new/ulmus_galbra-horizontalis.html	growth.rate	133	NC Cooperative Extension: Ulmus galbra 'Horizontalis', http://plants.ces.ncsu.edu/plants/all/ulmus-galbra-horizontalis/, site requested on 2011.05.25
http://www.deeproot.co.uk/pbo/plantdetail.php?plantname=Ulmus+minor	growth.rate	275	Deeproot Plant Base www.deeproot.co.uk: Ulmus minor, http://www.deeproot.co.uk/pbo/plantdetail.php?plantname=Ulmus+minor, site requested on 2011.06.03
FET	height	4	Kattge J, Ogle K, Bönisch G, Díaz S, Lavorel S, Madin J, Nadrowski K, et al. (2010) A generic structure for plant trait databases. Methods in Ecology and Evolution, 2(2), 202-213, doi:10.1111/j.2041-210X.2010.00067.x
LEDA	height	8	Kleyer M, Bekker R M, Knevel C, Bakker J P, Thompson K, Sonnenschein M, Poschlod P, et al. (2008). The LEDA Traitbase: a database of life-history traits of the Northwest European flora. Journal of Ecology, 96(6), 1266-1274. doi:10.1111/j.1365-2745.2008.01430.x
Moles	height	1032	Moles A T, & Westoby M (2004) Seedling survival and seed size: a synthesis of the literature. Journal of Ecology, 92(3), 384-396
Ordonez	height	1035	[reference1] Ordonez J C, van Bodegom P M, Witte J P M, et al. (2010) Plant strategies in relation to resource supply in mesic to wet environments: does theory mirror nature? American Naturalist, 175, 225-239; [reference2] Ordonez J C, van Bodegom P M, Witte J P M, et al. (2010) Leaf habit and woodiness regulate different leaf economy traits at a given nutrient supply. Ecology, 91(11), 3218-3228
Wirth	height	1050	Wirth C, Lichstein J W (2009) The imprint of succession on old-growth forest carbon balances insights from a trait-based model of forest dynamics. In Wirth C, Gleixner G, Heimann M (eds.) Old-growth forests: Function, fate and value. Ecological Studies, Vol. 207, New York, Berlin, Heidelberg: Springer
usda	height	11	USDA, NRCS (2011) The PLANTS Database. National Plant Data Team, Greensboro, NC 27401-4901 USA. Retrieved from http://plants.usda.gov
Ozinga	height	1036	Kattge J, Díaz S, Lavorel S, Prentice I C, Leadley P, Bönisch G, Garnier E, et al. (2011) TRY - a global database of plant traits. Global Change Biology, 17(9), doi:10.1111/j.1365-2486.2011.02451.x
Wright	height	1051	Fonseca C R, Overton J McC, Collins B,& Westoby M (2000) Shifts in trait-combinations along rainfall and phosphorus gradients. Journal of Ecology, 88(6), 964–977; Wright I J, Reich P B, Westoby M, et al. (2004) The worldwide leaf economics spectrum. Nature, 428, 821-827; Wright I J, Reich P B, Atkin O K, et al. (2006) Irradiance, temperature and rainfall influence leaf dark respiration in woody p…
BROT	height	2	Paula S, Arianoutsou M, Kazanis D, Tavsanoglu Ç, Lloret F, Buhk C, Ojeda F, et al. (2009) Fire-related traits for plant species of the Mediterranean Basin. Ecology, 90(5), 1420, doi:10.1890/08-1309.1
Cornwell	height	1009	[reference1] Preston K A, Cornwell W K, & DeNoyer J L (2006) Wood density and vessel traits as distinct correlates of ecological strategy in 51 California coast range angiosperms. New Phytologist, 170(4), 807-818; [reference2] Cornwell W K, Cornelissen J.H C, Amatangelo K, Dorrepaal E, et al. (2008) Plant species traits are the predominant control on litter decomposition rates within biomes world…
Cornelissen	height	1008	[reference 1] Cornelissen J H C, Quested H M, Gwynn-Jones D, van Logtestijn R S P, de Beus M A H, Kondratchuk A, Callaghan T V, & Aerts R (2004) Leaf digestibility and litter decomposability are related in a wide range of subarctic plant species and types. Functional Ecology, 18(6),779-786; [reference 2] Díaz S, Hodgson J G, Thompson K, Cabido M, Cornelissen J H C, Jalili A, et al. (2004) The pla…
Wright	leaf.area	1051	Fonseca C R, Overton J McC, Collins B,& Westoby M (2000) Shifts in trait-combinations along rainfall and phosphorus gradients. Journal of Ecology, 88(6), 964–977; Wright I J, Reich P B, Westoby M, et al. (2004) The worldwide leaf economics spectrum. Nature, 428, 821-827; Wright I J, Reich P B, Atkin O K, et al. (2006) Irradiance, temperature and rainfall influence leaf dark respiration in woody p…
Kleyer	leaf.area	1027	Kleyer M, Bekker R M, Knevel I C, et al. (2008) The LEDA Traitbase: a database of life-history traits of the Northwest European flora. Journal of Ecology, 96(6), 1266-1274
Cornelissen	leaf.area	1008	[reference 1] Cornelissen J H C, Quested H M, Gwynn-Jones D, van Logtestijn R S P, de Beus M A H, Kondratchuk A, Callaghan T V, & Aerts R (2004) Leaf digestibility and litter decomposability are related in a wide range of subarctic plant species and types. Functional Ecology, 18(6),779-786; [reference 2] Díaz S, Hodgson J G, Thompson K, Cabido M, Cornelissen J H C, Jalili A, et al. (2004) The pla…
Weiher	leaf.area	1048	Kattge J, Díaz S, Lavorel S, Prentice I C, Leadley P, Bönisch G, Garnier E, et al. (2011) TRY - a global database of plant traits. Global Change Biology, 17(9), doi:10.1111/j.1365-2486.2011.02451.x
Shipley	leaf.area	1044	[reference1] Shipley B, & Vu T-T (2002) Dry matter content as a measure of dry matter concentration in plants and their parts. New Phytologist, 153(2), 359-364; [reference2] Meziane D, & Shipley P (1999) Interacting components of interspecific relative growth rate: constancy and change under differing conditions of light and nutrient supply. Functional Ecology, 13(5), 611-622; [reference3] Shiple…
Cornwell	leaf.area	1009	[reference1] Preston K A, Cornwell W K, & DeNoyer J L (2006) Wood density and vessel traits as distinct correlates of ecological strategy in 51 California coast range angiosperms. New Phytologist, 170(4), 807-818; [reference2] Cornwell W K, Cornelissen J.H C, Amatangelo K, Dorrepaal E, et al. (2008) Plant species traits are the predominant control on litter decomposition rates within biomes world…
Ordonez	leaf.area	1035	[reference1] Ordonez J C, van Bodegom P M, Witte J P M, et al. (2010) Plant strategies in relation to resource supply in mesic to wet environments: does theory mirror nature? American Naturalist, 175, 225-239; [reference2] Ordonez J C, van Bodegom P M, Witte J P M, et al. (2010) Leaf habit and woodiness regulate different leaf economy traits at a given nutrient supply. Ecology, 91(11), 3218-3228
Soudzilovskaia	leaf.area	1045	Kattge J, Díaz S, Lavorel S, Prentice I C, Leadley P, Bönisch G, Garnier E, et al. (2011) TRY - a global database of plant traits. Global Change Biology, 17(9), doi:10.1111/j.1365-2486.2011.02451.x
Freschet	leaf.area	1016	[reference1] Freschet G T, Cornelissen J H C, Van Logtestijn R S P, & Aerts R (2010) Evidence of the ‘plant economics spectrum’ in a subarctic flora. Journal of Ecology, 98(2), 362-373; [reference2] Freschet G T, Cornelissen J H C, van Logtestijn R S P, & Aerts R (2010) Substantial nutrient resorption from leaves, stems and roots in a subarctic flora: what is the link with other resource economic…
Pausas	leaf.area	1037	[reference1] Paula S, & Pausas J G (2008) Burning seeds: germinative response to heat treatments in relation to resprouting ability. Journal of Ecology, 96(3), 543-552; [reference2] Paula S, Arianoutsou M, Kazanis D, et al. (2009) Fire-related traits for plant species of the Mediterranean Basin. Ecology, 90(5), 1420
PeÒuelas	leaf.area	1038	[reference1] Ogaya R, & Penuelas J (2003) Comparative field study of Quercus ilex and Phillyrea latifolia: photosynthetic response to experimental drought conditions. Environmental and Experimental Botany, 50(2), 137-148; [reference2] Ogaya R, & Penuelas J (2006) Contrasting foliar responses to drought in Quercus ilex and Phillyrea latifolia. Biologia Plantarum, 50(3), 373-382; [reference3] Penue…
Anand	leaf.area	#N/A	#N/A
FET	leaf.arrange	4	Kattge J, Ogle K, Bönisch G, Díaz S, Lavorel S, Madin J, Nadrowski K, et al. (2010) A generic structure for plant trait databases. Methods in Ecology and Evolution, 2(2), 202-213, doi:10.1111/j.2041-210X.2010.00067.x
usda	leaf.cn	11	USDA, NRCS (2011) The PLANTS Database. National Plant Data Team, Greensboro, NC 27401-4901 USA. Retrieved from http://plants.usda.gov
Ordonez	leaf.cn	1035	[reference1] Ordonez J C, van Bodegom P M, Witte J P M, et al. (2010) Plant strategies in relation to resource supply in mesic to wet environments: does theory mirror nature? American Naturalist, 175, 225-239; [reference2] Ordonez J C, van Bodegom P M, Witte J P M, et al. (2010) Leaf habit and woodiness regulate different leaf economy traits at a given nutrient supply. Ecology, 91(11), 3218-3228
White	leaf.cn	1049	White M A, Thornton P E, Running S W, & Nemani R R (2000) Parameterization and Sensitivity Analysis of the BIOME–BGC Terrestrial Ecosystem Model: Net Primary Production Controls. Earth Interactions, 4, 1-85
Freschet	leaf.cn	1016	[reference1] Freschet G T, Cornelissen J H C, Van Logtestijn R S P, & Aerts R (2010) Evidence of the ‘plant economics spectrum’ in a subarctic flora. Journal of Ecology, 98(2), 362-373; [reference2] Freschet G T, Cornelissen J H C, van Logtestijn R S P, & Aerts R (2010) Substantial nutrient resorption from leaves, stems and roots in a subarctic flora: what is the link with other resource economic…
PeÒuelas	leaf.cn	1038	[reference1] Ogaya R, & Penuelas J (2003) Comparative field study of Quercus ilex and Phillyrea latifolia: photosynthetic response to experimental drought conditions. Environmental and Experimental Botany, 50(2), 137-148; [reference2] Ogaya R, & Penuelas J (2006) Contrasting foliar responses to drought in Quercus ilex and Phillyrea latifolia. Biologia Plantarum, 50(3), 373-382; [reference3] Penue…
Reich	leaf.cn	1042	[reference 1] Reich P B, Oleksyn J, & Wright I J (2009) Leaf phosphorus influences the photosynthesis–nitrogen relation: a cross-biome analysis of 314 species. Oecologia, 160(2), 207-212; [reference 2] Reich P B, Tjoelker M G, Pregitzer K S, et al. (2008) Scaling of respiration to nitrogen in leaves, stems and roots of higher land plants. Ecology Letters, 11(8), 793-801; [reference 3] Willis C G,…
Yguel	leaf.cn	1052	van Bodegom P M, Sorrell B K, Oosthoek A, Bakke C, & Aerts R (2008) Separating the effects of partial submergence and soil oxygen demand on plant physiology. Ecology, 89, 193-204; van Bodegom P M, de Kanter M, Bakker C, & Aerts R (2005) Radial oxygen loss
FET	leaf.comp	4	Kattge J, Ogle K, Bönisch G, Díaz S, Lavorel S, Madin J, Nadrowski K, et al. (2010) A generic structure for plant trait databases. Methods in Ecology and Evolution, 2(2), 202-213, doi:10.1111/j.2041-210X.2010.00067.x
Wright	leaf.comp	1051	Fonseca C R, Overton J McC, Collins B,& Westoby M (2000) Shifts in trait-combinations along rainfall and phosphorus gradients. Journal of Ecology, 88(6), 964–977; Wright I J, Reich P B, Westoby M, et al. (2004) The worldwide leaf economics spectrum. Nature, 428, 821-827; Wright I J, Reich P B, Atkin O K, et al. (2006) Irradiance, temperature and rainfall influence leaf dark respiration in woody p…
PeÒuelas	leaf.comp	1038	[reference1] Ogaya R, & Penuelas J (2003) Comparative field study of Quercus ilex and Phillyrea latifolia: photosynthetic response to experimental drought conditions. Environmental and Experimental Botany, 50(2), 137-148; [reference2] Ogaya R, & Penuelas J (2006) Contrasting foliar responses to drought in Quercus ilex and Phillyrea latifolia. Biologia Plantarum, 50(3), 373-382; [reference3] Penue…
Reich	leaf.comp	1042	[reference 1] Reich P B, Oleksyn J, & Wright I J (2009) Leaf phosphorus influences the photosynthesis–nitrogen relation: a cross-biome analysis of 314 species. Oecologia, 160(2), 207-212; [reference 2] Reich P B, Tjoelker M G, Pregitzer K S, et al. (2008) Scaling of respiration to nitrogen in leaves, stems and roots of higher land plants. Ecology Letters, 11(8), 793-801; [reference 3] Willis C G,…
FET	leaf.mar	4	Kattge J, Ogle K, Bönisch G, Díaz S, Lavorel S, Madin J, Nadrowski K, et al. (2010) A generic structure for plant trait databases. Methods in Ecology and Evolution, 2(2), 202-213, doi:10.1111/j.2041-210X.2010.00067.x
http://www.uni-koeln.de/math-nat-fak/botanik/exkursionen/gew%E4chshaus/arten/acacia.html	leaf.mar	174	von Berg L: Acacia - Akazie Mimosaceae - Mimosengewächse, http://www.uni-koeln.de/math-nat-fak/botanik/exkursionen/gew%E4chshaus/arten/acacia.html, site requested on 2011.05.23
Roloff, A., Weisgerber, H., Lang, U., Stimm, B., (Hrsg.). (1994). Enzyklopädie der Holzgewächse: Handbuch und Atlas der Dendrologie. (p. 5180). Weinheim: Wiley-VCH Verlag.	leaf.mar	187	Roloff A, Weisgerber H, Lang U, & Stimm B (1994) Enzyklopädie der Holzgewächse: Handbuch und Atlas der Dendrologie. p. 5180, Weinheim: Wiley-VCH Verlag
http://de.wikipedia.org/wiki/Zedern-Wacholder	leaf.mar	#N/A	#N/A
Maude	leaf.mar	12	0
http://www.botanical.com/botanical/mgmh/m/mastic23.html	leaf.mar	127	Botanical.com: Mastic. In Botanical.com- A Modern Herbal by Mrs. M. Grieve, http://www.botanical.com/botanical/mgmh/m/mastic23.html, site requested on 2011.05.25
FET	leaf.type	4	Kattge J, Ogle K, Bönisch G, Díaz S, Lavorel S, Madin J, Nadrowski K, et al. (2010) A generic structure for plant trait databases. Methods in Ecology and Evolution, 2(2), 202-213, doi:10.1111/j.2041-210X.2010.00067.x
glopnet	leaf.type	7	Wright I J, Reich P B, Westoby M, Ackerly D D, Baruch Z, Bongers F, Cavender-Bares J, et al. (2004) The worldwide leaf economics spectrum. Nature, 428(6985), 821-827, doi:10.1038/nature02403; Wright I J, Reich P B, Cornelissen J H C, Falster D S, Garnier E, Hikosaka K, Lamont B B, et al. (2005) Assessing the generality of global leaf trait relationships. New Phytologist, 166(2), 485-96, doi:10.11…
TRY	leaf.type	1000	Kattge J, Díaz S, Lavorel S, Prentice I C, Leadley P, Bönisch G, Garnier E, et al. (2011) TRY - a global database of plant traits. Global Change Biology, 17(9), doi:10.1111/j.1365-2486.2011.02451.x
BROT	leaf.type	2	Paula S, Arianoutsou M, Kazanis D, Tavsanoglu Ç, Lloret F, Buhk C, Ojeda F, et al. (2009) Fire-related traits for plant species of the Mediterranean Basin. Ecology, 90(5), 1420, doi:10.1890/08-1309.1
http://www.baumkunde.de/Juglans_nigra/	leaf.type	87	Gurk C, & Hepp C: Schwarznuss (Juglans nigra), http://www.baumkunde.de/Juglans_nigra/, site requested on 2011.06.06
FET	life.span	4	Kattge J, Ogle K, Bönisch G, Díaz S, Lavorel S, Madin J, Nadrowski K, et al. (2010) A generic structure for plant trait databases. Methods in Ecology and Evolution, 2(2), 202-213, doi:10.1111/j.2041-210X.2010.00067.x
Wirth	life.span	1050	Wirth C, Lichstein J W (2009) The imprint of succession on old-growth forest carbon balances insights from a trait-based model of forest dynamics. In Wirth C, Gleixner G, Heimann M (eds.) Old-growth forests: Function, fate and value. Ecological Studies, Vol. 207, New York, Berlin, Heidelberg: Springer
Moles	life.span	1032	Moles A T, & Westoby M (2004) Seedling survival and seed size: a synthesis of the literature. Journal of Ecology, 92(3), 384-396
Roloff, A., Weisgerber, H., Lang, U., Stimm, B., (Hrsg.). (1994). Enzyklopädie der Holzgewächse: Handbuch und Atlas der Dendrologie. (p. 5180). Weinheim: Wiley-VCH Verlag.	life.span	187	Roloff A, Weisgerber H, Lang U, & Stimm B (1994) Enzyklopädie der Holzgewächse: Handbuch und Atlas der Dendrologie. p. 5180, Weinheim: Wiley-VCH Verlag
http://www.uni-graz.at/~magnes/tasmania/eucal.htm	life.span	#N/A	#N/A
Holzatlas	life.span	29	Wagenführ R, & Scheiber C (1985) Holzatlas., 2nd ed., Leipzig: VEB Fachbuchverlag
http://www.bonsai-dipietro.ch/461501/495001.html	life.span	126	Fitschen J (2007) Gehölzflora. Ein Buch zum Bestimmen der in Mitteleuropa wildwachsenden und angepflanzten Bäume und Sträucher. 12th ed., Wiebelsheim: Quelle & Meyer Verlag;Schütt P, Schuck HJ, Stimm B, (2002) Lexikon der Baum- und Straucharten. Das Standardwerk der Forstbotanik. Morphologie, Pathologie, Ökologie und Systematik wichtiger Baum- und Straucharten. Hamburg: Nikol
http://de.wikipedia.org/wiki/Weiden_%28Botanik%29	life.span	37	Aas G (1999) Systematik und Biologie einheimischer Weiden (Salix ssp.). In: Berichte aus der Bayerischen Landesanstalt für Wald und Forstwirtschaft. Band 24, S. 5–9
http://de.wikipedia.org/wiki/Schwarzer_Holunder	life.span	36	[reference1] Fischer M A, Oswald K, Adler W (2008) Exkursionsflora für Österreich, Liechtenstein und Südtirol. 3rd ed., Linz: Land Oberösterreich, Biologiezentrum der Oberösterreichischen Landesmuseen; [reference2] Hecker U (2012) Bäume und Sträucher. 2nd ed., München: BLV Verlagsgesellschaft
glopnet	n.fix	7	Wright I J, Reich P B, Westoby M, Ackerly D D, Baruch Z, Bongers F, Cavender-Bares J, et al. (2004) The worldwide leaf economics spectrum. Nature, 428(6985), 821-827, doi:10.1038/nature02403; Wright I J, Reich P B, Cornelissen J H C, Falster D S, Garnier E, Hikosaka K, Lamont B B, et al. (2005) Assessing the generality of global leaf trait relationships. New Phytologist, 166(2), 485-96, doi:10.11…
Wright	n.fix	1051	Fonseca C R, Overton J McC, Collins B,& Westoby M (2000) Shifts in trait-combinations along rainfall and phosphorus gradients. Journal of Ecology, 88(6), 964–977; Wright I J, Reich P B, Westoby M, et al. (2004) The worldwide leaf economics spectrum. Nature, 428, 821-827; Wright I J, Reich P B, Atkin O K, et al. (2006) Irradiance, temperature and rainfall influence leaf dark respiration in woody p…
Reich	n.fix	1042	[reference 1] Reich P B, Oleksyn J, & Wright I J (2009) Leaf phosphorus influences the photosynthesis–nitrogen relation: a cross-biome analysis of 314 species. Oecologia, 160(2), 207-212; [reference 2] Reich P B, Tjoelker M G, Pregitzer K S, et al. (2008) Scaling of respiration to nitrogen in leaves, stems and roots of higher land plants. Ecology Letters, 11(8), 793-801; [reference 3] Willis C G,…
Cornwell	n.fix	1009	[reference1] Preston K A, Cornwell W K, & DeNoyer J L (2006) Wood density and vessel traits as distinct correlates of ecological strategy in 51 California coast range angiosperms. New Phytologist, 170(4), 807-818; [reference2] Cornwell W K, Cornelissen J.H C, Amatangelo K, Dorrepaal E, et al. (2008) Plant species traits are the predominant control on litter decomposition rates within biomes world…
Poorter	n.fix	1040	[reference1] Poorter H, Niinemets Ü, Poorter L, Wright I J, & Villar R (2009) Causes and consequences of variation in leaf mass per area (LMA): a meta-analysis. New Phytologist, 182, 565-588.; [reference2] Poorter L (2009) Leaf traits show different relationships with shade tolerance in moist versus dry tropical forests. New Phytologist, 181, 890-900; [reference3] Poorter L, & Bongers F (2006) Le…
Uli	n.fix	16	0
usda	n.fix	11	USDA, NRCS (2011) The PLANTS Database. National Plant Data Team, Greensboro, NC 27401-4901 USA. Retrieved from http://plants.usda.gov
Kattge	n.fix	1025	Kattge J, Knorr W, Raddatz T, & Wirth C (2009) Quantifying photosynthetic capacity and its relationship to leaf nitrogen content for global-scale terrestrial biosphere models. Global Change Biology, 15(4), 976-991
Green	n.fix	1020	Green W (2009) USDA PLANTS Compilation, version 1, 09-02-02. Retrieved from http://bricol.net/downloads/data/PLANTSdatabase
Cornelissen	n.fix	1008	[reference 1] Cornelissen J H C, Quested H M, Gwynn-Jones D, van Logtestijn R S P, de Beus M A H, Kondratchuk A, Callaghan T V, & Aerts R (2004) Leaf digestibility and litter decomposability are related in a wide range of subarctic plant species and types. Functional Ecology, 18(6),779-786; [reference 2] Díaz S, Hodgson J G, Thompson K, Cabido M, Cornelissen J H C, Jalili A, et al. (2004) The pla…
Craine	n.fix	1010	Craine J M, Elmore A J, Aidar M P M, Bustamante M, et al. (2009) Global patterns of foliar nitrogen isotopes and their relationships with climate, mycorrhizal fungi, foliar nutrient concentrations, and nitrogen availability. New Phytologist, 183(4), 980-992
Chapin	n.fix	1007	Kattge J, Díaz S, Lavorel S, Prentice I C, Leadley P, Bönisch G, Garnier E, et al. (2011) TRY - a global database of plant traits. Global Change Biology, 17(9), doi:10.1111/j.1365-2486.2011.02451.x
http://plants.backyardgardener.com/l/851/Cornus-mas#tabs-2	n.fix	226	http://plants.backyardgardener.com/l/851/Cornus-mas#tabs-2, site requested on 2011.06.07
Weiher	n.fix	1048	Kattge J, Díaz S, Lavorel S, Prentice I C, Leadley P, Bönisch G, Garnier E, et al. (2011) TRY - a global database of plant traits. Global Change Biology, 17(9), doi:10.1111/j.1365-2486.2011.02451.x
http://plants.backyardgardener.com/l/987/Hamamelis-virginiana#tabs-2	n.fix	230	http://plants.backyardgardener.com/l/987/Hamamelis-virginiana#tabs-2, site requested on 2011.06.07
Ahmad MH, Neckelmann J (1977) N2-Fixation by roots and rhizosphere of sand dune plants. Z. Pflanzenernaehr. Bodenk. 141, 117-121	n.fix	19	Ahmad MH, & Neckelmann J (1977) N2-Fixation by roots and rhizosphere of sand dune plants. Zeitschrift für Pflanzenernaehrung und Bodenkunde, 141, 117-121
http://plants.backyardgardener.com/l/1345/Ptelea-trifoliata#tabs-2	n.fix	232	http://plants.backyardgardener.com/l/1345/Ptelea-trifoliata#tabs-2, site requested on 2011.06.07
Schoch, W., Heller, I., Schweingruber, F., & Kienast, F. (2004). Wood anatomy of central European species. Online version: http:www.woodanatomy.ch.	porosity	189	Schoch W, Heller I, Schweingruber F, & Kienast F (2004) Wood anatomy of central European species. Online version: http:www.woodanatomy.ch.
Uli	porosity	16	0
insidewood	porosity	14	[citation 1] Wheeler, E A (2011) InsideWood - a web resource for hardwood anatomy. IAWA Journal, 32 (2), 199-211. [citation 2] InsideWood (2004-2013) Published on the Internet. Retrieved from http://insidewood.lib.ncsu.edu/search
Schweingruber	porosity	9	Schweingruber F, & Landolt W (2005) The Xylem Database (Version 21 Dec 2010). Retrieved from http://www.wsl.ch/dendro/xylemdb/index.php
http://wasatchhollowcc.org/attachments/233_Species%20Ring%20Porous%20and%20Diffuse%20Porous.pdf	porosity	59	Rutherford B: http://wasatchhollowcc.org/attachments/article/233/Species%20Ring%20Porous%20and%20Diffuse%20Porous.pdf, site requested on 2011.06.25
Holzatlas	porosity	29	Wagenführ R, & Scheiber C (1985) Holzatlas., 2nd ed., Leipzig: VEB Fachbuchverlag
Roloff, A., Weisgerber, H., Lang, U., Stimm, B., (Hrsg.). (1994). Enzyklopädie der Holzgewächse: Handbuch und Atlas der Dendrologie. (p. 5180). Weinheim: Wiley-VCH Verlag.	porosity	187	Roloff A, Weisgerber H, Lang U, & Stimm B (1994) Enzyklopädie der Holzgewächse: Handbuch und Atlas der Dendrologie. p. 5180, Weinheim: Wiley-VCH Verlag
usda	resp.disturb	11	USDA, NRCS (2011) The PLANTS Database. National Plant Data Team, Greensboro, NC 27401-4901 USA. Retrieved from http://plants.usda.gov
Green	resp.disturb	1020	Green W (2009) USDA PLANTS Compilation, version 1, 09-02-02. Retrieved from http://bricol.net/downloads/data/PLANTSdatabase
Cornelissen	resp.disturb	1008	[reference 1] Cornelissen J H C, Quested H M, Gwynn-Jones D, van Logtestijn R S P, de Beus M A H, Kondratchuk A, Callaghan T V, & Aerts R (2004) Leaf digestibility and litter decomposability are related in a wide range of subarctic plant species and types. Functional Ecology, 18(6),779-786; [reference 2] Díaz S, Hodgson J G, Thompson K, Cabido M, Cornelissen J H C, Jalili A, et al. (2004) The pla…
BROT	resp.disturb	2	Paula S, Arianoutsou M, Kazanis D, Tavsanoglu Ç, Lloret F, Buhk C, Ojeda F, et al. (2009) Fire-related traits for plant species of the Mediterranean Basin. Ecology, 90(5), 1420, doi:10.1890/08-1309.1
Weiher	resp.disturb	1048	Kattge J, Díaz S, Lavorel S, Prentice I C, Leadley P, Bönisch G, Garnier E, et al. (2011) TRY - a global database of plant traits. Global Change Biology, 17(9), doi:10.1111/j.1365-2486.2011.02451.x
PeÒuelas	resp.disturb	1038	[reference1] Ogaya R, & Penuelas J (2003) Comparative field study of Quercus ilex and Phillyrea latifolia: photosynthetic response to experimental drought conditions. Environmental and Experimental Botany, 50(2), 137-148; [reference2] Ogaya R, & Penuelas J (2006) Contrasting foliar responses to drought in Quercus ilex and Phillyrea latifolia. Biologia Plantarum, 50(3), 373-382; [reference3] Penue…
Roloff, A., Weisgerber, H., Lang, U., Stimm, B., (Hrsg.). (1994). Enzyklopädie der Holzgewächse: Handbuch und Atlas der Dendrologie. (p. 5180). Weinheim: Wiley-VCH Verlag.	root.habit	187	Roloff A, Weisgerber H, Lang U, & Stimm B (1994) Enzyklopädie der Holzgewächse: Handbuch und Atlas der Dendrologie. p. 5180, Weinheim: Wiley-VCH Verlag
Uli	root.habit	16	0
http://www.stihl.de/baumlexikon-detailseite.aspx?idTree=4	root.habit	168	ANDREAS STIHL AG & Co. KG: Feld-Ahorn, Hecken-Ahorn (Acer campestre) , http://www.stihl.de/baumlexikon-detailseite.aspx?idTree=4, site requested on 2011.06.06
http://www.arlesheim.ch/de/verwaltung/stadtverwaltung/dokumente/Pflanzenliste_fuer_Architekten_und_Planer.pdf	root.habit	63	Pro Natura (2002) Merkblatt: "Wildsträucher im Siedlungsraum"; Pro Natura (2000) Merkblatt 19: "Einheimische Kletterpflanzen", http://www.arlesheim.ch/de/verwaltung/dokumente/dokumente/Pflanzenliste_fuer_Architekten_und_Planer.pdf, site requested on 2011.05.28
http://www.baumkunde.de/Chionanthus_virginicus/	root.habit	74	Gurk C, & Hepp C: Virginischer Schneeflockenstrauch (Chionanthus virginicus), http://www.baumkunde.de/Chionanthus_virginicus/, site requested on 2011.06.06
http://www.baumkunde.de/Cornus_mas/	root.habit	76	Gurk C, & Hepp C: Kornelkirsche (Cornus mas), http://www.baumkunde.de/Cornus_mas/, site requested on 2011.06.06
http://www.baumkunde.de/Corylus_avellana/	root.habit	77	Gurk C, & Hepp C: Gemeine Hasel (Corylus avellana), http://www.baumkunde.de/Corylus_avellana/, site requested on 2011.06.06
http://www.baumkunde.de/Crataegus_monogyna/	root.habit	78	Gurk C, & Hepp C: Eingriffeliger Weißdorn (Crataegus monogyna), http://www.baumkunde.de/Crataegus_monogyna/, site requested on 2011.06.06
silvics	root.habit	191	Burns R M, Barbara H H (1990) Silvics of North America: 1. Conifers; 2. Hardwoods. Agriculture Handbook 654. U.S. Department of Agriculture, Forest Service, Washington, DC.
http://www.fs.fed.us/database/feis/	root.habit	139	USDA Forest Service: Fire Effects Information System (FEIS), http://www.fs.fed.us/database/feis/, site requested on 2011.05.25
Roloff, A., Weisgerber, H., Lang, U., Stimm, B., (Hrsg.). (1994). Enzyklopädie der Holzgewächse: Handbuch und Atlas der Dendrologie. (p. 5180). Weinheim: Wiley-VCH Verlag.	root.habit	187	Roloff A, Weisgerber H, Lang U, & Stimm B (1994) Enzyklopädie der Holzgewächse: Handbuch und Atlas der Dendrologie. p. 5180, Weinheim: Wiley-VCH Verlag
Roloff, A., Weisgerber, H., Lang, U., Stimm, B., (Hrsg.). (1994). Enzyklopädie der Holzgewächse: Handbuch und Atlas der Dendrologie. (p. 5180). Weinheim: Wiley-VCH Verlag.	root.habit	187	Roloff A, Weisgerber H, Lang U, & Stimm B (1994) Enzyklopädie der Holzgewächse: Handbuch und Atlas der Dendrologie. p. 5180, Weinheim: Wiley-VCH Verlag
http://www.baumkunde.de/Prunus_padus/	root.habit	98	Gurk C, & Hepp C: Gemeine Trauben-Kirsche (Prunus padus), http://www.baumkunde.de/Prunus_padus/, site requested on 2011.06.06
http://lve-baumschule.de/ptelea-trifoliata	root.habit	56	Pflanzenhandel Lorenz von Ehren GmbH & Co. KG 21077 Hamburg: Ptelea trifoliata, http://lve-baumschule.de/ptelea-trifoliata, site requested on 2011.05.25
http://www.stihl.de/baumlexikon-detailseite.aspx?idTree=90	root.habit	170	ANDREAS STIHL AG & Co. KG: Zerr-Eiche (Quercus cerris), http://www.stihl.de/baumlexikon-detailseite.aspx?idTree=90, site requested on 2011.05.23
http://www.baumkunde.de/Salix_fragilis/	root.habit	112	Gurk C, & Hepp C: Bruch-Weide (Salix fragilis), http://www.baumkunde.de/Salix_fragilis/, site requested on 2011.06.06
Gustav Hegi (Hrsg.) (1981) Illustrierte Flora von Mitteleuropa: Band	root.habit	27	Conert H J, Hamann U, Schultze-Motel W, & Wagenitz G (Hrsg.) Hegi G (1981) Illustrierte Flora von Mitteleuropa. 3. edition, Verlag Paul Parey, Berlin, Hamburg
http://www.baumkunde.de/Tilia_platyphyllos/	root.habit	119	Gurk C, & Hepp C: Sommer-Linde (Tilia platyphyllos), http://www.baumkunde.de/Tilia_platyphyllos/, site requested on 2011.06.06
http://www.baumkunde.de/Ulmus_glabra/	root.habit	121	Gurk C, & Hepp C: Berg-Ulme (Ulmus glabra), http://www.baumkunde.de/Ulmus_glabra/, site requested on 2011.06.06
http://www.baumkunde.de/Ulmus_laevis/	root.habit	122	Gurk C, & Hepp C: Flatter-Ulme (Ulmus laevis), http://www.baumkunde.de/Ulmus_laevis/, site requested on 2011.06.06
http://www.baumkunde.de/Ulmus_minor/	root.habit	123	Gurk C, & Hepp C: Feld-Ulme (Ulmus minor), http://www.baumkunde.de/Ulmus_minor/, site requested on 2011.06.06
Dickie	seed.mass	1012	Kattge J, Díaz S, Lavorel S, Prentice I C, Leadley P, Bönisch G, Garnier E, et al. (2011) TRY - a global database of plant traits. Global Change Biology, 17(9), doi:10.1111/j.1365-2486.2011.02451.x
Moles	seed.mass	1032	Moles A T, & Westoby M (2004) Seedling survival and seed size: a synthesis of the literature. Journal of Ecology, 92(3), 384-396
FET	seed.mass	4	Kattge J, Ogle K, Bönisch G, Díaz S, Lavorel S, Madin J, Nadrowski K, et al. (2010) A generic structure for plant trait databases. Methods in Ecology and Evolution, 2(2), 202-213, doi:10.1111/j.2041-210X.2010.00067.x
K¸hn	seed.mass	1028	Kuhn I, Durka W, & Klotz S (2004) BiolFlor – a new plant-trait database as a tool for plant invasion ecology. Diversity and Distributions, 10(5-6),363 – 365; Klotz S, Kühn I, Durka W (2002) BIOLFLOR – Eine Datenbank zu biologisch-ökologischen Merkmalen der Gefäßpflanzen in Deutschland. Schriftenreihe für Vegetationskunde 38, Bonn: Bundesamt für Naturschutz; Otto B (2002) Merkmale von Samen, Früch…
Green	seed.mass	1020	Green W (2009) USDA PLANTS Compilation, version 1, 09-02-02. Retrieved from http://bricol.net/downloads/data/PLANTSdatabase
Cornelissen	seed.mass	1008	[reference 1] Cornelissen J H C, Quested H M, Gwynn-Jones D, van Logtestijn R S P, de Beus M A H, Kondratchuk A, Callaghan T V, & Aerts R (2004) Leaf digestibility and litter decomposability are related in a wide range of subarctic plant species and types. Functional Ecology, 18(6),779-786; [reference 2] Díaz S, Hodgson J G, Thompson K, Cabido M, Cornelissen J H C, Jalili A, et al. (2004) The pla…
Kleyer	seed.mass	1027	Kleyer M, Bekker R M, Knevel I C, et al. (2008) The LEDA Traitbase: a database of life-history traits of the Northwest European flora. Journal of Ecology, 96(6), 1266-1274
Pausas	seed.mass	1037	[reference1] Paula S, & Pausas J G (2008) Burning seeds: germinative response to heat treatments in relation to resprouting ability. Journal of Ecology, 96(3), 543-552; [reference2] Paula S, Arianoutsou M, Kazanis D, et al. (2009) Fire-related traits for plant species of the Mediterranean Basin. Ecology, 90(5), 1420
Cornwell	seed.mass	1009	[reference1] Preston K A, Cornwell W K, & DeNoyer J L (2006) Wood density and vessel traits as distinct correlates of ecological strategy in 51 California coast range angiosperms. New Phytologist, 170(4), 807-818; [reference2] Cornwell W K, Cornelissen J.H C, Amatangelo K, Dorrepaal E, et al. (2008) Plant species traits are the predominant control on litter decomposition rates within biomes world…
Garnier	seed.mass	1018	[reference1] Garnier E, Lavorel S, Ansquer P, et al. (2007) Assessing the Effects of Land-use Change on Plant Traits, Communities and Ecosystem Functioning in Grasslands: A Standardized Methodology and Lessons from an Application to 11 European Sites . Annals of Botany, 99(5), 967-985; [reference2] Pakeman R J, Garnier E, Lavorel S, Ansquer P (2008) Impact of abundance weighting on the response o…
LEDA	seed.mass	8	Kleyer M, Bekker R M, Knevel C, Bakker J P, Thompson K, Sonnenschein M, Poschlod P, et al. (2008). The LEDA Traitbase: a database of life-history traits of the Northwest European flora. Journal of Ecology, 96(6), 1266-1274. doi:10.1111/j.1365-2745.2008.01430.x
BROT	seed.mass	2	Paula S, Arianoutsou M, Kazanis D, Tavsanoglu Ç, Lloret F, Buhk C, Ojeda F, et al. (2009) Fire-related traits for plant species of the Mediterranean Basin. Ecology, 90(5), 1420, doi:10.1890/08-1309.1
FRUBASE	seed.mass	5	Jordano P (2007) FRUBASE (Version 23 Oct 2007) Retrieved from http://ebd10.ebd.csic.es/mywork/frubase/frubase.html#briefdescript
Soudzilovskaia	seed.mass	1045	Kattge J, Díaz S, Lavorel S, Prentice I C, Leadley P, Bönisch G, Garnier E, et al. (2011) TRY - a global database of plant traits. Global Change Biology, 17(9), doi:10.1111/j.1365-2486.2011.02451.x
Green	seed.spread	1020	Green W (2009) USDA PLANTS Compilation, version 1, 09-02-02. Retrieved from http://bricol.net/downloads/data/PLANTSdatabase
Poorter	sla	1040	[reference1] Poorter H, Niinemets Ü, Poorter L, Wright I J, & Villar R (2009) Causes and consequences of variation in leaf mass per area (LMA): a meta-analysis. New Phytologist, 182, 565-588.; [reference2] Poorter L (2009) Leaf traits show different relationships with shade tolerance in moist versus dry tropical forests. New Phytologist, 181, 890-900; [reference3] Poorter L, & Bongers F (2006) Le…
PeÒuelas	sla	1038	[reference1] Ogaya R, & Penuelas J (2003) Comparative field study of Quercus ilex and Phillyrea latifolia: photosynthetic response to experimental drought conditions. Environmental and Experimental Botany, 50(2), 137-148; [reference2] Ogaya R, & Penuelas J (2006) Contrasting foliar responses to drought in Quercus ilex and Phillyrea latifolia. Biologia Plantarum, 50(3), 373-382; [reference3] Penue…
LEDA	sla	8	Kleyer M, Bekker R M, Knevel C, Bakker J P, Thompson K, Sonnenschein M, Poschlod P, et al. (2008). The LEDA Traitbase: a database of life-history traits of the Northwest European flora. Journal of Ecology, 96(6), 1266-1274. doi:10.1111/j.1365-2745.2008.01430.x
Kleyer	sla	1027	Kleyer M, Bekker R M, Knevel I C, et al. (2008) The LEDA Traitbase: a database of life-history traits of the Northwest European flora. Journal of Ecology, 96(6), 1266-1274
Cornwell	sla	1009	[reference1] Preston K A, Cornwell W K, & DeNoyer J L (2006) Wood density and vessel traits as distinct correlates of ecological strategy in 51 California coast range angiosperms. New Phytologist, 170(4), 807-818; [reference2] Cornwell W K, Cornelissen J.H C, Amatangelo K, Dorrepaal E, et al. (2008) Plant species traits are the predominant control on litter decomposition rates within biomes world…
Reich	sla	1042	[reference 1] Reich P B, Oleksyn J, & Wright I J (2009) Leaf phosphorus influences the photosynthesis–nitrogen relation: a cross-biome analysis of 314 species. Oecologia, 160(2), 207-212; [reference 2] Reich P B, Tjoelker M G, Pregitzer K S, et al. (2008) Scaling of respiration to nitrogen in leaves, stems and roots of higher land plants. Ecology Letters, 11(8), 793-801; [reference 3] Willis C G,…
Wright	sla	1051	Fonseca C R, Overton J McC, Collins B,& Westoby M (2000) Shifts in trait-combinations along rainfall and phosphorus gradients. Journal of Ecology, 88(6), 964–977; Wright I J, Reich P B, Westoby M, et al. (2004) The worldwide leaf economics spectrum. Nature, 428, 821-827; Wright I J, Reich P B, Atkin O K, et al. (2006) Irradiance, temperature and rainfall influence leaf dark respiration in woody p…
Ordonez	sla	1035	[reference1] Ordonez J C, van Bodegom P M, Witte J P M, et al. (2010) Plant strategies in relation to resource supply in mesic to wet environments: does theory mirror nature? American Naturalist, 175, 225-239; [reference2] Ordonez J C, van Bodegom P M, Witte J P M, et al. (2010) Leaf habit and woodiness regulate different leaf economy traits at a given nutrient supply. Ecology, 91(11), 3218-3228
Kattge	sla	1025	Kattge J, Knorr W, Raddatz T, & Wirth C (2009) Quantifying photosynthetic capacity and its relationship to leaf nitrogen content for global-scale terrestrial biosphere models. Global Change Biology, 15(4), 976-991
FET	sla	4	Kattge J, Ogle K, Bönisch G, Díaz S, Lavorel S, Madin J, Nadrowski K, et al. (2010) A generic structure for plant trait databases. Methods in Ecology and Evolution, 2(2), 202-213, doi:10.1111/j.2041-210X.2010.00067.x
Uli	sla	16	0
Shipley	sla	1044	[reference1] Shipley B, & Vu T-T (2002) Dry matter content as a measure of dry matter concentration in plants and their parts. New Phytologist, 153(2), 359-364; [reference2] Meziane D, & Shipley P (1999) Interacting components of interspecific relative growth rate: constancy and change under differing conditions of light and nutrient supply. Functional Ecology, 13(5), 611-622; [reference3] Shiple…
Atkin	sla	1001	[reference1] Campbell C, Atkinson L, Zaragoza-Castells J, Lundmark M, Atkin O, & Hurry V (2007) Acclimation of photosynthesis and respiration is asynchronous in response to changes in temperature regardless of plant functional group. New Phytologist, 176(2), 375-389; [reference2] Atkin O K, Schortemeyer M, McFarlane N, & Evans J R (1999) The response of fast- and slow-growing Acacia species to el…
Cornelissen	sla	1008	[reference 1] Cornelissen J H C, Quested H M, Gwynn-Jones D, van Logtestijn R S P, de Beus M A H, Kondratchuk A, Callaghan T V, & Aerts R (2004) Leaf digestibility and litter decomposability are related in a wide range of subarctic plant species and types. Functional Ecology, 18(6),779-786; [reference 2] Díaz S, Hodgson J G, Thompson K, Cabido M, Cornelissen J H C, Jalili A, et al. (2004) The pla…
Weiher	sla	1048	Kattge J, Díaz S, Lavorel S, Prentice I C, Leadley P, Bönisch G, Garnier E, et al. (2011) TRY - a global database of plant traits. Global Change Biology, 17(9), doi:10.1111/j.1365-2486.2011.02451.x
Niinemets2	sla	1054	Niinemets Ü (2001) Ecology 82:453-469
GROTKOPP AND R EJMA´ NEK —HIGH RGR AND SLA CHARACTERIZE WOODY INVASIVES	sla	26	Grotkopp E, & Rejmanek M (2007) High seedling relative growth rate and specific leaf area are traits of invasive species: phylogenetically independent contrasts of woody angiosperms. American Journal of Botany, 94, 526–532
Freschet	sla	1016	[reference1] Freschet G T, Cornelissen J H C, Van Logtestijn R S P, & Aerts R (2010) Evidence of the ‘plant economics spectrum’ in a subarctic flora. Journal of Ecology, 98(2), 362-373; [reference2] Freschet G T, Cornelissen J H C, van Logtestijn R S P, & Aerts R (2010) Substantial nutrient resorption from leaves, stems and roots in a subarctic flora: what is the link with other resource economic…
Soudzilovskaia	sla	1045	Kattge J, Díaz S, Lavorel S, Prentice I C, Leadley P, Bönisch G, Garnier E, et al. (2011) TRY - a global database of plant traits. Global Change Biology, 17(9), doi:10.1111/j.1365-2486.2011.02451.x
Jäger, E., & Werner, K. (2005). Rothmaler: Exkursionsflora von Deutschland Gefäßpflanzen: Kritischer Band (10th ed., p. 980). München: Elsevier GmbH.	tox	179	Jäger E, & Werner K (2005) Rothmaler: Exkursionsflora von Deutschland Gefäßpflanzen: Kritischer Band. 10th ed., p. 980, München: Elsevier GmbH
usda	tox	11	USDA, NRCS (2011) The PLANTS Database. National Plant Data Team, Greensboro, NC 27401-4901 USA. Retrieved from http://plants.usda.gov
Green	tox	1020	Green W (2009) USDA PLANTS Compilation, version 1, 09-02-02. Retrieved from http://bricol.net/downloads/data/PLANTSdatabase
http://www.baumkunde.de/Acer_opalus/	tox	68	Gurk C, & Hepp C: Schneeballblättriger Ahorn (Acer opalus), http://www.baumkunde.de/Acer_opalus/, site requested on 2011.06.06
Max Daunderer (xxx) Klinische Toxikologie - Giftinformation, Giftnachweise, Vergiuftungstherapie. , ecomed Verlagsgesellschaft Ag und Co. Kg, Landsberg,	tox	184	Daunderer M (2006) Klinische Toxikologie - Giftinformation, Giftnachweise, Vergiftungstherapie. Landsberg: ecomed Verlagsgesellschaft Ag und Co. Kg
Schmeil, O., Fitschen, J., & Seibold, S. (2007). Flora von Deutschland und angrenzender Länder (12th ed., p. 915). Wiebelsheim: Quelle und Meyer Verlag.	tox	188	Schmeil O, Fitschen J, & Seibold S (2007) Flora von Deutschland und angrenzender Länder, 12th ed., p. 915, Wiebelsheim: Quelle und Meyer Verlag
http://www.aspca.org/Pet-care/poison-control/Plants/kharoub.aspx ; www.ewg.org	tox	222	Daunderer M (2006) Klinische Toxikologie - Giftinformation, Giftnachweise, Vergiftungstherapie. Landsberg: ecomed Verlagsgesellschaft Ag und Co. Kg
http://www.baumkunde.de/Euonymus_europaeus/	tox	79	Gurk C, & Hepp C: Gemeines Pfaffenhütchen (Euonymus europaeus), http://www.baumkunde.de/Euonymus_europaeus/, site requested on 2011.06.06
http://juniper.orst.edu/craig.pdf	tox	51	Craig A M, Karchesy J J, Blythe L L, del Pilar Gonzalez-Hernandez M, & Swan L R (2004) Toxicity studies on western juniper oil (Juniperus occidentalis) and Port-Orford-cedar oil (Chamaecyparis lawsoniana) extracts utilizing local lymph node and acute dermal irritation assays. Toxicology Letters, 143, 217–224
http://en.wikipedia.org/wiki/Olive_leaf	tox	219	http://florabase.dpaw.wa.gov.au/browse/profile/21824, site requested on 2011.05.28
http://www.globalnaturalmedicine.com/pinus-pinaster/	tox	220	http://www.globalnaturalmedicine.com/pinus-pinaster/, site requested on 2011.06.12
Patent-Antrag: Villoo Morawala Patell (Karnataka, India). (2009). Pinus Pinea Plant Extracts For Treating Osteoporosis and the Extraction Process Thereof. Patent application number: 20090317501.	tox	221	Villoo Morawala Patell (2009) Pinus Pinea Plant Extracts For Treating Osteoporosis and the Extraction Process Thereof. Patent application number: 20090317501. , site requested on 2011.05.23
http://www.baumkunde.de/Prunus_avium/	tox	97	Gurk C, & Hepp C: Vogel-Kirsche (Prunus avium), http://www.baumkunde.de/Prunus_avium/, site requested on 2011.06.06
Lutz Roth, Max Daunderer, Kurt Kormann (Hrsg.) (1994) Giftpflanzen - Pflanzengifte: Vorkommen, wirkung, Terherapie; allergische und phytotoxische Reaktionen, ecomed Verlagsgesellschaft Ag und Co. Kg, Landsberg, 4. Auflage	tox	183	Roth L, Daunderer M, & Kormann K (1994) Giftpflanzen - Pflanzengifte: Vorkommen, Wirkung, Therapie; allergische und phytotoxische Reaktionen. 4th ed., Landsberg: ecomed Verlagsgesellschaft Ag und Co. Kg
www.wikipedia.com	tox	195	0
Roloff, A., Weisgerber, H., Lang, U., Stimm, B., (Hrsg.). (1994). Enzyklopädie der Holzgewächse: Handbuch und Atlas der Dendrologie. (p. 5180). Weinheim: Wiley-VCH Verlag.	tox	187	Roloff A, Weisgerber H, Lang U, & Stimm B (1994) Enzyklopädie der Holzgewächse: Handbuch und Atlas der Dendrologie. p. 5180, Weinheim: Wiley-VCH Verlag
Roloff, A., Weisgerber, H., Lang, U., Stimm, B., (Hrsg.). (1994). Enzyklopädie der Holzgewächse: Handbuch und Atlas der Dendrologie. (p. 5180). Weinheim: Wiley-VCH Verlag.	veg.spread	187	Roloff A, Weisgerber H, Lang U, & Stimm B (1994) Enzyklopädie der Holzgewächse: Handbuch und Atlas der Dendrologie. p. 5180, Weinheim: Wiley-VCH Verlag
usda	veg.spread	11	USDA, NRCS (2011) The PLANTS Database. National Plant Data Team, Greensboro, NC 27401-4901 USA. Retrieved from http://plants.usda.gov
Green	veg.spread	1020	Green W (2009) USDA PLANTS Compilation, version 1, 09-02-02. Retrieved from http://bricol.net/downloads/data/PLANTSdatabase
globalwooddensity	wood.dens	6	[citation 1] Chave J, Coomes D A, Jansen S, Lewis S L, Swenson N G, & Zanne A E (2009) Towards a worldwide wood economics spectrum. Ecology Letters, 12(4), 351-366. doi:10.1111/j.1461-0248.2009.01285.x [citation2] Zanne A E, Lopez-Gonzalez G, Coomes D A, Ilic J, Jansen S, Lewis S L, Miller R B, Swenson N G, et al. (2009) Global wood density database. Dryad. Retrieved from http://www.datadryad.org…
Kleyer	wood.dens	1027	Kleyer M, Bekker R M, Knevel I C, et al. (2008) The LEDA Traitbase: a database of life-history traits of the Northwest European flora. Journal of Ecology, 96(6), 1266-1274
Zanne	wood.dens	1053	Chave J, Coomes D, Jansen S, Lewis S L, Swenson N G, & Zanne A E (2009) Towards a worldwide wood economics spectrum. Ecology Letters, 12, 351–366; Zanne et al. 2009 Dryad
Ordonez	wood.dens	1035	[reference1] Ordonez J C, van Bodegom P M, Witte J P M, et al. (2010) Plant strategies in relation to resource supply in mesic to wet environments: does theory mirror nature? American Naturalist, 175, 225-239; [reference2] Ordonez J C, van Bodegom P M, Witte J P M, et al. (2010) Leaf habit and woodiness regulate different leaf economy traits at a given nutrient supply. Ecology, 91(11), 3218-3228
PeÒuelas	wood.dens	1038	[reference1] Ogaya R, & Penuelas J (2003) Comparative field study of Quercus ilex and Phillyrea latifolia: photosynthetic response to experimental drought conditions. Environmental and Experimental Botany, 50(2), 137-148; [reference2] Ogaya R, & Penuelas J (2006) Contrasting foliar responses to drought in Quercus ilex and Phillyrea latifolia. Biologia Plantarum, 50(3), 373-382; [reference3] Penue…
Reich	wood.dens	1042	[reference 1] Reich P B, Oleksyn J, & Wright I J (2009) Leaf phosphorus influences the photosynthesis–nitrogen relation: a cross-biome analysis of 314 species. Oecologia, 160(2), 207-212; [reference 2] Reich P B, Tjoelker M G, Pregitzer K S, et al. (2008) Scaling of respiration to nitrogen in leaves, stems and roots of higher land plants. Ecology Letters, 11(8), 793-801; [reference 3] Willis C G,…
Cornelissen	wood.dens	1008	[reference 1] Cornelissen J H C, Quested H M, Gwynn-Jones D, van Logtestijn R S P, de Beus M A H, Kondratchuk A, Callaghan T V, & Aerts R (2004) Leaf digestibility and litter decomposability are related in a wide range of subarctic plant species and types. Functional Ecology, 18(6),779-786; [reference 2] Díaz S, Hodgson J G, Thompson K, Cabido M, Cornelissen J H C, Jalili A, et al. (2004) The pla…
Cornwell	wood.dens	1009	[reference1] Preston K A, Cornwell W K, & DeNoyer J L (2006) Wood density and vessel traits as distinct correlates of ecological strategy in 51 California coast range angiosperms. New Phytologist, 170(4), 807-818; [reference2] Cornwell W K, Cornelissen J.H C, Amatangelo K, Dorrepaal E, et al. (2008) Plant species traits are the predominant control on litter decomposition rates within biomes world…
Roloff, A., Weisgerber, H., Lang, U., Stimm, B., (Hrsg.). (1994). Enzyklopädie der Holzgewächse: Handbuch und Atlas der Dendrologie. (p. 5180). Weinheim: Wiley-VCH Verlag.	wood.dens	187	Roloff A, Weisgerber H, Lang U, & Stimm B (1994) Enzyklopädie der Holzgewächse: Handbuch und Atlas der Dendrologie. p. 5180, Weinheim: Wiley-VCH Verlag
Vorreiter, L. ; Holztechnologisches Handbuch ; 1. Band; Verlag Georg Fromme & Co. ; Wien ; 1949 IN: http://tu-dresden.de/die_tu_dresden/fakultaeten/fakultaet_maschinenwesen/ihp/hft/professur/wood_database/database	wood.dens	1055	Vorreiter L (1949) Holztechnologisches Handbuch, 1.Band, Verlag Georg Fromme & Co., Wien IN: Tech S (2011) Holzdatenbank der Professur für Holz- und Faserwerkstofftechnik der Technischen Universität Dresden. Version 2011.11.08. URL: http://tu-dresden.de/die_tu_dresden/fakultaeten/fakultaet_maschinenwesen/ihp/hft/professur/wood_database/database [retrieved 2012.06.22]
Autorenkollektiv ; Lexikon der Holztechnik ; 4. Auflage; Fachbuchverlag Leipzig ; Leipzig ; 1990 IN:http://tu-dresden.de/die_tu_dresden/fakultaeten/fakultaet_maschinenwesen/ihp/hft/professur/wood_database/database	wood.dens	1056	Autorenkollektiv, Lexikon der Holztechnik, 4.Auflage, Fachbuchverlag Leipzig, Leipzig IN: Tech S (2011) Holzdatenbank der Professur für Holz- und Faserwerkstofftechnik der Technischen Universität Dresden. Version 2011.11.08. URL: http://tu-dresden.de/die_tu_dresden/fakultaeten/fakultaet_maschinenwesen/ihp/hft/professur/wood_database/database [retrieved 2012.06.22]
FET	wood.dens	4	Kattge J, Ogle K, Bönisch G, Díaz S, Lavorel S, Madin J, Nadrowski K, et al. (2010) A generic structure for plant trait databases. Methods in Ecology and Evolution, 2(2), 202-213, doi:10.1111/j.2041-210X.2010.00067.x
Anand	wood.dens	#N/A	#N/A
Godet, J.-D. (2006): Holzführer. Ulmer KG.	wood.dens	25	Godet J-D (2006) Holzführer - einheimische Holzarten mit Makroaufnahmen. Ulmer KG, Stuttgart
Vorreiter, L. ; Holztechnologisches Handbuch ; 1. Band; Verlag Georg Fromme & Co. ; Wien ; 1949 IN: http://tu-dresden.de/die_tu_dresden/fakultaeten/fakultaet_maschinenwesen/ihp/hft/professur/wood_database/database	wood.dens	1055	Vorreiter L (1949) Holztechnologisches Handbuch, 1.Band, Verlag Georg Fromme & Co., Wien IN: Tech S (2011) Holzdatenbank der Professur für Holz- und Faserwerkstofftechnik der Technischen Universität Dresden. Version 2011.11.08. URL: http://tu-dresden.de/die_tu_dresden/fakultaeten/fakultaet_maschinenwesen/ihp/hft/professur/wood_database/database [retrieved 2012.06.22]

## Sheet: old_final set
trait	source
allelo	Basile A, Sorbo S, & Giordano S (2000) Antibacterial and allelopathic activity of extract from Castanea sativa leaves. Fitoterapia, 71(1), 110-116, doi: 10.1016/S0367-326X(00)00185-4
allelo	Corcoran M R (1970) Inhibitors from carob (Ceratonia siliqua L.) II. Effect on growth induced by indoleacetic acid or giberellins A lt A4, A5, and A7. Plant Physiology, 46, 531-534
allelo	Green W (2009) USDA PLANTS Compilation, version 1, 09-02-02. Retrieved from http://bricol.net/downloads/data/PLANTSdatabase
allelo	Schütt P, & Blaschke H (1980) Seasonal-Changes in the allelopathic effect of Salix caprea foliage. Flora, 169 (4), 316-328
allelo	USDA, NRCS (2011) The PLANTS Database. National Plant Data Team, Greensboro, NC 27401-4901 USA. Retrieved from http://plants.usda.gov
bark.surf	Brand M : Acer campestre. In Uconn Plant Database, http://www.hort.uconn.edu/plants/a/acecam/acecam1.html, site requested on 2011.05.23
bark.surf	Brand M : Ptelea trifoliata. In Uconn Plant Database, http://www.hort.uconn.edu/plants/p/ptetri/ptetri1.html, site requested on 2011.05.23
bark.surf	Gurk C, & Hepp C: Colorado-Tanne (Abies concolor), http://www.baumkunde.de/Abies_concolor/, site requested on 2011.06.06
bark.surf	Gurk C, & Hepp C: Echte Mehlbeere (Sorbus aria), http://www.baumkunde.de/Sorbus_aria/, site requested on 2011.06.06
bark.surf	Gurk C, & Hepp C: Eingriffeliger Weißdorn (Crataegus monogyna), http://www.baumkunde.de/Crataegus_monogyna/, site requested on 2011.06.06
bark.surf	Gurk C, & Hepp C: Feld-Ulme (Ulmus minor), http://www.baumkunde.de/Ulmus_minor/, site requested on 2011.06.06
bark.surf	Gurk C, & Hepp C: Felsen-Kirsche (Prunus mahaleb), http://www.baumkunde.de/Prunus_mahaleb/, site requested on 2011.05.23
bark.surf	Gurk C, & Hepp C: Gemeine Hasel (Corylus avellana), http://www.baumkunde.de/Corylus_avellana/, site requested on 2011.06.06
bark.surf	Gurk C, & Hepp C: Kork-Eiche (Quercus suber), http://www.baumkunde.de/Quercus_suber/, site requested on 2011.06.06
bark.surf	Gurk C, & Hepp C: Mastixstrauch: Borke , http://www.baumkunde.de/Pistacia_lentiscus/Borke/, site requested on 2011.05.23
bark.surf	Gurk C, & Hepp C: Ölbaum, Olive (Olea europaea), http://www.baumkunde.de/Olea_europea/, site requested on 2011.06.06
bark.surf	Gurk C, & Hepp C: Virginische Zaubernuss (Hamamelis virginiana), http://www.baumkunde.de/Hamamelis_virginiana/, site requested on 2011.06.06
bark.surf	Gurk C, & Hepp C: Virginischer Schneeflockenstrauch (Chionanthus virginicus), http://www.baumkunde.de/Chionanthus_virginicus/, site requested on 2011.06.06
bark.surf	Kattge J, Ogle K, Bönisch G, Díaz S, Lavorel S, Madin J, Nadrowski K, et al. (2010) A generic structure for plant trait databases. Methods in Ecology and Evolution, 2(2), 202-213, doi:10.1111/j.2041-210X.2010.00067.x
bark.surf	Roloff A, Weisgerber H, Lang U, & Stimm B (1994) Enzyklopädie der Holzgewächse: Handbuch und Atlas der Dendrologie. p. 5180, Weinheim: Wiley-VCH Verlag
bark.surf	Wagenführ R, & Scheiber C (1985) Holzatlas., 2nd ed., Leipzig: VEB Fachbuchverlag
disp.mode	[reference 1] Cornelissen J H C, Quested H M, Gwynn-Jones D, van Logtestijn R S P, de Beus M A H, Kondratchuk A, Callaghan T V, & Aerts R (2004) Leaf digestibility and litter decomposability are related in a wide range of subarctic plant species and types. Functional Ecology, 18(6),779-786; [reference 2] Díaz S, Hodgson J G, Thompson K, Cabido M, Cornelissen J H C, Jalili A, et al. (2004) The pla…
disp.mode	[refernce 1] Ogaya R, & Penuelas J (2003) Comparative field study of Quercus ilex and Phillyrea latifolia: photosynthetic response to experimental drought conditions. Environmental and Experimental Botany, 50(2), 137-148; [reference 2] Ogaya R, & Penuelas J (2006) Contrasting foliar responses to drought in Quercus ilex and Phillyrea latifolia. Biologia Plantarum, 50(3), 373-382; [reference3] Penu…
disp.mode	Board of Trustees of the Royal Botanic Gardens, Kew: Seed Information Database, http://data.kew.org/sid/sidsearch.html, site requested on 2011.05.25
disp.mode	Jordano P (2007) FRUBASE (Version 23 Oct 2007) Retrieved from http://ebd10.ebd.csic.es/mywork/frubase/frubase.html#briefdescript
disp.mode	Kattge J, Díaz S, Lavorel S, Prentice I C, Leadley P, Bönisch G, Garnier E, et al. (2011) TRY - a global database of plant traits. Global Change Biology, 17(9), doi:10.1111/j.1365-2486.2011.02451.x
disp.mode	Kleyer M, Bekker R M, Knevel C, Bakker J P, Thompson K, Sonnenschein M, Poschlod P, et al. (2008). The LEDA Traitbase: a database of life-history traits of the Northwest European flora. Journal of Ecology, 96(6), 1266-1274. doi:10.1111/j.1365-2745.2008.01430.x
disp.mode	Moles A T, & Westoby M (2004) Seedling survival and seed size: a synthesis of the literature. Journal of Ecology, 92(3), 384-396
disp.mode	[reference1] Paula S, & Pausas J G (2008) Burning seeds: germinative response to heat treatments in relation to resprouting ability. Journal of Ecology, 96(3), 543-552; [reference2] Paula S, Arianoutsou M, Kazanis D, et al. (2009) Fire-related traits for plant species of the Mediterranean Basin. Ecology, 90(5), 1420
disp.mode	Paula S, Arianoutsou M, Kazanis D, Tavsanoglu Ç, Lloret F, Buhk C, Ojeda F, et al. (2009) Fire-related traits for plant species of the Mediterranean Basin. Ecology, 90(5), 1420, doi:10.1890/08-1309.1
disp.mode	USDA Forest Service: Fire Effects Information System (FEIS), http://www.fs.fed.us/database/feis/, site requested on 2011.05.25
fire.res	Detweiler AJ, & Fitzgerals S (2006) Fire-resistant plants for home landscapes - selecting plants that may reduce your risk from wildfire. Oregon State University Extension Service, Washington StateUniversity Extension, University of Idaho Cooperative Extension System, & the U.S. Department of Agriculture cooperating
fire.res	Green W (2009) USDA PLANTS Compilation, version 1, 09-02-02. Retrieved from http://bricol.net/downloads/data/PLANTSdatabase
fire.res	Gurk C, & Hepp C: Kork-Eiche (Quercus suber), http://www.baumkunde.de/Quercus_suber/, site requested on 2011.06.06
fire.res	Publication of the Glen Forrest V.B.F.B, adapted from “Trees and Plants for Bush Fire Prone Areas” Fire and Emergency Services Authority Australia, 2002
fire.res	USDA, NRCS (2011) The PLANTS Database. National Plant Data Team, Greensboro, NC 27401-4901 USA. Retrieved from http://plants.usda.gov
fire.tol	Green W (2009) USDA PLANTS Compilation, version 1, 09-02-02. Retrieved from http://bricol.net/downloads/data/PLANTSdatabase
fire.tol	USDA, NRCS (2011) The PLANTS Database. National Plant Data Team, Greensboro, NC 27401-4901 USA. Retrieved from http://plants.usda.gov
growth.form	[citation 1] Wheeler, E A (2011) InsideWood - a web resource for hardwood anatomy. IAWA Journal, 32 (2), 199-211. [citation 2] InsideWood (2004-2013) Published on the Internet. Retrieved from http://insidewood.lib.ncsu.edu/search
growth.form	[reference 1] Cornelissen J H C, Quested H M, Gwynn-Jones D, van Logtestijn R S P, de Beus M A H, Kondratchuk A, Callaghan T V, & Aerts R (2004) Leaf digestibility and litter decomposability are related in a wide range of subarctic plant species and types. Functional Ecology, 18(6),779-786; [reference 2] Díaz S, Hodgson J G, Thompson K, Cabido M, Cornelissen J H C, Jalili A, et al. (2004) The pla…
growth.form	[reference 1] Reich P B, Oleksyn J, & Wright I J (2009) Leaf phosphorus influences the photosynthesis–nitrogen relation: a cross-biome analysis of 314 species. Oecologia, 160(2), 207-212; [reference 2] Reich P B, Tjoelker M G, Pregitzer K S, et al. (2008) Scaling of respiration to nitrogen in leaves, stems and roots of higher land plants. Ecology Letters, 11(8), 793-801; [reference 3] Willis C G,…
growth.form	[reference1] Campbell C, Atkinson L, Zaragoza-Castells J, Lundmark M, Atkin O, & Hurry V (2007) Acclimation of photosynthesis and respiration is asynchronous in response to changes in temperature regardless of plant functional group. New Phytologist, 176(2), 375-389; [reference2] Atkin O K, Schortemeyer M, McFarlane N, & Evans J R (1999) The response of fast- and slow-growing Acacia species to el…
growth.form	Craine J M, Elmore A J, Aidar M P M, Bustamante M, et al. (2009) Global patterns of foliar nitrogen isotopes and their relationships with climate, mycorrhizal fungi, foliar nutrient concentrations, and nitrogen availability. New Phytologist, 183(4), 980-992
growth.form	[reference1] Fonseca C R, Overton J McC, Collins B,& Westoby M (2000) Shifts in trait-combinations along rainfall and phosphorus gradients. Journal of Ecology, 88(6), 964–977; [reference2] Wright I J, Reich P B, Westoby M, et al. (2004) The worldwide leaf economics spectrum. Nature, 428, 821-827; [reference3] Wright I J, Reich P B, Atkin O K, et al. (2006) Irradiance, temperature and rainfall inf…
growth.form	[reference1] Freschet G T, Cornelissen J H C, Van Logtestijn R S P, & Aerts R (2010) Evidence of the ‘plant economics spectrum’ in a subarctic flora. Journal of Ecology, 98(2), 362-373; [reference2] Freschet G T, Cornelissen J H C, van Logtestijn R S P, & Aerts R (2010) Substantial nutrient resorption from leaves, stems and roots in a subarctic flora: what is the link with other resource economic…
growth.form	Gallagher R V, & Leishman M R (2011) A global analysis of trait variation and evolution in climbing plants. Journal of Biogeography, 39(10), 1757-1771
growth.form	Green W (2009) USDA PLANTS Compilation, version 1, 09-02-02. Retrieved from http://bricol.net/downloads/data/PLANTSdatabase
growth.form	[reference1] Han W, Fang J, Guo D, & Zhang Y (2005) Leaf nitrogen and phosphorus stoichiometry across 753 terrestrial plant species in China. New Phytologist, 168(2), 377-385; [reference2] He J S, Wang Z, Wang X, Schmid B, et al. (2006) A test of the generality of leaf trait relationships on the Tibetan Plateau. New Phytologist, 170(4), 835-848
growth.form	Kattge J, Knorr W, Raddatz T, & Wirth C (2009) Quantifying photosynthetic capacity and its relationship to leaf nitrogen content for global-scale terrestrial biosphere models. Global Change Biology, 15(4), 976-991
growth.form	Kattge J, Díaz S, Lavorel S, Prentice I C, Leadley P, Bönisch G, Garnier E, et al. (2011) TRY - a global database of plant traits. Global Change Biology, 17(9), doi:10.1111/j.1365-2486.2011.02451.x
growth.form	Kattge J, Ogle K, Bönisch G, Díaz S, Lavorel S, Madin J, Nadrowski K, et al. (2010) A generic structure for plant trait databases. Methods in Ecology and Evolution, 2(2), 202-213, doi:10.1111/j.2041-210X.2010.00067.x
growth.form	Kirkup D, Malcolm P, Christian G, & Paton A (2005) Towards a digital African Flora. Taxon, 54, 457-466
growth.form	[reference1] Kuhn I, Durka W, & Klotz S (2004) BiolFlor – a new plant-trait database as a tool for plant invasion ecology. Diversity and Distributions, 10(5-6),363 – 365; Klotz S, Kühn I, Durka W (2002) BIOLFLOR – Eine Datenbank zu biologisch-ökologischen Merkmalen der Gefäßpflanzen in Deutschland. Schriftenreihe für Vegetationskunde 38, Bonn: Bundesamt für Naturschutz; [reference2] Otto B (2002)…
growth.form	Moles A T, & Westoby M (2004) Seedling survival and seed size: a synthesis of the literature. Journal of Ecology, 92(3), 384-396
growth.form	Niinemets Ü, & Valladares F (2006) Tolerance To Shade, Drought, and Waterlogging of Temperate Northern Hemisphere Trees and Shrubs. Ecological Monographs, 76(4), 521-547, doi:10.1890/0012-9615(2006)076[0521:TTSDAW]2.0.CO;2
growth.form	[reference1] Ordonez J C, van Bodegom P M, Witte J P M, et al. (2010) Plant strategies in relation to resource supply in mesic to wet environments: does theory mirror nature? American Naturalist, 175, 225-239; [reference2] Ordonez J C, van Bodegom P M, Witte J P M, et al. (2010) Leaf habit and woodiness regulate different leaf economy traits at a given nutrient supply. Ecology, 91(11), 3218-3228
growth.form	[reference1] Paula S, & Pausas J G (2008) Burning seeds: germinative response to heat treatments in relation to resprouting ability. Journal of Ecology, 96(3), 543-552; [reference2] Paula S, Arianoutsou M, Kazanis D, et al. (2009) Fire-related traits for plant species of the Mediterranean Basin. Ecology, 90(5), 1420
growth.form	[reference1] Poorter H, Niinemets Ü, Poorter L, Wright I J, & Villar R (2009) Causes and consequences of variation in leaf mass per area (LMA): a meta-analysis. New Phytologist, 182, 565-588.; [reference2] Poorter L (2009) Leaf traits show different relationships with shade tolerance in moist versus dry tropical forests. New Phytologist, 181, 890-900; [reference3] Poorter L, & Bongers F (2006) Le…
growth.form	[reference1] Preston K A, Cornwell W K, & DeNoyer J L (2006) Wood density and vessel traits as distinct correlates of ecological strategy in 51 California coast range angiosperms. New Phytologist, 170(4), 807-818; [reference2] Cornwell W K, Cornelissen J.H C, Amatangelo K, Dorrepaal E, et al. (2008) Plant species traits are the predominant control on litter decomposition rates within biomes world…
growth.form	[reference1] Shipley B, & Vu T-T (2002) Dry matter content as a measure of dry matter concentration in plants and their parts. New Phytologist, 153(2), 359-364; [reference2] Meziane D, & Shipley P (1999) Interacting components of interspecific relative growth rate: constancy and change under differing conditions of light and nutrient supply. Functional Ecology, 13(5), 611-622; [reference3] Shiple…
growth.form	USDA (2011) Fire Effects Information System - FEIS (Version 29 Sept 2011), Retrieved from http://www.fs.fed.us/database/feis/
growth.form	White M A, Thornton P E, Running S W, & Nemani R R (2000) Parameterization and Sensitivity Analysis of the BIOME–BGC Terrestrial Ecosystem Model: Net Primary Production Controls. Earth Interactions, 4, 1-85
growth.form	Wirth C, Lichstein J W (2009) The imprint of succession on old-growth forest carbon balances insights from a trait-based model of forest dynamics. In Wirth C, Gleixner G, Heimann M (eds.) Old-growth forests: Function, fate and value. Ecological Studies, Vol. 207, New York, Berlin, Heidelberg: Springer
growth.form	[reference1] Wright I J, Reich P B, Westoby M, Ackerly D D, Baruch Z, Bongers F, Cavender-Bares J, et al. (2004) The worldwide leaf economics spectrum. Nature, 428(6985), 821-827, doi:10.1038/nature02403; [reference2] Wright I J, Reich P B, Cornelissen J H C, Falster D S, Garnier E, Hikosaka K, Lamont B B, et al. (2005) Assessing the generality of global leaf trait relationships. New Phytologist,…
growth.rate	baumschuleritthaler.de, site requested on 2011.05.28
growth.rate	Brand M : Fraxinus ornus. In Uconn Plant Database, http://www.hort.uconn.edu/plants/f/fraorn/fraorn1.html, site requested on 2011.05.23
growth.rate	Brand M : Salix caprea. In Uconn Plant Database, http://www.hort.uconn.edu/plants/s/salcap/salcap1.html, site requested on 2011.05.23
growth.rate	Brand M : Tilia platyphyllos. In Uconn Plant Database, http://www.hort.uconn.edu/plants/t/tilpla/tilpla1.html, site requested on 2011.05.23
growth.rate	CSBE: Ceratonia siliqua, http://new.csbe.org/e-publications-resources/articles-and-lectures-on-landscape-design/material-on-water-conserving-landscapes/plant-lists-2/trees/illustrated-list-of-trees/ceratonia-siliqua/, site requested on 2011.06.12
growth.rate	Deeproot Plant Base www.deeproot.co.uk: Olea europaea, http://www.deeproot.co.uk/pbo/plantdetail.php?plantname=Olea+europaea, site requested on 2011.06.03
growth.rate	Deeproot Plant Base www.deeproot.co.uk: Pinus pinea, http://www.deeproot.co.uk/pbo/plantdetail.php?plantname=Pinus+pinea, site requested on 2011.06.03
growth.rate	Deeproot Plant Base www.deeproot.co.uk: Pistacia lentiscus, http://www.deeproot.co.uk/pbo/plantdetail.php?plantname=Pistacia+lentiscus, site requested on 2011.06.03
growth.rate	Deeproot Plant Base www.deeproot.co.uk: Ulmus minor, http://www.deeproot.co.uk/pbo/plantdetail.php?plantname=Ulmus+minor, site requested on 2011.06.03
growth.rate	[reference1] Fitschen J (2007) Gehölzflora. Ein Buch zum Bestimmen der in Mitteleuropa wildwachsenden und angepflanzten Bäume und Sträucher. 12th ed., Wiebelsheim: Quelle & Meyer Verlag; [reference2] Schütt P, Schuck HJ, Stimm B, (2002) Lexikon der Baum- und Straucharten. Das Standardwerk der Forstbotanik. Morphologie, Pathologie, Ökologie und Systematik wichtiger Baum- und Straucharten. Hamburg:…
growth.rate	Green W (2009) USDA PLANTS Compilation, version 1, 09-02-02. Retrieved from http://bricol.net/downloads/data/PLANTSdatabase
growth.rate	Gurk C, & Hepp C: Gemeine Hasel (Corylus avellana), http://www.baumkunde.de/Corylus_avellana/, site requested on 2011.06.06
growth.rate	IPWE: Quercus x hispanica, bei blattform: http://exoten.dyndns.org/cgi-bin/archiv.cgi?function=4&index=0000008A, site requested on 2011.05.28
growth.rate	NC Cooperative Extension: Euonymous europaeus, http://plants.ces.ncsu.edu/plants/all/euonymus-europaeus/, site requested on 2011.05.25
growth.rate	NC Cooperative Extension: Quercus petraea, http://plants.ces.ncsu.edu/plants/all/quercus-petraea/, site requested on 2011.05.25
growth.rate	NC Cooperative Extension: Ulmus galbra 'Horizontalis', http://plants.ces.ncsu.edu/plants/all/ulmus-galbra-horizontalis/, site requested on 2011.05.25
growth.rate	Roloff A, Weisgerber H, Lang U, & Stimm B (1994) Enzyklopädie der Holzgewächse: Handbuch und Atlas der Dendrologie. p. 5180, Weinheim: Wiley-VCH Verlag
growth.rate	Seidel D (2005) Blumen am Mittelmeer. Treffsicher bestimmen mit dem 3er-Check. München: BLV; Peter Schönfelder P, & Schönfelder I (2002) Was blüht am Mittelmeer? 4th ed., Stuttgart: Franckh-Kosmos
growth.rate	Trageser C, & Wächtershäuser C: Abies alba - Weiß-Tanne, http://www.waechtershaeuser.de/baum/index.php?section=ab_alba, site requested on 2011.05.23
growth.rate	University of Florida, Institute of Food and Agricultural Sciences: Acer campestre: Hedge Maple. In EDIS, http://edis.ifas.ufl.edu/st010, site requested on 2011.05.25
growth.rate	University of Florida, Institute of Food and Agricultural Sciences: Quercus cerris: Turkey Oak. In EDIS, http://edis.ifas.ufl.edu/st544, site requested on 2011.05.25
growth.rate	University of Florida, Institute of Food and Agricultural Sciences: Quercus robur: English Oak. In EDIS, http://edis.ifas.ufl.edu/st558, site requested on 2011.05.25
growth.rate	USDA, NRCS (2011) The PLANTS Database. National Plant Data Team, Greensboro, NC 27401-4901 USA. Retrieved from http://plants.usda.gov
height	[reference 1] Cornelissen J H C, Quested H M, Gwynn-Jones D, van Logtestijn R S P, de Beus M A H, Kondratchuk A, Callaghan T V, & Aerts R (2004) Leaf digestibility and litter decomposability are related in a wide range of subarctic plant species and types. Functional Ecology, 18(6),779-786; [reference 2] Díaz S, Hodgson J G, Thompson K, Cabido M, Cornelissen J H C, Jalili A, et al. (2004) The pla…
height	[reference1] Fonseca C R, Overton J McC, Collins B,& Westoby M (2000) Shifts in trait-combinations along rainfall and phosphorus gradients. Journal of Ecology, 88(6), 964–977; [reference2] Wright I J, Reich P B, Westoby M, et al. (2004) The worldwide leaf economics spectrum. Nature, 428, 821-827; [reference3] Wright I J, Reich P B, Atkin O K, et al. (2006) Irradiance, temperature and rainfall inf…
height	Kattge J, Díaz S, Lavorel S, Prentice I C, Leadley P, Bönisch G, Garnier E, et al. (2011) TRY - a global database of plant traits. Global Change Biology, 17(9), doi:10.1111/j.1365-2486.2011.02451.x
height	Kattge J, Ogle K, Bönisch G, Díaz S, Lavorel S, Madin J, Nadrowski K, et al. (2010) A generic structure for plant trait databases. Methods in Ecology and Evolution, 2(2), 202-213, doi:10.1111/j.2041-210X.2010.00067.x
height	Kleyer M, Bekker R M, Knevel C, Bakker J P, Thompson K, Sonnenschein M, Poschlod P, et al. (2008). The LEDA Traitbase: a database of life-history traits of the Northwest European flora. Journal of Ecology, 96(6), 1266-1274. doi:10.1111/j.1365-2745.2008.01430.x
height	Moles A T, & Westoby M (2004) Seedling survival and seed size: a synthesis of the literature. Journal of Ecology, 92(3), 384-396
height	[reference1] Ordonez J C, van Bodegom P M, Witte J P M, et al. (2010) Plant strategies in relation to resource supply in mesic to wet environments: does theory mirror nature? American Naturalist, 175, 225-239; [reference2] Ordonez J C, van Bodegom P M, Witte J P M, et al. (2010) Leaf habit and woodiness regulate different leaf economy traits at a given nutrient supply. Ecology, 91(11), 3218-3228
height	Paula S, Arianoutsou M, Kazanis D, Tavsanoglu Ç, Lloret F, Buhk C, Ojeda F, et al. (2009) Fire-related traits for plant species of the Mediterranean Basin. Ecology, 90(5), 1420, doi:10.1890/08-1309.1
height	[reference1] Preston K A, Cornwell W K, & DeNoyer J L (2006) Wood density and vessel traits as distinct correlates of ecological strategy in 51 California coast range angiosperms. New Phytologist, 170(4), 807-818; [reference2] Cornwell W K, Cornelissen J.H C, Amatangelo K, Dorrepaal E, et al. (2008) Plant species traits are the predominant control on litter decomposition rates within biomes world…
height	USDA, NRCS (2011) The PLANTS Database. National Plant Data Team, Greensboro, NC 27401-4901 USA. Retrieved from http://plants.usda.gov
height	Wirth C, Lichstein J W (2009) The imprint of succession on old-growth forest carbon balances insights from a trait-based model of forest dynamics. In Wirth C, Gleixner G, Heimann M (eds.) Old-growth forests: Function, fate and value. Ecological Studies, Vol. 207, New York, Berlin, Heidelberg: Springer
leaf.area	[reference 1] Cornelissen J H C, Quested H M, Gwynn-Jones D, van Logtestijn R S P, de Beus M A H, Kondratchuk A, Callaghan T V, & Aerts R (2004) Leaf digestibility and litter decomposability are related in a wide range of subarctic plant species and types. Functional Ecology, 18(6),779-786; [reference 2] Díaz S, Hodgson J G, Thompson K, Cabido M, Cornelissen J H C, Jalili A, et al. (2004) The pla…
leaf.area	[reference1] Fonseca C R, Overton J McC, Collins B,& Westoby M (2000) Shifts in trait-combinations along rainfall and phosphorus gradients. Journal of Ecology, 88(6), 964–977; [reference2] Wright I J, Reich P B, Westoby M, et al. (2004) The worldwide leaf economics spectrum. Nature, 428, 821-827; [reference3] Wright I J, Reich P B, Atkin O K, et al. (2006) Irradiance, temperature and rainfall inf…
leaf.area	[reference1] Freschet G T, Cornelissen J H C, Van Logtestijn R S P, & Aerts R (2010) Evidence of the ‘plant economics spectrum’ in a subarctic flora. Journal of Ecology, 98(2), 362-373; [reference2] Freschet G T, Cornelissen J H C, van Logtestijn R S P, & Aerts R (2010) Substantial nutrient resorption from leaves, stems and roots in a subarctic flora: what is the link with other resource economic…
leaf.area	Kattge J, Díaz S, Lavorel S, Prentice I C, Leadley P, Bönisch G, Garnier E, et al. (2011) TRY - a global database of plant traits. Global Change Biology, 17(9), doi:10.1111/j.1365-2486.2011.02451.x
leaf.area	Kleyer M, Bekker R M, Knevel I C, et al. (2008) The LEDA Traitbase: a database of life-history traits of the Northwest European flora. Journal of Ecology, 96(6), 1266-1274
leaf.area	[reference1] Ogaya R, & Penuelas J (2003) Comparative field study of Quercus ilex and Phillyrea latifolia: photosynthetic response to experimental drought conditions. Environmental and Experimental Botany, 50(2), 137-148; [reference2] Ogaya R, & Penuelas J (2006) Contrasting foliar responses to drought in Quercus ilex and Phillyrea latifolia. Biologia Plantarum, 50(3), 373-382; [reference3] Penue…
leaf.area	[reference1] Ordonez J C, van Bodegom P M, Witte J P M, et al. (2010) Plant strategies in relation to resource supply in mesic to wet environments: does theory mirror nature? American Naturalist, 175, 225-239; [reference2] Ordonez J C, van Bodegom P M, Witte J P M, et al. (2010) Leaf habit and woodiness regulate different leaf economy traits at a given nutrient supply. Ecology, 91(11), 3218-3228
leaf.area	[reference1] Paula S, & Pausas J G (2008) Burning seeds: germinative response to heat treatments in relation to resprouting ability. Journal of Ecology, 96(3), 543-552; [reference2] Paula S, Arianoutsou M, Kazanis D, et al. (2009) Fire-related traits for plant species of the Mediterranean Basin. Ecology, 90(5), 1420
leaf.area	[reference1] Preston K A, Cornwell W K, & DeNoyer J L (2006) Wood density and vessel traits as distinct correlates of ecological strategy in 51 California coast range angiosperms. New Phytologist, 170(4), 807-818; [reference2] Cornwell W K, Cornelissen J.H C, Amatangelo K, Dorrepaal E, et al. (2008) Plant species traits are the predominant control on litter decomposition rates within biomes world…
leaf.area	[reference1] Shipley B, & Vu T-T (2002) Dry matter content as a measure of dry matter concentration in plants and their parts. New Phytologist, 153(2), 359-364; [reference2] Meziane D, & Shipley P (1999) Interacting components of interspecific relative growth rate: constancy and change under differing conditions of light and nutrient supply. Functional Ecology, 13(5), 611-622; [reference3] Shiple…
leaf.arrange	Kattge J, Ogle K, Bönisch G, Díaz S, Lavorel S, Madin J, Nadrowski K, et al. (2010) A generic structure for plant trait databases. Methods in Ecology and Evolution, 2(2), 202-213, doi:10.1111/j.2041-210X.2010.00067.x
leaf.cn	[reference1] Freschet G T, Cornelissen J H C, Van Logtestijn R S P, & Aerts R (2010) Evidence of the ‘plant economics spectrum’ in a subarctic flora. Journal of Ecology, 98(2), 362-373; [reference2] Freschet G T, Cornelissen J H C, van Logtestijn R S P, & Aerts R (2010) Substantial nutrient resorption from leaves, stems and roots in a subarctic flora: what is the link with other resource economic…
leaf.cn	[reference1] Ogaya R, & Penuelas J (2003) Comparative field study of Quercus ilex and Phillyrea latifolia: photosynthetic response to experimental drought conditions. Environmental and Experimental Botany, 50(2), 137-148; [reference2] Ogaya R, & Penuelas J (2006) Contrasting foliar responses to drought in Quercus ilex and Phillyrea latifolia. Biologia Plantarum, 50(3), 373-382; [reference3] Penue…
leaf.cn	[reference1] Ordonez J C, van Bodegom P M, Witte J P M, et al. (2010) Plant strategies in relation to resource supply in mesic to wet environments: does theory mirror nature? American Naturalist, 175, 225-239; [reference2] Ordonez J C, van Bodegom P M, Witte J P M, et al. (2010) Leaf habit and woodiness regulate different leaf economy traits at a given nutrient supply. Ecology, 91(11), 3218-3228
leaf.cn	[reference1] Reich P B, Oleksyn J, & Wright I J (2009) Leaf phosphorus influences the photosynthesis–nitrogen relation: a cross-biome analysis of 314 species. Oecologia, 160(2), 207-212; [reference2] Reich P B, Tjoelker M G, Pregitzer K S, et al. (2008) Scaling of respiration to nitrogen in leaves, stems and roots of higher land plants. Ecology Letters, 11(8), 793-801; [reference3] Willis C G, Ha…
leaf.cn	USDA, NRCS (2011) The PLANTS Database. National Plant Data Team, Greensboro, NC 27401-4901 USA. Retrieved from http://plants.usda.gov
leaf.cn	van Bodegom P M, Sorrell B K, Oosthoek A, Bakke C, & Aerts R (2008) Separating the effects of partial submergence and soil oxygen demand on plant physiology. Ecology, 89, 193-204
leaf.cn	White M A, Thornton P E, Running S W, & Nemani R R (2000) Parameterization and Sensitivity Analysis of the BIOME–BGC Terrestrial Ecosystem Model: Net Primary Production Controls. Earth Interactions, 4, 1-85
leaf.comp	[reference1] Fonseca C R, Overton J McC, Collins B,& Westoby M (2000) Shifts in trait-combinations along rainfall and phosphorus gradients. Journal of Ecology, 88(6), 964–977; [reference2] Wright I J, Reich P B, Westoby M, et al. (2004) The worldwide leaf economics spectrum. Nature, 428, 821-827; [reference3] Wright I J, Reich P B, Atkin O K, et al. (2006) Irradiance, temperature and rainfall inf…
leaf.comp	Kattge J, Ogle K, Bönisch G, Díaz S, Lavorel S, Madin J, Nadrowski K, et al. (2010) A generic structure for plant trait databases. Methods in Ecology and Evolution, 2(2), 202-213, doi:10.1111/j.2041-210X.2010.00067.x
leaf.comp	[reference1] Ogaya R, & Penuelas J (2003) Comparative field study of Quercus ilex and Phillyrea latifolia: photosynthetic response to experimental drought conditions. Environmental and Experimental Botany, 50(2), 137-148; [reference2] Ogaya R, & Penuelas J (2006) Contrasting foliar responses to drought in Quercus ilex and Phillyrea latifolia. Biologia Plantarum, 50(3), 373-382; [reference3] Penue…
leaf.comp	[reference1] Reich P B, Oleksyn J, & Wright I J (2009) Leaf phosphorus influences the photosynthesis–nitrogen relation: a cross-biome analysis of 314 species. Oecologia, 160(2), 207-212; [reference2] Reich P B, Tjoelker M G, Pregitzer K S, et al. (2008) Scaling of respiration to nitrogen in leaves, stems and roots of higher land plants. Ecology Letters, 11(8), 793-801; [reference3] Willis C G, Ha…
leaf.mar	Botanical.com: Mastic. In Botanical.com- A Modern Herbal by Mrs. M. Grieve, http://www.botanical.com/botanical/mgmh/m/mastic23.html, site requested on 2011.05.25
leaf.mar	Kattge J, Ogle K, Bönisch G, Díaz S, Lavorel S, Madin J, Nadrowski K, et al. (2010) A generic structure for plant trait databases. Methods in Ecology and Evolution, 2(2), 202-213, doi:10.1111/j.2041-210X.2010.00067.x
leaf.mar	Roloff A, Weisgerber H, Lang U, & Stimm B (1994) Enzyklopädie der Holzgewächse: Handbuch und Atlas der Dendrologie. p. 5180, Weinheim: Wiley-VCH Verlag
leaf.mar	von Berg L: Acacia - Akazie Mimosaceae - Mimosengewächse, http://www.uni-koeln.de/math-nat-fak/botanik/exkursionen/gew%E4chshaus/arten/acacia.html, site requested on 2011.05.23
leaf.type	[reference1] Wright I J, Reich P B, Westoby M, Ackerly D D, Baruch Z, Bongers F, Cavender-Bares J, et al. (2004) The worldwide leaf economics spectrum. Nature, 428(6985), 821-827, doi:10.1038/nature02403; [reference2] Wright I J, Reich P B, Cornelissen J H C, Falster D S, Garnier E, Hikosaka K, Lamont B B, et al. (2005) Assessing the generality of global leaf trait relationships. New Phytologist,…
leaf.type	Gurk C, & Hepp C: Schwarznuss (Juglans nigra), http://www.baumkunde.de/Juglans_nigra/, site requested on 2011.06.06
leaf.type	Kattge J, Díaz S, Lavorel S, Prentice I C, Leadley P, Bönisch G, Garnier E, et al. (2011) TRY - a global database of plant traits. Global Change Biology, 17(9), doi:10.1111/j.1365-2486.2011.02451.x
leaf.type	Kattge J, Ogle K, Bönisch G, Díaz S, Lavorel S, Madin J, Nadrowski K, et al. (2010) A generic structure for plant trait databases. Methods in Ecology and Evolution, 2(2), 202-213, doi:10.1111/j.2041-210X.2010.00067.x
leaf.type	Paula S, Arianoutsou M, Kazanis D, Tavsanoglu Ç, Lloret F, Buhk C, Ojeda F, et al. (2009) Fire-related traits for plant species of the Mediterranean Basin. Ecology, 90(5), 1420, doi:10.1890/08-1309.1
life.span	Aas G (1999) Systematik und Biologie einheimischer Weiden (Salix ssp.). In: Berichte aus der Bayerischen Landesanstalt für Wald und Forstwirtschaft. Band 24, S. 5–9
life.span	[reference1] Fischer M A, Oswald K, Adler W (2008) Exkursionsflora für Österreich, Liechtenstein und Südtirol. 3rd ed., Linz: Land Oberösterreich, Biologiezentrum der Oberösterreichischen Landesmuseen; [reference2] Hecker U (2012) Bäume und Sträucher. 2nd ed., München: BLV Verlagsgesellschaft
life.span	[reference1] Fitschen J (2007) Gehölzflora. Ein Buch zum Bestimmen der in Mitteleuropa wildwachsenden und angepflanzten Bäume und Sträucher. 12th ed., Wiebelsheim: Quelle & Meyer Verlag; [reference2] Schütt P, Schuck HJ, Stimm B, (2002) Lexikon der Baum- und Straucharten. Das Standardwerk der Forstbotanik. Morphologie, Pathologie, Ökologie und Systematik wichtiger Baum- und Straucharten. Hamburg:…
life.span	Kattge J, Ogle K, Bönisch G, Díaz S, Lavorel S, Madin J, Nadrowski K, et al. (2010) A generic structure for plant trait databases. Methods in Ecology and Evolution, 2(2), 202-213, doi:10.1111/j.2041-210X.2010.00067.x
life.span	Moles A T, & Westoby M (2004) Seedling survival and seed size: a synthesis of the literature. Journal of Ecology, 92(3), 384-396
life.span	Roloff A, Weisgerber H, Lang U, & Stimm B (1994) Enzyklopädie der Holzgewächse: Handbuch und Atlas der Dendrologie. p. 5180, Weinheim: Wiley-VCH Verlag
life.span	Wagenführ R, & Scheiber C (1985) Holzatlas., 2nd ed., Leipzig: VEB Fachbuchverlag
life.span	Wirth C, Lichstein J W (2009) The imprint of succession on old-growth forest carbon balances insights from a trait-based model of forest dynamics. In Wirth C, Gleixner G, Heimann M (eds.) Old-growth forests: Function, fate and value. Ecological Studies, Vol. 207, New York, Berlin, Heidelberg: Springer
n.fix	[reference 1] Cornelissen J H C, Quested H M, Gwynn-Jones D, van Logtestijn R S P, de Beus M A H, Kondratchuk A, Callaghan T V, & Aerts R (2004) Leaf digestibility and litter decomposability are related in a wide range of subarctic plant species and types. Functional Ecology, 18(6),779-786; [reference 2] Díaz S, Hodgson J G, Thompson K, Cabido M, Cornelissen J H C, Jalili A, et al. (2004) The pla…
n.fix	[reference 1] Reich P B, Oleksyn J, & Wright I J (2009) Leaf phosphorus influences the photosynthesis–nitrogen relation: a cross-biome analysis of 314 species. Oecologia, 160(2), 207-212; [reference 2] Reich P B, Tjoelker M G, Pregitzer K S, et al. (2008) Scaling of respiration to nitrogen in leaves, stems and roots of higher land plants. Ecology Letters, 11(8), 793-801; [reference 3] Willis C G,…
n.fix	Ahmad MH, & Neckelmann J (1977) N2-Fixation by roots and rhizosphere of sand dune plants. Zeitschrift für Pflanzenernaehrung und Bodenkunde, 141, 117-121
n.fix	Craine J M, Elmore A J, Aidar M P M, Bustamante M, et al. (2009) Global patterns of foliar nitrogen isotopes and their relationships with climate, mycorrhizal fungi, foliar nutrient concentrations, and nitrogen availability. New Phytologist, 183(4), 980-992
n.fix	[reference1] Fonseca C R, Overton J McC, Collins B,& Westoby M (2000) Shifts in trait-combinations along rainfall and phosphorus gradients. Journal of Ecology, 88(6), 964–977; [reference2] Wright I J, Reich P B, Westoby M, et al. (2004) The worldwide leaf economics spectrum. Nature, 428, 821-827; [reference3] Wright I J, Reich P B, Atkin O K, et al. (2006) Irradiance, temperature and rainfall inf…
n.fix	Green W (2009) USDA PLANTS Compilation, version 1, 09-02-02. Retrieved from http://bricol.net/downloads/data/PLANTSdatabase
n.fix	http://plants.backyardgardener.com/l/1345/Ptelea-trifoliata#tabs-2, site requested on 2011.06.07
n.fix	http://plants.backyardgardener.com/l/851/Cornus-mas#tabs-2, site requested on 2011.06.07
n.fix	http://plants.backyardgardener.com/l/987/Hamamelis-virginiana#tabs-2, site requested on 2011.06.07
n.fix	Kattge J, Knorr W, Raddatz T, & Wirth C (2009) Quantifying photosynthetic capacity and its relationship to leaf nitrogen content for global-scale terrestrial biosphere models. Global Change Biology, 15(4), 976-991
n.fix	Kattge J, Díaz S, Lavorel S, Prentice I C, Leadley P, Bönisch G, Garnier E, et al. (2011) TRY - a global database of plant traits. Global Change Biology, 17(9), doi:10.1111/j.1365-2486.2011.02451.x
n.fix	[reference1] Poorter H, Niinemets Ü, Poorter L, Wright I J, & Villar R (2009) Causes and consequences of variation in leaf mass per area (LMA): a meta-analysis. New Phytologist, 182, 565-588.; [reference2] Poorter L (2009) Leaf traits show different relationships with shade tolerance in moist versus dry tropical forests. New Phytologist, 181, 890-900; [reference3] Poorter L, & Bongers F (2006) Le…
n.fix	[reference1] Preston K A, Cornwell W K, & DeNoyer J L (2006) Wood density and vessel traits as distinct correlates of ecological strategy in 51 California coast range angiosperms. New Phytologist, 170(4), 807-818; [reference2] Cornwell W K, Cornelissen J.H C, Amatangelo K, Dorrepaal E, et al. (2008) Plant species traits are the predominant control on litter decomposition rates within biomes world…
n.fix	USDA, NRCS (2011) The PLANTS Database. National Plant Data Team, Greensboro, NC 27401-4901 USA. Retrieved from http://plants.usda.gov
n.fix	[reference1] Wright I J, Reich P B, Westoby M, Ackerly D D, Baruch Z, Bongers F, Cavender-Bares J, et al. (2004) The worldwide leaf economics spectrum. Nature, 428(6985), 821-827, doi:10.1038/nature02403; [reference2] Wright I J, Reich P B, Cornelissen J H C, Falster D S, Garnier E, Hikosaka K, Lamont B B, et al. (2005) Assessing the generality of global leaf trait relationships. New Phytologist,…
porosity	[citation 1] Wheeler, E A (2011) InsideWood - a web resource for hardwood anatomy. IAWA Journal, 32 (2), 199-211. [citation 2] InsideWood (2004-2013) Published on the Internet. Retrieved from http://insidewood.lib.ncsu.edu/search
porosity	Roloff A, Weisgerber H, Lang U, & Stimm B (1994) Enzyklopädie der Holzgewächse: Handbuch und Atlas der Dendrologie. p. 5180, Weinheim: Wiley-VCH Verlag
porosity	Rutherford B: http://wasatchhollowcc.org/attachments/article/233/Species%20Ring%20Porous%20and%20Diffuse%20Porous.pdf, site requested on 2011.06.25
porosity	Schoch W, Heller I, Schweingruber F, & Kienast F (2004) Wood anatomy of central European species. Online version: http:www.woodanatomy.ch.
porosity	Schweingruber F, & Landolt W (2005) The Xylem Database (Version 21 Dec 2010). Retrieved from http://www.wsl.ch/dendro/xylemdb/index.php
porosity	Wagenführ R, & Scheiber C (1985) Holzatlas., 2nd ed., Leipzig: VEB Fachbuchverlag
resp.disturb	[reference 1] Cornelissen J H C, Quested H M, Gwynn-Jones D, van Logtestijn R S P, de Beus M A H, Kondratchuk A, Callaghan T V, & Aerts R (2004) Leaf digestibility and litter decomposability are related in a wide range of subarctic plant species and types. Functional Ecology, 18(6),779-786; [reference 2] Díaz S, Hodgson J G, Thompson K, Cabido M, Cornelissen J H C, Jalili A, et al. (2004) The pla…
resp.disturb	Green W (2009) USDA PLANTS Compilation, version 1, 09-02-02. Retrieved from http://bricol.net/downloads/data/PLANTSdatabase
resp.disturb	Kattge J, Díaz S, Lavorel S, Prentice I C, Leadley P, Bönisch G, Garnier E, et al. (2011) TRY - a global database of plant traits. Global Change Biology, 17(9), doi:10.1111/j.1365-2486.2011.02451.x
resp.disturb	[reference1] Ogaya R, & Penuelas J (2003) Comparative field study of Quercus ilex and Phillyrea latifolia: photosynthetic response to experimental drought conditions. Environmental and Experimental Botany, 50(2), 137-148; [reference2] Ogaya R, & Penuelas J (2006) Contrasting foliar responses to drought in Quercus ilex and Phillyrea latifolia. Biologia Plantarum, 50(3), 373-382; [reference3] Penue…
resp.disturb	Paula S, Arianoutsou M, Kazanis D, Tavsanoglu Ç, Lloret F, Buhk C, Ojeda F, et al. (2009) Fire-related traits for plant species of the Mediterranean Basin. Ecology, 90(5), 1420, doi:10.1890/08-1309.1
resp.disturb	USDA, NRCS (2011) The PLANTS Database. National Plant Data Team, Greensboro, NC 27401-4901 USA. Retrieved from http://plants.usda.gov
root.habit	ANDREAS STIHL AG & Co. KG: Feld-Ahorn, Hecken-Ahorn (Acer campestre) , http://www.stihl.de/baumlexikon-detailseite.aspx?idTree=4, site requested on 2011.06.06
root.habit	ANDREAS STIHL AG & Co. KG: Zerr-Eiche (Quercus cerris), http://www.stihl.de/baumlexikon-detailseite.aspx?idTree=90, site requested on 2011.05.23
root.habit	Burns R M, Barbara H H (1990) Silvics of North America: 1. Conifers; 2. Hardwoods. Agriculture Handbook 654. U.S. Department of Agriculture, Forest Service, Washington, DC.
root.habit	Conert H J, Hamann U, Schultze-Motel W, & Wagenitz G (Hrsg.) Hegi G (1981) Illustrierte Flora von Mitteleuropa. 3. edition, Verlag Paul Parey, Berlin, Hamburg
root.habit	Gurk C, & Hepp C: Berg-Ulme (Ulmus glabra), http://www.baumkunde.de/Ulmus_glabra/, site requested on 2011.06.06
root.habit	Gurk C, & Hepp C: Bruch-Weide (Salix fragilis), http://www.baumkunde.de/Salix_fragilis/, site requested on 2011.06.06
root.habit	Gurk C, & Hepp C: Eingriffeliger Weißdorn (Crataegus monogyna), http://www.baumkunde.de/Crataegus_monogyna/, site requested on 2011.06.06
root.habit	Gurk C, & Hepp C: Feld-Ulme (Ulmus minor), http://www.baumkunde.de/Ulmus_minor/, site requested on 2011.06.06
root.habit	Gurk C, & Hepp C: Flatter-Ulme (Ulmus laevis), http://www.baumkunde.de/Ulmus_laevis/, site requested on 2011.06.06
root.habit	Gurk C, & Hepp C: Gemeine Hasel (Corylus avellana), http://www.baumkunde.de/Corylus_avellana/, site requested on 2011.06.06
root.habit	Gurk C, & Hepp C: Gemeine Trauben-Kirsche (Prunus padus), http://www.baumkunde.de/Prunus_padus/, site requested on 2011.06.06
root.habit	Gurk C, & Hepp C: Kornelkirsche (Cornus mas), http://www.baumkunde.de/Cornus_mas/, site requested on 2011.06.06
root.habit	Gurk C, & Hepp C: Sommer-Linde (Tilia platyphyllos), http://www.baumkunde.de/Tilia_platyphyllos/, site requested on 2011.06.06
root.habit	Gurk C, & Hepp C: Virginischer Schneeflockenstrauch (Chionanthus virginicus), http://www.baumkunde.de/Chionanthus_virginicus/, site requested on 2011.06.06
root.habit	Pflanzenhandel Lorenz von Ehren GmbH & Co. KG 21077 Hamburg: Ptelea trifoliata, http://lve-baumschule.de/ptelea-trifoliata, site requested on 2011.05.25
root.habit	Pro Natura (2002) Merkblatt: "Wildsträucher im Siedlungsraum"; Pro Natura (2000) Merkblatt 19: "Einheimische Kletterpflanzen", http://www.arlesheim.ch/de/verwaltung/dokumente/dokumente/Pflanzenliste_fuer_Architekten_und_Planer.pdf, site requested on 2011.05.28
root.habit	Roloff A, Weisgerber H, Lang U, & Stimm B (1994) Enzyklopädie der Holzgewächse: Handbuch und Atlas der Dendrologie. p. 5180, Weinheim: Wiley-VCH Verlag
root.habit	USDA Forest Service: Fire Effects Information System (FEIS), http://www.fs.fed.us/database/feis/, site requested on 2011.05.25
seed.mass	[reference 1] Cornelissen J H C, Quested H M, Gwynn-Jones D, van Logtestijn R S P, de Beus M A H, Kondratchuk A, Callaghan T V, & Aerts R (2004) Leaf digestibility and litter decomposability are related in a wide range of subarctic plant species and types. Functional Ecology, 18(6),779-786; [reference 2] Díaz S, Hodgson J G, Thompson K, Cabido M, Cornelissen J H C, Jalili A, et al. (2004) The pla…
seed.mass	[reference1] Garnier E, Lavorel S, Ansquer P, et al. (2007) Assessing the Effects of Land-use Change on Plant Traits, Communities and Ecosystem Functioning in Grasslands: A Standardized Methodology and Lessons from an Application to 11 European Sites . Annals of Botany, 99(5), 967-985; [reference2] Pakeman R J, Garnier E, Lavorel S, Ansquer P (2008) Impact of abundance weighting on the response o…
seed.mass	Green W (2009) USDA PLANTS Compilation, version 1, 09-02-02. Retrieved from http://bricol.net/downloads/data/PLANTSdatabase
seed.mass	Jordano P (2007) FRUBASE (Version 23 Oct 2007) Retrieved from http://ebd10.ebd.csic.es/mywork/frubase/frubase.html#briefdescript
seed.mass	Kattge J, Díaz S, Lavorel S, Prentice I C, Leadley P, Bönisch G, Garnier E, et al. (2011) TRY - a global database of plant traits. Global Change Biology, 17(9), doi:10.1111/j.1365-2486.2011.02451.x
seed.mass	Kattge J, Ogle K, Bönisch G, Díaz S, Lavorel S, Madin J, Nadrowski K, et al. (2010) A generic structure for plant trait databases. Methods in Ecology and Evolution, 2(2), 202-213, doi:10.1111/j.2041-210X.2010.00067.x
seed.mass	Kleyer M, Bekker R M, Knevel C, Bakker J P, Thompson K, Sonnenschein M, Poschlod P, et al. (2008). The LEDA Traitbase: a database of life-history traits of the Northwest European flora. Journal of Ecology, 96(6), 1266-1274. doi:10.1111/j.1365-2745.2008.01430.x
seed.mass	Kleyer M, Bekker R M, Knevel I C, et al. (2008) The LEDA Traitbase: a database of life-history traits of the Northwest European flora. Journal of Ecology, 96(6), 1266-1274
seed.mass	[reference1] Kuhn I, Durka W, & Klotz S (2004) BiolFlor – a new plant-trait database as a tool for plant invasion ecology. Diversity and Distributions, 10(5-6),363 – 365; Klotz S, Kühn I, Durka W (2002) BIOLFLOR – Eine Datenbank zu biologisch-ökologischen Merkmalen der Gefäßpflanzen in Deutschland. Schriftenreihe für Vegetationskunde 38, Bonn: Bundesamt für Naturschutz; [reference2] Otto B (2002)…
seed.mass	Moles A T, & Westoby M (2004) Seedling survival and seed size: a synthesis of the literature. Journal of Ecology, 92(3), 384-396
seed.mass	[reference1] Paula S, & Pausas J G (2008) Burning seeds: germinative response to heat treatments in relation to resprouting ability. Journal of Ecology, 96(3), 543-552; [reference2] Paula S, Arianoutsou M, Kazanis D, et al. (2009) Fire-related traits for plant species of the Mediterranean Basin. Ecology, 90(5), 1420
seed.mass	Paula S, Arianoutsou M, Kazanis D, Tavsanoglu Ç, Lloret F, Buhk C, Ojeda F, et al. (2009) Fire-related traits for plant species of the Mediterranean Basin. Ecology, 90(5), 1420, doi:10.1890/08-1309.1
seed.mass	[reference1] Preston K A, Cornwell W K, & DeNoyer J L (2006) Wood density and vessel traits as distinct correlates of ecological strategy in 51 California coast range angiosperms. New Phytologist, 170(4), 807-818; [reference2] Cornwell W K, Cornelissen J.H C, Amatangelo K, Dorrepaal E, et al. (2008) Plant species traits are the predominant control on litter decomposition rates within biomes world…
seed.spread	Green W (2009) USDA PLANTS Compilation, version 1, 09-02-02. Retrieved from http://bricol.net/downloads/data/PLANTSdatabase
sla	[reference 1] Cornelissen J H C, Quested H M, Gwynn-Jones D, van Logtestijn R S P, de Beus M A H, Kondratchuk A, Callaghan T V, & Aerts R (2004) Leaf digestibility and litter decomposability are related in a wide range of subarctic plant species and types. Functional Ecology, 18(6),779-786; [reference 2] Díaz S, Hodgson J G, Thompson K, Cabido M, Cornelissen J H C, Jalili A, et al. (2004) The pla…
sla	[reference 1] Reich P B, Oleksyn J, & Wright I J (2009) Leaf phosphorus influences the photosynthesis–nitrogen relation: a cross-biome analysis of 314 species. Oecologia, 160(2), 207-212; [reference 2] Reich P B, Tjoelker M G, Pregitzer K S, et al. (2008) Scaling of respiration to nitrogen in leaves, stems and roots of higher land plants. Ecology Letters, 11(8), 793-801; [reference 3] Willis C G,…
sla	[reference1] Campbell C, Atkinson L, Zaragoza-Castells J, Lundmark M, Atkin O, & Hurry V (2007) Acclimation of photosynthesis and respiration is asynchronous in response to changes in temperature regardless of plant functional group. New Phytologist, 176(2), 375-389; [reference2] Atkin O K, Schortemeyer M, McFarlane N, & Evans J R (1999) The response of fast- and slow-growing Acacia species to el…
sla	[reference1] Fonseca C R, Overton J McC, Collins B,& Westoby M (2000) Shifts in trait-combinations along rainfall and phosphorus gradients. Journal of Ecology, 88(6), 964–977; [reference2] Wright I J, Reich P B, Westoby M, et al. (2004) The worldwide leaf economics spectrum. Nature, 428, 821-827; [reference3] Wright I J, Reich P B, Atkin O K, et al. (2006) Irradiance, temperature and rainfall inf…
sla	[reference1] Freschet G T, Cornelissen J H C, Van Logtestijn R S P, & Aerts R (2010) Evidence of the ‘plant economics spectrum’ in a subarctic flora. Journal of Ecology, 98(2), 362-373; [reference2] Freschet G T, Cornelissen J H C, van Logtestijn R S P, & Aerts R (2010) Substantial nutrient resorption from leaves, stems and roots in a subarctic flora: what is the link with other resource economic…
sla	Grotkopp E, & Rejmanek M (2007) High seedling relative growth rate and specific leaf area are traits of invasive species: phylogenetically independent contrasts of woody angiosperms. American Journal of Botany, 94, 526–532
sla	Kattge J, Knorr W, Raddatz T, & Wirth C (2009) Quantifying photosynthetic capacity and its relationship to leaf nitrogen content for global-scale terrestrial biosphere models. Global Change Biology, 15(4), 976-991
sla	Kattge J, Díaz S, Lavorel S, Prentice I C, Leadley P, Bönisch G, Garnier E, et al. (2011) TRY - a global database of plant traits. Global Change Biology, 17(9), doi:10.1111/j.1365-2486.2011.02451.x
sla	Kattge J, Ogle K, Bönisch G, Díaz S, Lavorel S, Madin J, Nadrowski K, et al. (2010) A generic structure for plant trait databases. Methods in Ecology and Evolution, 2(2), 202-213, doi:10.1111/j.2041-210X.2010.00067.x
sla	Kleyer M, Bekker R M, Knevel C, Bakker J P, Thompson K, Sonnenschein M, Poschlod P, et al. (2008). The LEDA Traitbase: a database of life-history traits of the Northwest European flora. Journal of Ecology, 96(6), 1266-1274. doi:10.1111/j.1365-2745.2008.01430.x
sla	Kleyer M, Bekker R M, Knevel I C, et al. (2008) The LEDA Traitbase: a database of life-history traits of the Northwest European flora. Journal of Ecology, 96(6), 1266-1274
sla	Niinemets Ü (2001) Ecology 82:453-469
sla	[reference1] Ogaya R, & Penuelas J (2003) Comparative field study of Quercus ilex and Phillyrea latifolia: photosynthetic response to experimental drought conditions. Environmental and Experimental Botany, 50(2), 137-148; [reference2] Ogaya R, & Penuelas J (2006) Contrasting foliar responses to drought in Quercus ilex and Phillyrea latifolia. Biologia Plantarum, 50(3), 373-382; [reference3] Penue…
sla	[reference1] Ordonez J C, van Bodegom P M, Witte J P M, et al. (2010) Plant strategies in relation to resource supply in mesic to wet environments: does theory mirror nature? American Naturalist, 175, 225-239; [reference2] Ordonez J C, van Bodegom P M, Witte J P M, et al. (2010) Leaf habit and woodiness regulate different leaf economy traits at a given nutrient supply. Ecology, 91(11), 3218-3228
sla	[reference1] Poorter H, Niinemets Ü, Poorter L, Wright I J, & Villar R (2009) Causes and consequences of variation in leaf mass per area (LMA): a meta-analysis. New Phytologist, 182, 565-588.; [reference2] Poorter L (2009) Leaf traits show different relationships with shade tolerance in moist versus dry tropical forests. New Phytologist, 181, 890-900; [reference3] Poorter L, & Bongers F (2006) Le…
sla	[reference1] Preston K A, Cornwell W K, & DeNoyer J L (2006) Wood density and vessel traits as distinct correlates of ecological strategy in 51 California coast range angiosperms. New Phytologist, 170(4), 807-818; [reference2] Cornwell W K, Cornelissen J.H C, Amatangelo K, Dorrepaal E, et al. (2008) Plant species traits are the predominant control on litter decomposition rates within biomes world…
sla	[reference1] Shipley B, & Vu T-T (2002) Dry matter content as a measure of dry matter concentration in plants and their parts. New Phytologist, 153(2), 359-364; [reference2] Meziane D, & Shipley P (1999) Interacting components of interspecific relative growth rate: constancy and change under differing conditions of light and nutrient supply. Functional Ecology, 13(5), 611-622; [reference3] Shiple…
tox	Craig A M, Karchesy J J, Blythe L L, del Pilar Gonzalez-Hernandez M, & Swan L R (2004) Toxicity studies on western juniper oil (Juniperus occidentalis) and Port-Orford-cedar oil (Chamaecyparis lawsoniana) extracts utilizing local lymph node and acute dermal irritation assays. Toxicology Letters, 143, 217–224
tox	Daunderer M (2006) Klinische Toxikologie - Giftinformation, Giftnachweise, Vergiftungstherapie. Landsberg: ecomed Verlagsgesellschaft Ag und Co. Kg
tox	Green W (2009) USDA PLANTS Compilation, version 1, 09-02-02. Retrieved from http://bricol.net/downloads/data/PLANTSdatabase
tox	Gurk C, & Hepp C: Gemeines Pfaffenhütchen (Euonymus europaeus), http://www.baumkunde.de/Euonymus_europaeus/, site requested on 2011.06.06
tox	Gurk C, & Hepp C: Schneeballblättriger Ahorn (Acer opalus), http://www.baumkunde.de/Acer_opalus/, site requested on 2011.06.06
tox	Gurk C, & Hepp C: Vogel-Kirsche (Prunus avium), http://www.baumkunde.de/Prunus_avium/, site requested on 2011.06.06
tox	http://florabase.dpaw.wa.gov.au/browse/profile/21824, site requested on 2011.05.28
tox	http://www.globalnaturalmedicine.com/pinus-pinaster/, site requested on 2011.06.12
tox	Jäger E, & Werner K (2005) Rothmaler: Exkursionsflora von Deutschland Gefäßpflanzen: Kritischer Band. 10th ed., p. 980, München: Elsevier GmbH
tox	Roloff A, Weisgerber H, Lang U, & Stimm B (1994) Enzyklopädie der Holzgewächse: Handbuch und Atlas der Dendrologie. p. 5180, Weinheim: Wiley-VCH Verlag
tox	Roth L, Daunderer M, & Kormann K (1994) Giftpflanzen - Pflanzengifte: Vorkommen, Wirkung, Therapie; allergische und phytotoxische Reaktionen. 4th ed., Landsberg: ecomed Verlagsgesellschaft Ag und Co. Kg
tox	Schmeil O, Fitschen J, & Seibold S (2007) Flora von Deutschland und angrenzender Länder, 12th ed., p. 915, Wiebelsheim: Quelle und Meyer Verlag
tox	USDA, NRCS (2011) The PLANTS Database. National Plant Data Team, Greensboro, NC 27401-4901 USA. Retrieved from http://plants.usda.gov
tox	Villoo Morawala Patell (2009) Pinus Pinea Plant Extracts For Treating Osteoporosis and the Extraction Process Thereof. Patent application number: 20090317501. , site requested on 2011.05.23
veg.spread	Green W (2009) USDA PLANTS Compilation, version 1, 09-02-02. Retrieved from http://bricol.net/downloads/data/PLANTSdatabase
veg.spread	Roloff A, Weisgerber H, Lang U, & Stimm B (1994) Enzyklopädie der Holzgewächse: Handbuch und Atlas der Dendrologie. p. 5180, Weinheim: Wiley-VCH Verlag
veg.spread	USDA, NRCS (2011) The PLANTS Database. National Plant Data Team, Greensboro, NC 27401-4901 USA. Retrieved from http://plants.usda.gov
wood.dens	[citation 1] Chave J, Coomes D A, Jansen S, Lewis S L, Swenson N G, & Zanne A E (2009) Towards a worldwide wood economics spectrum. Ecology Letters, 12(4), 351-366. doi:10.1111/j.1461-0248.2009.01285.x [citation2] Zanne A E, Lopez-Gonzalez G, Coomes D A, Ilic J, Jansen S, Lewis S L, Miller R B, Swenson N G, et al. (2009) Global wood density database. Dryad. Retrieved from http://www.datadryad.org…
wood.dens	[reference 1] Cornelissen J H C, Quested H M, Gwynn-Jones D, van Logtestijn R S P, de Beus M A H, Kondratchuk A, Callaghan T V, & Aerts R (2004) Leaf digestibility and litter decomposability are related in a wide range of subarctic plant species and types. Functional Ecology, 18(6),779-786; [reference 2] Díaz S, Hodgson J G, Thompson K, Cabido M, Cornelissen J H C, Jalili A, et al. (2004) The pla…
wood.dens	[reference 1] Reich P B, Oleksyn J, & Wright I J (2009) Leaf phosphorus influences the photosynthesis–nitrogen relation: a cross-biome analysis of 314 species. Oecologia, 160(2), 207-212; [reference 2] Reich P B, Tjoelker M G, Pregitzer K S, et al. (2008) Scaling of respiration to nitrogen in leaves, stems and roots of higher land plants. Ecology Letters, 11(8), 793-801; [reference 3] Willis C G,…
wood.dens	Autorenkollektiv, Lexikon der Holztechnik, 4.Auflage, Fachbuchverlag Leipzig, Leipzig IN: Tech S (2011) Holzdatenbank der Professur für Holz- und Faserwerkstofftechnik der Technischen Universität Dresden. Version 2011.11.08. URL: http://tu-dresden.de/die_tu_dresden/fakultaeten/fakultaet_maschinenwesen/ihp/hft/professur/wood_database/database [retrieved 2012.06.22]
wood.dens	Chave J, Coomes D, Jansen S, Lewis S L, Swenson N G, & Zanne A E (2009) Towards a worldwide wood economics spectrum. Ecology Letters, 12, 351–366; Zanne et al. 2009 Dryad
wood.dens	Godet J-D (2006) Holzführer - einheimische Holzarten mit Makroaufnahmen. Ulmer KG, Stuttgart
wood.dens	Kattge J, Ogle K, Bönisch G, Díaz S, Lavorel S, Madin J, Nadrowski K, et al. (2010) A generic structure for plant trait databases. Methods in Ecology and Evolution, 2(2), 202-213, doi:10.1111/j.2041-210X.2010.00067.x
wood.dens	Kleyer M, Bekker R M, Knevel I C, et al. (2008) The LEDA Traitbase: a database of life-history traits of the Northwest European flora. Journal of Ecology, 96(6), 1266-1274
wood.dens	[reference1] Ogaya R, & Penuelas J (2003) Comparative field study of Quercus ilex and Phillyrea latifolia: photosynthetic response to experimental drought conditions. Environmental and Experimental Botany, 50(2), 137-148; [reference2] Ogaya R, & Penuelas J (2006) Contrasting foliar responses to drought in Quercus ilex and Phillyrea latifolia. Biologia Plantarum, 50(3), 373-382; [reference3] Penue…
wood.dens	[reference1] Ordonez J C, van Bodegom P M, Witte J P M, et al. (2010) Plant strategies in relation to resource supply in mesic to wet environments: does theory mirror nature? American Naturalist, 175, 225-239; [reference2] Ordonez J C, van Bodegom P M, Witte J P M, et al. (2010) Leaf habit and woodiness regulate different leaf economy traits at a given nutrient supply. Ecology, 91(11), 3218-3228
wood.dens	[reference1] Preston K A, Cornwell W K, & DeNoyer J L (2006) Wood density and vessel traits as distinct correlates of ecological strategy in 51 California coast range angiosperms. New Phytologist, 170(4), 807-818; [reference2] Cornwell W K, Cornelissen J.H C, Amatangelo K, Dorrepaal E, et al. (2008) Plant species traits are the predominant control on litter decomposition rates within biomes world…
wood.dens	Roloff A, Weisgerber H, Lang U, & Stimm B (1994) Enzyklopädie der Holzgewächse: Handbuch und Atlas der Dendrologie. p. 5180, Weinheim: Wiley-VCH Verlag
wood.dens	Vorreiter L (1949) Holztechnologisches Handbuch, 1.Band, Verlag Georg Fromme & Co., Wien IN: Tech S (2011) Holzdatenbank der Professur für Holz- und Faserwerkstofftechnik der Technischen Universität Dresden. Version 2011.11.08. URL: http://tu-dresden.de/die_tu_dresden/fakultaeten/fakultaet_maschinenwesen/ihp/hft/professur/wood_database/database [retrieved 2012.06.22]

## Sheet: references
trait	from TRY-database?	reference
allelopathic potential		Basile, A., Sorbo, S., & Giordano, S. (2000) Antibacterial and allelopathic activity of extract from Castanea sativa leaves. Fitoterapia, 71(1), 110-116, doi: 10.1016/S0367-326X(00)00185-4
allelopathic potential		Corcoran, M.R. (1970) Inhibitors from carob (Ceratonia siliqua L.) II. Effect on growth induced by indoleacetic acid or giberellins A lt A4, A5, and A7. Plant Physiology, 46, 531-534
allelopathic potential		Green, W. (2009) USDA PLANTS Compilation, version 1, 09-02-02. Retrieved from http://bricol.net/downloads/data/PLANTSdatabase
allelopathic potential		Schütt, P., & Blaschke, H. (1980) Seasonal-Changes in the allelopathic effect of Salix caprea foliage. Flora, 169 (4), 316-328
allelopathic potential		USDA, NRCS (2011) The PLANTS Database. National Plant Data Team, Greensboro, NC 27401-4901 USA. Retrieved from http://plants.usda.gov
bark surface		Brand, M.: Acer campestre. In Uconn Plant Database, http://www.hort.uconn.edu/plants/a/acecam/acecam1.html, site requested on 2011.05.23
bark surface		Brand, M.: Ptelea trifoliata. In Uconn Plant Database, http://www.hort.uconn.edu/plants/p/ptetri/ptetri1.html, site requested on 2011.05.23
bark surface		Gurk, C., & Hepp, C.: Colorado-Tanne (Abies concolor), http://www.baumkunde.de/Abies_concolor/, site requested on 2011.06.06
bark surface		Gurk, C., & Hepp, C.: Echte Mehlbeere (Sorbus aria), http://www.baumkunde.de/Sorbus_aria/, site requested on 2011.06.06
bark surface		Gurk, C., & Hepp, C.: Eingriffeliger Weißdorn (Crataegus monogyna), http://www.baumkunde.de/Crataegus_monogyna/, site requested on 2011.06.06
bark surface		Gurk, C., & Hepp, C.: Feld-Ulme (Ulmus minor), http://www.baumkunde.de/Ulmus_minor/, site requested on 2011.06.06
bark surface		Gurk, C., & Hepp, C.: Felsen-Kirsche (Prunus mahaleb), http://www.baumkunde.de/Prunus_mahaleb/, site requested on 2011.05.23
bark surface		Gurk, C., & Hepp, C.: Gemeine Hasel (Corylus avellana), http://www.baumkunde.de/Corylus_avellana/, site requested on 2011.06.06
bark surface		Gurk, C., & Hepp, C.: Kork-Eiche (Quercus suber), http://www.baumkunde.de/Quercus_suber/, site requested on 2011.06.06
bark surface		Gurk, C., & Hepp, C.: Mastixstrauch: Borke , http://www.baumkunde.de/Pistacia_lentiscus/Borke/, site requested on 2011.05.23
bark surface		Gurk, C., & Hepp, C.: Ölbaum, Olive (Olea europaea), http://www.baumkunde.de/Olea_europea/, site requested on 2011.06.06
bark surface		Gurk, C., & Hepp, C.: Virginische Zaubernuss (Hamamelis virginiana), http://www.baumkunde.de/Hamamelis_virginiana/, site requested on 2011.06.06
bark surface		Gurk, C., & Hepp, C.: Virginischer Schneeflockenstrauch (Chionanthus virginicus), http://www.baumkunde.de/Chionanthus_virginicus/, site requested on 2011.06.06
bark surface	T	Kattge, J., Ogle, K., Bönisch, G., Díaz, S., Lavorel, S., Madin, J., Nadrowski, K., et al. (2010) A generic structure for plant trait databases. Methods in Ecology and Evolution, 2(2), 202-213, doi:10.1111/j.2041-210X.2010.00067.x
bark surface		Roloff. A., Weisgerber, H., Lang, U., & Stimm, B. (1994) Enzyklopädie der Holzgewächse: Handbuch und Atlas der Dendrologie. p. 5180, Weinheim: Wiley-VCH Verlag
bark surface		Wagenführ, R., & Scheiber, C. (1985) Holzatlas., 2nd ed., Leipzig: VEB Fachbuchverlag
dispersal mode		Board of Trustees of the Royal Botanic Gardens, Kew: Seed Information Database, http://data.kew.org/sid/sidsearch.html, site requested on 2011.05.25
dispersal mode	T	Cornelissen, J.H.C., Castro-Díez, P., & Hunt, R. (1996) Seedling growth, allocation and leaf attributes in a wide range of woody plant species and types. Journal of Ecology, 84,755-765
dispersal mode	T	Cornelissen, J.H.C., Cerabolini, B., Castro-Díez, P., Villar-Salvador, P., et al. (2003) Functional traits of woody plants: correspondence of species rankings between field adults and laboratory-grown seedlings? Journal of Vegetation Science, 14(3), 311-322
dispersal mode	T	Cornelissen, J.H.C., Pérez-Harguindeguy, N., Díaz, S., Grime, J.P., et al. (1999) Leaf structure and defence control litter decomposition rate across species and life forms in regional flora on two continents. New Phytologist, 143, 191-200
dispersal mode	T	Díaz, S., Hodgson, J.G., Thompson, K., Cabido, M., Cornelissen, J.H.C., Jalili, A., et al. (2004) The plant traits that drive ecosystems: Evidence from three continents. Journal of Vegetation Science, 15, 295-304
dispersal mode		Jordano, P. (2007) FRUBASE (Version 23 Oct 2007) Retrieved from http://ebd10.ebd.csic.es/mywork/frubase/frubase.html#briefdescript
dispersal mode	T	Kattge, J., Díaz, S., Lavorel, S., Prentice, I.C., Leadley, P., Bönisch, G., Garnier, E., et al. (2011) TRY - a global database of plant traits. Global Change Biology, 17(9), doi:10.1111/j.1365-2486.2011.02451.x
dispersal mode	T	Kleyer, M., Bekker, R.M., Knevel, I.C., et al. (2008) The LEDA Traitbase: a database of life-history traits of the Northwest European flora. Journal of Ecology, 96(6), 1266-1274
dispersal mode	T	Moles, A.T., & Westoby, M. (2004) Seedling survival and seed size: a synthesis of the literature. Journal of Ecology, 92(3), 384-396
dispersal mode	T	Ogaya, R., & Penuelas, J. (2003) Comparative field study of Quercus ilex and Phillyrea latifolia: photosynthetic response to experimental drought conditions. Environmental and Experimental Botany, 50(2), 137-148
dispersal mode	T	Ogaya, R., & Penuelas, J. (2006) Contrasting foliar responses to drought in Quercus ilex and Phillyrea latifolia. Biologia Plantarum, 50(3), 373-382
dispersal mode	T	Paula, S., & Pausas, J.G. (2008) Burning seeds: germinative response to heat treatments in relation to resprouting ability. Journal of Ecology, 96(3), 543-552
dispersal mode	T	Paula, S., Arianoutsou, M., Kazanis, D., et al. (2009) Fire-related traits for plant species of the Mediterranean Basin. Ecology, 90(5), 1420
dispersal mode	T	Paula, S., Arianoutsou, M., Kazanis, D., Tavsanoglu, Ç., Lloret, F., Buhk, C., Ojeda, F., et al. (2009) Fire-related traits for plant species of the Mediterranean Basin. Ecology, 90(5), 1420, doi:10.1890/08-1309.1
dispersal mode	T	Penuelas, J., Sardans, J., Llusia, J., et al. (2010) Faster returns on ‘leaf economics’ and different biogeochemical niche in invasive compared with native plant species. Global Change Biology, 16(8), 2171-2185
dispersal mode		USDA Forest Service: Fire Effects Information System (FEIS), http://www.fs.fed.us/database/feis/, site requested on 2011.05.25
fire resistance (potential to cause fires)		Detweiler, A.J., & Fitzgerald, S. (2006) Fire-resistant plants for home landscapes - selecting plants that may reduce your risk from wildfire. Oregon State University Extension Service, Washington StateUniversity Extension, University of Idaho Cooperative Extension System, & the U.S. Department of Agriculture cooperating
fire resistance (potential to cause fires)		Green, W. (2009) USDA PLANTS Compilation, version 1, 09-02-02. Retrieved from http://bricol.net/downloads/data/PLANTSdatabase
fire resistance (potential to cause fires)		Gurk, C., & Hepp, C.: Kork-Eiche (Quercus suber), http://www.baumkunde.de/Quercus_suber/, site requested on 2011.06.06
fire resistance (potential to cause fires)		Publication of the Glen Forrest V.B.F.B, adapted from “Trees and Plants for Bush Fire Prone Areas” Fire and Emergency Services Authority Australia, 2002
fire resistance (potential to cause fires)		USDA, NRCS (2011) The PLANTS Database. National Plant Data Team, Greensboro, NC 27401-4901 USA. Retrieved from http://plants.usda.gov
growth form	T	Atkin, O.K., Schortemeyer, M., McFarlane, N., & Evans, J.R. (1999) The response of fast- and slow-growing Acacia species to elevated atmospheric CO2: an analysis of the underlying components of relative growth rate. Oecologia, 120, 544-554
growth form	T	Briemle, G., Nitsche, S., & Nitsche, L. (2002) Nutzungswertzahlen für Gefäßpflanzen des Grünlandes. In Klotz, S., Kühn, I., & Durka, W. (eds.) (2002) BIOLFLOR - Eine Datenbank zu biologisch-ökologischen Merkmalen der Gefäßpflanzen in Deutschland. Schriftenreihe für Vegetationskunde 38, Bonn: Bundesamt für Naturschutz
growth form	T	Campbell, C., Atkinson, L., Zaragoza-Castells, J., Lundmark, M., Atkin, O., & Hurry, V. (2007) Acclimation of photosynthesis and respiration is asynchronous in response to changes in temperature regardless of plant functional group. New Phytologist, 176(2), 375-389
growth form	T	Cornelissen, J.H.C., Castro-Díez, P., & Hunt, R. (1996) Seedling growth, allocation and leaf attributes in a wide range of woody plant species and types. Journal of Ecology, 84,755-765
growth form	T	Cornelissen, J.H.C., Cerabolini, B., Castro-Díez, P., Villar-Salvador, P., et al. (2003) Functional traits of woody plants: correspondence of species rankings between field adults and laboratory-grown seedlings? Journal of Vegetation Science, 14(3), 311-322
growth form	T	Cornelissen, J.H.C., Pérez-Harguindeguy, N., Díaz, S., Grime, J.P., et al. (1999) Leaf structure and defence control litter decomposition rate across species and life forms in regional flora on two continents. New Phytologist, 143, 191-200
growth form	T	Cornwell, W.K., Cornelissen, J.H.C, Amatangelo, K., Dorrepaal, E., et al. (2008) Plant species traits are the predominant control on litter decomposition rates within biomes worldwide. Ecology Letters, 11(10), 1065-1071
growth form	T	Cornwell, W.K., Schwilk, D.W., & Ackerly, D.D. (2006) A trait-based test for habitat filtering: convex hull volume. Ecology, 87, 1465-1471
growth form		Craine, J.M., Elmore, A.J., Aidar, M.P.M., Bustamante, M., et al. (2009) Global patterns of foliar nitrogen isotopes and their relationships with climate, mycorrhizal fungi, foliar nutrient concentrations, and nitrogen availability. New Phytologist, 183(4), 980-992
growth form	T	Díaz, S., Hodgson, J.G., Thompson, K., Cabido, M., Cornelissen, J.H.C., Jalili, A., et al. (2004) The plant traits that drive ecosystems: Evidence from three continents. Journal of Vegetation Science, 15, 295-304
growth form	T	Durka, W. (2002) Phylogenie der Farn- und Blütenpflanzen Deutschlands. In Klotz, S., Kühn, I., & Durka, W. (eds) (2002) BIOLFLOR - Eine Datenbank zu biologisch-ökologischen Merkmalen der Gefäßpflanzen in Deutschland. - Schriftenreihe für Vegetationskunde 38,Bonn: Bundesamt für Naturschutz,75-91
growth form	T	Fonseca, C.R., Overton, J.M., Collins, B., & Westoby, M. (2000) Shifts in trait-combinations along rainfall and phosphorus gradients. Journal of Ecology, 88(6), 964–977
growth form	T	Freschet, G.T., Cornelissen, J.H.C., Van Logtestijn, R.S.P., & Aerts, R. (2010) Evidence of the ‘plant economics spectrum’ in a subarctic flora. Journal of Ecology, 98(2), 362-373
growth form	T	Freschet, G.T., Cornelissen, J.H.C., van Logtestijn, R.S.P., & Aerts, R. (2010) Substantial nutrient resorption from leaves, stems and roots in a subarctic flora: what is the link with other resource economics traits? New Phytologist, 186(4), 879-889
growth form		Gallagher, R.V., & Leishman, M.R. (2011) A global analysis of trait variation and evolution in climbing plants. Journal of Biogeography, 39(10), 1757-1771
growth form		Green, W. (2009) USDA PLANTS Compilation, version 1, 09-02-02. Retrieved from http://bricol.net/downloads/data/PLANTSdatabase
growth form	T	Han, W., Fang, J., Guo, D., & Zhang, Y. (2005) Leaf nitrogen and phosphorus stoichiometry across 753 terrestrial plant species in China. New Phytologist, 168(2), 377-385
growth form	T	He, J.S., Wang, Z., Wang, X., Schmid, B., et al. (2006) A test of the generality of leaf trait relationships on the Tibetan Plateau. New Phytologist, 170(4), 835-848
growth form	T	InsideWood (2004-2013) Published on the Internet. Retrieved from http://insidewood.lib.ncsu.edu/search
growth form	T	Kattge, J., Díaz, S., Lavorel, S., Prentice, I.C., Leadley, P., Bönisch, G., Garnier, E., et al. (2011) TRY - a global database of plant traits. Global Change Biology, 17(9), doi:10.1111/j.1365-2486.2011.02451.x
growth form	T	Kattge, J., Knorr, W., Raddatz, T., & Wirth, C. (2009) Quantifying photosynthetic capacity and its relationship to leaf nitrogen content for global-scale terrestrial biosphere models. Global Change Biology, 15(4), 976-991
growth form	T	Kattge, J., Ogle, K., Bönisch, G., Díaz, S., Lavorel, S., Madin, J., Nadrowski, K., et al. (2010) A generic structure for plant trait databases. Methods in Ecology and Evolution, 2(2), 202-213, doi:10.1111/j.2041-210X.2010.00067.x
growth form	T	Kirkup, D., Malcolm, P., Christian, G., & Paton, A. (2005) Towards a digital African Flora. Taxon, 54, 457-466
growth form	T	Krumbiegel, A. (2002) Morphologie der vegetativen Organe (außer Blätter). In Klotz S, Kühn I, & Durka W (eds.) (2002) BIOLFLOR - Eine Datenbank zu biologisch-ökologischen Merkmalen der Gefäßpflanzen in Deutschland. Schriftenreihe für Vegetationskunde 38, Bonn: Bundesamt für Naturschutz, 93-118
growth form	T	Kuhn, I., Durka, W., & Klotz, S. (2004) BiolFlor – a new plant-trait database as a tool for plant invasion ecology. Diversity and Distributions, 10(5-6),363 – 365; Klotz S, Kühn I, Durka W (2002) BIOLFLOR – Eine Datenbank zu biologisch-ökologischen Merkmalen der Gefäßpflanzen in Deutschland. Schriftenreihe für Vegetationskunde 38, Bonn: Bundesamt für Naturschutz
growth form	T	Loveys, B.R., Atkinson, L.J., Sherlock, D.J., Roberts, R.L., Fitter, A.H., & Atkin, O.K. (2003) Thermal acclimation of leaf and root respiration: an investigation comparing inherently fast- and slow-growing plant species. Global Change Biology, 9(6), 895-910
growth form	T	McDonald, P.G., Fonseca, C.R., Overton, J.C., & Westoby, M. (2003) Leaf-size divergence along rainfall and soil-nutrient gradients: is the method of size reduction common among clades? Functional Ecology, 17(1), 50–57
growth form	T	Meziane, D., & Shipley, P. (1999) Interacting components of interspecific relative growth rate: constancy and change under differing conditions of light and nutrient supply. Functional Ecology, 13(5), 611-622
growth form	T	Moles, A.T., & Westoby, M. (2004) Seedling survival and seed size: a synthesis of the literature. Journal of Ecology, 92(3), 384-396
growth form	T	Niinemets, Ü., & Valladares, F. (2006) Tolerance To Shade, Drought, and Waterlogging of Temperate Northern Hemisphere Trees and Shrubs. Ecological Monographs, 76(4), 521-547, doi:10.1890/0012-9615(2006)076[0521:TTSDAW]2.0.CO;2
growth form	T	Ordonez, J.C., van Bodegom, P.M., Witte, J.P.M., et al. (2010) Leaf habit and woodiness regulate different leaf economy traits at a given nutrient supply. Ecology, 91(11), 3218-3228
growth form	T	Ordonez, J.C., van Bodegom, P.M., Witte, J.P.M., et al. (2010) Plant strategies in relation to resource supply in mesic to wet environments: does theory mirror nature? American Naturalist, 175, 225-239
growth form	T	Otto, B. (2002) Merkmale von Samen, Früchten, generativen Germinulen und generativen Diasporen. In Klotz S, Kühn I, & Durka W (eds.) (2002) BIOLFLOR - Eine Datenbank zu biologisch-ökologischen Merkmalen der Gefäßpflanzen in Deutschland. Schriftenreihe für Vegetationskunde 38, Bonn: Bundesamt für Naturschutz, 177-196
growth form	T	Paula, S., & Pausas, J.G. (2008) Burning seeds: germinative response to heat treatments in relation to resprouting ability. Journal of Ecology, 96(3), 543-552
growth form	T	Paula, S., Arianoutsou, M., Kazanis, D., et al. (2009) Fire-related traits for plant species of the Mediterranean Basin. Ecology, 90(5), 1420
growth form	T	Poorter, H., Niinemets, Ü., Poorter, L., Wright, I.J., & Villar, R. (2009) Causes and consequences of variation in leaf mass per area (LMA): a meta-analysis. New Phytologist, 182, 565-588.
growth form	T	Poorter, L. (2009) Leaf traits show different relationships with shade tolerance in moist versus dry tropical forests. New Phytologist, 181, 890-900
growth form	T	Poorter, L., & Bongers, F. (2006) Leaf traits are good predictors of plant performance across 53 rain forest species. Ecology, 87, 1733-1743
growth form	T	Preston, K.A., Cornwell, W.K., & DeNoyer, J.L. (2006) Wood density and vessel traits as distinct correlates of ecological strategy in 51 California coast range angiosperms. New Phytologist, 170(4), 807-818
growth form	T	Reich, P.B., Oleksyn, J., & Wright, I.J. (2009) Leaf phosphorus influences the photosynthesis–nitrogen relation: a cross-biome analysis of 314 species. Oecologia, 160(2), 207-212
growth form	T	Reich, P.B., Tjoelker, M.G., Pregitzer, K.S., et al. (2008) Scaling of respiration to nitrogen in leaves, stems and roots of higher land plants. Ecology Letters, 11(8), 793-801
growth form	T	Shipley, B. (1989) The use of above-ground maximum relative growth rate as an accurate predictor of whole-plant maximum relative growth rate. Functional Ecology, 3, 771-775,
growth form	T	Shipley, B. (2002) Trade-offs between net assimilation rate and specific leaf area in determining relative growth rate: relationship with daily irradiance. Functional Ecology, 16(5), 682-689
growth form	T	Shipley, B., & Lechowicz, M.J. (2000) The functional co-ordination of leaf morphology, nitrogen concentration, and gas exchange in 40 wetland species. Ecoscience, 7(2), 183-194
growth form	T	Shipley, B., & Parent, M. (1991) Germination responses of 64 wetland species in relation to seed size, minimum time to reproduction and seedling relative growth rate. Functional Ecology, 5, 111-118
growth form	T	Shipley, B., & Vu, T.T. (2002) Dry matter content as a measure of dry matter concentration in plants and their parts. New Phytologist, 153(2), 359-364
growth form	T	Shipley, B., Vile, D., & Garnier, E. (unpubl.)
growth form		USDA (2011) Fire Effects Information System - FEIS (Version 29 Sept 2011), Retrieved from http://www.fs.fed.us/database/feis/
growth form	T	Wheeler, E.A. (2011) InsideWood - a web resource for hardwood anatomy. IAWA Journal, 32 (2), 199-211
growth form	T	White, M.A., Thornton, P.E., Running, S.W., & Nemani, R.R. (2000) Parameterization and Sensitivity Analysis of the BIOME–BGC Terrestrial Ecosystem Model: Net Primary Production Controls. Earth Interactions, 4, 1-85
growth form	T	Willis, C.G., Halina, M., Lehman, C., et al. (2010) Phylogenetic community structure in Minnesota oak savanna is influenced by spatial extent and environmental variation. Ecography, 33(3), 565-577
growth form	T	Wirth, C., & Lichstein, J.W. (2009) The imprint of succession on old-growth forest carbon balances insights from a trait-based model of forest dynamics. In Wirth, C., Gleixner, G., & Heimann, M. (eds.) Old-growth forests: Function, fate and value. Ecological Studies, Vol. 207, New York, Berlin, Heidelberg: Springer
growth form	T	Wright, I.J., Reich, P.B., Atkin, O.K., et al. (2006) Irradiance, temperature and rainfall influence leaf dark respiration in woody plants: evidence from comparisons across 20 sites. New Phytologist, 169(2), 309-319
growth form	T	Wright, I.J., Reich, P.B., Cornelissen, J.H.C., Falster, D.S., Garnier, E., Hikosaka, K., Lamont, B.B., et al. (2005) Assessing the generality of global leaf trait relationships. New Phytologist, 166(2), 485-96, doi:10.1111/j.1469-8137.2005.01349.x
growth form	T	Wright, I.J., Reich, P.B., Westoby, M., Ackerly, D.D., Baruch, Z., Bongers, F., Cavender-Bares, J., et al. (2004) The worldwide leaf economics spectrum. Nature, 428(6985), 821-827, doi:10.1038/nature02403
growth form	T	Wright, I.J., Reich, P.B., Westoby, M., et al. (2004) The worldwide leaf economics spectrum. Nature, 428, 821-827
growth rate		Brand, M.: Fraxinus ornus. In Uconn Plant Database, http://www.hort.uconn.edu/plants/f/fraorn/fraorn1.html, site requested on 2011.05.23
growth rate		Brand, M.: Salix caprea. In Uconn Plant Database, http://www.hort.uconn.edu/plants/s/salcap/salcap1.html, site requested on 2011.05.23
growth rate		Brand, M.: Tilia platyphyllos. In Uconn Plant Database, http://www.hort.uconn.edu/plants/t/tilpla/tilpla1.html, site requested on 2011.05.23
growth rate		CSBE: Ceratonia siliqua, http://new.csbe.org/e-publications-resources/articles-and-lectures-on-landscape-design/material-on-water-conserving-landscapes/plant-lists-2/trees/illustrated-list-of-trees/ceratonia-siliqua/, site requested on 2011.06.12
growth rate		Deeproot Plant Base www.deeproot.co.uk: Olea europaea, http://www.deeproot.co.uk/pbo/plantdetail.php?plantname=Olea+europaea, site requested on 2011.06.03
growth rate		Deeproot Plant Base www.deeproot.co.uk: Pinus pinea, http://www.deeproot.co.uk/pbo/plantdetail.php?plantname=Pinus+pinea, site requested on 2011.06.03
growth rate		Deeproot Plant Base www.deeproot.co.uk: Pistacia lentiscus, http://www.deeproot.co.uk/pbo/plantdetail.php?plantname=Pistacia+lentiscus, site requested on 2011.06.03
growth rate		Deeproot Plant Base www.deeproot.co.uk: Ulmus minor, http://www.deeproot.co.uk/pbo/plantdetail.php?plantname=Ulmus+minor, site requested on 2011.06.03
growth rate	T	Fitschen, J. (2007) Gehölzflora. Ein Buch zum Bestimmen der in Mitteleuropa wildwachsenden und angepflanzten Bäume und Sträucher. 12th ed., Wiebelsheim: Quelle & Meyer Verlag
growth rate		Green, W. (2009) USDA PLANTS Compilation, version 1, 09-02-02. Retrieved from http://bricol.net/downloads/data/PLANTSdatabase
growth rate		Gurk, C., & Hepp, C.: Gemeine Hasel (Corylus avellana), http://www.baumkunde.de/Corylus_avellana/, site requested on 2011.06.06
growth rate		IPWE: Quercus x hispanica, bei blattform: http://exoten.dyndns.org/cgi-bin/archiv.cgi?function=4&index=0000008A, site requested on 2011.05.28
growth rate		NC Cooperative Extension: Euonymous europaeus, http://plants.ces.ncsu.edu/plants/all/euonymus-europaeus/, site requested on 2011.05.25
growth rate		NC Cooperative Extension: Quercus petraea, http://plants.ces.ncsu.edu/plants/all/quercus-petraea/, site requested on 2011.05.25
growth rate		NC Cooperative Extension: Ulmus galbra 'Horizontalis', http://plants.ces.ncsu.edu/plants/all/ulmus-galbra-horizontalis/, site requested on 2011.05.25
growth rate		Ritthaler, H: http://www.baumschuleritthaler.de, site requested on 2011.05.28
growth rate		Roloff. A., Weisgerber, H., Lang, U., & Stimm, B. (1994) Enzyklopädie der Holzgewächse: Handbuch und Atlas der Dendrologie. p. 5180, Weinheim: Wiley-VCH Verlag
growth rate	T	Schütt, P., Schuck, H.J., & Stimm, B. (2002) Lexikon der Baum- und Straucharten. Das Standardwerk der Forstbotanik. Morphologie, Pathologie, Ökologie und Systematik wichtiger Baum- und Straucharten. Hamburg: Nikol
growth rate		Seidel, D. (2005) Blumen am Mittelmeer. Treffsicher bestimmen. München: BLV
growth rate		Trageser, C., & Wächtershäuser, C.: Abies alba - Weiß-Tanne, http://www.waechtershaeuser.de/baum/index.php?section=ab_alba, site requested on 2011.05.23
growth rate		University of Florida, Institute of Food and Agricultural Sciences: Acer campestre: Hedge Maple. In EDIS, http://edis.ifas.ufl.edu/st010, site requested on 2011.05.25
growth rate		University of Florida, Institute of Food and Agricultural Sciences: Quercus cerris: Turkey Oak. In EDIS, http://edis.ifas.ufl.edu/st544, site requested on 2011.05.25
growth rate		University of Florida, Institute of Food and Agricultural Sciences: Quercus robur: English Oak. In EDIS, http://edis.ifas.ufl.edu/st558, site requested on 2011.05.25
growth rate		USDA, NRCS (2011) The PLANTS Database. National Plant Data Team, Greensboro, NC 27401-4901 USA. Retrieved from http://plants.usda.gov
height	T	Cornelissen, J.H.C., Castro-Díez, P., & Hunt, R. (1996) Seedling growth, allocation and leaf attributes in a wide range of woody plant species and types. Journal of Ecology, 84,755-765
height	T	Cornelissen, J.H.C., Cerabolini, B., Castro-Díez, P., Villar-Salvador, P., et al. (2003) Functional traits of woody plants: correspondence of species rankings between field adults and laboratory-grown seedlings? Journal of Vegetation Science, 14(3), 311-322
height	T	Cornelissen, J.H.C., Pérez-Harguindeguy, N., Díaz, S., Grime, J.P., et al. (1999) Leaf structure and defence control litter decomposition rate across species and life forms in regional flora on two continents. New Phytologist, 143, 191-200
height	T	Cornwell, W.K., Cornelissen, J.H.C, Amatangelo, K., Dorrepaal, E., et al. (2008) Plant species traits are the predominant control on litter decomposition rates within biomes worldwide. Ecology Letters, 11(10), 1065-1071
height	T	Cornwell, W.K., Schwilk, D.W., & Ackerly, D.D. (2006) A trait-based test for habitat filtering: convex hull volume. Ecology, 87, 1465-1471
height	T	Díaz, S., Hodgson, J.G., Thompson, K., Cabido, M., Cornelissen, J.H.C., Jalili, A., et al. (2004) The plant traits that drive ecosystems: Evidence from three continents. Journal of Vegetation Science, 15, 295-304
height	T	Fonseca, C.R., Overton, J.M., Collins, B., & Westoby, M. (2000) Shifts in trait-combinations along rainfall and phosphorus gradients. Journal of Ecology, 88(6), 964–977
height	T	Kattge, J., Díaz, S., Lavorel, S., Prentice, I.C., Leadley, P., Bönisch, G., Garnier, E., et al. (2011) TRY - a global database of plant traits. Global Change Biology, 17(9), doi:10.1111/j.1365-2486.2011.02451.x
height	T	Kattge, J., Ogle, K., Bönisch, G., Díaz, S., Lavorel, S., Madin, J., Nadrowski, K., et al. (2010) A generic structure for plant trait databases. Methods in Ecology and Evolution, 2(2), 202-213, doi:10.1111/j.2041-210X.2010.00067.x
height	T	Kleyer, M., Bekker, R.M., Knevel, I.C., et al. (2008) The LEDA Traitbase: a database of life-history traits of the Northwest European flora. Journal of Ecology, 96(6), 1266-1274
height	T	McDonald, P.G., Fonseca, C.R., Overton, J.C., & Westoby, M. (2003) Leaf-size divergence along rainfall and soil-nutrient gradients: is the method of size reduction common among clades? Functional Ecology, 17(1), 50–57
height	T	Moles, A.T., & Westoby, M. (2004) Seedling survival and seed size: a synthesis of the literature. Journal of Ecology, 92(3), 384-396
height	T	Ordonez, J.C., van Bodegom, P.M., Witte, J.P.M., et al. (2010) Leaf habit and woodiness regulate different leaf economy traits at a given nutrient supply. Ecology, 91(11), 3218-3228
height	T	Ordonez, J.C., van Bodegom, P.M., Witte, J.P.M., et al. (2010) Plant strategies in relation to resource supply in mesic to wet environments: does theory mirror nature? American Naturalist, 175, 225-239
height	T	Paula, S., Arianoutsou, M., Kazanis, D., Tavsanoglu, Ç., Lloret, F., Buhk, C., Ojeda, F., et al. (2009) Fire-related traits for plant species of the Mediterranean Basin. Ecology, 90(5), 1420, doi:10.1890/08-1309.1
height	T	Preston, K.A., Cornwell, W.K., & DeNoyer, J.L. (2006) Wood density and vessel traits as distinct correlates of ecological strategy in 51 California coast range angiosperms. New Phytologist, 170(4), 807-818
height		USDA, NRCS (2011) The PLANTS Database. National Plant Data Team, Greensboro, NC 27401-4901 USA. Retrieved from http://plants.usda.gov
height	T	Wirth, C., & Lichstein, J.W. (2009) The imprint of succession on old-growth forest carbon balances insights from a trait-based model of forest dynamics. In Wirth, C., Gleixner, G., & Heimann, M. (eds.) Old-growth forests: Function, fate and value. Ecological Studies, Vol. 207, New York, Berlin, Heidelberg: Springer
height	T	Wright, I.J., Reich, P.B., Atkin, O.K., et al. (2006) Irradiance, temperature and rainfall influence leaf dark respiration in woody plants: evidence from comparisons across 20 sites. New Phytologist, 169(2), 309-319
height	T	Wright, I.J., Reich, P.B., Westoby, M., et al. (2004) The worldwide leaf economics spectrum. Nature, 428, 821-827
leaf area	T	Castro-Diez, P., Puyravaud, J.P., & Cornelissen, J.H.C. (2000) Leaf structure and anatomy as related to leaf mass per area variation in seedlings of a wide range of woody plant species and types. Oecologia, 124(4), 476-486
leaf area	T	Castro-Diez, P., Puyravaud, J.P., Cornelissen, J.H.C., & Villar-Salvador, P. (1998) Stem anatomy and relative growth rate in seedlings of a wide range of woody plant species and types. Oecologia, 116, 57-66
leaf area	T	Cornelissen, J.H.C., Aerts, R., Cerabolini, R.B.,Werger, M., & van der Heijden, M. (2001) Carbon cycling traits of plant species are linked with mycorrhizal strategy. Oecologia, 129(4), 611-619
leaf area	T	Cornelissen, J.H.C., Castro-Díez, P., & Hunt, R. (1996) An experimental comparison of leaf decomposition rates in a widerange of temperate plant species and types. Journal of Ecology, 84, 573-582
leaf area	T	Cornelissen, J.H.C., Castro-Díez, P., & Hunt, R. (1996) Seedling growth, allocation and leaf attributes in a wide range of woody plant species and types. Journal of Ecology, 84,755-765
leaf area	T	Cornelissen, J.H.C., Cerabolini, B., Castro-Díez, P., Villar-Salvador, P., et al. (2003) Functional traits of woody plants: correspondence of species rankings between field adults and laboratory-grown seedlings? Journal of Vegetation Science, 14(3), 311-322
leaf area	T	Cornelissen, J.H.C., Pérez-Harguindeguy, N., Díaz, S., Grime, J.P., et al. (1999) Leaf structure and defence control litter decomposition rate across species and life forms in regional flora on two continents. New Phytologist, 143, 191-200
leaf area	T	Cornelissen, J.H.C., Quested, H.M., Gwynn-Jones, D., van Logtestijn, R.S.P., de Beus, M.A.H., Kondratchuk, A., Callaghan, T.V., & Aerts, R. (2004) Leaf digestibility and litter decomposability are related in a wide range of subarctic plant species and types. Functional Ecology, 18(6),779-786
leaf area	T	Cornwell, W.K., Cornelissen, J.H.C, Amatangelo, K., Dorrepaal, E., et al. (2008) Plant species traits are the predominant control on litter decomposition rates within biomes worldwide. Ecology Letters, 11(10), 1065-1071
leaf area	T	Cornwell, W.K., Schwilk, D.W., & Ackerly, D.D. (2006) A trait-based test for habitat filtering: convex hull volume. Ecology, 87, 1465-1471
leaf area	T	Díaz, S., Hodgson, J.G., Thompson, K., Cabido, M., Cornelissen, J.H.C., Jalili, A., et al. (2004) The plant traits that drive ecosystems: Evidence from three continents. Journal of Vegetation Science, 15, 295-304
leaf area	T	Fonseca, C.R., Overton, J.M., Collins, B., & Westoby, M. (2000) Shifts in trait-combinations along rainfall and phosphorus gradients. Journal of Ecology, 88(6), 964–977
leaf area	T	Freschet, G.T., Cornelissen, J.H.C., Van Logtestijn, R.S.P., & Aerts, R. (2010) Evidence of the ‘plant economics spectrum’ in a subarctic flora. Journal of Ecology, 98(2), 362-373
leaf area	T	Freschet, G.T., Cornelissen, J.H.C., van Logtestijn, R.S.P., & Aerts, R. (2010) Substantial nutrient resorption from leaves, stems and roots in a subarctic flora: what is the link with other resource economics traits? New Phytologist, 186(4), 879-889
leaf area	T	Kattge, J., Díaz, S., Lavorel, S., Prentice, I.C., Leadley, P., Bönisch, G., Garnier, E., et al. (2011) TRY - a global database of plant traits. Global Change Biology, 17(9), doi:10.1111/j.1365-2486.2011.02451.x
leaf area	T	Kleyer, M., Bekker, R.M., Knevel, I.C., et al. (2008) The LEDA Traitbase: a database of life-history traits of the Northwest European flora. Journal of Ecology, 96(6), 1266-1274
leaf area	T	McDonald, P.G., Fonseca, C.R., Overton, J.C., & Westoby, M. (2003) Leaf-size divergence along rainfall and soil-nutrient gradients: is the method of size reduction common among clades? Functional Ecology, 17(1), 50–57
leaf area	T	Meziane, D., & Shipley, P. (1999) Interacting components of interspecific relative growth rate: constancy and change under differing conditions of light and nutrient supply. Functional Ecology, 13(5), 611-622
leaf area	T	Ogaya, R., & Penuelas, J. (2003) Comparative field study of Quercus ilex and Phillyrea latifolia: photosynthetic response to experimental drought conditions. Environmental and Experimental Botany, 50(2), 137-148
leaf area	T	Ogaya, R., & Penuelas, J. (2006) Contrasting foliar responses to drought in Quercus ilex and Phillyrea latifolia. Biologia Plantarum, 50(3), 373-382
leaf area	T	Ordonez, J.C., van Bodegom, P.M., Witte, J.P.M., et al. (2010) Leaf habit and woodiness regulate different leaf economy traits at a given nutrient supply. Ecology, 91(11), 3218-3228
leaf area	T	Ordonez, J.C., van Bodegom, P.M., Witte, J.P.M., et al. (2010) Plant strategies in relation to resource supply in mesic to wet environments: does theory mirror nature? American Naturalist, 175, 225-239
leaf area	T	Paula, S., & Pausas, J.G. (2008) Burning seeds: germinative response to heat treatments in relation to resprouting ability. Journal of Ecology, 96(3), 543-552
leaf area	T	Paula, S., Arianoutsou, M., Kazanis, D., et al. (2009) Fire-related traits for plant species of the Mediterranean Basin. Ecology, 90(5), 1420
leaf area	T	Penuelas, J., Sardans, J., Llusia, J., et al. (2010) Faster returns on ‘leaf economics’ and different biogeochemical niche in invasive compared with native plant species. Global Change Biology, 16(8), 2171-2185
leaf area	T	Penuelas, J., Sardans, J., Llusia, J., et al. (2010) Higher Allocation to Low Cost Chemical Defenses in Invasive Species of Hawaii. Journal of Chemical Ecology, 36(11), 1255-1270
leaf area	T	Preston, K.A., Cornwell, W.K., & DeNoyer, J.L. (2006) Wood density and vessel traits as distinct correlates of ecological strategy in 51 California coast range angiosperms. New Phytologist, 170(4), 807-818
leaf area	T	Quested, H.M., Cornelissen, J.H.C., Press, M.C., Callaghan, T.V., et al. (2003) Decomposition of sub-arctic plants with differing nitrogen economies: a functional role for hemiparasites. Ecology, 84, 3209-3221
leaf area	T	Shipley, B. (1989) The use of above-ground maximum relative growth rate as an accurate predictor of whole-plant maximum relative growth rate. Functional Ecology, 3, 771-775,
leaf area	T	Shipley, B. (2002) Trade-offs between net assimilation rate and specific leaf area in determining relative growth rate: relationship with daily irradiance. Functional Ecology, 16(5), 682-689
leaf area	T	Shipley, B., & Lechowicz, M.J. (2000) The functional co-ordination of leaf morphology, nitrogen concentration, and gas exchange in 40 wetland species. Ecoscience, 7(2), 183-194
leaf area	T	Shipley, B., & Parent, M. (1991) Germination responses of 64 wetland species in relation to seed size, minimum time to reproduction and seedling relative growth rate. Functional Ecology, 5, 111-118
leaf area	T	Shipley, B., & Vu, T.T. (2002) Dry matter content as a measure of dry matter concentration in plants and their parts. New Phytologist, 153(2), 359-364
leaf area	T	Shipley, B., Vile, D., & Garnier, E. (unpubl.)
leaf area	T	Wright, I.J., Reich, P.B., Atkin, O.K., et al. (2006) Irradiance, temperature and rainfall influence leaf dark respiration in woody plants: evidence from comparisons across 20 sites. New Phytologist, 169(2), 309-319
leaf area	T	Wright, I.J., Reich, P.B., Westoby, M., et al. (2004) The worldwide leaf economics spectrum. Nature, 428, 821-827
leaf area index	T	Atkin, O.K., Schortemeyer, M., McFarlane, N., & Evans, J.R. (1999) The response of fast- and slow-growing Acacia species to elevated atmospheric CO2: an analysis of the underlying components of relative growth rate. Oecologia, 120, 544-554
leaf area index	T	Campbell, C., Atkinson, L., Zaragoza-Castells, J., Lundmark, M., Atkin, O., & Hurry, V. (2007) Acclimation of photosynthesis and respiration is asynchronous in response to changes in temperature regardless of plant functional group. New Phytologist, 176(2), 375-389
leaf area index	T	Castro-Diez, P., Puyravaud, J.P., & Cornelissen, J.H.C. (2000) Leaf structure and anatomy as related to leaf mass per area variation in seedlings of a wide range of woody plant species and types. Oecologia, 124(4), 476-486
leaf area index	T	Castro-Diez, P., Puyravaud, J.P., Cornelissen, J.H.C., & Villar-Salvador, P. (1998) Stem anatomy and relative growth rate in seedlings of a wide range of woody plant species and types. Oecologia, 116, 57-66
leaf area index	T	Cornelissen, J.H.C., Aerts, R., Cerabolini, R.B.,Werger, M., & van der Heijden, M. (2001) Carbon cycling traits of plant species are linked with mycorrhizal strategy. Oecologia, 129(4), 611-619
leaf area index	T	Cornelissen, J.H.C., Castro-Díez, P., & Hunt, R. (1996) An experimental comparison of leaf decomposition rates in a widerange of temperate plant species and types. Journal of Ecology, 84, 573-582
leaf area index	T	Cornelissen, J.H.C., Castro-Díez, P., & Hunt, R. (1996) Seedling growth, allocation and leaf attributes in a wide range of woody plant species and types. Journal of Ecology, 84,755-765
leaf area index	T	Cornelissen, J.H.C., Cerabolini, B., Castro-Díez, P., Villar-Salvador, P., et al. (2003) Functional traits of woody plants: correspondence of species rankings between field adults and laboratory-grown seedlings? Journal of Vegetation Science, 14(3), 311-322
leaf area index	T	Cornelissen, J.H.C., Pérez-Harguindeguy, N., Díaz, S., Grime, J.P., et al. (1999) Leaf structure and defence control litter decomposition rate across species and life forms in regional flora on two continents. New Phytologist, 143, 191-200
leaf area index	T	Cornelissen, J.H.C., Quested, H.M., Gwynn-Jones, D., van Logtestijn, R.S.P., de Beus, M.A.H., Kondratchuk, A., Callaghan, T.V., & Aerts, R. (2004) Leaf digestibility and litter decomposability are related in a wide range of subarctic plant species and types. Functional Ecology, 18(6),779-786
leaf area index	T	Cornwell, W.K., Cornelissen, J.H.C, Amatangelo, K., Dorrepaal, E., et al. (2008) Plant species traits are the predominant control on litter decomposition rates within biomes worldwide. Ecology Letters, 11(10), 1065-1071
leaf area index	T	Cornwell, W.K., Schwilk, D.W., & Ackerly, D.D. (2006) A trait-based test for habitat filtering: convex hull volume. Ecology, 87, 1465-1471
leaf area index	T	Díaz, S., Hodgson, J.G., Thompson, K., Cabido, M., Cornelissen, J.H.C., Jalili, A., et al. (2004) The plant traits that drive ecosystems: Evidence from three continents. Journal of Vegetation Science, 15, 295-304
leaf area index	T	Fonseca, C.R., Overton, J.M., Collins, B., & Westoby, M. (2000) Shifts in trait-combinations along rainfall and phosphorus gradients. Journal of Ecology, 88(6), 964–977
leaf area index	T	Freschet, G.T., Cornelissen, J.H.C., Van Logtestijn, R.S.P., & Aerts, R. (2010) Evidence of the ‘plant economics spectrum’ in a subarctic flora. Journal of Ecology, 98(2), 362-373
leaf area index	T	Freschet, G.T., Cornelissen, J.H.C., van Logtestijn, R.S.P., & Aerts, R. (2010) Substantial nutrient resorption from leaves, stems and roots in a subarctic flora: what is the link with other resource economics traits? New Phytologist, 186(4), 879-889
leaf area index		Grotkopp, E., & Rejmanek, M. (2007) High seedling relative growth rate and specific leaf area are traits of invasive species: phylogenetically independent contrasts of woody angiosperms. American Journal of Botany, 94, 526–532
leaf area index	T	Kattge, J., Díaz, S., Lavorel, S., Prentice, I.C., Leadley, P., Bönisch, G., Garnier, E., et al. (2011) TRY - a global database of plant traits. Global Change Biology, 17(9), doi:10.1111/j.1365-2486.2011.02451.x
leaf area index	T	Kattge, J., Knorr, W., Raddatz, T., & Wirth, C. (2009) Quantifying photosynthetic capacity and its relationship to leaf nitrogen content for global-scale terrestrial biosphere models. Global Change Biology, 15(4), 976-991
leaf area index	T	Kattge, J., Ogle, K., Bönisch, G., Díaz, S., Lavorel, S., Madin, J., Nadrowski, K., et al. (2010) A generic structure for plant trait databases. Methods in Ecology and Evolution, 2(2), 202-213, doi:10.1111/j.2041-210X.2010.00067.x
leaf area index	T	Kleyer, M., Bekker, R.M., Knevel, I.C., et al. (2008) The LEDA Traitbase: a database of life-history traits of the Northwest European flora. Journal of Ecology, 96(6), 1266-1274
leaf area index	T	Kleyer, M., Bekker, R.M., Knevel, I.C., et al. (2008) The LEDA Traitbase: a database of life-history traits of the Northwest European flora. Journal of Ecology, 96(6), 1266-1274
leaf area index	T	Loveys, B.R., Atkinson, L.J., Sherlock, D.J., Roberts, R.L., Fitter, A.H., & Atkin, O.K. (2003) Thermal acclimation of leaf and root respiration: an investigation comparing inherently fast- and slow-growing plant species. Global Change Biology, 9(6), 895-910
leaf area index	T	McDonald, P.G., Fonseca, C.R., Overton, J.C., & Westoby, M. (2003) Leaf-size divergence along rainfall and soil-nutrient gradients: is the method of size reduction common among clades? Functional Ecology, 17(1), 50–57
leaf area index	T	Meziane, D., & Shipley, P. (1999) Interacting components of interspecific relative growth rate: constancy and change under differing conditions of light and nutrient supply. Functional Ecology, 13(5), 611-622
leaf area index	T	Niinemets, Ü. (2001) Global-Scale Climatic Controls of Leaf Dry Mass per Area, Density, and Thickness in Trees and Shrubs. Ecology, 82:453-469
leaf area index	T	Ogaya, R., & Penuelas, J. (2003) Comparative field study of Quercus ilex and Phillyrea latifolia: photosynthetic response to experimental drought conditions. Environmental and Experimental Botany, 50(2), 137-148
leaf area index	T	Ogaya, R., & Penuelas, J. (2006) Contrasting foliar responses to drought in Quercus ilex and Phillyrea latifolia. Biologia Plantarum, 50(3), 373-382
leaf area index	T	Ordonez, J.C., van Bodegom, P.M., Witte, J.P.M., et al. (2010) Leaf habit and woodiness regulate different leaf economy traits at a given nutrient supply. Ecology, 91(11), 3218-3228
leaf area index	T	Ordonez, J.C., van Bodegom, P.M., Witte, J.P.M., et al. (2010) Plant strategies in relation to resource supply in mesic to wet environments: does theory mirror nature? American Naturalist, 175, 225-239
leaf area index	T	Penuelas, J., Sardans, J., Llusia, J., et al. (2010) Faster returns on ‘leaf economics’ and different biogeochemical niche in invasive compared with native plant species. Global Change Biology, 16(8), 2171-2185
leaf area index	T	Penuelas, J., Sardans, J., Llusia, J., et al. (2010) Higher Allocation to Low Cost Chemical Defenses in Invasive Species of Hawaii. Journal of Chemical Ecology, 36(11), 1255-1270
leaf area index	T	Poorter, H., Niinemets, Ü., Poorter, L., Wright, I.J., & Villar, R. (2009) Causes and consequences of variation in leaf mass per area (LMA): a meta-analysis. New Phytologist, 182, 565-588.
leaf area index	T	Poorter, L. (2009) Leaf traits show different relationships with shade tolerance in moist versus dry tropical forests. New Phytologist, 181, 890-900
leaf area index	T	Poorter, L., & Bongers, F. (2006) Leaf traits are good predictors of plant performance across 53 rain forest species. Ecology, 87, 1733-1743
leaf area index	T	Preston, K.A., Cornwell, W.K., & DeNoyer, J.L. (2006) Wood density and vessel traits as distinct correlates of ecological strategy in 51 California coast range angiosperms. New Phytologist, 170(4), 807-818
leaf area index	T	Quested, H.M., Cornelissen, J.H.C., Press, M.C., Callaghan, T.V., et al. (2003) Decomposition of sub-arctic plants with differing nitrogen economies: a functional role for hemiparasites. Ecology, 84, 3209-3221
leaf area index	T	Reich, P.B., Oleksyn, J., & Wright, I.J. (2009) Leaf phosphorus influences the photosynthesis–nitrogen relation: a cross-biome analysis of 314 species. Oecologia, 160(2), 207-212
leaf area index	T	Reich, P.B., Tjoelker, M.G., Pregitzer, K.S., et al. (2008) Scaling of respiration to nitrogen in leaves, stems and roots of higher land plants. Ecology Letters, 11(8), 793-801
leaf area index	T	Shipley, B. (1989) The use of above-ground maximum relative growth rate as an accurate predictor of whole-plant maximum relative growth rate. Functional Ecology, 3, 771-775,
leaf area index	T	Shipley, B. (2002) Trade-offs between net assimilation rate and specific leaf area in determining relative growth rate: relationship with daily irradiance. Functional Ecology, 16(5), 682-689
leaf area index	T	Shipley, B., & Lechowicz, M.J. (2000) The functional co-ordination of leaf morphology, nitrogen concentration, and gas exchange in 40 wetland species. Ecoscience, 7(2), 183-194
leaf area index	T	Shipley, B., & Parent, M. (1991) Germination responses of 64 wetland species in relation to seed size, minimum time to reproduction and seedling relative growth rate. Functional Ecology, 5, 111-118
leaf area index	T	Shipley, B., & Vu, T.T. (2002) Dry matter content as a measure of dry matter concentration in plants and their parts. New Phytologist, 153(2), 359-364
leaf area index	T	Shipley, B., Vile, D., & Garnier, E. (unpubl.)
leaf area index	T	Wright, I.J., Reich, P.B., Atkin, O.K., et al. (2006) Irradiance, temperature and rainfall influence leaf dark respiration in woody plants: evidence from comparisons across 20 sites. New Phytologist, 169(2), 309-319
leaf area index	T	Wright, I.J., Reich, P.B., Westoby, M., et al. (2004) The worldwide leaf economics spectrum. Nature, 428, 821-827
leaf arrangement	T	Kattge, J., Ogle, K., Bönisch, G., Díaz, S., Lavorel, S., Madin, J., Nadrowski, K., et al. (2010) A generic structure for plant trait databases. Methods in Ecology and Evolution, 2(2), 202-213, doi:10.1111/j.2041-210X.2010.00067.x
leaf carbon : nitrogen ratio	T	Freschet, G.T., Cornelissen, J.H.C., Van Logtestijn, R.S.P., & Aerts, R. (2010) Evidence of the ‘plant economics spectrum’ in a subarctic flora. Journal of Ecology, 98(2), 362-373
leaf carbon : nitrogen ratio	T	Freschet, G.T., Cornelissen, J.H.C., van Logtestijn, R.S.P., & Aerts, R. (2010) Substantial nutrient resorption from leaves, stems and roots in a subarctic flora: what is the link with other resource economics traits? New Phytologist, 186(4), 879-889
leaf carbon : nitrogen ratio	T	Ogaya, R., & Penuelas, J. (2003) Comparative field study of Quercus ilex and Phillyrea latifolia: photosynthetic response to experimental drought conditions. Environmental and Experimental Botany, 50(2), 137-148
leaf carbon : nitrogen ratio	T	Ogaya, R., & Penuelas, J. (2006) Contrasting foliar responses to drought in Quercus ilex and Phillyrea latifolia. Biologia Plantarum, 50(3), 373-382
leaf carbon : nitrogen ratio	T	Ordonez, J.C., van Bodegom, P.M., Witte, J.P.M., et al. (2010) Leaf habit and woodiness regulate different leaf economy traits at a given nutrient supply. Ecology, 91(11), 3218-3228
leaf carbon : nitrogen ratio	T	Ordonez, J.C., van Bodegom, P.M., Witte, J.P.M., et al. (2010) Plant strategies in relation to resource supply in mesic to wet environments: does theory mirror nature? American Naturalist, 175, 225-239
leaf carbon : nitrogen ratio	T	Penuelas, J., Sardans, J., Llusia, J., et al. (2010) Faster returns on ‘leaf economics’ and different biogeochemical niche in invasive compared with native plant species. Global Change Biology, 16(8), 2171-2185
leaf carbon : nitrogen ratio	T	Penuelas, J., Sardans, J., Llusia, J., et al. (2010) Higher Allocation to Low Cost Chemical Defenses in Invasive Species of Hawaii. Journal of Chemical Ecology, 36(11), 1255-1270
leaf carbon : nitrogen ratio	T	Reich, P.B., Oleksyn, J., & Wright, I.J. (2009) Leaf phosphorus influences the photosynthesis–nitrogen relation: a cross-biome analysis of 314 species. Oecologia, 160(2), 207-212
leaf carbon : nitrogen ratio	T	Reich, P.B., Tjoelker, M.G., Pregitzer, K.S., et al. (2008) Scaling of respiration to nitrogen in leaves, stems and roots of higher land plants. Ecology Letters, 11(8), 793-801
leaf carbon : nitrogen ratio		USDA, NRCS (2011) The PLANTS Database. National Plant Data Team, Greensboro, NC 27401-4901 USA. Retrieved from http://plants.usda.gov
leaf carbon : nitrogen ratio		van Bodegom, P.M., Sorrell, B.K., Oosthoek, A., Bakke, C., & Aerts, R. (2008) Separating the effects of partial submergence and soil oxygen demand on plant physiology. Ecology, 89, 193-204
leaf carbon : nitrogen ratio	T	White, M.A., Thornton, P.E., Running, S.W., & Nemani, R.R. (2000) Parameterization and Sensitivity Analysis of the BIOME–BGC Terrestrial Ecosystem Model: Net Primary Production Controls. Earth Interactions, 4, 1-85
leaf carbon : nitrogen ratio	T	Willis, C.G., Halina, M., Lehman, C., et al. (2010) Phylogenetic community structure in Minnesota oak savanna is influenced by spatial extent and environmental variation. Ecography, 33(3), 565-577
leaf composition	T	Fonseca, C.R., Overton, J.M., Collins, B., & Westoby, M. (2000) Shifts in trait-combinations along rainfall and phosphorus gradients. Journal of Ecology, 88(6), 964–977
leaf composition	T	Kattge, J., Ogle, K., Bönisch, G., Díaz, S., Lavorel, S., Madin, J., Nadrowski, K., et al. (2010) A generic structure for plant trait databases. Methods in Ecology and Evolution, 2(2), 202-213, doi:10.1111/j.2041-210X.2010.00067.x
leaf composition	T	McDonald, P.G., Fonseca, C.R., Overton, J.C., & Westoby, M. (2003) Leaf-size divergence along rainfall and soil-nutrient gradients: is the method of size reduction common among clades? Functional Ecology, 17(1), 50–57
leaf composition	T	Ogaya, R., & Penuelas, J. (2003) Comparative field study of Quercus ilex and Phillyrea latifolia: photosynthetic response to experimental drought conditions. Environmental and Experimental Botany, 50(2), 137-148
leaf composition	T	Ogaya, R., & Penuelas, J. (2006) Contrasting foliar responses to drought in Quercus ilex and Phillyrea latifolia. Biologia Plantarum, 50(3), 373-382
leaf composition	T	Penuelas, J., Sardans, J., Llusia, J., et al. (2010) Faster returns on ‘leaf economics’ and different biogeochemical niche in invasive compared with native plant species. Global Change Biology, 16(8), 2171-2185
leaf composition	T	Penuelas, J., Sardans, J., Llusia, J., et al. (2010) Higher Allocation to Low Cost Chemical Defenses in Invasive Species of Hawaii. Journal of Chemical Ecology, 36(11), 1255-1270
leaf composition	T	Reich, P.B., Oleksyn, J., & Wright, I.J. (2009) Leaf phosphorus influences the photosynthesis–nitrogen relation: a cross-biome analysis of 314 species. Oecologia, 160(2), 207-212
leaf composition	T	Reich, P.B., Tjoelker, M.G., Pregitzer, K.S., et al. (2008) Scaling of respiration to nitrogen in leaves, stems and roots of higher land plants. Ecology Letters, 11(8), 793-801
leaf composition	T	Willis, C.G., Halina, M., Lehman, C., et al. (2010) Phylogenetic community structure in Minnesota oak savanna is influenced by spatial extent and environmental variation. Ecography, 33(3), 565-577
leaf composition	T	Wright, I.J., Reich, P.B., Atkin, O.K., et al. (2006) Irradiance, temperature and rainfall influence leaf dark respiration in woody plants: evidence from comparisons across 20 sites. New Phytologist, 169(2), 309-319
leaf composition	T	Wright, I.J., Reich, P.B., Westoby, M., et al. (2004) The worldwide leaf economics spectrum. Nature, 428, 821-827
leaf type		Gurk, C., & Hepp, C.: Schwarznuss (Juglans nigra), http://www.baumkunde.de/Juglans_nigra/, site requested on 2011.06.06
leaf type	T	Kattge, J., Díaz, S., Lavorel, S., Prentice, I.C., Leadley, P., Bönisch, G., Garnier, E., et al. (2011) TRY - a global database of plant traits. Global Change Biology, 17(9), doi:10.1111/j.1365-2486.2011.02451.x
leaf type	T	Kattge, J., Ogle, K., Bönisch, G., Díaz, S., Lavorel, S., Madin, J., Nadrowski, K., et al. (2010) A generic structure for plant trait databases. Methods in Ecology and Evolution, 2(2), 202-213, doi:10.1111/j.2041-210X.2010.00067.x
leaf type	T	Paula, S., Arianoutsou, M., Kazanis, D., Tavsanoglu, Ç., Lloret, F., Buhk, C., Ojeda, F., et al. (2009) Fire-related traits for plant species of the Mediterranean Basin. Ecology, 90(5), 1420, doi:10.1890/08-1309.1
leaf type	T	Wright, I.J., Reich, P.B., Cornelissen, J.H.C., Falster, D.S., Garnier, E., Hikosaka, K., Lamont, B.B., et al. (2005) Assessing the generality of global leaf trait relationships. New Phytologist, 166(2), 485-96, doi:10.1111/j.1469-8137.2005.01349.x
leaf type	T	Wright, I.J., Reich, P.B., Westoby, M., Ackerly, D.D., Baruch, Z., Bongers, F., Cavender-Bares, J., et al. (2004) The worldwide leaf economics spectrum. Nature, 428(6985), 821-827, doi:10.1038/nature02403
nitrogen-fixation capability		Ahmad, M.H., & Neckelmann, J. (1977) N2-Fixation by roots and rhizosphere of sand dune plants. Zeitschrift für Pflanzenernaehrung und Bodenkunde, 141, 117-121
nitrogen-fixation capability	T	Castro-Diez, P., Puyravaud, J.P., & Cornelissen, J.H.C. (2000) Leaf structure and anatomy as related to leaf mass per area variation in seedlings of a wide range of woody plant species and types. Oecologia, 124(4), 476-486
nitrogen-fixation capability	T	Castro-Diez, P., Puyravaud, J.P., Cornelissen, J.H.C., & Villar-Salvador, P. (1998) Stem anatomy and relative growth rate in seedlings of a wide range of woody plant species and types. Oecologia, 116, 57-66
nitrogen-fixation capability	T	Cornelissen, J.H.C., Aerts, R., Cerabolini, R.B.,Werger, M., & van der Heijden, M. (2001) Carbon cycling traits of plant species are linked with mycorrhizal strategy. Oecologia, 129(4), 611-619
nitrogen-fixation capability	T	Cornelissen, J.H.C., Castro-Díez, P., & Hunt, R. (1996) An experimental comparison of leaf decomposition rates in a widerange of temperate plant species and types. Journal of Ecology, 84, 573-582
nitrogen-fixation capability	T	Cornelissen, J.H.C., Castro-Díez, P., & Hunt, R. (1996) Seedling growth, allocation and leaf attributes in a wide range of woody plant species and types. Journal of Ecology, 84,755-765
nitrogen-fixation capability	T	Cornelissen, J.H.C., Cerabolini, B., Castro-Díez, P., Villar-Salvador, P., et al. (2003) Functional traits of woody plants: correspondence of species rankings between field adults and laboratory-grown seedlings? Journal of Vegetation Science, 14(3), 311-322
nitrogen-fixation capability	T	Cornelissen, J.H.C., Pérez-Harguindeguy, N., Díaz, S., Grime, J.P., et al. (1999) Leaf structure and defence control litter decomposition rate across species and life forms in regional flora on two continents. New Phytologist, 143, 191-200
nitrogen-fixation capability	T	Cornelissen, J.H.C., Quested, H.M., Gwynn-Jones, D., van Logtestijn, R.S.P., de Beus, M.A.H., Kondratchuk, A., Callaghan, T.V., & Aerts, R. (2004) Leaf digestibility and litter decomposability are related in a wide range of subarctic plant species and types. Functional Ecology, 18(6),779-786
nitrogen-fixation capability	T	Cornwell, W.K., Cornelissen, J.H.C, Amatangelo, K., Dorrepaal, E., et al. (2008) Plant species traits are the predominant control on litter decomposition rates within biomes worldwide. Ecology Letters, 11(10), 1065-1071
nitrogen-fixation capability	T	Cornwell, W.K., Schwilk, D.W., & Ackerly, D.D. (2006) A trait-based test for habitat filtering: convex hull volume. Ecology, 87, 1465-1471
nitrogen-fixation capability		Craine, J.M., Elmore, A.J., Aidar, M.P.M., Bustamante, M., et al. (2009) Global patterns of foliar nitrogen isotopes and their relationships with climate, mycorrhizal fungi, foliar nutrient concentrations, and nitrogen availability. New Phytologist, 183(4), 980-992
nitrogen-fixation capability	T	Díaz, S., Hodgson, J.G., Thompson, K., Cabido, M., Cornelissen, J.H.C., Jalili, A., et al. (2004) The plant traits that drive ecosystems: Evidence from three continents. Journal of Vegetation Science, 15, 295-304
nitrogen-fixation capability	T	Fonseca, C.R., Overton, J.M., Collins, B., & Westoby, M. (2000) Shifts in trait-combinations along rainfall and phosphorus gradients. Journal of Ecology, 88(6), 964–977
nitrogen-fixation capability		Green, W. (2009) USDA PLANTS Compilation, version 1, 09-02-02. Retrieved from http://bricol.net/downloads/data/PLANTSdatabase
nitrogen-fixation capability		http://plants.backyardgardener.com/l/1345/Ptelea-trifoliata#tabs-2, site requested on 2011.06.07
nitrogen-fixation capability		http://plants.backyardgardener.com/l/851/Cornus-mas#tabs-2, site requested on 2011.06.07
nitrogen-fixation capability		http://plants.backyardgardener.com/l/987/Hamamelis-virginiana#tabs-2, site requested on 2011.06.07
nitrogen-fixation capability	T	Kattge, J., Díaz, S., Lavorel, S., Prentice, I.C., Leadley, P., Bönisch, G., Garnier, E., et al. (2011) TRY - a global database of plant traits. Global Change Biology, 17(9), doi:10.1111/j.1365-2486.2011.02451.x
nitrogen-fixation capability	T	Kattge, J., Knorr, W., Raddatz, T., & Wirth, C. (2009) Quantifying photosynthetic capacity and its relationship to leaf nitrogen content for global-scale terrestrial biosphere models. Global Change Biology, 15(4), 976-991
nitrogen-fixation capability	T	McDonald, P.G., Fonseca, C.R., Overton, J.C., & Westoby, M. (2003) Leaf-size divergence along rainfall and soil-nutrient gradients: is the method of size reduction common among clades? Functional Ecology, 17(1), 50–57
nitrogen-fixation capability	T	Poorter, H., Niinemets, Ü., Poorter, L., Wright, I.J., & Villar, R. (2009) Causes and consequences of variation in leaf mass per area (LMA): a meta-analysis. New Phytologist, 182, 565-588.
nitrogen-fixation capability	T	Poorter, L. (2009) Leaf traits show different relationships with shade tolerance in moist versus dry tropical forests. New Phytologist, 181, 890-900
nitrogen-fixation capability	T	Poorter, L., & Bongers, F. (2006) Leaf traits are good predictors of plant performance across 53 rain forest species. Ecology, 87, 1733-1743
nitrogen-fixation capability	T	Preston, K.A., Cornwell, W.K., & DeNoyer, J.L. (2006) Wood density and vessel traits as distinct correlates of ecological strategy in 51 California coast range angiosperms. New Phytologist, 170(4), 807-818
nitrogen-fixation capability	T	Quested, H.M., Cornelissen, J.H.C., Press, M.C., Callaghan, T.V., et al. (2003) Decomposition of sub-arctic plants with differing nitrogen economies: a functional role for hemiparasites. Ecology, 84, 3209-3221
nitrogen-fixation capability	T	Reich, P.B., Oleksyn, J., & Wright, I.J. (2009) Leaf phosphorus influences the photosynthesis–nitrogen relation: a cross-biome analysis of 314 species. Oecologia, 160(2), 207-212
nitrogen-fixation capability	T	Reich, P.B., Tjoelker, M.G., Pregitzer, K.S., et al. (2008) Scaling of respiration to nitrogen in leaves, stems and roots of higher land plants. Ecology Letters, 11(8), 793-801
nitrogen-fixation capability		USDA, NRCS (2011) The PLANTS Database. National Plant Data Team, Greensboro, NC 27401-4901 USA. Retrieved from http://plants.usda.gov
nitrogen-fixation capability	T	Wright, I.J., Reich, P.B., Atkin, O.K., et al. (2006) Irradiance, temperature and rainfall influence leaf dark respiration in woody plants: evidence from comparisons across 20 sites. New Phytologist, 169(2), 309-319
nitrogen-fixation capability	T	Wright, I.J., Reich, P.B., Cornelissen, J.H.C., Falster, D.S., Garnier, E., Hikosaka, K., Lamont, B.B., et al. (2005) Assessing the generality of global leaf trait relationships. New Phytologist, 166(2), 485-96, doi:10.1111/j.1469-8137.2005.01349.x
nitrogen-fixation capability	T	Wright, I.J., Reich, P.B., Westoby, M., Ackerly, D.D., Baruch, Z., Bongers, F., Cavender-Bares, J., et al. (2004) The worldwide leaf economics spectrum. Nature, 428(6985), 821-827, doi:10.1038/nature02403
nitrogen-fixation capability	T	Wright, I.J., Reich, P.B., Westoby, M., et al. (2004) The worldwide leaf economics spectrum. Nature, 428, 821-827
plant longevity		Aas, G. (1999) Systematik und Biologie einheimischer Weiden (Salix ssp.). Berichte aus der Bayerischen Landesanstalt für Wald und Forstwirtschaft, Band 24, S. 5–9
plant longevity	T	Fischer, M.A., Oswald, K., Adler, W. (2008) Exkursionsflora für Österreich, Liechtenstein und Südtirol. 3rd ed., Linz: Land Oberösterreich, Biologiezentrum der Oberösterreichischen Landesmuseen
plant longevity	T	Fitschen, J. (2007) Gehölzflora. Ein Buch zum Bestimmen der in Mitteleuropa wildwachsenden und angepflanzten Bäume und Sträucher. 12th ed., Wiebelsheim: Quelle & Meyer Verlag
plant longevity	T	Hecker, U. (2012) Bäume und Sträucher. 2nd ed., München: BLV Verlagsgesellschaft
plant longevity	T	Kattge, J., Ogle, K., Bönisch, G., Díaz, S., Lavorel, S., Madin, J., Nadrowski, K., et al. (2010) A generic structure for plant trait databases. Methods in Ecology and Evolution, 2(2), 202-213, doi:10.1111/j.2041-210X.2010.00067.x
plant longevity	T	Moles, A.T., & Westoby, M. (2004) Seedling survival and seed size: a synthesis of the literature. Journal of Ecology, 92(3), 384-396
plant longevity		Roloff. A., Weisgerber, H., Lang, U., & Stimm, B. (1994) Enzyklopädie der Holzgewächse: Handbuch und Atlas der Dendrologie. p. 5180, Weinheim: Wiley-VCH Verlag
plant longevity	T	Schütt, P., Schuck, H.J., & Stimm, B. (2002) Lexikon der Baum- und Straucharten. Das Standardwerk der Forstbotanik. Morphologie, Pathologie, Ökologie und Systematik wichtiger Baum- und Straucharten. Hamburg: Nikol
plant longevity		Wagenführ, R., & Scheiber, C. (1985) Holzatlas., 2nd ed., Leipzig: VEB Fachbuchverlag
plant longevity	T	Wirth, C., & Lichstein, J.W. (2009) The imprint of succession on old-growth forest carbon balances insights from a trait-based model of forest dynamics. In Wirth, C., Gleixner, G., & Heimann, M. (eds.) Old-growth forests: Function, fate and value. Ecological Studies, Vol. 207, New York, Berlin, Heidelberg: Springer
resprout ability after disturbance	T	Castro-Diez, P., Puyravaud, J.P., & Cornelissen, J.H.C. (2000) Leaf structure and anatomy as related to leaf mass per area variation in seedlings of a wide range of woody plant species and types. Oecologia, 124(4), 476-486
resprout ability after disturbance	T	Castro-Diez, P., Puyravaud, J.P., Cornelissen, J.H.C., & Villar-Salvador, P. (1998) Stem anatomy and relative growth rate in seedlings of a wide range of woody plant species and types. Oecologia, 116, 57-66
resprout ability after disturbance	T	Cornelissen, J.H.C., Aerts, R., Cerabolini, R.B.,Werger, M., & van der Heijden, M. (2001) Carbon cycling traits of plant species are linked with mycorrhizal strategy. Oecologia, 129(4), 611-619
resprout ability after disturbance	T	Cornelissen, J.H.C., Castro-Díez, P., & Hunt, R. (1996) An experimental comparison of leaf decomposition rates in a widerange of temperate plant species and types. Journal of Ecology, 84, 573-582
resprout ability after disturbance	T	Cornelissen, J.H.C., Castro-Díez, P., & Hunt, R. (1996) Seedling growth, allocation and leaf attributes in a wide range of woody plant species and types. Journal of Ecology, 84,755-765
resprout ability after disturbance	T	Cornelissen, J.H.C., Cerabolini, B., Castro-Díez, P., Villar-Salvador, P., et al. (2003) Functional traits of woody plants: correspondence of species rankings between field adults and laboratory-grown seedlings? Journal of Vegetation Science, 14(3), 311-322
resprout ability after disturbance	T	Cornelissen, J.H.C., Pérez-Harguindeguy, N., Díaz, S., Grime, J.P., et al. (1999) Leaf structure and defence control litter decomposition rate across species and life forms in regional flora on two continents. New Phytologist, 143, 191-200
resprout ability after disturbance	T	Cornelissen, J.H.C., Quested, H.M., Gwynn-Jones, D., van Logtestijn, R.S.P., de Beus, M.A.H., Kondratchuk, A., Callaghan, T.V., & Aerts, R. (2004) Leaf digestibility and litter decomposability are related in a wide range of subarctic plant species and types. Functional Ecology, 18(6),779-786
resprout ability after disturbance	T	Díaz, S., Hodgson, J.G., Thompson, K., Cabido, M., Cornelissen, J.H.C., Jalili, A., et al. (2004) The plant traits that drive ecosystems: Evidence from three continents. Journal of Vegetation Science, 15, 295-304
resprout ability after disturbance		Green, W. (2009) USDA PLANTS Compilation, version 1, 09-02-02. Retrieved from http://bricol.net/downloads/data/PLANTSdatabase
resprout ability after disturbance	T	Kattge, J., Díaz, S., Lavorel, S., Prentice, I.C., Leadley, P., Bönisch, G., Garnier, E., et al. (2011) TRY - a global database of plant traits. Global Change Biology, 17(9), doi:10.1111/j.1365-2486.2011.02451.x
resprout ability after disturbance	T	Ogaya, R., & Penuelas, J. (2003) Comparative field study of Quercus ilex and Phillyrea latifolia: photosynthetic response to experimental drought conditions. Environmental and Experimental Botany, 50(2), 137-148
resprout ability after disturbance	T	Ogaya, R., & Penuelas, J. (2006) Contrasting foliar responses to drought in Quercus ilex and Phillyrea latifolia. Biologia Plantarum, 50(3), 373-382
resprout ability after disturbance	T	Paula, S., Arianoutsou, M., Kazanis, D., Tavsanoglu, Ç., Lloret, F., Buhk, C., Ojeda, F., et al. (2009) Fire-related traits for plant species of the Mediterranean Basin. Ecology, 90(5), 1420, doi:10.1890/08-1309.1
resprout ability after disturbance	T	Penuelas, J., Sardans, J., Llusia, J., et al. (2010) Faster returns on ‘leaf economics’ and different biogeochemical niche in invasive compared with native plant species. Global Change Biology, 16(8), 2171-2185
resprout ability after disturbance	T	Penuelas, J., Sardans, J., Llusia, J., et al. (2010) Higher Allocation to Low Cost Chemical Defenses in Invasive Species of Hawaii. Journal of Chemical Ecology, 36(11), 1255-1270
resprout ability after disturbance	T	Quested, H.M., Cornelissen, J.H.C., Press, M.C., Callaghan, T.V., et al. (2003) Decomposition of sub-arctic plants with differing nitrogen economies: a functional role for hemiparasites. Ecology, 84, 3209-3221
resprout ability after disturbance		USDA, NRCS (2011) The PLANTS Database. National Plant Data Team, Greensboro, NC 27401-4901 USA. Retrieved from http://plants.usda.gov
rooting habit		Andreas Stihl AG & Co. KG: Feld-Ahorn, Hecken-Ahorn (Acer campestre) , http://www.stihl.de/baumlexikon-detailseite.aspx?idTree=4, site requested on 2011.06.06
rooting habit		Andreas Stihl AG & Co. KG: Zerr-Eiche (Quercus cerris), http://www.stihl.de/baumlexikon-detailseite.aspx?idTree=90, site requested on 2011.05.23
rooting habit		Burns, R.M., & Barbara, H.H. (1990) Silvics of North America: 1. Conifers; 2. Hardwoods. Agriculture Handbook 654. U.S. Department of Agriculture, Forest Service, Washington, DC.
rooting habit		Conert, H.J., Hamann, U., Schultze-Motel, W., & Wagenitz, G. (Hrsg.) Hegi, G. (1981) Illustrierte Flora von Mitteleuropa. 3. edition, Verlag Paul Parey, Berlin, Hamburg
rooting habit		Gurk, C., & Hepp, C.: Berg-Ulme (Ulmus glabra), http://www.baumkunde.de/Ulmus_glabra/, site requested on 2011.06.06
rooting habit		Gurk, C., & Hepp, C.: Bruch-Weide (Salix fragilis), http://www.baumkunde.de/Salix_fragilis/, site requested on 2011.06.06
rooting habit		Gurk, C., & Hepp, C.: Eingriffeliger Weißdorn (Crataegus monogyna), http://www.baumkunde.de/Crataegus_monogyna/, site requested on 2011.06.06
rooting habit		Gurk, C., & Hepp, C.: Feld-Ulme (Ulmus minor), http://www.baumkunde.de/Ulmus_minor/, site requested on 2011.06.06
rooting habit		Gurk, C., & Hepp, C.: Flatter-Ulme (Ulmus laevis), http://www.baumkunde.de/Ulmus_laevis/, site requested on 2011.06.06
rooting habit		Gurk, C., & Hepp, C.: Gemeine Hasel (Corylus avellana), http://www.baumkunde.de/Corylus_avellana/, site requested on 2011.06.06
rooting habit		Gurk, C., & Hepp, C.: Gemeine Trauben-Kirsche (Prunus padus), http://www.baumkunde.de/Prunus_padus/, site requested on 2011.06.06
rooting habit		Gurk, C., & Hepp, C.: Kornelkirsche (Cornus mas), http://www.baumkunde.de/Cornus_mas/, site requested on 2011.06.06
rooting habit		Gurk, C., & Hepp, C.: Sommer-Linde (Tilia platyphyllos), http://www.baumkunde.de/Tilia_platyphyllos/, site requested on 2011.06.06
rooting habit		Gurk, C., & Hepp, C.: Virginischer Schneeflockenstrauch (Chionanthus virginicus), http://www.baumkunde.de/Chionanthus_virginicus/, site requested on 2011.06.06
rooting habit		Pflanzenhandel Lorenz von Ehren GmbH & Co. KG 21077 Hamburg: Ptelea trifoliata, http://lve-baumschule.de/ptelea-trifoliata, site requested on 2011.05.25
rooting habit		Pro Natura (2002) Merkblatt: "Wildsträucher im Siedlungsraum"; Pro Natura (2000) Merkblatt 19: "Einheimische Kletterpflanzen", http://www.arlesheim.ch/de/verwaltung/dokumente/dokumente/Pflanzenliste_fuer_Architekten_und_Planer.pdf, site requested on 2011.05.28
rooting habit		Roloff. A., Weisgerber, H., Lang, U., & Stimm, B. (1994) Enzyklopädie der Holzgewächse: Handbuch und Atlas der Dendrologie. p. 5180, Weinheim: Wiley-VCH Verlag
rooting habit		USDA Forest Service: Fire Effects Information System (FEIS), http://www.fs.fed.us/database/feis/, site requested on 2011.05.25
seed mass	T	Briemle, G., Nitsche, S., & Nitsche, L. (2002) Nutzungswertzahlen für Gefäßpflanzen des Grünlandes. In Klotz, S., Kühn, I., & Durka, W. (eds.) (2002) BIOLFLOR - Eine Datenbank zu biologisch-ökologischen Merkmalen der Gefäßpflanzen in Deutschland. Schriftenreihe für Vegetationskunde 38, Bonn: Bundesamt für Naturschutz
seed mass	T	Castro-Diez, P., Puyravaud, J.P., & Cornelissen, J.H.C. (2000) Leaf structure and anatomy as related to leaf mass per area variation in seedlings of a wide range of woody plant species and types. Oecologia, 124(4), 476-486
seed mass	T	Castro-Diez, P., Puyravaud, J.P., Cornelissen, J.H.C., & Villar-Salvador, P. (1998) Stem anatomy and relative growth rate in seedlings of a wide range of woody plant species and types. Oecologia, 116, 57-66
seed mass	T	Cornelissen, J.H.C., Aerts, R., Cerabolini, R.B.,Werger, M., & van der Heijden, M. (2001) Carbon cycling traits of plant species are linked with mycorrhizal strategy. Oecologia, 129(4), 611-619
seed mass	T	Cornelissen, J.H.C., Castro-Díez, P., & Hunt, R. (1996) An experimental comparison of leaf decomposition rates in a widerange of temperate plant species and types. Journal of Ecology, 84, 573-582
seed mass	T	Cornelissen, J.H.C., Castro-Díez, P., & Hunt, R. (1996) Seedling growth, allocation and leaf attributes in a wide range of woody plant species and types. Journal of Ecology, 84,755-765
seed mass	T	Cornelissen, J.H.C., Cerabolini, B., Castro-Díez, P., Villar-Salvador, P., et al. (2003) Functional traits of woody plants: correspondence of species rankings between field adults and laboratory-grown seedlings? Journal of Vegetation Science, 14(3), 311-322
seed mass	T	Cornelissen, J.H.C., Pérez-Harguindeguy, N., Díaz, S., Grime, J.P., et al. (1999) Leaf structure and defence control litter decomposition rate across species and life forms in regional flora on two continents. New Phytologist, 143, 191-200
seed mass	T	Cornelissen, J.H.C., Quested, H.M., Gwynn-Jones, D., van Logtestijn, R.S.P., de Beus, M.A.H., Kondratchuk, A., Callaghan, T.V., & Aerts, R. (2004) Leaf digestibility and litter decomposability are related in a wide range of subarctic plant species and types. Functional Ecology, 18(6),779-786
seed mass	T	Cornwell, W.K., Cornelissen, J.H.C, Amatangelo, K., Dorrepaal, E., et al. (2008) Plant species traits are the predominant control on litter decomposition rates within biomes worldwide. Ecology Letters, 11(10), 1065-1071
seed mass	T	Cornwell, W.K., Schwilk, D.W., & Ackerly, D.D. (2006) A trait-based test for habitat filtering: convex hull volume. Ecology, 87, 1465-1471
seed mass	T	Díaz, S., Hodgson, J.G., Thompson, K., Cabido, M., Cornelissen, J.H.C., Jalili, A., et al. (2004) The plant traits that drive ecosystems: Evidence from three continents. Journal of Vegetation Science, 15, 295-304
seed mass	T	Durka, W. (2002) Phylogenie der Farn- und Blütenpflanzen Deutschlands. In Klotz, S., Kühn, I., & Durka, W. (eds) (2002) BIOLFLOR - Eine Datenbank zu biologisch-ökologischen Merkmalen der Gefäßpflanzen in Deutschland. - Schriftenreihe für Vegetationskunde 38,Bonn: Bundesamt für Naturschutz,75-91
seed mass	T	Garnier, E., Lavorel, S., Ansquer, P., et al. (2007) Assessing the Effects of Land-use Change on Plant Traits, Communities and Ecosystem Functioning in Grasslands: A Standardized Methodology and Lessons from an Application to 11 European Sites . Annals of Botany, 99(5), 967-985
seed mass		Green, W. (2009) USDA PLANTS Compilation, version 1, 09-02-02. Retrieved from http://bricol.net/downloads/data/PLANTSdatabase
seed mass		Jordano, P. (2007) FRUBASE (Version 23 Oct 2007) Retrieved from http://ebd10.ebd.csic.es/mywork/frubase/frubase.html#briefdescript
seed mass	T	Kattge, J., Díaz, S., Lavorel, S., Prentice, I.C., Leadley, P., Bönisch, G., Garnier, E., et al. (2011) TRY - a global database of plant traits. Global Change Biology, 17(9), doi:10.1111/j.1365-2486.2011.02451.x
seed mass	T	Kattge, J., Ogle, K., Bönisch, G., Díaz, S., Lavorel, S., Madin, J., Nadrowski, K., et al. (2010) A generic structure for plant trait databases. Methods in Ecology and Evolution, 2(2), 202-213, doi:10.1111/j.2041-210X.2010.00067.x
seed mass	T	Kleyer, M., Bekker, R.M., Knevel, I.C., et al. (2008) The LEDA Traitbase: a database of life-history traits of the Northwest European flora. Journal of Ecology, 96(6), 1266-1274
seed mass	T	Kleyer, M., Bekker, R.M., Knevel, I.C., et al. (2008) The LEDA Traitbase: a database of life-history traits of the Northwest European flora. Journal of Ecology, 96(6), 1266-1274
seed mass	T	Krumbiegel, A. (2002) Morphologie der vegetativen Organe (außer Blätter). In Klotz S, Kühn I, & Durka W (eds.) (2002) BIOLFLOR - Eine Datenbank zu biologisch-ökologischen Merkmalen der Gefäßpflanzen in Deutschland. Schriftenreihe für Vegetationskunde 38, Bonn: Bundesamt für Naturschutz, 93-118
seed mass	T	Kuhn, I., Durka, W., & Klotz, S. (2004) BiolFlor – a new plant-trait database as a tool for plant invasion ecology. Diversity and Distributions, 10(5-6),363 – 365; Klotz S, Kühn I, Durka W (2002) BIOLFLOR – Eine Datenbank zu biologisch-ökologischen Merkmalen der Gefäßpflanzen in Deutschland. Schriftenreihe für Vegetationskunde 38, Bonn: Bundesamt für Naturschutz
seed mass	T	Moles, A.T., & Westoby, M. (2004) Seedling survival and seed size: a synthesis of the literature. Journal of Ecology, 92(3), 384-396
seed mass	T	Otto, B. (2002) Merkmale von Samen, Früchten, generativen Germinulen und generativen Diasporen. In Klotz S, Kühn I, & Durka W (eds.) (2002) BIOLFLOR - Eine Datenbank zu biologisch-ökologischen Merkmalen der Gefäßpflanzen in Deutschland. Schriftenreihe für Vegetationskunde 38, Bonn: Bundesamt für Naturschutz, 177-196
seed mass	T	Pakeman, R.J., Garnier, E., Lavorel,S., & Ansquer, P. (2008) Impact of abundance weighting on the response of seed traits to climate and land use. Journal of Ecology, 96(2), 355-366
seed mass	T	Paula, S., & Pausas, J.G. (2008) Burning seeds: germinative response to heat treatments in relation to resprouting ability. Journal of Ecology, 96(3), 543-552
seed mass	T	Paula, S., Arianoutsou, M., Kazanis, D., et al. (2009) Fire-related traits for plant species of the Mediterranean Basin. Ecology, 90(5), 1420
seed mass	T	Paula, S., Arianoutsou, M., Kazanis, D., Tavsanoglu, Ç., Lloret, F., Buhk, C., Ojeda, F., et al. (2009) Fire-related traits for plant species of the Mediterranean Basin. Ecology, 90(5), 1420, doi:10.1890/08-1309.1
seed mass	T	Preston, K.A., Cornwell, W.K., & DeNoyer, J.L. (2006) Wood density and vessel traits as distinct correlates of ecological strategy in 51 California coast range angiosperms. New Phytologist, 170(4), 807-818
seed mass	T	Quested, H.M., Cornelissen, J.H.C., Press, M.C., Callaghan, T.V., et al. (2003) Decomposition of sub-arctic plants with differing nitrogen economies: a functional role for hemiparasites. Ecology, 84, 3209-3221
seed spread rate		Green, W. (2009) USDA PLANTS Compilation, version 1, 09-02-02. Retrieved from http://bricol.net/downloads/data/PLANTSdatabase
shape of the leaf margin		Botanical.com: Mastic. In Botanical.com- A Modern Herbal by Mrs. M. Grieve, http://www.botanical.com/botanical/mgmh/m/mastic23.html, site requested on 2011.05.25
shape of the leaf margin	T	Kattge, J., Ogle, K., Bönisch, G., Díaz, S., Lavorel, S., Madin, J., Nadrowski, K., et al. (2010) A generic structure for plant trait databases. Methods in Ecology and Evolution, 2(2), 202-213, doi:10.1111/j.2041-210X.2010.00067.x
shape of the leaf margin		Roloff. A., Weisgerber, H., Lang, U., & Stimm, B. (1994) Enzyklopädie der Holzgewächse: Handbuch und Atlas der Dendrologie. p. 5180, Weinheim: Wiley-VCH Verlag
shape of the leaf margin		von Berg, L.: Acacia - Akazie Mimosaceae - Mimosengewächse, http://www.uni-koeln.de/math-nat-fak/botanik/exkursionen/gew%E4chshaus/arten/acacia.html, site requested on 2011.05.23
tolerance against fires		Green, W. (2009) USDA PLANTS Compilation, version 1, 09-02-02. Retrieved from http://bricol.net/downloads/data/PLANTSdatabase
tolerance against fires		USDA, NRCS (2011) The PLANTS Database. National Plant Data Team, Greensboro, NC 27401-4901 USA. Retrieved from http://plants.usda.gov
toxicity		Craig, A.M., Karchesy, J.J., Blythe, L.L., del Pilar Gonzalez-Hernandez, M., & Swan, L.R. (2004) Toxicity studies on western juniper oil (Juniperus occidentalis) and Port-Orford-cedar oil (Chamaecyparis lawsoniana) extracts utilizing local lymph node and acute dermal irritation assays. Toxicology Letters, 143, 217–224
toxicity		Daunderer, M. (2006) Klinische Toxikologie - Giftinformation, Giftnachweise, Vergiftungstherapie. Landsberg: ecomed Verlagsgesellschaft Ag und Co. Kg
toxicity		Green, W. (2009) USDA PLANTS Compilation, version 1, 09-02-02. Retrieved from http://bricol.net/downloads/data/PLANTSdatabase
toxicity		Gurk, C., & Hepp, C.: Gemeines Pfaffenhütchen (Euonymus europaeus), http://www.baumkunde.de/Euonymus_europaeus/, site requested on 2011.06.06
toxicity		Gurk, C., & Hepp, C.: Schneeballblättriger Ahorn (Acer opalus), http://www.baumkunde.de/Acer_opalus/, site requested on 2011.06.06
toxicity		Gurk, C., & Hepp, C.: Vogel-Kirsche (Prunus avium), http://www.baumkunde.de/Prunus_avium/, site requested on 2011.06.06
toxicity		http://florabase.dpaw.wa.gov.au/browse/profile/21824, site requested on 2011.05.28
toxicity		http://www.globalnaturalmedicine.com/pinus-pinaster/, site requested on 2011.06.12
toxicity		Jäger, E., & Werner, K. (2005) Rothmaler: Exkursionsflora von Deutschland Gefäßpflanzen: Kritischer Band. 10th ed., p. 980, München: Elsevier GmbH
toxicity		Roloff. A., Weisgerber, H., Lang, U., & Stimm, B. (1994) Enzyklopädie der Holzgewächse: Handbuch und Atlas der Dendrologie. p. 5180, Weinheim: Wiley-VCH Verlag
toxicity		Roth, L., Daunderer, M., & Kormann, K. (1994) Giftpflanzen - Pflanzengifte: Vorkommen, Wirkung, Therapie; allergische und phytotoxische Reaktionen. 4th ed., Landsberg: ecomed Verlagsgesellschaft Ag und Co. Kg
toxicity		Schmeil, O., Fitschen, J., & Seibold, S. (2007) Flora von Deutschland und angrenzender Länder, 12th ed., p. 915, Wiebelsheim: Quelle und Meyer Verlag
toxicity		USDA, NRCS (2011) The PLANTS Database. National Plant Data Team, Greensboro, NC 27401-4901 USA. Retrieved from http://plants.usda.gov
toxicity		Villoo Morawala Patell (2009) Pinus Pinea Plant Extracts For Treating Osteoporosis and the Extraction Process Thereof. Patent application number: 20090317501.
type of porosity	T	InsideWood (2004-2013) Published on the Internet. Retrieved from http://insidewood.lib.ncsu.edu/search
type of porosity		Roloff. A., Weisgerber, H., Lang, U., & Stimm, B. (1994) Enzyklopädie der Holzgewächse: Handbuch und Atlas der Dendrologie. p. 5180, Weinheim: Wiley-VCH Verlag
type of porosity		Rutherford, B.: http://wasatchhollowcc.org/attachments/article/233/Species%20Ring%20Porous%20and%20Diffuse%20Porous.pdf, site requested on 2011.06.25
type of porosity		Schoch, W., Heller, I., Schweingruber, F., & Kienast, F. (2004) Wood anatomy of central European species. Online version: http:www.woodanatomy.ch.
type of porosity		Schweingruber F, & Landolt W (2005) The Xylem Database (Version 21 Dec 2010). Retrieved from http://www.wsl.ch/dendro/xylemdb/index.php
type of porosity		Wagenführ, R., & Scheiber, C. (1985) Holzatlas., 2nd ed., Leipzig: VEB Fachbuchverlag
type of porosity	T	Wheeler, E.A. (2011) InsideWood - a web resource for hardwood anatomy. IAWA Journal, 32 (2), 199-211
vegetative spread rate		Green, W. (2009) USDA PLANTS Compilation, version 1, 09-02-02. Retrieved from http://bricol.net/downloads/data/PLANTSdatabase
vegetative spread rate		Roloff. A., Weisgerber, H., Lang, U., & Stimm, B. (1994) Enzyklopädie der Holzgewächse: Handbuch und Atlas der Dendrologie. p. 5180, Weinheim: Wiley-VCH Verlag
vegetative spread rate		USDA, NRCS (2011) The PLANTS Database. National Plant Data Team, Greensboro, NC 27401-4901 USA. Retrieved from http://plants.usda.gov
wood density (dry weight)		Autorenkollektiv, Lexikon der Holztechnik, 4.Auflage, Fachbuchverlag Leipzig, Leipzig IN: Tech S (2011) Holzdatenbank der Professur für Holz- und Faserwerkstofftechnik der Technischen Universität Dresden. Version 2011.11.08. URL: http://tu-dresden.de/die_tu_dresden/fakultaeten/fakultaet_maschinenwesen/ihp/hft/professur/wood_database/database, site requested on 2012.06.22
wood density (dry weight)	T	Castro-Diez, P., Puyravaud, J.P., Cornelissen, J.H.C., & Villar-Salvador, P. (1998) Stem anatomy and relative growth rate in seedlings of a wide range of woody plant species and types. Oecologia, 116, 57-66
wood density (dry weight)	T	Chave, J., Coomes, D.A., Jansen, S., Lewis, S.L., Swenson, N.G., & Zanne, A.E. (2009) Towards a worldwide wood economics spectrum. Ecology Letters, 12(4), 351-366. doi:10.1111/j.1461-0248.2009.01285.x
wood density (dry weight)	T	Cornelissen, J.H.C., Cerabolini, B., Castro-Díez, P., Villar-Salvador, P., et al. (2003) Functional traits of woody plants: correspondence of species rankings between field adults and laboratory-grown seedlings? Journal of Vegetation Science, 14(3), 311-322
wood density (dry weight)	T	Cornwell, W.K., Cornelissen, J.H.C, Amatangelo, K., Dorrepaal, E., et al. (2008) Plant species traits are the predominant control on litter decomposition rates within biomes worldwide. Ecology Letters, 11(10), 1065-1071
wood density (dry weight)	T	Cornwell, W.K., Schwilk, D.W., & Ackerly, D.D. (2006) A trait-based test for habitat filtering: convex hull volume. Ecology, 87, 1465-1471
wood density (dry weight)	T	Díaz, S., Hodgson, J.G., Thompson, K., Cabido, M., Cornelissen, J.H.C., Jalili, A., et al. (2004) The plant traits that drive ecosystems: Evidence from three continents. Journal of Vegetation Science, 15, 295-304
wood density (dry weight)		Godet, J.D. (2006) Holzführer - einheimische Holzarten mit Makroaufnahmen. Ulmer KG, Stuttgart
wood density (dry weight)	T	Kattge, J., Ogle, K., Bönisch, G., Díaz, S., Lavorel, S., Madin, J., Nadrowski, K., et al. (2010) A generic structure for plant trait databases. Methods in Ecology and Evolution, 2(2), 202-213, doi:10.1111/j.2041-210X.2010.00067.x
wood density (dry weight)	T	Kleyer, M., Bekker, R.M., Knevel, I.C., et al. (2008) The LEDA Traitbase: a database of life-history traits of the Northwest European flora. Journal of Ecology, 96(6), 1266-1274
wood density (dry weight)	T	Ogaya, R., & Penuelas, J. (2003) Comparative field study of Quercus ilex and Phillyrea latifolia: photosynthetic response to experimental drought conditions. Environmental and Experimental Botany, 50(2), 137-148
wood density (dry weight)	T	Ogaya, R., & Penuelas, J. (2006) Contrasting foliar responses to drought in Quercus ilex and Phillyrea latifolia. Biologia Plantarum, 50(3), 373-382
wood density (dry weight)	T	Ordonez, J.C., van Bodegom, P.M., Witte, J.P.M., et al. (2010) Leaf habit and woodiness regulate different leaf economy traits at a given nutrient supply. Ecology, 91(11), 3218-3228
wood density (dry weight)	T	Ordonez, J.C., van Bodegom, P.M., Witte, J.P.M., et al. (2010) Plant strategies in relation to resource supply in mesic to wet environments: does theory mirror nature? American Naturalist, 175, 225-239
wood density (dry weight)	T	Penuelas, J., Sardans, J., Llusia, J., et al. (2010) Faster returns on ‘leaf economics’ and different biogeochemical niche in invasive compared with native plant species. Global Change Biology, 16(8), 2171-2185
wood density (dry weight)	T	Penuelas, J., Sardans, J., Llusia, J., et al. (2010) Higher Allocation to Low Cost Chemical Defenses in Invasive Species of Hawaii. Journal of Chemical Ecology, 36(11), 1255-1270
wood density (dry weight)	T	Preston, K.A., Cornwell, W.K., & DeNoyer, J.L. (2006) Wood density and vessel traits as distinct correlates of ecological strategy in 51 California coast range angiosperms. New Phytologist, 170(4), 807-818
wood density (dry weight)	T	Reich, P.B., Oleksyn, J., & Wright, I.J. (2009) Leaf phosphorus influences the photosynthesis–nitrogen relation: a cross-biome analysis of 314 species. Oecologia, 160(2), 207-212
wood density (dry weight)	T	Reich, P.B., Tjoelker, M.G., Pregitzer, K.S., et al. (2008) Scaling of respiration to nitrogen in leaves, stems and roots of higher land plants. Ecology Letters, 11(8), 793-801
wood density (dry weight)		Roloff. A., Weisgerber, H., Lang, U., & Stimm, B. (1994) Enzyklopädie der Holzgewächse: Handbuch und Atlas der Dendrologie. p. 5180, Weinheim: Wiley-VCH Verlag
wood density (dry weight)		Vorreiter, L. (1949) Holztechnologisches Handbuch, 1.Band, Verlag Georg Fromme & Co., Wien IN: Tech S (2011) Holzdatenbank der Professur für Holz- und Faserwerkstofftechnik der Technischen Universität Dresden. Version 2011.11.08. URL: http://tu-dresden.de/die_tu_dresden/fakultaeten/fakultaet_maschinenwesen/ihp/hft/professur/wood_database/database [retrieved 2012.06.22]
wood density (dry weight)	T	Zanne, A.E., Lopez-Gonzalez, G., Coomes, D.A., Ilic, J., Jansen, S., Lewis, S.L., Miller, R.B., Swenson, N.G., et al. (2009) Global wood density database. Dryad. Retrieved from http://www.datadryad.org/handle/10255/dryad.235
