# Supplementary material for: Functional Resilience against Climate-Driven Extinctions – Comparing the Functional Diversity of European and North American Tree Floras
Source: PLoS One. 2016 Feb 5;11(2):e0148607. doi: 10.1371/journal.pone.0148607 (PMC4743854; doi:10.1371/journal.pone.0148607)
Supplement: S4 Table — (XLSX) [file pone.0148607.s012.xlsx]

## Sheet: Tabelle1
spec.name	genus	angio.gymno	allelo	bark.surf	disp.mode.animal	disp.mode.gravity	disp.mode.water	disp.mode.wind	fire.res	fire.tol	growth.rate	height	leaf.area	leaf.cn	leaf.comp	leaf.mar	life.span	n.fix	porosity.diffuse	porosity.ring	porosity.semi.ring	resp.disturb	root.habit	seed.mass	seed.spread	sla	tox	veg.spread	wood.dens
Abies alba	Abies	Gymnosperm	NA	5	0	0	0	1	NA	2	3	55	5	1	NA	2	650	0	0	0	0	NA	taproot	79	1	3.7	0	0	0.35301
Abies balsamea	Abies	Gymnosperm	1	5	0	0	0	1	0	1	1	22.5	34.2028	65	leafsimple	0	200	0	0	0	0	0	shallow.root	6.72	1	6.232	0	0	0.33
Abies concolor	Abies	Gymnosperm	0.5	5	NA	NA	NA	NA	1	3	1	55	5	65	NA	2	400	0	0	0	0	0	shallow.root	33.59	1	6.2	0	0	0.37
Abies fraseri	Abies	Gymnosperm	0	3	0	0	0	1	0	1	2	22	22.8018	65	leafsimple	0	150	0	0	0	0	0	shallow.root	7.175	1	6.071	0	0	0.34
Acer barbatum	Acer	Angiosperm	0	4	NA	NA	NA	NA	0	0	2	18.15	3166.92	65	leafsimple	2	175	0	1	0	0	0	shallow.root	85.25	1	26.77	0	0	0.54
Acer campestre	Acer	Angiosperm	NA	3	0.333333	0	0.333333	0.333333	1	2	1	15.25	3913	1	NA	3	150	0	1	0	0	NA	shallow.root	61.46	1	13.8	0	0	0.52521
Acer leucoderme	Acer	Angiosperm	0	4	NA	NA	NA	NA	0	2	2	9	3831.98	65	leafsimple	2	165.14	0	1	0	0	1	NA	85.25	1	26.82	0	0	0.48
Acer negundo	Acer	Angiosperm	0.5	3	NA	NA	NA	NA	0	1	3	20.5	2582.99	65	NA	3	100	0	1	0	0	1	shallow.root	61.46	1	22.9885	0	1	0.416
Acer nigrum	Acer	Angiosperm	0	5	NA	NA	NA	NA	0	1	2	29.5	15327.9	65	leafsimple	2	200	0	1	0	0	1	shallow.root	85.25	2	26.82	0	0	0.52
Acer opalus	Acer	Angiosperm	NA	3	0	0	0	1	NA	2	1	11	3	1	NA	3	250	0	1	0	0	NA	taproot	61.46	1	17.68	0	0	3
Acer pensylvanicum	Acer	Angiosperm	0	3	0	0	0	1	0	2	1	12	13934.5	65	leafsimple	2	100	0	1	0	0	1	shallow.root	40.5667	1	32.37	0	0	0.44
Acer platanoides	Acer	Angiosperm	0.5	3	1	0	0	0	0	1	3	27.5	6824.8	65	NA	3	200	0	1	0	0	0	shallow.root	61.46	1	22.6415	0	0	0.5166
Acer pseudoplatanus	Acer	Angiosperm	0.5	3	0.5	0	0.5	0	0	2	2	30	7935	65	NA	3	550	0	1	0	0	1	taproot	61.46	1	16.2895	0	0	0.508995
Acer rubrum	Acer	Angiosperm	0	5	0	0	0	1	0	1	3	28.8	4408.36	65	leafsimple	2	150	0	1	0	0	1	shallow.root	25.5333	2	21.79	0	0	0.49
Acer saccharinum	Acer	Angiosperm	0.5	5	NA	NA	NA	NA	0	1	3	37	3	65	NA	2	130	NA	1	0	0	1	shallow.root	61.46	1	19.9539	0	0	0.44
Acer saccharum	Acer	Angiosperm	1	3	0	0	0	1	0	2	1	33.8	10260.8	65	leafsimple	2	400	0	1	0	0	0	shallow.root	51.96	2	25.23	0	0	0.56
Acer spicatum	Acer	Angiosperm	0	2	0	0	0	1	0	3	2	10	10260.8	65	leafsimple	2	50	0	1	0	0	1	shallow.root	20.3333	2	30.7	0	0	0.44
Aesculus glabra	Aesculus	Angiosperm	1	5	1	0	0	0	0	1	3	20.4333	5067.07	65	leafcomposite	2	150	0	1	0	0	1	taproot	6700.5	1	28.51	3	0	0.33
Aesculus hippocastanum	Aesculus	Angiosperm	1	3	0	1	0	0	NA	1	2	22.5	6402.9	2	NA	3	200	0	1	0	0	NA	taproot	12000	1	19.485	1	0	0.5
Aesculus octandra	Aesculus	Angiosperm	1	3	0	1	0	0	0	1	2	30	5067.07	65	leafcomposite	2	150	0	1	0	0	1	NA	16296.4	1	26.62	3	0	0.33
Alnus glutinosa	Alnus	Angiosperm	0	4	0.5	0	0.5	0	0	1	3	20	3112.5	65	NA	2	120	1	1	0	0	1	var.root	1.32	2	13.75	0	0	0.42
Alnus incana	Alnus	Angiosperm	0	1	0.5	0	0.5	0	0	3	3	20	2712.54	65	NA	2	50	1	1	0	0	0	shallow.root	1.32	2	14.9254	0	1	0.43911
Asimina triloba	Asimina	Angiosperm	0	5	1	0	0	0	0	2	1	12	10134.1	65	leafsimple	0	80	0	0	1	0	1	taproot	809.925	1	28.53	0	0	0.47
Betula alleghaniensis	Betula	Angiosperm	0	1	0	0	0	1	0	1	3	30.1667	4845.39	65	leafsimple	2	300	0	1	0	0	1	shallow.root	0.94	2	28.57	0	0	0.55
Betula lenta	Betula	Angiosperm	0	1	0	0	0	1	0	1	2	24.5	4845.39	65	leafsimple	2	200	0	1	0	0	1	shallow.root	0.7	1	30.76	0	0	0.6
Betula nigra	Betula	Angiosperm	0	1	0	0	0	1	0	3	3	24.975	1710.14	40	leafsimple	2	175	0	1	0	0	1	var.root	1.2	3	23.59	0	1	0.49
Betula papyrifera	Betula	Angiosperm	0	1	0	0	0	1	0	2	3	27	2216.85	40	leafsimple	2	164.167	0	1	0	0	1	shallow.root	0.318182	3	22.6	0	0	0.48
Betula pendula	Betula	Angiosperm	0.5	4	0.333333	0	0.333333	0.333333	0	2	3	25	1183.56	40	NA	2	120	0	1	0	0	1	shallow.root	0.24	1	19.91	0	0	0.512605
Betula populifolia	Betula	Angiosperm	0	1	0	0	0	1	0	3	3	9	2786.89	40	leafsimple	2	80	0	1	0	0	1	shallow.root	0.1	3	25.57	0	0	0.45
Betula pubescens	Betula	Angiosperm	NA	3	0	0	1	0	NA	2	3	22.5	1335.53	1	NA	2	120	0	1	0	0	NA	shallow.root	0.24	1	15.873	0	0	0.52521
Bumelia lanuginosa	Bumelia	Angiosperm	0	NA	NA	NA	NA	NA	NA	NA	NA	15.1	962.744	NA	leafsimple	0	NA	0	NA	NA	NA	NA	taproot	NA	NA	23.21	NA	NA	0.47
Carpinus betulus	Carpinus	Angiosperm	1	1	0.5	0	0.5	0	NA	1	1	27.5	2273.54	2	NA	0	200	0	1	0	0	NA	taproot	41.1	1	19.5	0	0	0.693105
Carpinus caroliniana	Carpinus	Angiosperm	0	2	0	0	0	1	0	1	1	11.75	2090.17	65	leafsimple	2	175	0	1	0	0	0	taproot	16.75	1	30.26	0	0	0.58
Carya aquatica	Carya	Angiosperm	0	4	NA	NA	NA	NA	0	2	1	33.5	2026.83	65	leafcomposite	2	175	0	0	1	1	1	shallow.root	2771.8	1	22.42	0	0	0.61
Carya cordiformis	Carya	Angiosperm	0	3	NA	NA	NA	NA	0	2	1	28.5	2533.54	65	leafcomposite	2	200	0	0	1	1	1	taproot	2797.55	1	29.1	0	0	0.6
Carya glabra	Carya	Angiosperm	0	3	NA	NA	NA	NA	0	2	1	30.75	11844.3	65	leafcomposite	2	300	0	0	1	1	1	taproot	3502.18	1	19.25	0	0	0.66
Carya illinoensis	Carya	Angiosperm	1	3	1	0	0	0	0	2	1	48	2878.1	65	leafcomposite	2	300	0	0	1	1	1	shallow.root	4141.93	1	22.37	0	0	0.6
Carya laciniosa	Carya	Angiosperm	0	5	NA	NA	NA	NA	0	2	2	35	12414.3	65	leafcomposite	2	300	0	1	0	1	1	taproot	15141.1	1	22.4	0	0	0.62
Carya ovata	Carya	Angiosperm	1	5	NA	NA	NA	NA	0	3	3	32.75	7600.61	65	leafcomposite	2	300	0	0	1	0	1	taproot	4401.2	1	18.75	0	0	0.64
Carya pallida	Carya	Angiosperm	0	5	NA	NA	NA	NA	0	2	1	29	3800.31	65	leafcomposite	2	281.25	0	0	1	0	1	taproot	5473.66	1	22.43	0	0	0.61
Carya texana	Carya	Angiosperm	0	5	NA	NA	NA	NA	0	2	1	41	3040.24	65	leafcomposite	2	281.25	0	0	1	1	1	taproot	5473.66	1	22.33	0	0	0.54
Carya tomentosa	Carya	Angiosperm	0	5	NA	NA	NA	NA	0	2	1	28.3333	4495.76	65	leafcomposite	2	500	0	0	1	1	1	taproot	5559.93	1	21.38	0	0	0.64
Castanea dentata	Castanea	Angiosperm	0	1	1	0	0	0	0	0	3	33	7093.9	15	leafsimple	2	300	0	1	0	0	1	NA	3467.25	0	24.03	0	0	0.4
Castanea ozarkensis	Castanea	Angiosperm	0	5	NA	NA	NA	NA	0	2	2	10	NA	40	leafsimple	2	190	0	0	1	0	0	NA	3467.25	0	23.87	0	0	0.4
Castanea pumila	Castanea	Angiosperm	0	3	NA	NA	NA	NA	0	3	2	16	3546.95	65	leafsimple	2	80	0	0	1	0	0	NA	3467.25	1	23.65	0	0	0.4
Castanea sativa	Castanea	Angiosperm	1	5	0.25	0.5	0.25	0	NA	0	2	27.5	7243	2	NA	2	650	0	0	1	0	NA	taproot	4050	0	15.1	0	0	0.44
Catalpa bignonioides	Catalpa	Angiosperm	0	5	0	0	0	1	0	0	3	17.5	12541	65	leafsimple	0	300	0	0	1	1	1	NA	24.9	1	22.63	0	0	0.3706
Catalpa speciosa	Catalpa	Angiosperm	0	5	0	0	0	1	0	0	3	20	41803.4	65	leafsimple	0	300	1	0	1	1	1	taproot	18.25	1	21.75	0	1	0.38
Celtis australis	Celtis	Angiosperm	NA	1	1	0	0	0	NA	2	1	21	537.1	1.5	NA	2	200	NA	0	1	0	NA	taproot	184.9	2	27.41	0	0	0.55
Celtis laevigata	Celtis	Angiosperm	0	3	1	0	0	0	0	2	3	27.75	1995.16	65	leafsimple	1	150	0	0	1	0	1	shallow.root	83.9	1	20.69	0	0	0.47
Celtis occidentalis	Celtis	Angiosperm	1	5	1	0	0	0	0	3	2	33.5	2660.21	65	leafsimple	2	200	0	0	1	0	1	var.root	106.125	2	20.45	0	0	0.49
Celtis reticulata	Celtis	Angiosperm	0	5	NA	NA	NA	NA	0	2	3	16	1211.35	65	leafsimple	1	200	0	0	1	0	1	shallow.root	92	3	20.61	0	0	0.48
Ceratonia siliqua	Ceratonia	Angiosperm	1	2	1	0	0	0	NA	NA	4	12.5	11850	2	NA	0	500	1	1	0	0	NA	taproot	200	NA	4.44125	0	0	0.9
Cercis canadensis	Cercis	Angiosperm	0	3	NA	NA	NA	NA	0	1	1	12.1	8107.32	40	leafsimple	0	80	1	0	1	0	0	shallow.root	23.7727	2	24.2	0	0	0.65
Chamaecyparis thyoides	Chamaecyparis	Gymnosperm	0	5	0	0	0	1	0	0	2	32.6	NA	65	leafsimple	0	733	0	0	0	0	1	shallow.root	0.95	2	7.821	0	2	0.38
Chionanthus virginicus	Chionanthus	Angiosperm	0	2	NA	NA	NA	NA	0	1	2	8.397	3	65	NA	0	NA	0	0	0	0	0	shallow.root	485.795	1	28.95	0	0	0
Cladrastis kentukea	Cladrastis	Angiosperm	0	1	NA	NA	NA	NA	0	0	2	14.36	3103.58	65	leafcomposite	0	300	1	1	0	1	1	NA	NA	1	23.19	0	0	NA
Cornus florida	Cornus	Angiosperm	0	5	1	0	0	0	0	1	2	11	3990.32	65	leafsimple	0	125	0	1	0	0	0	shallow.root	101.871	1	25.91	0	0	0.64
Cornus mas	Cornus	Angiosperm	0	3	1	0	0	0	0	2	2	8	1892.89	65	NA	0	100	0	1	0	0	1	shallow.root	88	0	20.12	0	0	0
Corylus avellana	Corylus	Angiosperm	1	2	0.333333	0.333333	0.333333	0	NA	3	3	6	3937	1	NA	2	80	0	0.666667	0	0.333333	NA	shallow.root	956.65	1	19.19	0	0	0.5166
Cotinus obovatus	Cotinus	Angiosperm	0	5	NA	NA	NA	NA	NA	NA	NA	12	NA	NA	leafsimple	0	NA	0	0	1	0	NA	shallow.root	8.95	NA	23.36	NA	NA	0.47
Crataegus monogyna	Crataegus	Angiosperm	0	4	0.8	0	0.2	0	0	2	1	10	551.97	65	NA	3	400	0	0	0	0	1	taproot	143.4	0	10.6	0	0	3
Diospyros virginiana	Diospyros	Angiosperm	0	5	1	0	0	0	1	1	2	18.75	6333.84	65	leafsimple	0	300	0	0	0	1	1	taproot	364.575	1	23.25	0	NA	0.67
Euonymus europaeus	Euonymus	Angiosperm	NA	4	0.666667	0	0.333333	0	NA	NA	2	6	1148.05	1	NA	0	60	0	0.5	0	0.5	NA	shallow.root	29.67	NA	17.9039	1	NA	0.6027
Fagus grandifolia	Fagus	Angiosperm	0	1	1	0	0	0	0	3	1	33.75	4053.66	65	leafsimple	2	300	0	0	0	1	1	shallow.root	265.74	1	34.37	0	0	0.56
Fagus sylvatica	Fagus	Angiosperm	1	1	0.2	0.6	0.2	0	NA	3	2	40	2006	1.5	NA	2	500	0	0	0	1	1	taproot	217	1	20.245	1	0	0.58548
Fraxinus americana	Fraxinus	Angiosperm	0	3	NA	NA	NA	NA	0	2	2	24	2974.43	65	NA	0	300	0	0	1	0	1	taproot	42.01	2	24.0964	0	0	0.55
Fraxinus caroliniana	Fraxinus	Angiosperm	1	1	0	0	0	1	0	0	2	12.19	5700.46	60.83	leafcomposite	2	175	0	0	1	0	1	NA	77.95	1	23.47	0	0	0.51
Fraxinus excelsior	Fraxinus	Angiosperm	1	3	0.333333	0	0.333333	0.333333	NA	2	3	37.5	1744	1	NA	0	300	0	0	1	0	1	shallow.root	42.01	2	12.3	0	0	0.55965
Fraxinus nigra	Fraxinus	Angiosperm	1	5	0	0	0	1	0	2	2	24.3333	3420.28	40	leafcomposite	2	250	0	0	1	0	1	shallow.root	50.0286	1	25.99	0	0	0.45
Fraxinus ornus	Fraxinus	Angiosperm	1	1	0	0	0.666667	0.333333	NA	2	2	8	16411.5	1	NA	2	300	0	0	1	0	NA	NA	42.01	2	6.39	0	0	2
Fraxinus pennsylvanica	Fraxinus	Angiosperm	1	5	0	0	0	1	0	2	3	20	3166.92	65	leafcomposite	2	80	0	0	1	0	1	shallow.root	32.3143	2	24.48	0	0	0.53
Fraxinus profunda	Fraxinus	Angiosperm	1	5	0	0	0	1	0	3	3	40	12351	65	leafcomposite	1	300	0	0	1	0	1	NA	142.3	2	23.26	0	0	0.48
Fraxinus quadrangulata	Fraxinus	Angiosperm	1	3	0	0	0	1	0	2	2	23.26	3040.24	60.83	leafcomposite	2	200.71	0	0	1	0	1	NA	71.4	1	23.41	0	0	0.53
Gleditsia aquatica	Gleditsia	Angiosperm	0	5	NA	NA	NA	NA	0	0	3	20	210.284	40	leafcomposite	0	175	0	0	1	0	1	NA	176.53	1	21.01	0	0	0.6
Gleditsia triacanthos	Gleditsia	Angiosperm	0.5	5	NA	NA	NA	NA	0	0	3	41.5	1	40	NA	2	125	NA	0	1	0	1	taproot	167.65	1	1.2192	0	0	0.6
Gordonia lasianthus	Gordonia	Angiosperm	0	NA	NA	NA	NA	NA	0	1	2	19	3990.32	65	leafsimple	2	175	0	1	0	0	1	taproot	NA	1	23.3	0	0	0.37
Gymnocladus dioicus	Gymnocladus	Angiosperm	0	5	1	0	0	0	1	1	1	28	1140.09	15	leafcomposite	0	300	1	0	1	0	1	taproot	NA	1	23.17	3	1	0.53
Hamamelis virginiana	Hamamelis	Angiosperm	0	2	NA	NA	NA	NA	0	3	1	7.5	1	40	NA	0	NA	0	1	0	0	1	shallow.root	47.15	1	22.7183	0	0	0.56
Ilex aquifolium	Ilex	Angiosperm	NA	2	0.75	0	0.25	0	NA	1	1	17	1533	1.5	NA	0	300	0	0.666667	0	0.333333	NA	shallow.root	32	1	7	1	0	0.65
Ilex opaca	Ilex	Angiosperm	0	NA	1	0	0	0	0	1	1	19.125	NA	65	leafsimple	2	175	0	1	0	1	1	taproot	17.225	1	23.33	0	0	0.5
Juglans cinerea	Juglans	Angiosperm	1	3	NA	NA	NA	NA	0	1	3	27	2216.85	65	leafcomposite	2	75	0	0	0	1	1	taproot	14026.4	1	24.45	1	0	0.36
Juglans microcarpa	Juglans	Angiosperm	0	3	NA	NA	NA	NA	0	0	1	15	NA	65	leafcomposite	1	301	0	0	0	1	0	taproot	4965.2	1	24.5	1	0	0.53
Juglans nigra	Juglans	Angiosperm	1	5	0	0	0	1	0	3	3	30	1	65	NA	0	200	0	0	0	1	1	taproot	11920	1	16.14	1	0	0.51
Juglans regia	Juglans	Angiosperm	1	4	1	0	0	0	0	1	3	25	3852	2	NA	0	280	0	0.5	0	0.5	1	taproot	6500	1	24.94	0	0	0.55552
Juniperus ashei	Juniperus	Gymnosperm	0	5	1	0	0	0	0	1	1	12	NA	65	leafsimple	0	532.78	0	0	0	0	0	taproot	45.2	1	5.726	0	0	0.46
Juniperus communis	Juniperus	Gymnosperm	1	4	0.5	0.5	0	0	0	1	1	10	15	65	NA	0	2000	0	0	0	0	0	taproot	8.53	1	8.62101	0	0	0.5166
Juniperus oxycedrus	Juniperus	Gymnosperm	NA	4	0.5	0.5	0	0	NA	1	2	10	16.8	1.5	NA	0	2000	0	0	0	0	NA	NA	31.33	1	6.1	1	0	0
Juniperus silicicola	Juniperus	Gymnosperm	0	5	1	0	0	0	0	1	1	14.5	NA	65	leafsimple	0	300	0	0	0	0	1	shallow.root	39.35	1	5.543	0	0	0.42
Juniperus virginiana	Juniperus	Gymnosperm	0	4	1	0	0	0	0	1	1	15	NA	65	leafsimple	0	375	0	0	0	0	1	shallow.root	11.92	3	5.16	1	0	0.44
Larix decidua	Larix	Gymnosperm	0.5	5	NA	NA	NA	NA	0	0	2	40	20.735	65	NA	0	400	0	0	0	0	0	taproot	6.24	2	11.9187	0	0	0.47355
Larix laricina	Larix	Gymnosperm	0	5	0	0	0	1	0	0	3	24.8	6.65054	65	leafsimple	0	210	0	0	0	0	0	shallow.root	1.54	1	16.08	0	0	0.49
Laurus nobilis	Laurus	Angiosperm	NA	2	1	0	0	0	NA	NA	1	20	451.36	1	NA	2	100	0	1	0	0	NA	shallow.root	706.15	NA	8.13	1	NA	0
Liquidambar styraciflua	Liquidambar	Angiosperm	0	5	0	0	0	1	0	1	3	39.75	12667.7	65	leafsimple	3	300	0	1	0	0	1	var.root	5.17778	2	23.63	0	2	0.46
Liriodendron tulipifera	Liriodendron	Angiosperm	0	3	0	0	0	1	0	2	3	51.1667	15327.9	65	leafsimple	3	250	0	1	0	0	1	taproot	27.8375	1	27.16	0	0	0.35
Maclura pomifera	Maclura	Angiosperm	0	5	1	0	0	0	0	2	2	14	5067.07	65	leafsimple	0	300	0	0	1	0	1	taproot	31.7857	1	23.21	0	0	0.76
Magnolia acuminata	Magnolia	Angiosperm	0	5	NA	NA	NA	NA	0	0	3	28	20268.3	65	leafsimple	0	150	0	1	0	1	1	var.root	88.5	1	22.4	0	0	0.44
Magnolia fraseri	Magnolia	Angiosperm	0	1	NA	NA	NA	NA	0	2	3	24	36229.6	65	leafsimple	0	175	0	1	0	0	1	taproot	99.85	1	22.38	0	0	0.4
Magnolia grandiflora	Magnolia	Angiosperm	0	5	1	0	0	0	0	0	2	28.8	8234	65	leafsimple	0	300	0	1	0	0	0	taproot	87.05	1	22.26	0	0	0.4372
Magnolia macrophylla	Magnolia	Angiosperm	0	1	NA	NA	NA	NA	0	0	2	23.5	120343	65	leafsimple	0	200	0	1	0	0	1	taproot	167.8	1	22.28	0	0	0.45
Magnolia virginiana	Magnolia	Angiosperm	0	1	1	0	0	0	1	0	2	25	5700.46	65	leafsimple	0	175	0	1	0	0	1	taproot	59.5	1	20.96	0	0	0.42
Malus sylvestris	Malus	Angiosperm	0	3	1	0	0	0	0	1	2	10	812	40	NA	2	150	0	1	0	0	1	NA	23.4744	1	19.6078	0	0	0.61
Morus rubra	Morus	Angiosperm	0	5	1	0	0	0	0	1	2	21.3333	6587.2	65	leafsimple	2	125	0	0	1	0	1	shallow.root	1.53333	1	26.45	0	0	0.59
Nyssa aquatica	Nyssa	Angiosperm	0	5	1	0	1	0	0	3	2	28	9120.73	65	leafsimple	1	300	0	1	0	0	1	shallow.root	895.567	1	23.66	0	0	0.46
Nyssa ogeche	Nyssa	Angiosperm	0	5	NA	NA	NA	NA	0	2	3	16.9	5700.46	65	leafsimple	0	80	0	1	0	0	1	NA	337.775	1	23.87	0	2	0.46
Nyssa sylvatica	Nyssa	Angiosperm	0	5	1	0	0	0	0	2	2	28.25	2952.84	65	leafsimple	1	175	0	1	0	0	1	taproot	159.25	1	23.87	0	0	0.46
Olea europaea	Olea	Angiosperm	NA	5	1	0	0	0	NA	NA	3	15	324.9	3	NA	0	800	0	0.666667	0	0	NA	var.root	195.28	NA	4.565	0	NA	0.80633
Ostrya carpinifolia	Ostrya	Angiosperm	NA	3	NA	NA	NA	NA	NA	2	3	20	1	2	NA	2	100	NA	1	0	0	NA	NA	11	1	25.5	0	0	0.77
Ostrya virginiana	Ostrya	Angiosperm	0	3	0	0	0	1	0	2	1	15.5	3546.95	65	leafsimple	2	80	0	1	0	0	1	taproot	17.8	1	27.01	0	0	0.63
Oxydendrum arboreum	Oxydendrum	Angiosperm	0	5	0	1	0	0	0	NA	1	22.3333	6080.49	65	leafsimple	1	175	0	1	0	0	1	taproot	0.2	1	31.97	0	0	0.5
Persea borbonia	Persea	Angiosperm	0	3	1	0	0	0	1	0	2	17	1995.16	65	leafsimple	0	175	0	1	0	0	1	NA	NA	1	18.31	0	NA	0.51
Phillyrea latifolia	Phillyrea	Angiosperm	NA	2	1	0	0	0	NA	NA	1	15	235	2	NA	0	900	0	1	0	0	1	taproot	33.21	NA	7.5	0	NA	0
Picea abies	Picea	Gymnosperm	0.5	5	0	0	1	0	0	1	1	50	22.2	65	NA	0	300	0	0	0	0	1	shallow.root	6	1	5.65	0	0	0.37023
Picea glauca	Picea	Gymnosperm	0	4	NA	NA	NA	NA	0	1	1	30.42	21.5	65	NA	0	300	0	0	0	0	0	NA	2	1	39.9	0	1	0.33
Picea mariana	Picea	Gymnosperm	0.5	4	NA	NA	NA	NA	0	0	1	20.023	5	65	NA	0	280	0	0	0	0	0	shallow.root	1	1	4.88	0	1	0.38
Picea rubens	Picea	Gymnosperm	0	3	0	0	0	1	0	0	2	30.5	17.1774	65	leafsimple	0	383	0	0	0	0	0	shallow.root	3.33333	1	5.447	0	0	0.37
Pinus banksiana	Pinus	Gymnosperm	1	3	0	0	0	1	0	0	3	27.6	40.5366	65	leafsimple	0	205	0	0	0	0	0	taproot	3.46364	1	10.35	0	0	0.4
Pinus echinata	Pinus	Gymnosperm	0	5	0	0	0	1	0	3	3	38	70.939	65	leafsimple	0	200	0	0	0	0	1	taproot	9.62	2	8.319	0	0	0.47
Pinus elliottii	Pinus	Gymnosperm	1	5	1	0	0	0	1	1	3	33.5	230.552	65	leafsimple	0	200	0	0	0	0	0	taproot	33.2	1	7.021	0	0	0.54
Pinus glabra	Pinus	Gymnosperm	0	5	0	0	0	1	0	0	3	28.5	39.9032	65	leafsimple	0	175	0	0	0	0	0	taproot	8.65	2	8.591	0	0	0.41
Pinus mugo	Pinus	Gymnosperm	0	4	NA	NA	NA	NA	1	0	1	6.3	5	65	NA	0	300	0	0	0	0	0	shallow.root	23.9	1	0.508	0	0	0.49
Pinus nigra	Pinus	Gymnosperm	0	5	0	0	0	1	0	1	2	40	5	65	NA	0	592.5	0	0	0	0	0	taproot	20	1	6.83895	0	0	0.417071
Pinus palustris	Pinus	Gymnosperm	1	5	0	0	0	1	1	2	3	40.52	329.36	65	leafsimple	0	500	0	0	0	0	0	taproot	94.4286	1	3.258	0	0	0.54
Pinus pinaster	Pinus	Gymnosperm	1	5	0	0.5	0	0.5	NA	1	3	35	253.8	2	NA	2	200	0	0	0	0	NA	taproot	56	1	6.621	0	0	0.412071
Pinus pinea	Pinus	Gymnosperm	NA	5	0	1	0	0	NA	1	4	30	137.9	2	NA	0	250	NA	0	0	0	NA	taproot	562.62	1	3.9	0	0	0.5
Pinus pungens	Pinus	Gymnosperm	0	4	0	0	0	1	0	1	2	14	57.638	65	leafsimple	0	300	0	0	0	0	0	taproot	13.2	1	7.586	0	0	0.49
Pinus resinosa	Pinus	Gymnosperm	0	4	0	0	0	1	1	1	3	32.3333	126.677	65	leafsimple	0	350	0	0	0	0	0	taproot	8.33	1	8.033	0	0	0.41
Pinus rigida	Pinus	Gymnosperm	0	5	NA	NA	NA	NA	1	1	3	23	86.457	65	leafsimple	0	257	0	0	0	0	1	taproot	7.33333	1	7.942	0	0	0.47
Pinus serotina	Pinus	Gymnosperm	0	5	NA	NA	NA	NA	0	2	2	20	126.804	40	leafsimple	0	175	0	0	0	0	1	shallow.root	8.26667	1	8.796	0	1	0.51
Pinus strobiformis	Pinus	Gymnosperm	0	5	NA	NA	NA	NA	0	1	2	27	57.638	62.5	leafsimple	0	516.9	0	0	0	0	0	NA	187.5	1	7.555	0	0	0.43
Pinus strobus	Pinus	Gymnosperm	0.5	3	NA	NA	NA	NA	0	0	3	46.26	50	65	NA	2	450	0	0	0	0	0	var.root	17.5	1	11.5683	0	0	0.34
Pinus sylvestris	Pinus	Gymnosperm	0.5	4	0	0	0.5	0.5	0	1	3	33.924	71.975	65	NA	2	420	0	0	0	0	1	taproot	9.73	1	4.515	0	0	0.393477
Pinus taeda	Pinus	Gymnosperm	0	5	0	0	0	1	1	3	3	42.74	190.015	65	leafsimple	0	240	0	0	0	0	1	taproot	26.5875	2	8.059	0	0	0.47
Pinus virginiana	Pinus	Gymnosperm	0	5	0	0	0	1	0	3	3	26.6	39.9032	65	leafsimple	0	150	0	0	0	0	1	shallow.root	8.45714	3	8.343	0	0	0.45
Pistacia lentiscus	Pistacia	Angiosperm	NA	2	1	0	0	0	NA	NA	3	8	1040	NA	NA	2	1000	0	0.333333	0.333333	0.333333	1	NA	19.3	NA	4.725	1	NA	2
Planera aquatica	Planera	Angiosperm	0	3	NA	NA	NA	NA	0	1	1	10.67	997.58	NA	leafsimple	2	250	0	1	0	1	1	shallow.root	NA	2	23.26	0	0	0.53
Platanus occidentalis	Platanus	Angiosperm	1	3	0	0	0	1	0	2	3	41.4	15327.9	65	leafsimple	2	250	0	1	0	0	1	NA	2.85	2	23.06	0	1	0.415
Populus alba	Populus	Angiosperm	0	1	0.5	0.5	0	0	0	3	3	30.84	1	65	NA	3	400	0	1	0	0	1	shallow.root	0.12	2	11.295	0	1	0.35301
Populus balsamifera	Populus	Angiosperm	0	5	0	0	0	1	0	3	3	24.672	2774	65	NA	0	200	0	1	0	0	1	shallow.root	0.81	2	0.75	0	2	0.31
Populus deltoides	Populus	Angiosperm	1	3	1	0	0	1	0	3	3	36.975	NA	65	leafsimple	2	80	0	0	0	1	1	shallow.root	1.15	3	17.8	0	1	0.411349
Populus grandidentata	Populus	Angiosperm	1	3	NA	NA	NA	NA	0	0	3	23.5	2850.23	40	leafsimple	2	100	0	0	0	1	1	shallow.root	0.166667	2	19.68	0	1	0.36
Populus heterophylla	Populus	Angiosperm	1	5	NA	NA	NA	NA	0	2	2	40	12541	65	leafsimple	2	80	0	1	0	1	1	shallow.root	3	1	20.48	0	0	0.37
Populus nigra	Populus	Angiosperm	0	5	0.333333	0.333333	0.333333	0	0	3	3	32.5	2834.5	65	NA	2	225	NA	1	0	0	1	shallow.root	0.8	2	16.06	0	2	0.35301
Populus tremula	Populus	Angiosperm	1	3	0.5	0.5	0	0	NA	2	3	30	2447.5	1	NA	3	100	0	1	0	0	NA	shallow.root	0.1	2	12.9957	0	1	0.373725
Populus tremuloides	Populus	Angiosperm	1	3	NA	NA	NA	NA	0	3	3	22.5	10260.8	40	leafsimple	2	200	0	1	0	1	1	shallow.root	0.1	2	21.48	0	2	0.35
Prunus americana	Prunus	Angiosperm	0	5	NA	NA	NA	NA	0	2	2	10	2881.9	40	leafsimple	2	300	0	0	0	1	1	shallow.root	538.65	1	23.74	1	0	0.47
Prunus avium	Prunus	Angiosperm	NA	1	1	0	0	0	NA	2	3	22.5	1340	1	NA	2	90	NA	0	0	1	NA	var.root	184.33	2	13.45	1	0	0.47355
Prunus mahaleb	Prunus	Angiosperm	NA	3	1	0	0	0	NA	2	3	6	747.25	1	NA	2	80	0	0	0	1	NA	NA	79	2	12.4	1	0	2
Prunus nigra	Prunus	Angiosperm	0	3	NA	NA	NA	NA	0	0	3	20.19	4560.37	60	leafsimple	2	175	0	0	0	1	0	shallow.root	163.67	2	23.74	0	0	0.47
Prunus padus	Prunus	Angiosperm	0	1	0.75	0	0.25	0	0	1	2	15.5	2798.5	40	NA	2	70	NA	0.5	0	0.5	0	taproot	75.25	2	25.641	0	0	0.46494
Prunus pensylvanica	Prunus	Angiosperm	0	3	1	0	0	0	0	3	3	30	1900.15	65	leafsimple	2	40	0	0	0	1	1	shallow.root	45.06	3	21.37	2	0	0.36
Prunus serotina	Prunus	Angiosperm	0.5	3	1	0	0	0	0	1	3	24.672	3294.53	65	NA	2	150	0	0.5	0	0.5	1	shallow.root	94	2	24.8559	3	0	0.47
Prunus virginiana	Prunus	Angiosperm	0	3	NA	NA	NA	NA	0	3	3	20.19	2280.18	65	leafsimple	2	505	0	0	0	1	1	taproot	94.2333	1	30.53	3	2	0.36
Ptelea trifoliata	Ptelea	Angiosperm	0	3	NA	NA	NA	NA	0	1	1	7.855	1	65	NA	2	NA	0	0	1	0	1	taproot	34.9	1	0.762	0	0	0
Pyrus communis	Pyrus	Angiosperm	0	3	1	0	0	0	0	1	3	15.21	1	65	NA	0	150	NA	1	0	0	1	NA	25	0	8.4637	0	0	0.631974
Quercus alba	Quercus	Angiosperm	1	3	NA	NA	NA	NA	0	2	1	28.75	10640.9	65	leafsimple	3	600	0	0	1	0	1	taproot	2996.81	1	21.14	0	0	0.63
Quercus bicolor	Quercus	Angiosperm	0	3	NA	NA	NA	NA	0	2	3	23.5	8360.67	65	leafsimple	2	350	0	0	1	0	1	taproot	3459.14	1	15.27	0	0	0.66
Quercus cerris	Quercus	Angiosperm	NA	5	0.5	0.5	0	0	1	2	2	35	2853.53	2	NA	3	200	0	0	1	0	NA	taproot	3033.35	1	11.16	1	0	0.7
Quercus coccinea	Quercus	Angiosperm	0	5	NA	NA	NA	NA	0	3	3	26.5	7410.6	65	leafsimple	2	300	0	0	1	0	1	taproot	1931.37	1	15.73	0	0	0.62
Quercus durandii	Quercus	Angiosperm	0	3	NA	NA	NA	NA	0	2	2	20	1393.45	64.14	leafsimple	1	300.53	0	0	1	1	1	NA	1564.1	1	15.3	0	0	0.6
Quercus ellipsoidalis	Quercus	Angiosperm	0	3	NA	NA	NA	NA	0	2	2	21	6587.2	64.14	leafsimple	2	300.53	0	0	1	0	1	taproot	1851.4	1	16.58	0	0	0.58
Quercus ilex	Quercus	Angiosperm	NA	5	0.5	0.5	0	0	NA	2	1	25	781.5	2	NA	0	1000	0	0	0	0	1	taproot	3139.7	1	5.7	1	0	0.82
Quercus ilicifolia	Quercus	Angiosperm	0	5	NA	NA	NA	NA	0	2	2	8	3990.32	64.14	leafsimple	3	30	0	0	1	0	1	taproot	648.5	1	15.34	0	0	0.56
Quercus imbricaria	Quercus	Angiosperm	0	3	NA	NA	NA	NA	0	1	2	20	3483.61	65	leafsimple	0	175	0	0	1	0	1	NA	1094	1	15.25	0	0	0.56
Quercus incana	Quercus	Angiosperm	0	3	NA	NA	NA	NA	0	2	2	15	1140.09	64.14	leafsimple	1	300.53	0	0	1	0	1	taproot	1000	1	14.47	0	0	0.71
Quercus laevis	Quercus	Angiosperm	0	5	NA	NA	NA	NA	0	2	3	20	NA	65	leafsimple	2	80	0	0	1	0	1	taproot	1149.65	1	14.07	0	0	0.639
Quercus laurifolia	Quercus	Angiosperm	0	5	NA	NA	NA	NA	0	2	3	21	1330.11	65	leafsimple	0	50	0	0	1	0	1	taproot	811	1	15.32	0	0	0.5835
Quercus lyrata	Quercus	Angiosperm	0	5	NA	NA	NA	NA	0	1	2	21.3333	10767.5	65	leafsimple	2	400	0	0	1	0	1	shallow.root	3243.45	1	15.27	0	0	0.57
Quercus macrocarpa	Quercus	Angiosperm	0	3	1	0	0	0	1	3	1	28.3333	20521.7	65	leafsimple	3	400	0	0	1	0	1	taproot	5507	1	17.09	0	0	0.58
Quercus marilandica	Quercus	Angiosperm	1	3	NA	NA	NA	NA	0	1	1	20	21408.4	65	leafsimple	3	300	0	0	1	0	1	NA	2476.23	1	13.76	0	0	0.56
Quercus michauxii	Quercus	Angiosperm	1	3	1	0	0	0	0	1	2	30.25	12161	65	leafsimple	2	175	0	0	1	0	1	shallow.root	5339.97	1	15.35	0	1	0.6515
Quercus muehlenbergii	Quercus	Angiosperm	0	5	1	0	0	0	0	1	2	21.3333	8360.67	65	leafsimple	2	300	0	0	1	0	1	taproot	1192.15	1	16.11	0	0	0.6
Quercus nigra	Quercus	Angiosperm	0	3	1	0	0	0	0	3	3	27	1900.15	65	leafsimple	1	175	0	0	1	0	1	shallow.root	1138.9	2	14.64	0	0	0.6315
Quercus nuttallii	Quercus	Angiosperm	0	3	NA	NA	NA	NA	0	0	3	32	NA	65	leafsimple	3	300	0	0	1	1	0	NA	4774.7	1	15.34	0	0	0.62
Quercus oglethorpensis	Quercus	Angiosperm	0	4	NA	NA	NA	NA	0	2	2	25	NA	64.14	leafsimple	0	300.53	0	0	1	0	1	NA	2476.23	1	15.25	0	0	0.62
Quercus palustris	Quercus	Angiosperm	0	3	0	0	1	0	0	2	3	27	1	65	NA	3	119	NA	0	1	0	1	taproot	971.65	1	15.29	0	0	0.58
Quercus petraea	Quercus	Angiosperm	1	5	0.5	0.5	0	0	NA	2	2	37.5	3175	2	NA	0	650	0	0	1	0	NA	var.root	1076.2	1	21.052	1	0	0.569825
Quercus phellos	Quercus	Angiosperm	0	5	NA	NA	NA	NA	0	2	3	33.25	1187.6	65	leafsimple	0	300	0	0	1	0	1	shallow.root	893.367	1	15.11	0	0	0.56
Quercus prinus	Quercus	Angiosperm	0	5	NA	NA	NA	NA	0	2	1	25.5	14187.8	65	leafsimple	2	450	0	0	1	1	1	var.root	4538.63	1	16.93	0	0	0.57
Quercus pubescens	Quercus	Angiosperm	NA	3	0.75	0.25	0	0	NA	2	1	20	3969.25	2	NA	3	500	0	0	1	0	NA	taproot	2455.74	1	10.6	1	0	3
Quercus robur	Quercus	Angiosperm	1	5	0.2	0.6	0.2	0	1	2	2	40	2948.35	2	NA	3	650	0	0	1	0	NA	shallow.root	3204.5	1	17.556	1	0	0.58
Quercus rubra	Quercus	Angiosperm	0.5	4	0	1	0	0	0	3	2	27.5	5099.95	65	NA	3	450	0	0	1	0	1	taproot	2694	1	16.7502	0	0	0.56
Quercus shumardii	Quercus	Angiosperm	1	5	NA	NA	NA	NA	0	1	2	33.625	15961.3	65	leafsimple	2	480	0	0	1	0	0	NA	4540.45	1	15.27	0	0	0.644
Quercus stellata	Quercus	Angiosperm	1	3	NA	NA	NA	NA	0	2	1	19.4333	7980.64	65	leafsimple	3	400	0	0	1	0	1	taproot	1194.85	1	13.78	0	0	0.6605
Quercus suber	Quercus	Angiosperm	NA	5	0	1	0	0	1	2	1	25	361.75	2	NA	3	400	0	0	0	0	1	taproot	3150.88	1	13.158	1	0	0.77
Quercus velutina	Quercus	Angiosperm	0	5	NA	NA	NA	NA	0	0	2	38.3333	9754.12	65	leafsimple	2	200	0	0	1	0	1	taproot	1852.47	1	16.79	0	0	0.56
Quercus virginiana	Quercus	Angiosperm	0	4	NA	NA	NA	NA	0	1	3	16	2660.21	65	leafsimple	0	300	0	0	1	0	1	taproot	1238.87	1	11.99	0	0	0.856
Robinia pseudoacacia	Robinia	Angiosperm	1	5	0	1	0	0	0	3	3	26.2222	554.211	40	leafcomposite	0	130	1	0	1	0	1	shallow.root	19.75	2	22.62	0	2	0.674637
Salix alba	Salix	Angiosperm	0	3	NA	NA	NA	NA	0	3	3	27.5	765.44	65	NA	2	160	0	1	0	0	1	shallow.root	0.135	3	10.101	0	1	0.28413
Salix amygdaloides	Salix	Angiosperm	0	3	0	0	1	1	0	3	3	24	1646.8	40	leafsimple	2	80	0	1	0	0	1	shallow.root	0.166667	2	18.34	0	0	0.36
Salix caprea	Salix	Angiosperm	1	4	0	0	0	1	NA	3	3	10	2670.05	1	NA	2	60	0	1	0	0	NA	shallow.root	0.0846	3	16.2893	0	1	0.39606
Salix fragilis	Salix	Angiosperm	NA	5	0	0	1	0	NA	3	3	15	470	1	NA	0	80	0	1	0	0	NA	shallow.root	0.135	3	8.80282	0	1	0.36
Salix nigra	Salix	Angiosperm	0	3	0	0	1	1	0	3	3	38.3333	1003.28	40	leafsimple	2	55	0	1	0	0	1	shallow.root	0.1	1	14.19	0	1	0.36
Salix pentandra	Salix	Angiosperm	0	5	0	0	1	0	1	3	3	11	1011	40	NA	0	120	NA	1	0	0	1	shallow.root	0.096	3	14.3472	0	3	2
Salix purpurea	Salix	Angiosperm	NA	2	0	0	1	0	NA	3	3	5.5	130	1	NA	2	80	NA	1	0	0	NA	shallow.root	0.09	3	9.49668	0	1	0.46
Sambucus nigra	Sambucus	Angiosperm	NA	4	0.666667	0	0.333333	0	NA	2	3	7	1124	1.5	NA	2	20	0	1	0	0	NA	taproot	3.22	2	19.8	0	1	0
Sapindus drummondii	Sapindus	Angiosperm	0	5	NA	NA	NA	NA	0	0	2	15	741.06	65	leafcomposite	0	300	0	NA	NA	NA	0	NA	575.25	1	23.13	2	0	NA
Sassafras albidum	Sassafras	Angiosperm	1	5	1	0	0	0	0	3	1	24	NA	65	leafsimple	0	30	0	0	1	0	1	shallow.root	85.3667	1	21.77	0	2	0.42
Sorbus americana	Sorbus	Angiosperm	0	3	1	0	0	0	0	1	2	9	1029.25	65	leafcomposite	2	175	0	1	0	1	1	shallow.root	3.16667	1	24.78	0	0	0.42
Sorbus aria	Sorbus	Angiosperm	NA	3	0.75	0.25	0	0	NA	1	1	12	6713.5	2	NA	0	200	NA	0.5	0	0.5	NA	taproot	22	1	11.6279	0	0	0.641445
Sorbus aucuparia	Sorbus	Angiosperm	0	3	0.666667	0	0.333333	0	0	0	3	15	677	65	NA	2	100	0	0.333333	0	0.666667	1	NA	3.75	1	15.1515	0	0	0.62853
Sorbus domestica	Sorbus	Angiosperm	NA	3	1	0	0	0	NA	1	1	20	1	2	NA	0	400	NA	0	0	1	NA	taproot	29	1	9.9	0	0	0.84
Sorbus torminalis	Sorbus	Angiosperm	NA	4	1	0	0	0	NA	1	1	20	6195	2	leafsimple	3	300	NA	0	0	1	NA	taproot	30	1	11.4	0	0	0.61131
Taxodium distichum	Taxodium	Gymnosperm	0	3	0	0	1	0	0	1	3	42	25.3354	65	leafsimple	0	1100	0	0	0	0	1	taproot	79.1667	1	11.75	0	0	0.42
Taxus baccata	Taxus	Gymnosperm	0	1	0.5	0	0.5	0	0	1	1	16.5	51.45	65	NA	0	1500	0	0	0	0	1	taproot	54.15	0	10.6	2	0	0.55104
Thuja occidentalis	Thuja	Gymnosperm	0	5	0	0	0	1	0	1	1	20	3	65	NA	2	400	0	0	0	0	0	taproot	1	2	4.4843	0	0	0.29
Tilia americana	Tilia	Angiosperm	1	3	NA	NA	NA	NA	0	3	2	36.5	9754.12	65	leafsimple	2	200	0	1	0	0	1	taproot	79.5	2	31.03	0	1	0.32
Tilia cordata	Tilia	Angiosperm	0.5	3	0	0	1	0	0	3	2	27.5	2630	65	NA	0	1000	0	1	0	1	1	taproot	36.7	2	21.8849	0	0	0.42189
Tilia heterophylla	Tilia	Angiosperm	0	5	NA	NA	NA	NA	0	1	2	28.5	5652.96	65	leafsimple	2	175	0	1	0	0	1	NA	79.5	1	27.1	0	0	0.32
Tilia platyphyllos	Tilia	Angiosperm	NA	5	0.5	0	0.5	0	NA	3	2	35	6081.5	2	NA	0	1000	NA	1	0	1	NA	taproot	112	2	15.65	0	0	0.42189
Tsuga canadensis	Tsuga	Gymnosperm	0.5	5	NA	NA	NA	NA	0	2	1	30	5	65	NA	2	800	0	0	0	0	0	shallow.root	7	1	6.36943	0	0	0.38
Tsuga caroliniana	Tsuga	Gymnosperm	0	4	NA	NA	NA	NA	0	1	1	16.5	21.8898	65	leafsimple	0	175	0	0	0	0	0	shallow.root	5.3	1	9.254	0	0	0.38
Ulmus alata	Ulmus	Angiosperm	0	5	0	0	0	1	0	1	2	25.5	NA	65	leafsimple	2	80	0	0	1	0	1	taproot	4	2	23.79	0	0	0.6
Ulmus americana	Ulmus	Angiosperm	1	5	0	0	0	1	0	1	3	40	5067.07	65	leafsimple	2	300	0	0	1	0	1	var.root	5.425	3	22.4	0	1	0.46
Ulmus crassifolia	Ulmus	Angiosperm	0	5	0	0	0	1	0	1	3	28.5	570.046	65	leafsimple	2	80	0	NA	NA	NA	1	shallow.root	6.75	3	23.78	0	0	0.59
Ulmus glabra	Ulmus	Angiosperm	NA	4	0	0	1	0	1	1	2	40	3679	2	NA	2	400	0	0	1	0	NA	taproot	9.93	2	18.7	0	0	0.55052
Ulmus laevis	Ulmus	Angiosperm	1	5	NA	NA	NA	NA	1	1	2	35	4566.5	2	NA	2	325	NA	0	1	0	NA	taproot	8	2	19.1205	0	0	0.55104
Ulmus minor	Ulmus	Angiosperm	NA	5	0	0	0	1	1	1	4	37.5	1741.51	2	NA	0	400	NA	0	1	0	NA	taproot	9	2	13.85	0	0	0.55104
Ulmus rubra	Ulmus	Angiosperm	0	5	0	0	0	1	0	1	3	35.55	6333.84	65	leafsimple	2	200	0	0	1	0	1	shallow.root	11.1	2	25.23	0	0	0.48
Ulmus serotina	Ulmus	Angiosperm	0	5	0	0	0	1	0	1	3	25	1330.11	65	leafsimple	2	80	0	NA	NA	NA	1	NA	3	2	23.86	0	0	0.57
Ulmus thomasii	Ulmus	Angiosperm	0	5	0	0	0	1	0	2	2	30	NA	40	leafsimple	2	300	0	NA	NA	NA	1	NA	60.5	1	23.72	0	0	0.57
